# Supplementary material for: Persistence of self-reactive CD8+ T cells in the CNS requires TOX-dependent chromatin remodeling
Source: Nat Commun. 2021 Feb 12;12:1009. doi: 10.1038/s41467-021-21109-3 (PMC7881115; doi:10.1038/s41467-021-21109-3)
Supplement: Supplementary file 3 — Supplementary Data 1 [file 41467_2021_21109_MOESM3_ESM.xlsx]

## Sheet: VL vs VE
Chromosome	start	end	width	strand	condition	logFC	PValue	Overlap_Gene_id	Overlap_Gene_name	Overlap_Gene_description	Overlap_Gene_start	Overlap_Gene_end	Overlap_Gene_strand	Upstream_Gene_id	Upstream_Gene_name	Upstream_Gene_description	Upstream_Gene_start	Upstream_Gene_end	Upstream_Gene_strand	Distance_Upstream	Downstream_Gene_id	Downstream_Gene_name	Downstream_Gene_description	Downstream_Gene_start	Downstream_Gene_end	Downstream_Gene_strand	Distance_Downstream
Y	1285801	1286863	1063	*	WTinWT_7days_47828	-9.76769444283827	0.000000000000000000000000000000000000000000000000293520501130854	ENSMUSG00000069045	Ddx3y	DEAD (Asp-Glu-Ala-Asp) box polypeptide 3, Y-linked [Source:MGI Symbol;Acc:MGI:1349406]	1260771	1286629	-	ENSMUSG00000099809	Gm18665	predicted gene, 18665 [Source:MGI Symbol;Acc:MGI:5010850]	1277313	1277582	-	8219	ENSMUSG00000069044	Usp9y	ubiquitin specific peptidase 9, Y chromosome [Source:MGI Symbol;Acc:MGI:1313274]	1298961	1459782	-	12098
Y	897268	898398	1131	*	WTinWT_7days_7284	-8.15071259365163	0.00000000000000000142621792284416	ENSMUSG00000056673	Kdm5d	lysine (K)-specific demethylase 5D [Source:MGI Symbol;Acc:MGI:99780]	897788	956786	+	ENSMUSG00000101666	Rhoay-ps3	ras homolog A translocated to the Y, pseudogene 3 [Source:MGI Symbol;Acc:MGI:1314637]	873640	874215	+	23053	ENSMUSG00000075874	n-R5s1	nuclear encoded rRNA 5S 1 [Source:MGI Symbol;Acc:MGI:4421733]	991630	991748	-	93232
X	50580415	50580616	202	*	WTinWT_21days_18700	7.54706351593365	0.00000000000247799696265104	ENSMUSG00000085396	Firre	functional intergenic repeating RNA element [Source:MGI Symbol;Acc:MGI:2147989]	50555744	50635321	-	ENSMUSG00000083112	Gm14620	predicted gene 14620 [Source:MGI Symbol;Acc:MGI:3705421]	50542402	50542784	-	37631	ENSMUSG00000031112	Stk26	serine/threonine kinase 26 [Source:MGI Symbol;Acc:MGI:1917665]	50841047	50893097	+	260431
Y	1244991	1246457	1467	*	WTinWT_7days_40427	-7.26291697679205	0.000000000000000000000000000000000000000000000000000000000000000000000000000000000000000237503812802533	ENSMUSG00000068457	Uty	ubiquitously transcribed tetratricopeptide repeat gene, Y chromosome [Source:MGI Symbol;Acc:MGI:894810]	1096861	1245759	-	ENSMUSG00000091749	Tspy-ps	testis specific protein-Y encoded, pseudogene [Source:MGI Symbol;Acc:MGI:1201688]	1055764	1058868	-	186123	ENSMUSG00000069045	Ddx3y	DEAD (Asp-Glu-Ala-Asp) box polypeptide 3, Y-linked [Source:MGI Symbol;Acc:MGI:1349406]	1260771	1286629	-	14314
Y	258919	259483	565	*	WTinWT_7days_14711	-6.79304626480059	0.000000544478145342599							ENSMUSG00000101796	Gm29277	predicted gene 29277 [Source:MGI Symbol;Acc:MGI:5579983]	206151	207788	+	51131	ENSMUSG00000101492	Gm29089	predicted gene 29089 [Source:MGI Symbol;Acc:MGI:5579795]	321659	323295	-	62176
X	50596922	50597472	551	*	WTinWT_21days_52870	6.71127516658418	0.00000000000000000000000000000170308899709632	ENSMUSG00000085396	Firre	functional intergenic repeating RNA element [Source:MGI Symbol;Acc:MGI:2147989]	50555744	50635321	-	ENSMUSG00000083112	Gm14620	predicted gene 14620 [Source:MGI Symbol;Acc:MGI:3705421]	50542402	50542784	-	54138	ENSMUSG00000031112	Stk26	serine/threonine kinase 26 [Source:MGI Symbol;Acc:MGI:1917665]	50841047	50893097	+	243575
Y	897560	897936	377	*	WTinWT_7days_3465	-6.61786440953232	0.00000327777886284762	ENSMUSG00000056673	Kdm5d	lysine (K)-specific demethylase 5D [Source:MGI Symbol;Acc:MGI:99780]	897788	956786	+	ENSMUSG00000101666	Rhoay-ps3	ras homolog A translocated to the Y, pseudogene 3 [Source:MGI Symbol;Acc:MGI:1314637]	873640	874215	+	23345	ENSMUSG00000075874	n-R5s1	nuclear encoded rRNA 5S 1 [Source:MGI Symbol;Acc:MGI:4421733]	991630	991748	-	93694
X	50623038	50623656	619	*	WTinWT_21days_43871	6.60421278337393	0.00000000000000000000000000000000000000000000000000000000774014248877048	ENSMUSG00000085396	Firre	functional intergenic repeating RNA element [Source:MGI Symbol;Acc:MGI:2147989]	50555744	50635321	-	ENSMUSG00000083112	Gm14620	predicted gene 14620 [Source:MGI Symbol;Acc:MGI:3705421]	50542402	50542784	-	80254	ENSMUSG00000031112	Stk26	serine/threonine kinase 26 [Source:MGI Symbol;Acc:MGI:1917665]	50841047	50893097	+	217391
2	180314634	180315059	426	*	WTinWT_7days_24509	-6.41843225104786	0.0000196451368015581							ENSMUSG00000038980	Rbbp8nl	RBBP8 N-terminal like [Source:MGI Symbol;Acc:MGI:3606212]	180277646	180289879	-	24755	ENSMUSG00000015627	Gata5	GATA binding protein 5 [Source:MGI Symbol;Acc:MGI:109497]	180325133	180334699	-	10074
X	75733547	75733994	448	*	WTinWT_21days_9506	6.40122159709167	0.0000196451368015581	ENSMUSG00000087396	4933407K13Rik	RIKEN cDNA 4933407K13 gene [Source:MGI Symbol;Acc:MGI:1921646]	75706932	75764699	-	ENSMUSG00000081996	Gm7153	predicted gene 7153 [Source:MGI Symbol;Acc:MGI:3644674]	75723672	75724126	+	9421	ENSMUSG00000016382	Pls3	plastin 3 (T-isoform) [Source:MGI Symbol;Acc:MGI:104807]	75785654	75875182	-	51660
Y	1010021	1010883	863	*	WTinWT_7days_33233	-6.39626837659797	0.000000000000000000000000000000000000000372469629673825	ENSMUSG00000069049	Eif2s3y	eukaryotic translation initiation factor 2, subunit 3, structural gene Y-linked [Source:MGI Symbol;Acc:MGI:1349430]	1010543	1028847	+	ENSMUSG00000075874	n-R5s1	nuclear encoded rRNA 5S 1 [Source:MGI Symbol;Acc:MGI:4421733]	991630	991748	-	18273	ENSMUSG00000099876	Gm29650	predicted gene 29650 [Source:MGI Symbol;Acc:MGI:5580356]	1048393	1049134	+	37510
14	52427524	52428105	582	*	WTinWT_7days_19133	-6.34531912538559	0.0000432534377506083	ENSMUSG00000076758	Trav1	T cell receptor alpha variable 1 [Source:MGI Symbol;Acc:MGI:3651476]	52427928	52428876	+	ENSMUSG00000105132	Gm43250	predicted gene 43250 [Source:MGI Symbol;Acc:MGI:5663387]	52420556	52420828	+	6696	ENSMUSG00000035626	Olfr1509	olfactory receptor 1509 [Source:MGI Symbol;Acc:MGI:3031343]	52442990	52452574	+	14885
9	73127468	73127875	408	*	WTinWT_7days_26584	-6.10071471759308	0.000206381750814099							ENSMUSG00000032215	Rsl24d1	ribosomal L24 domain containing 1 [Source:MGI Symbol;Acc:MGI:2681840]	73113426	73123333	+	4135	ENSMUSG00000103556	Gm38215	predicted gene, 38215 [Source:MGI Symbol;Acc:MGI:5611443]	73132689	73134921	+	4814
X	87225002	87225746	745	*	WTinWT_21days_27867	6.03426447698524	0.000369674665423227	ENSMUSG00000052372	Il1rapl1	interleukin 1 receptor accessory protein-like 1 [Source:MGI Symbol;Acc:MGI:2687319]	86740870	88115645	-	ENSMUSG00000083779	Gm14775	predicted gene 14775 [Source:MGI Symbol;Acc:MGI:3705335]	86792474	86792783	+	432219	ENSMUSG00000084029	Gm8855	predicted gene 8855 [Source:MGI Symbol;Acc:MGI:3644160]	87672992	87673869	-	447246
Y	17316446	17316948	503	*	WTinWT_7days_25031	-6.00900610728051	0.000369674665423227							ENSMUSG00000102170	Gm20781	predicted gene, 20781 [Source:MGI Symbol;Acc:MGI:5434137]	17275991	17276683	+	39763	ENSMUSG00000095365	Rbm31y	RNA binding motif 31, Y-linked [Source:MGI Symbol;Acc:MGI:1921734]	17400761	17402715	+	83813
11	121462732	121463147	416	*	WTinWT_21days_18448	5.75886594199761	0.00116903701703805	ENSMUSG00000039230	Tbcd	tubulin-specific chaperone d [Source:MGI Symbol;Acc:MGI:1919686]	121451949	121617164	+	ENSMUSG00000025175	Fn3k	fructosamine 3 kinase [Source:MGI Symbol;Acc:MGI:1926834]	121434913	121450491	+	12241	ENSMUSG00000039238	Zfp750	zinc finger protein 750 [Source:MGI Symbol;Acc:MGI:2442210]	121510978	121519333	-	47831
Y	1115427	1116719	1293	*	WTinWT_7days_10604	-5.73016450768963	0.000000000000000220374506404117	ENSMUSG00000068457	Uty	ubiquitously transcribed tetratricopeptide repeat gene, Y chromosome [Source:MGI Symbol;Acc:MGI:894810]	1096861	1245759	-	ENSMUSG00000091749	Tspy-ps	testis specific protein-Y encoded, pseudogene [Source:MGI Symbol;Acc:MGI:1201688]	1055764	1058868	-	56559	ENSMUSG00000069045	Ddx3y	DEAD (Asp-Glu-Ala-Asp) box polypeptide 3, Y-linked [Source:MGI Symbol;Acc:MGI:1349406]	1260771	1286629	-	144052
X	50590550	50592065	1516	*	WTinWT_21days_48880	5.69723185850031	0.0000000000000000000000000000000000000000000000000000000000000000000000000000000847469424073073	ENSMUSG00000085396	Firre	functional intergenic repeating RNA element [Source:MGI Symbol;Acc:MGI:2147989]	50555744	50635321	-	ENSMUSG00000083112	Gm14620	predicted gene 14620 [Source:MGI Symbol;Acc:MGI:3705421]	50542402	50542784	-	47766	ENSMUSG00000031112	Stk26	serine/threonine kinase 26 [Source:MGI Symbol;Acc:MGI:1917665]	50841047	50893097	+	248982
4	135029095	135029466	372	*	WTinWT_7days_27044	-5.69266762709749	0.00363660753533535							ENSMUSG00000028821	Syf2	SYF2 homolog, RNA splicing factor (S. cerevisiae) [Source:MGI Symbol;Acc:MGI:1915842]	134930898	134937548	+	91547	ENSMUSG00000086884	Gm16225	predicted gene 16225 [Source:MGI Symbol;Acc:MGI:3801903]	135118221	135120447	-	88755
7	112348412	112348745	334	*	WTinWT_7days_28518	-5.69266762709749	0.00363660753533535	ENSMUSG00000038244	Mical2	microtubule associated monooxygenase, calponin and LIM domain containing 2 [Source:MGI Symbol;Acc:MGI:2444947]	112225856	112355194	+	ENSMUSG00000030772	Dkk3	dickkopf WNT signaling pathway inhibitor 3 [Source:MGI Symbol;Acc:MGI:1354952]	112116017	112159057	-	189355	ENSMUSG00000111187	AC132392.1		112349394	112412987	+	649
1	167878553	167878901	349	*	WTinWT_21days_27544	5.65399874540228	0.00207718550577374							ENSMUSG00000026686	Lmx1a	LIM homeobox transcription factor 1 alpha [Source:MGI Symbol;Acc:MGI:1888519]	167689237	167848741	+	29812	ENSMUSG00000093538	Gm20711	predicted gene 20711 [Source:MGI Symbol;Acc:MGI:5313158]	168004139	168122465	+	125238
X	103482997	103483595	599	*	WTinWT_21days_4696	5.62035725583941	0.00000000000000000000000000000000000000495681370864411	ENSMUSG00000086503	Xist	inactive X specific transcripts [Source:MGI Symbol;Acc:MGI:98974]	103460375	103483217	-	ENSMUSG00000098078	Gm26992	predicted gene, 26992 [Source:MGI Symbol;Acc:MGI:5504107]	103422010	103481705	+	1292	ENSMUSG00000083502	Gm14861	predicted gene 14861 [Source:MGI Symbol;Acc:MGI:3802070]	103486934	103487388	+	3339
1	17694787	17695368	582	*	WTinWT_21days_29240	5.54090720115041	0.00387301980451193	ENSMUSG00000085125	Gm16070	predicted gene 16070 [Source:MGI Symbol;Acc:MGI:3801761]	17676027	17727646	-	ENSMUSG00000100053	Gm28154	predicted gene 28154 [Source:MGI Symbol;Acc:MGI:5578860]	17615084	17641081	-	53706	ENSMUSG00000025776	Crispld1	cysteine-rich secretory protein LCCL domain containing 1 [Source:MGI Symbol;Acc:MGI:1934666]	17727045	17766344	+	31677
6	88033228	88033668	441	*	WTinWT_21days_27746	5.54090720115036	0.00363660753533535	ENSMUSG00000079477	Rab7	RAB7, member RAS oncogene family [Source:MGI Symbol;Acc:MGI:105068]	87999106	88045270	-	ENSMUSG00000084950	Gm5577	predicted gene 5577 [Source:MGI Symbol;Acc:MGI:3648213]	87980883	88005471	+	27757	ENSMUSG00000108268	Gm44187	predicted gene, 44187 [Source:MGI Symbol;Acc:MGI:5690579]	88040539	88042467	-	6871
5	101466822	101467329	508	*	WTinWT_21days_28520	5.54090720115036	0.00363660753533535							ENSMUSG00000105965	Cycs-ps2	cytochrome c, pseudogene 2 [Source:MGI Symbol;Acc:MGI:109499]	101305578	101305869	+	160953	ENSMUSG00000106610	Gm43103	predicted gene 43103 [Source:MGI Symbol;Acc:MGI:5663240]	101505528	101506329	-	38199
3	136866747	136867154	408	*	WTinWT_21days_29179	5.54090720115036	0.00363660753533535	ENSMUSG00000028161	Ppp3ca	protein phosphatase 3, catalytic subunit, alpha isoform [Source:MGI Symbol;Acc:MGI:107164]	136670124	136937727	+	ENSMUSG00000106439	Gm44327	predicted gene, 44327 [Source:MGI Symbol;Acc:MGI:5690719]	136798262	136798378	-	68369	ENSMUSG00000106398	Gm43357	predicted gene 43357 [Source:MGI Symbol;Acc:MGI:5663494]	136943237	136946544	-	76083
X	103481149	103482342	1194	*	WTinWT_21days_42419	5.49005094856417	0.0000000000000000000000000000000000000000000000000000000000000000000000000000000000000000000000000000000000000000000000205307797280568	ENSMUSG00000098078	Gm26992	predicted gene, 26992 [Source:MGI Symbol;Acc:MGI:5504107]	103422010	103481705	+	ENSMUSG00000098262	Gm27520	predicted gene, 27520 [Source:MGI Symbol;Acc:MGI:5530902]	103480946	103481026	+	123	ENSMUSG00000083502	Gm14861	predicted gene 14861 [Source:MGI Symbol;Acc:MGI:3802070]	103486934	103487388	+	4592
6	131396226	131396648	423	*	WTinWT_7days_25583	-5.43520126297739	0.0111043097173517							ENSMUSG00000030189	Ybx3	Y box protein 3 [Source:MGI Symbol;Acc:MGI:2137670]	131364855	131388476	-	7750	ENSMUSG00000107832	Gm18688	predicted gene, 18688 [Source:MGI Symbol;Acc:MGI:5010873]	131432053	131433911	-	35405
3	39988379	39988828	450	*	WTinWT_21days_21504	5.28405714579499	0.0111043097173517							ENSMUSG00000106948	Gm42785	predicted gene 42785 [Source:MGI Symbol;Acc:MGI:5662922]	39823577	39827411	+	160968	ENSMUSG00000037884	1700017G19Rik	RIKEN cDNA 1700017G19 gene [Source:MGI Symbol;Acc:MGI:1919477]	40504867	40522912	-	516039
3	157393717	157393968	252	*	WTinWT_21days_26984	5.28405714579499	0.0111043097173517							ENSMUSG00000064510	Gm22458	predicted gene, 22458 [Source:MGI Symbol;Acc:MGI:5452235]	157365998	157366104	+	27613	ENSMUSG00000096848	Gm23379	predicted gene, 23379 [Source:MGI Symbol;Acc:MGI:5453156]	157398262	157398368	-	4294
1	125873181	125873562	382	*	WTinWT_21days_28080	5.28405714579499	0.0111043097173517	ENSMUSG00000026344	Lypd1	Ly6/Plaur domain containing 1 [Source:MGI Symbol;Acc:MGI:1919835]	125867622	125913101	-	ENSMUSG00000101015	Gm18444	predicted gene, 18444 [Source:MGI Symbol;Acc:MGI:5010629]	125667988	125668616	-	204565	ENSMUSG00000049690	Nckap5	NCK-associated protein 5 [Source:MGI Symbol;Acc:MGI:2686394]	125913620	126830799	-	40058
3	23869074	23869454	381	*	WTinWT_21days_28853	5.28405714579499	0.0111043097173517	ENSMUSG00000102758	Naaladl2	N-acetylated alpha-linked acidic dipeptidase-like 2 [Source:MGI Symbol;Acc:MGI:2685867]	23798102	25144261	-	ENSMUSG00000102203	4930412E21Rik	RIKEN cDNA 4930412E21 gene [Source:MGI Symbol;Acc:MGI:1924114]	23461050	23521398	+	347676	ENSMUSG00000057036	Gm7536	predicted gene 7536 [Source:MGI Symbol;Acc:MGI:3645137]	24333068	24333511	+	463614
14	94609294	94609653	360	*	WTinWT_21days_27464	5.28405714579498	0.0111043097173517							ENSMUSG00000088046	Gm23324	predicted gene, 23324 [Source:MGI Symbol;Acc:MGI:5453101]	94448221	94448351	-	160943	ENSMUSG00000089384	Gm24680	predicted gene, 24680 [Source:MGI Symbol;Acc:MGI:5454457]	94929701	94929826	+	320048
9	81263131	81263358	228	*	WTinWT_21days_29930	5.28405714579498	0.0111043097173517							ENSMUSG00000097655	Gm26713	predicted gene, 26713 [Source:MGI Symbol;Acc:MGI:5477207]	80955436	81203591	+	59540	ENSMUSG00000098429	Gm27226	predicted gene 27226 [Source:MGI Symbol;Acc:MGI:5521069]	81455397	81460966	+	192039
X	50613948	50614491	544	*	WTinWT_21days_20995	4.97404613199933	0.000000000000000301388039734503	ENSMUSG00000085396	Firre	functional intergenic repeating RNA element [Source:MGI Symbol;Acc:MGI:2147989]	50555744	50635321	-	ENSMUSG00000083112	Gm14620	predicted gene 14620 [Source:MGI Symbol;Acc:MGI:3705421]	50542402	50542784	-	71164	ENSMUSG00000031112	Stk26	serine/threonine kinase 26 [Source:MGI Symbol;Acc:MGI:1917665]	50841047	50893097	+	226556
X	50611563	50612371	809	*	WTinWT_21days_44376	4.84886665983752	0.000000000000000000000000000000000000000000000000000000341136881227363	ENSMUSG00000085396	Firre	functional intergenic repeating RNA element [Source:MGI Symbol;Acc:MGI:2147989]	50555744	50635321	-	ENSMUSG00000083112	Gm14620	predicted gene 14620 [Source:MGI Symbol;Acc:MGI:3705421]	50542402	50542784	-	68779	ENSMUSG00000031112	Stk26	serine/threonine kinase 26 [Source:MGI Symbol;Acc:MGI:1917665]	50841047	50893097	+	228676
X	50572005	50573321	1317	*	WTinWT_21days_8853	4.80451747837503	0.0000000000000000000000000000000000000000000000000000375233770470752	ENSMUSG00000085396	Firre	functional intergenic repeating RNA element [Source:MGI Symbol;Acc:MGI:2147989]	50555744	50635321	-	ENSMUSG00000083112	Gm14620	predicted gene 14620 [Source:MGI Symbol;Acc:MGI:3705421]	50542402	50542784	-	29221	ENSMUSG00000031112	Stk26	serine/threonine kinase 26 [Source:MGI Symbol;Acc:MGI:1917665]	50841047	50893097	+	267726
X	50619585	50621429	1845	*	WTinWT_21days_6669	4.80152333687602	0.0000000000000000000000000000000000000000000000000000000000000000000000000000000000000000000000000000000000000000000000205307797280568	ENSMUSG00000085396	Firre	functional intergenic repeating RNA element [Source:MGI Symbol;Acc:MGI:2147989]	50555744	50635321	-	ENSMUSG00000083112	Gm14620	predicted gene 14620 [Source:MGI Symbol;Acc:MGI:3705421]	50542402	50542784	-	76801	ENSMUSG00000031112	Stk26	serine/threonine kinase 26 [Source:MGI Symbol;Acc:MGI:1917665]	50841047	50893097	+	219618
X	103482946	103484439	1494	*	WTinWT_21days_10203	4.78065012681339	0.000000000000000000000000000000000000000000000000000000000000000888001946311802	ENSMUSG00000086503	Xist	inactive X specific transcripts [Source:MGI Symbol;Acc:MGI:98974]	103460375	103483217	-	ENSMUSG00000098078	Gm26992	predicted gene, 26992 [Source:MGI Symbol;Acc:MGI:5504107]	103422010	103481705	+	1241	ENSMUSG00000083502	Gm14861	predicted gene 14861 [Source:MGI Symbol;Acc:MGI:3802070]	103486934	103487388	+	2495
Y	261016	261484	469	*	WTinWT_7days_6226	-4.73581985615906	0.000000568773894251573							ENSMUSG00000101796	Gm29277	predicted gene 29277 [Source:MGI Symbol;Acc:MGI:5579983]	206151	207788	+	53228	ENSMUSG00000101492	Gm29089	predicted gene 29089 [Source:MGI Symbol;Acc:MGI:5579795]	321659	323295	-	60175
2	102039359	102039531	173	*	WTinWT_21days_24663	-4.63709028286163	0.00000177496660425992	ENSMUSG00000048058	Ldlrad3	low density lipoprotein receptor class A domain containing 3 [Source:MGI Symbol;Acc:MGI:2138856]	101950203	102186385	-	ENSMUSG00000027163	Commd9	COMM domain containing 9 [Source:MGI Symbol;Acc:MGI:1923751]	101886247	101901646	+	137713	ENSMUSG00000085417	Gm13919	predicted gene 13919 [Source:MGI Symbol;Acc:MGI:3651616]	102039629	102066725	+	98
X	50599645	50600332	688	*	WTinWT_21days_46919	4.62830393066789	0.000000000000000000000000000000000000000303065076022671	ENSMUSG00000085396	Firre	functional intergenic repeating RNA element [Source:MGI Symbol;Acc:MGI:2147989]	50555744	50635321	-	ENSMUSG00000083112	Gm14620	predicted gene 14620 [Source:MGI Symbol;Acc:MGI:3705421]	50542402	50542784	-	56861	ENSMUSG00000031112	Stk26	serine/threonine kinase 26 [Source:MGI Symbol;Acc:MGI:1917665]	50841047	50893097	+	240715
X	50619808	50620673	866	*	WTinWT_21days_1798	4.61951666151504	0.00000000000000000000000000000000000000000000000000000000000000000000000107174646385946	ENSMUSG00000085396	Firre	functional intergenic repeating RNA element [Source:MGI Symbol;Acc:MGI:2147989]	50555744	50635321	-	ENSMUSG00000083112	Gm14620	predicted gene 14620 [Source:MGI Symbol;Acc:MGI:3705421]	50542402	50542784	-	77024	ENSMUSG00000031112	Stk26	serine/threonine kinase 26 [Source:MGI Symbol;Acc:MGI:1917665]	50841047	50893097	+	220374
19	16418220	16419005	786	*	WTinWT_7days_27735	-4.53110463529153	0.00000550700853108506							ENSMUSG00000024639	Gnaq	guanine nucleotide binding protein, alpha q polypeptide [Source:MGI Symbol;Acc:MGI:95776]	16132831	16387463	+	30757	ENSMUSG00000024697	Gna14	guanine nucleotide binding protein, alpha 14 [Source:MGI Symbol;Acc:MGI:95769]	16435667	16610818	+	16662
X	75758958	75759642	685	*	WTinWT_21days_10016	4.33521670992446	0.00000000168840173721855	ENSMUSG00000087396	4933407K13Rik	RIKEN cDNA 4933407K13 gene [Source:MGI Symbol;Acc:MGI:1921646]	75706932	75764699	-	ENSMUSG00000081996	Gm7153	predicted gene 7153 [Source:MGI Symbol;Acc:MGI:3644674]	75723672	75724126	+	34832	ENSMUSG00000016382	Pls3	plastin 3 (T-isoform) [Source:MGI Symbol;Acc:MGI:104807]	75785654	75875182	-	26012
X	50576683	50577274	592	*	WTinWT_21days_15510	4.32080338271004	0.00000000000000000321877306755903	ENSMUSG00000085396	Firre	functional intergenic repeating RNA element [Source:MGI Symbol;Acc:MGI:2147989]	50555744	50635321	-	ENSMUSG00000083112	Gm14620	predicted gene 14620 [Source:MGI Symbol;Acc:MGI:3705421]	50542402	50542784	-	33899	ENSMUSG00000031112	Stk26	serine/threonine kinase 26 [Source:MGI Symbol;Acc:MGI:1917665]	50841047	50893097	+	263773
11	108554029	108554895	867	*	WTinWT_7days_28086	-4.22607654257947	0.000170443617077186	ENSMUSG00000020728	Cep112	centrosomal protein 112 [Source:MGI Symbol;Acc:MGI:1923673]	108425192	108860615	+	ENSMUSG00000086761	Cep112os1	centrosomal protein 112, opposite strand 1 [Source:MGI Symbol;Acc:MGI:3652256]	108529097	108533664	-	20365	ENSMUSG00000081016	Olfr1397-ps1	olfactory receptor 1397, pseudogene 1 [Source:MGI Symbol;Acc:MGI:3031231]	108687074	108688035	-	132179
8	6288594	6289184	591	*	WTinWT_21days_28980	4.01531621298468	0.000157973416061282							ENSMUSG00000088255	Gm24288	predicted gene, 24288 [Source:MGI Symbol;Acc:MGI:5454065]	6223819	6223962	-	64632	ENSMUSG00000109543	Gm44844	predicted gene 44844 [Source:MGI Symbol;Acc:MGI:5753420]	6437744	6438079	+	148560
11	110364956	110365474	519	*	WTinWT_7days_20448	-4.00636040601577	0.000468506523657859							ENSMUSG00000018800	Abca5	ATP-binding cassette, sub-family A (ABC1), member 5 [Source:MGI Symbol;Acc:MGI:2386607]	110269369	110337716	-	27240	ENSMUSG00000020623	Map2k6	mitogen-activated protein kinase kinase 6 [Source:MGI Symbol;Acc:MGI:1346870]	110399122	110525522	+	33648
11	77196710	77197239	530	*	WTinWT_7days_23877	-4.00636040601577	0.000468506523657859							ENSMUSG00000050944	Efcab5	EF-hand calcium binding domain 5 [Source:MGI Symbol;Acc:MGI:2442440]	77089915	77188968	-	7742	ENSMUSG00000109010	Gm45027	predicted gene 45027 [Source:MGI Symbol;Acc:MGI:5753603]	77200125	77200819	-	2886
11	53754764	53755347	584	*	WTinWT_7days_25710	-4.00636040601577	0.000546636771949923							ENSMUSG00000083986	Gm12213	predicted gene 12213 [Source:MGI Symbol;Acc:MGI:3652267]	53733579	53733931	+	20833	ENSMUSG00000099153	Mir7671	microRNA 7671 [Source:MGI Symbol;Acc:MGI:5531184]	53763597	53763654	-	8250
11	111792813	111793542	730	*	WTinWT_7days_17865	-3.97127586016269	0.00000000000000000181563935422104							ENSMUSG00000081666	Gm11677	predicted gene 11677 [Source:MGI Symbol;Acc:MGI:3649553]	111724648	111725624	-	67189	ENSMUSG00000086752	Gm11674	predicted gene 11674 [Source:MGI Symbol;Acc:MGI:3650971]	111796347	111800876	-	2805
X	48480977	48481746	770	*	WTinWT_21days_28676	3.94167360872008	0.00000121120671358274	ENSMUSG00000036932	Aifm1	apoptosis-inducing factor, mitochondrion-associated 1 [Source:MGI Symbol;Acc:MGI:1349419]	48474944	48513563	-	ENSMUSG00000031103	Elf4	E74-like factor 4 (ets domain transcription factor) [Source:MGI Symbol;Acc:MGI:1928377]	48411046	48463132	-	17845	ENSMUSG00000031104	Rab33a	RAB33A, member RAS oncogene family [Source:MGI Symbol;Acc:MGI:109493]	48519285	48530232	+	37539
6	115684945	115685361	417	*	WTinWT_7days_18899	-3.92499880404403	0.000795181625521175							ENSMUSG00000107994	D830050J10Rik	RIKEN cDNA D830050J10 gene [Source:MGI Symbol;Acc:MGI:2444203]	115675968	115677780	+	7165	ENSMUSG00000088358	Gm24008	predicted gene, 24008 [Source:MGI Symbol;Acc:MGI:5453785]	115723695	115723832	-	38334
X	50549984	50550893	910	*	WTinWT_21days_42144	3.84177086818092	0.0000000000000000000000000000000000000000900078399896617							ENSMUSG00000083112	Gm14620	predicted gene 14620 [Source:MGI Symbol;Acc:MGI:3705421]	50542402	50542784	-	7200	ENSMUSG00000085396	Firre	functional intergenic repeating RNA element [Source:MGI Symbol;Acc:MGI:2147989]	50555744	50635321	-	4851
4	100971622	100972307	686	*	WTinWT_7days_27878	-3.83877308808403	0.0015415543023852	ENSMUSG00000028532	Cachd1	cache domain containing 1 [Source:MGI Symbol;Acc:MGI:2444177]	100776675	101029220	+	ENSMUSG00000082601	Gm12700	predicted gene 12700 [Source:MGI Symbol;Acc:MGI:3651090]	100581278	100581734	+	389888	ENSMUSG00000073789	Gm10577	predicted gene 10577 [Source:MGI Symbol;Acc:MGI:3642534]	101020298	101020696	-	47991
X	127308411	127309229	819	*	WTinWT_21days_28365	3.8065047406322	0.000917445531783428							ENSMUSG00000062791	Gm382	predicted gene 382 [Source:MGI Symbol;Acc:MGI:2685228]	127039972	127063986	+	244425	ENSMUSG00000089372	Gm22139	predicted gene, 22139 [Source:MGI Symbol;Acc:MGI:5451916]	127327490	127327594	+	18261
16	10937376	10937871	496	*	WTinWT_21days_17656	3.80650474063218	0.000795181625521175							ENSMUSG00000095369	Gm21859	predicted gene, 21859 [Source:MGI Symbol;Acc:MGI:5434023]	10912012	10914797	-	22579	ENSMUSG00000022500	Litaf	LPS-induced TN factor [Source:MGI Symbol;Acc:MGI:1929512]	10959275	11066157	-	21404
5	85539583	85540360	778	*	WTinWT_21days_27711	3.80650474063215	0.000795181625521175							ENSMUSG00000106389	Gm21006	predicted gene, 21006 [Source:MGI Symbol;Acc:MGI:5434361]	84866179	84866845	-	672738	ENSMUSG00000104878	Gm43567	predicted gene 43567 [Source:MGI Symbol;Acc:MGI:5663704]	85720774	85722751	+	180414
X	50583688	50585310	1623	*	WTinWT_21days_20348	3.74972626226475	0.0000000000000000000000000000000463961937535613	ENSMUSG00000085396	Firre	functional intergenic repeating RNA element [Source:MGI Symbol;Acc:MGI:2147989]	50555744	50635321	-	ENSMUSG00000083112	Gm14620	predicted gene 14620 [Source:MGI Symbol;Acc:MGI:3705421]	50542402	50542784	-	40904	ENSMUSG00000031112	Stk26	serine/threonine kinase 26 [Source:MGI Symbol;Acc:MGI:1917665]	50841047	50893097	+	255737
9	110264165	110264603	439	*	WTinWT_7days_25639	-3.74706447777146	0.00255506618919394							ENSMUSG00000032482	Cspg5	chondroitin sulfate proteoglycan 5 [Source:MGI Symbol;Acc:MGI:1352747]	110243783	110262576	+	1589	ENSMUSG00000098973	Mir6236	microRNA 6236 [Source:MGI Symbol;Acc:MGI:5530929]	110281287	110281409	+	16684
11	100779671	100780050	380	*	WTinWT_7days_26099	-3.74706447777146	0.00229494074832423							ENSMUSG00000089049	Gm24358	predicted gene, 24358 [Source:MGI Symbol;Acc:MGI:5454135]	100774513	100774800	-	4871	ENSMUSG00000020919	Stat5b	signal transducer and activator of transcription 5B [Source:MGI Symbol;Acc:MGI:103035]	100780731	100850724	-	681
6	143004892	143005336	445	*	WTinWT_7days_26539	-3.74706447777146	0.00229494074832423							ENSMUSG00000107839	4930434O05Rik	RIKEN cDNA 4930434O05 gene [Source:MGI Symbol;Acc:MGI:1925364]	142989610	142989996	+	14896	ENSMUSG00000030279	C2cd5	C2 calcium-dependent domain containing 5 [Source:MGI Symbol;Acc:MGI:1921991]	143010920	143100141	-	5584
X	71204991	71205361	371	*	WTinWT_21days_21227	3.72959778803794	0.00136184110382709							ENSMUSG00000082262	Gm14730	predicted gene 14730 [Source:MGI Symbol;Acc:MGI:3705542]	71197127	71198171	+	6820	ENSMUSG00000031337	Mtm1	X-linked myotubular myopathy gene 1 [Source:MGI Symbol;Acc:MGI:1099452]	71210767	71315691	+	5406
X	50566044	50566734	691	*	WTinWT_21days_29076	3.72503427352027	0.0000000000000000000024863585976987	ENSMUSG00000085396	Firre	functional intergenic repeating RNA element [Source:MGI Symbol;Acc:MGI:2147989]	50555744	50635321	-	ENSMUSG00000083112	Gm14620	predicted gene 14620 [Source:MGI Symbol;Acc:MGI:3705421]	50542402	50542784	-	23260	ENSMUSG00000031112	Stk26	serine/threonine kinase 26 [Source:MGI Symbol;Acc:MGI:1917665]	50841047	50893097	+	274313
8	10499779	10500481	703	*	WTinWT_21days_50451	3.70937242587227	0.000000000000282048460415657	ENSMUSG00000039057	Myo16	myosin XVI [Source:MGI Symbol;Acc:MGI:2685951]	10153911	10634742	+	ENSMUSG00000109545	Gm44788	predicted gene 44788 [Source:MGI Symbol;Acc:MGI:5753364]	10065054	10119632	+	380147	ENSMUSG00000109258	5330413D20Rik	RIKEN cDNA 5330413D20 gene [Source:MGI Symbol;Acc:MGI:3588224]	10675348	10676913	-	174867
7	68029150	68029720	571	*	WTinWT_7days_25785	-3.64912804806742	0.00459569566052486	ENSMUSG00000005533	Igf1r	insulin-like growth factor I receptor [Source:MGI Symbol;Acc:MGI:96433]	67952827	68233668	+	ENSMUSG00000109152	Gm44666	predicted gene 44666 [Source:MGI Symbol;Acc:MGI:5753242]	67886195	67886585	-	142565	ENSMUSG00000030553	Pgpep1l	pyroglutamyl-peptidase I-like [Source:MGI Symbol;Acc:MGI:1925694]	68236610	68264233	-	206890
14	99599071	99599577	507	*	WTinWT_21days_29903	3.64835909287841	0.00194343908648989							ENSMUSG00000064584	Gm25130	predicted gene, 25130 [Source:MGI Symbol;Acc:MGI:5454907]	99360672	99360827	-	238244	ENSMUSG00000103188	Gm37093	predicted gene, 37093 [Source:MGI Symbol;Acc:MGI:5610321]	99747465	99792773	-	147888
17	62338076	62338395	320	*	WTinWT_21days_21815	3.64835909287822	0.00229494074832423							ENSMUSG00000098156	Gm27023	predicted gene, 27023 [Source:MGI Symbol;Acc:MGI:5504138]	61781683	61781967	+	556109	ENSMUSG00000064570	Gm25800	predicted gene, 25800 [Source:MGI Symbol;Acc:MGI:5455577]	62456987	62457120	-	118592
2	62432217	62432749	533	*	WTinWT_7days_50198	-3.60044437591175	0.00000000000876134564820634	ENSMUSG00000087518	Gm13561	predicted gene 13561 [Source:MGI Symbol;Acc:MGI:3651674]	62357071	62470913	+	ENSMUSG00000035000	Dpp4	dipeptidylpeptidase 4 [Source:MGI Symbol;Acc:MGI:94919]	62330073	62412231	-	19986	ENSMUSG00000087681	Gm13565	predicted gene 13565 [Source:MGI Symbol;Acc:MGI:3649651]	62436880	62441142	-	4131
17	26234635	26235214	580	*	WTinWT_7days_2429	-3.58754124663746	0.000000231456375035341	ENSMUSG00000024187	Fam234a	family with sequence similarity 234, member A [Source:MGI Symbol;Acc:MGI:2146854]	26211822	26244223	-	ENSMUSG00000088273	Gm23123	predicted gene, 23123 [Source:MGI Symbol;Acc:MGI:5452900]	26223502	26223645	+	10990	ENSMUSG00000024188	Luc7l	Luc7-like [Source:MGI Symbol;Acc:MGI:1914228]	26252910	26285504	+	17696
17	73513741	73514606	866	*	WTinWT_7days_3361	-3.57994014948805	0.00000000000000000000734296627084126	ENSMUSG00000024064	Galnt14	UDP-N-acetyl-alpha-D-galactosamine:polypeptide N-acetylgalactosaminyltransferase 14 [Source:MGI Symbol;Acc:MGI:1918935]	73493228	73710453	-	ENSMUSG00000043705	Capn13	calpain 13 [Source:MGI Symbol;Acc:MGI:2685789]	73306464	73399296	-	114445	ENSMUSG00000090168	D630014O11Rik	RIKEN cDNA D630014O11 gene [Source:MGI Symbol;Acc:MGI:2442874]	73635591	73640220	-	120985
19	17239888	17240648	761	*	WTinWT_7days_24707	-3.57553601060465	0.0000906638553809247							ENSMUSG00000039126	Prune2	prune homolog 2 [Source:MGI Symbol;Acc:MGI:1925004]	16956118	17223932	+	15956	ENSMUSG00000038843	Gcnt1	glucosaminyl (N-acetyl) transferase 1, core 2 [Source:MGI Symbol;Acc:MGI:95676]	17326141	17356667	-	85493
5	29920134	29920706	573	*	WTinWT_7days_49651	-3.56232954353889	0.00000000295572974327118							ENSMUSG00000105437	Gm42450	predicted gene 42450 [Source:MGI Symbol;Acc:MGI:5662587]	29886728	29891964	-	28170	ENSMUSG00000105926	Gm43386	predicted gene 43386 [Source:MGI Symbol;Acc:MGI:5663523]	29946718	29950718	-	26012
8	32318896	32319631	736	*	WTinWT_21days_27508	3.56227141073224	0.00382736990669309	ENSMUSG00000062991	Nrg1	neuregulin 1 [Source:MGI Symbol;Acc:MGI:96083]	31814551	32884029	-	ENSMUSG00000089370	Gm22140	predicted gene, 22140 [Source:MGI Symbol;Acc:MGI:5451917]	32186129	32186248	+	132648	ENSMUSG00000079070	Gm3985	predicted gene 3985 [Source:MGI Symbol;Acc:MGI:3782158]	32888505	32950026	-	568874
X	154411175	154412042	868	*	WTinWT_21days_15456	3.55194355979053	0.000000757385015165553							ENSMUSG00000081502	Gm5646	predicted pseudogene 5646 [Source:MGI Symbol;Acc:MGI:3643220]	154399578	154402044	+	9131	ENSMUSG00000082584	Gm8569	predicted gene 8569 [Source:MGI Symbol;Acc:MGI:3647297]	154436056	154436702	+	24014
13	97379060	97379888	829	*	WTinWT_7days_19385	-3.54600594675192	0.000000407265587135485							ENSMUSG00000097932	C430039J16Rik	RIKEN cDNA C430039J16 gene [Source:MGI Symbol;Acc:MGI:1924873]	97283182	97285934	+	93126	ENSMUSG00000078952	Lncenc1	long non-coding RNA, embryonic stem cells expressed 1 [Source:MGI Symbol;Acc:MGI:3780541]	97434970	97497007	+	55082
5	122638307	122638692	386	*	WTinWT_7days_29199	-3.54405592533929	0.0105748512277596							ENSMUSG00000029469	Ift81	intraflagellar transport 81 [Source:MGI Symbol;Acc:MGI:1098597]	122550204	122614518	-	23789	ENSMUSG00000029468	P2rx7	purinergic receptor P2X, ligand-gated ion channel, 7 [Source:MGI Symbol;Acc:MGI:1339957]	122643911	122691432	+	5219
5	112085441	112085865	425	*	WTinWT_7days_19505	-3.50323930441337	0.000000697262195851979							ENSMUSG00000106060	Gm42488	predicted gene 42488 [Source:MGI Symbol;Acc:MGI:5662625]	111939804	111944235	-	141206	ENSMUSG00000104538	Gm42491	predicted gene 42491 [Source:MGI Symbol;Acc:MGI:5662628]	112156237	112165244	+	70372
7	115494548	115495194	647	*	WTinWT_7days_2085	-3.47124860592043	0.000000000000000000557593398917298	ENSMUSG00000051910	Sox6	SRY (sex determining region Y)-box 6 [Source:MGI Symbol;Acc:MGI:98368]	115470872	116038796	-	ENSMUSG00000108401	Rpl19-ps10	ribosomal protein L19, pseudogene 10 [Source:MGI Symbol;Acc:MGI:3644393]	115172056	115172385	+	322163	ENSMUSG00000108489	Gm45025	predicted gene 45025 [Source:MGI Symbol;Acc:MGI:5753601]	115995274	116014145	+	500080
4	59157085	59157743	659	*	WTinWT_21days_54306	3.46237892123972	0.000000000182746703429214							ENSMUSG00000038598	AI481877	expressed sequence AI481877 [Source:MGI Symbol;Acc:MGI:2140313]	59043753	59138983	-	18102	ENSMUSG00000082978	Rpsa-ps11	ribosomal protein SA, pseudogene 11 [Source:MGI Symbol;Acc:MGI:3649246]	59162268	59163156	-	4525
8	127495136	127495381	246	*	WTinWT_7days_25577	-3.45128484690017	0.000959414922588811	ENSMUSG00000025812	Pard3	par-3 family cell polarity regulator [Source:MGI Symbol;Acc:MGI:2135608]	127063893	127612286	+	ENSMUSG00000088710	Gm22730	predicted gene, 22730 [Source:MGI Symbol;Acc:MGI:5452507]	127046912	127047082	+	448054	ENSMUSG00000090074	Gm6921	predicted pseudogene 6921 [Source:MGI Symbol;Acc:MGI:3644183]	127561435	127561869	+	66054
3	137631877	137632427	551	*	WTinWT_7days_29292	-3.43072599758846	0.0145382914436051							ENSMUSG00000046818	Ddit4l	DNA-damage-inducible transcript 4-like [Source:MGI Symbol;Acc:MGI:1920534]	137621612	137628333	+	3544	ENSMUSG00000105325	Gm30946	predicted gene, 30946 [Source:MGI Symbol;Acc:MGI:5590105]	137644058	137644781	-	11631
7	47071960	47072307	348	*	WTinWT_7days_26897	-3.43072599758844	0.0120772587488056	ENSMUSG00000111473	AC113001.1		47057353	47074687	-	ENSMUSG00000010307	Tmem86a	transmembrane protein 86A [Source:MGI Symbol;Acc:MGI:1915143]	47050601	47054777	+	17183	ENSMUSG00000030854	Ptpn5	protein tyrosine phosphatase, non-receptor type 5 [Source:MGI Symbol;Acc:MGI:97807]	47077795	47133684	-	5488
12	114285130	114285452	323	*	WTinWT_7days_26014	-3.43072599758843	0.0174722608107736							ENSMUSG00000102497	Ighv13-1	immunoglobulin heavy variable 13-1 [Source:MGI Symbol;Acc:MGI:4439855]	114267613	114267906	-	17224	ENSMUSG00000076672	Ighv3-6	immunoglobulin heavy variable 3-6 [Source:MGI Symbol;Acc:MGI:4439856]	114288152	114288582	-	2700
11	92199704	92200485	782	*	WTinWT_7days_26402	-3.43072599758843	0.0174722608107736							ENSMUSG00000093113	Gm22702	predicted gene, 22702 [Source:MGI Symbol;Acc:MGI:5452479]	92024345	92024413	-	175291	ENSMUSG00000081363	Gm11500	predicted gene 11500 [Source:MGI Symbol;Acc:MGI:3650688]	92770031	92770973	-	569546
11	5804171	5804584	414	*	WTinWT_7days_27696	-3.43072599758843	0.0174722608107736							ENSMUSG00000020475	Pgam2	phosphoglycerate mutase 2 [Source:MGI Symbol;Acc:MGI:1933118]	5801640	5803733	-	438	ENSMUSG00000080904	Gm11966	predicted gene 11966 [Source:MGI Symbol;Acc:MGI:3649988]	5818497	5818583	-	13913
2	121585881	121587045	1165	*	WTinWT_7days_26882	-3.39334740700267	0.000000206659614965469	ENSMUSG00000027238	Frmd5	FERM domain containing 5 [Source:MGI Symbol;Acc:MGI:2442557]	121545529	121807087	-	ENSMUSG00000027242	Wdr76	WD repeat domain 76 [Source:MGI Symbol;Acc:MGI:1926186]	121506723	121544860	+	41021	ENSMUSG00000081264	Gm14021	predicted gene 14021 [Source:MGI Symbol;Acc:MGI:3651447]	121700765	121701725	-	113720
2	27486822	27487821	1000	*	WTinWT_7days_5899	-3.37360389267911	0.00000000000000120103264693532	ENSMUSG00000026918	Brd3	bromodomain containing 3 [Source:MGI Symbol;Acc:MGI:1914632]	27445579	27507662	-	ENSMUSG00000098812	Mir7578	microRNA 7578 [Source:MGI Symbol;Acc:MGI:5490891]	27450549	27450630	-	36192	ENSMUSG00000026917	Wdr5	WD repeat domain 5 [Source:MGI Symbol;Acc:MGI:2155884]	27515157	27536535	+	27336
10	70540481	70540793	313	*	WTinWT_21days_25685	3.37296055789062	0.0105748512277596	ENSMUSG00000043259	Fam13c	family with sequence similarity 13, member C [Source:MGI Symbol;Acc:MGI:1918971]	70440481	70558736	+	ENSMUSG00000112273	AC079681.1		70504880	70505248	-	35233	ENSMUSG00000037747	Phyhipl	phytanoyl-CoA hydroxylase interacting protein-like [Source:MGI Symbol;Acc:MGI:1918161]	70557682	70655965	-	16889
16	70754314	70754772	459	*	WTinWT_21days_29275	3.37296055789058	0.0105748512277596							ENSMUSG00000022707	Gbe1	glucan (1,4-alpha-), branching enzyme 1 [Source:MGI Symbol;Acc:MGI:1921435]	70313949	70569716	+	184598	ENSMUSG00000096043	Gm24968	predicted gene, 24968 [Source:MGI Symbol;Acc:MGI:5454745]	71174822	71174928	-	420050
2	164040865	164041390	526	*	WTinWT_7days_16646	-3.36676237828395	0.0000168506350502672	ENSMUSG00000054582	Pabpc1l	poly(A) binding protein, cytoplasmic 1-like [Source:MGI Symbol;Acc:MGI:1922908]	164025450	164050538	+	ENSMUSG00000018326	Ywhab	tyrosine 3-monooxygenase/tryptophan 5-monooxygenase activation protein, beta polypeptide [Source:MGI Symbol;Acc:MGI:1891917]	163994960	164018588	+	22277	ENSMUSG00000018322	Tomm34	translocase of outer mitochondrial membrane 34 [Source:MGI Symbol;Acc:MGI:1914395]	164053540	164071169	-	12150
5	139160799	139161322	524	*	WTinWT_7days_4288	-3.36059347300413	0.0000000000000543294174440171	ENSMUSG00000025857	Dnaaf5	dynein, axonemal assembly factor 5 [Source:MGI Symbol;Acc:MGI:3616079]	139150223	139186510	+	ENSMUSG00000086873	Gm15672	predicted gene 15672 [Source:MGI Symbol;Acc:MGI:3783114]	139147576	139150693	-	10106	ENSMUSG00000036817	Sun1	Sad1 and UNC84 domain containing 1 [Source:MGI Symbol;Acc:MGI:1924303]	139200637	139249840	+	39315
5	139160762	139162235	1474	*	WTinWT_7days_6574	-3.34533269409311	0.0000000000000000000000000000000000259105475428411	ENSMUSG00000025857	Dnaaf5	dynein, axonemal assembly factor 5 [Source:MGI Symbol;Acc:MGI:3616079]	139150223	139186510	+	ENSMUSG00000086873	Gm15672	predicted gene 15672 [Source:MGI Symbol;Acc:MGI:3783114]	139147576	139150693	-	10069	ENSMUSG00000036817	Sun1	Sad1 and UNC84 domain containing 1 [Source:MGI Symbol;Acc:MGI:1924303]	139200637	139249840	+	38402
7	125400554	125401029	476	*	WTinWT_21days_15458	3.3427575383699	0.000153252592826193							ENSMUSG00000090457	4930571K23Rik	RIKEN cDNA 4930571K23 gene [Source:MGI Symbol;Acc:MGI:1923111]	125368861	125371013	+	29541	ENSMUSG00000108814	Gm44766	predicted gene 44766 [Source:MGI Symbol;Acc:MGI:5753342]	125416994	125418114	-	15965
5	139161540	139162210	671	*	WTinWT_7days_1869	-3.33527138243885	0.0000000000000000000119556576565079	ENSMUSG00000025857	Dnaaf5	dynein, axonemal assembly factor 5 [Source:MGI Symbol;Acc:MGI:3616079]	139150223	139186510	+	ENSMUSG00000086873	Gm15672	predicted gene 15672 [Source:MGI Symbol;Acc:MGI:3783114]	139147576	139150693	-	10847	ENSMUSG00000036817	Sun1	Sad1 and UNC84 domain containing 1 [Source:MGI Symbol;Acc:MGI:1924303]	139200637	139249840	+	38427
9	122398718	122399291	574	*	WTinWT_7days_3570	-3.32075419384211	0.00000000528499731488872	ENSMUSG00000093598	A730085K08Rik	RIKEN cDNA A730085K08 gene [Source:MGI Symbol;Acc:MGI:3605633]	122380575	122398801	-	ENSMUSG00000032540	Abhd5	abhydrolase domain containing 5 [Source:MGI Symbol;Acc:MGI:1914719]	122351608	122381524	+	17194	ENSMUSG00000111192	AC108846.4		122422136	122423376	+	22845
7	92149201	92149838	638	*	WTinWT_7days_25797	-3.31531548830864	0.000709633312820766	ENSMUSG00000052572	Dlg2	discs, large homolog 2 (Drosophila) [Source:MGI Symbol;Acc:MGI:1344351]	91090706	92449247	+	ENSMUSG00000109382	Gm45128	predicted gene 45128 [Source:MGI Symbol;Acc:MGI:5753704]	92092206	92119511	-	29690	ENSMUSG00000109574	B230206I08Rik	RIKEN cDNA B230206I08 gene [Source:MGI Symbol;Acc:MGI:1926094]	92408184	92411374	+	258346
6	129565798	129566109	312	*	WTinWT_7days_24734	-3.30772870787902	0.0284209219635877							ENSMUSG00000108257	Gm44251	predicted gene, 44251 [Source:MGI Symbol;Acc:MGI:5690643]	129552007	129552448	-	13350	ENSMUSG00000050241	Klre1	killer cell lectin-like receptor family E member 1 [Source:MGI Symbol;Acc:MGI:2662547]	129577905	129585827	+	11796
13	78417279	78417735	457	*	WTinWT_7days_25736	-3.30772870787902	0.0284209219635877							ENSMUSG00000098003	Gm6317	predicted gene 6317 [Source:MGI Symbol;Acc:MGI:3648927]	78372987	78379128	-	38151	ENSMUSG00000088435	Gm25383	predicted gene, 25383 [Source:MGI Symbol;Acc:MGI:5455160]	79161719	79161862	+	743984
15	57103380	57103748	369	*	WTinWT_7days_25972	-3.30772870787902	0.0174722608107736							ENSMUSG00000086541	Has2os	hyaluronan synthase 2, opposite strand [Source:MGI Symbol;Acc:MGI:3643465]	56689944	56778399	+	324981	ENSMUSG00000094730	Gm26178	predicted gene, 26178 [Source:MGI Symbol;Acc:MGI:5455955]	57239007	57239113	-	135259
X	110719986	110720909	924	*	WTinWT_21days_30536	3.28449047613931	0.000257191775173056	ENSMUSG00000109088	Gm44593	predicted gene 44593 [Source:MGI Symbol;Acc:MGI:5753169]	110634586	110812324	-	ENSMUSG00000065907	Gm26108	predicted gene, 26108 [Source:MGI Symbol;Acc:MGI:5455885]	110622832	110623022	-	96964	ENSMUSG00000056854	Pou3f4	POU domain, class 3, transcription factor 4 [Source:MGI Symbol;Acc:MGI:101894]	110814280	110817207	+	93371
11	49337321	49337906	586	*	WTinWT_21days_1320	3.27607354796903	0.000000000160967983545459	ENSMUSG00000045421	Olfr1390	olfactory receptor 1390 [Source:MGI Symbol;Acc:MGI:3031224]	49335188	49342247	+	ENSMUSG00000101874	Olfr1391	olfactory receptor 1391 [Source:MGI Symbol;Acc:MGI:3031225]	49322742	49329810	+	7511	ENSMUSG00000084278	Gm12189	predicted gene 12189 [Source:MGI Symbol;Acc:MGI:3650668]	49404620	49405531	+	66714
1	135124711	135125101	391	*	WTinWT_7days_3933	-3.26916529969184	0.00000000059122147232794	ENSMUSG00000097993	Ptprv	protein tyrosine phosphatase, receptor type, V [Source:MGI Symbol;Acc:MGI:108027]	135108497	135132594	-	ENSMUSG00000097988	Gm10535	predicted gene 10535 [Source:MGI Symbol;Acc:MGI:3642442]	135108961	135113378	+	11333	ENSMUSG00000031506	Ptpn7	protein tyrosine phosphatase, non-receptor type 7 [Source:MGI Symbol;Acc:MGI:2156893]	135132700	135145317	+	7599
2	161951901	161952244	344	*	WTinWT_21days_25806	3.26809336129529	0.0128743151489338	ENSMUSG00000053141	Ptprt	protein tyrosine phosphatase, receptor type, T [Source:MGI Symbol;Acc:MGI:1321152]	161521990	162661147	-	ENSMUSG00000100943	Gm29229	predicted gene 29229 [Source:MGI Symbol;Acc:MGI:5579935]	161513690	161514012	-	437889	ENSMUSG00000084919	Ptprtos	protein tyrosine phosphatase, receptor type T, opposite strand [Source:MGI Symbol;Acc:MGI:1924895]	162390813	162393945	+	438569
X	155794745	155795302	558	*	WTinWT_21days_29398	3.26809336129529	0.0174722608107736	ENSMUSG00000055109	Gm15155	predicted gene 15155 [Source:MGI Symbol;Acc:MGI:3642241]	155624741	156345887	+	ENSMUSG00000041552	Ptchd1	patched domain containing 1 [Source:MGI Symbol;Acc:MGI:2685233]	155573455	155623814	-	170931	ENSMUSG00000081386	Gm15160	predicted gene 15160 [Source:MGI Symbol;Acc:MGI:3705557]	155922917	155923823	+	127615
14	46491541	46492139	599	*	WTinWT_21days_30538	3.26809336129529	0.0174722608107736							ENSMUSG00000086168	Gm15221	predicted gene 15221 [Source:MGI Symbol;Acc:MGI:3705247]	46436855	46454535	+	37006	ENSMUSG00000085380	E130120K24Rik	RIKEN cDNA E130120K24 gene [Source:MGI Symbol;Acc:MGI:1925806]	46556303	46568344	+	64164
4	147482137	147482576	440	*	WTinWT_21days_23127	3.26809336129526	0.0174722608107736	ENSMUSG00000097168	C230088H06Rik	RIKEN cDNA C230088H06 gene [Source:MGI Symbol;Acc:MGI:2444536]	147018235	147492201	-	ENSMUSG00000097122	Gm26624	predicted gene, 26624 [Source:MGI Symbol;Acc:MGI:5477118]	147136278	147457019	+	25118	ENSMUSG00000078496	Zfp982	zinc finger protein 982 [Source:MGI Symbol;Acc:MGI:3701121]	147492417	147513486	+	9841
18	27499106	27499477	372	*	WTinWT_21days_26712	3.26809336129526	0.0105748512277596							ENSMUSG00000087879	Gm26106	predicted gene, 26106 [Source:MGI Symbol;Acc:MGI:5455883]	26928102	26928329	-	570777	ENSMUSG00000046636	Gm7729	predicted gene 7729 [Source:MGI Symbol;Acc:MGI:3647361]	27598644	27599756	+	99167
19	36207349	36207818	470	*	WTinWT_7days_27459	-3.24220236264637	0.00185030001112296							ENSMUSG00000024803	Ankrd1	ankyrin repeat domain 1 (cardiac muscle) [Source:MGI Symbol;Acc:MGI:1097717]	36111965	36119844	-	87505	ENSMUSG00000024805	Pcgf5	polycomb group ring finger 5 [Source:MGI Symbol;Acc:MGI:1923505]	36379067	36456192	+	171249
9	48997657	48998127	471	*	WTinWT_7days_20999	-3.24220236264636	0.00117636076482085	ENSMUSG00000032267	Usp28	ubiquitin specific peptidase 28 [Source:MGI Symbol;Acc:MGI:2442293]	48985375	49042517	+	ENSMUSG00000008590	Htr3b	5-hydroxytryptamine (serotonin) receptor 3B [Source:MGI Symbol;Acc:MGI:1861899]	48935008	48964990	-	32667	ENSMUSG00000105298	Cldn25-ps	claudin 25, pseudogene [Source:MGI Symbol;Acc:MGI:3642767]	49047602	49048294	-	49475
X	50605374	50605887	514	*	WTinWT_21days_20632	3.24154590238504	0.00000000000000291150670990041	ENSMUSG00000085396	Firre	functional intergenic repeating RNA element [Source:MGI Symbol;Acc:MGI:2147989]	50555744	50635321	-	ENSMUSG00000083112	Gm14620	predicted gene 14620 [Source:MGI Symbol;Acc:MGI:3705421]	50542402	50542784	-	62590	ENSMUSG00000031112	Stk26	serine/threonine kinase 26 [Source:MGI Symbol;Acc:MGI:1917665]	50841047	50893097	+	235160
11	113788328	113788982	655	*	WTinWT_7days_44492	-3.23593846597223	0.0000000000000000000390396061599826	ENSMUSG00000041592	Sdk2	sidekick cell adhesion molecule 2 [Source:MGI Symbol;Acc:MGI:2443847]	113776374	114067046	-	ENSMUSG00000083090	Gm11736	predicted gene 11736 [Source:MGI Symbol;Acc:MGI:3650061]	113756702	113757206	+	31122	ENSMUSG00000086760	1700025D23Rik	RIKEN cDNA 1700025D23 gene [Source:MGI Symbol;Acc:MGI:1916667]	114091406	114095336	+	302424
5	97078382	97078806	425	*	WTinWT_7days_23889	-3.201913679201	0.00000121120671358274	ENSMUSG00000034663	Bmp2k	BMP2 inducible kinase [Source:MGI Symbol;Acc:MGI:2155456]	96997689	97091867	+	ENSMUSG00000104591	Gm43145	predicted gene 43145 [Source:MGI Symbol;Acc:MGI:5663282]	97046181	97046808	+	31574	ENSMUSG00000055725	Paqr3	progestin and adipoQ receptor family member III [Source:MGI Symbol;Acc:MGI:2679683]	97082329	97111596	-	3523
4	126577761	126579171	1411	*	WTinWT_21days_6962	3.18920904249366	0.00000000000000000189044256500158	ENSMUSG00000042489	Clspn	claspin [Source:MGI Symbol;Acc:MGI:2445153]	126556935	126593903	+	ENSMUSG00000098831	Mir7119	microRNA 7119 [Source:MGI Symbol;Acc:MGI:5530942]	126559860	126559918	+	17843	ENSMUSG00000081319	Gm12936	predicted gene 12936 [Source:MGI Symbol;Acc:MGI:3651145]	126584509	126584809	-	5338
6	113773066	113773276	211	*	WTinWT_7days_22196	-3.17325963346833	0.0456174659408813	ENSMUSG00000030302	Atp2b2	ATPase, Ca++ transporting, plasma membrane 2 [Source:MGI Symbol;Acc:MGI:105368]	113743831	114042613	-	ENSMUSG00000030298	Sec13	SEC13 homolog, nuclear pore and COPII coat complex component [Source:MGI Symbol;Acc:MGI:99832]	113728062	113740743	-	32323	ENSMUSG00000108297	Gm44167	predicted gene, 44167 [Source:MGI Symbol;Acc:MGI:5690559]	113797807	113799684	-	24531
19	57388264	57388577	314	*	WTinWT_7days_24723	-3.17325963346833	0.0456174659408813	ENSMUSG00000033478	Fam160b1	family with sequence similarity 160, member B1 [Source:MGI Symbol;Acc:MGI:2147545]	57361009	57389594	+	ENSMUSG00000097785	B230217O12Rik	RIKEN cDNA B230217O12 gene [Source:MGI Symbol;Acc:MGI:2444948]	57323385	57360775	-	27489	ENSMUSG00000025086	Trub1	TruB pseudouridine (psi) synthase family member 1 [Source:MGI Symbol;Acc:MGI:1919383]	57452906	57491005	+	64329
19	48553881	48554493	613	*	WTinWT_7days_27702	-3.17325963346833	0.0456174659408813	ENSMUSG00000063434	Sorcs3	sortilin-related VPS10 domain containing receptor 3 [Source:MGI Symbol;Acc:MGI:1913923]	48206025	48805505	+	ENSMUSG00000089004	Gm23857	predicted gene, 23857 [Source:MGI Symbol;Acc:MGI:5453634]	48240535	48240645	-	313236	ENSMUSG00000098507	Gm27935	predicted gene, 27935 [Source:MGI Symbol;Acc:MGI:5531317]	49709794	49709872	-	1155301
6	144922686	144923207	522	*	WTinWT_7days_50971	-3.1728878867195	0.00000000000000106158890032002							ENSMUSG00000087850	Gm22792	predicted gene, 22792 [Source:MGI Symbol;Acc:MGI:5452569]	144803500	144803632	-	119054	ENSMUSG00000030268	Bcat1	branched chain aminotransferase 1, cytosolic [Source:MGI Symbol;Acc:MGI:104861]	144993835	145076184	-	70628
4	126577789	126578382	594	*	WTinWT_21days_1319	3.16540734423952	0.0000000000000407633378184458	ENSMUSG00000042489	Clspn	claspin [Source:MGI Symbol;Acc:MGI:2445153]	126556935	126593903	+	ENSMUSG00000098831	Mir7119	microRNA 7119 [Source:MGI Symbol;Acc:MGI:5530942]	126559860	126559918	+	17871	ENSMUSG00000081319	Gm12936	predicted gene 12936 [Source:MGI Symbol;Acc:MGI:3651145]	126584509	126584809	-	6127
7	97877693	97878288	596	*	WTinWT_7days_25830	-3.1651852727856	0.0019383409293013	ENSMUSG00000030774	Pak1	p21 protein (Cdc42/Rac)-activated kinase 1 [Source:MGI Symbol;Acc:MGI:1339975]	97788541	97912381	+	ENSMUSG00000042797	Aqp11	aquaporin 11 [Source:MGI Symbol;Acc:MGI:1913583]	97724006	97738289	-	139404	ENSMUSG00000108424	Gm44590	predicted gene 44590 [Source:MGI Symbol;Acc:MGI:5753166]	97918245	97918635	+	39957
3	51788483	51789281	799	*	WTinWT_21days_48070	3.15494238236455	0.000000000000000000202522882797183	ENSMUSG00000061143	Maml3	mastermind like 3 (Drosophila) [Source:MGI Symbol;Acc:MGI:2389461]	51685907	52105076	-	ENSMUSG00000102732	Gm37342	predicted gene, 37342 [Source:MGI Symbol;Acc:MGI:5610570]	51757124	51762088	-	26395	ENSMUSG00000102539	Gm37229	predicted gene, 37229 [Source:MGI Symbol;Acc:MGI:5610457]	51812951	51819309	+	23670
1	162179226	162179839	614	*	WTinWT_7days_48675	-3.13953857123852	0.0000000000000801152132298739	ENSMUSG00000040265	Dnm3	dynamin 3 [Source:MGI Symbol;Acc:MGI:1341299]	161982453	162478034	-	ENSMUSG00000102994	Gm37767	predicted gene, 37767 [Source:MGI Symbol;Acc:MGI:5610995]	162086635	162088468	-	90758	ENSMUSG00000078190	Dnm3os	dynamin 3, opposite strand [Source:MGI Symbol;Acc:MGI:3052332]	162217623	162225550	+	37784
5	3479254	3479919	666	*	WTinWT_21days_11033	3.13706906290265	0.00000000000000255448416218744	ENSMUSG00000106588	Gm17590	predicted gene, 17590 [Source:MGI Symbol;Acc:MGI:4937224]	3472861	3480873	-	ENSMUSG00000106658	Gm42426	predicted gene 42426 [Source:MGI Symbol;Acc:MGI:5662563]	3270319	3284584	+	194670	ENSMUSG00000105534	Gm42435	predicted gene 42435 [Source:MGI Symbol;Acc:MGI:5662572]	3498625	3500072	-	18706
17	73512849	73515281	2433	*	WTinWT_7days_11245	-3.13580444570317	0.000000000000000000000000000000000000540787929603885	ENSMUSG00000024064	Galnt14	UDP-N-acetyl-alpha-D-galactosamine:polypeptide N-acetylgalactosaminyltransferase 14 [Source:MGI Symbol;Acc:MGI:1918935]	73493228	73710453	-	ENSMUSG00000043705	Capn13	calpain 13 [Source:MGI Symbol;Acc:MGI:2685789]	73306464	73399296	-	113553	ENSMUSG00000090168	D630014O11Rik	RIKEN cDNA D630014O11 gene [Source:MGI Symbol;Acc:MGI:2442874]	73635591	73640220	-	120310
9	51207187	51207696	510	*	WTinWT_7days_50691	-3.12477441005324	0.000000545151893846932							ENSMUSG00000110266	Gm32742	predicted gene, 32742 [Source:MGI Symbol;Acc:MGI:5591901]	51130307	51165517	-	41670	ENSMUSG00000032053	Pou2af1	POU domain, class 2, associating factor 1 [Source:MGI Symbol;Acc:MGI:105086]	51213708	51240080	+	6012
11	113508064	113508658	595	*	WTinWT_7days_2379	-3.12166918287205	0.000000000000135463684407924	ENSMUSG00000041654	Slc39a11	solute carrier family 39 (metal ion transporter), member 11 [Source:MGI Symbol;Acc:MGI:1917056]	113244853	113650079	-	ENSMUSG00000078251	Gm16487	predicted gene 16487 [Source:MGI Symbol;Acc:MGI:3641811]	113467977	113472014	+	36050	ENSMUSG00000047904	Sstr2	somatostatin receptor 2 [Source:MGI Symbol;Acc:MGI:98328]	113619342	113626028	+	110684
X	154349084	154349675	592	*	WTinWT_21days_15185	3.11700952895108	0.000138672724348099							ENSMUSG00000059663	4930524N10Rik	RIKEN cDNA 4930524N10 gene [Source:MGI Symbol;Acc:MGI:1922321]	154339225	154343392	-	5692	ENSMUSG00000081502	Gm5646	predicted pseudogene 5646 [Source:MGI Symbol;Acc:MGI:3643220]	154399578	154402044	+	49903
9	120039233	120039779	547	*	WTinWT_7days_48435	-3.10820873785494	0.00000000000000321221850658631	ENSMUSG00000052336	Cx3cr1	chemokine (C-X3-C motif) receptor 1 [Source:MGI Symbol;Acc:MGI:1333815]	119901616	120069879	-	ENSMUSG00000079243	Xirp1	xin actin-binding repeat containing 1 [Source:MGI Symbol;Acc:MGI:1333878]	120013755	120023598	-	15635	ENSMUSG00000111792	AC117245.5		120068996	120070622	+	29217
1	135124390	135125336	947	*	WTinWT_7days_9058	-3.10357568341848	0.000000000000226967405470275	ENSMUSG00000097993	Ptprv	protein tyrosine phosphatase, receptor type, V [Source:MGI Symbol;Acc:MGI:108027]	135108497	135132594	-	ENSMUSG00000097988	Gm10535	predicted gene 10535 [Source:MGI Symbol;Acc:MGI:3642442]	135108961	135113378	+	11012	ENSMUSG00000031506	Ptpn7	protein tyrosine phosphatase, non-receptor type 7 [Source:MGI Symbol;Acc:MGI:2156893]	135132700	135145317	+	7364
11	113498774	113499365	592	*	WTinWT_7days_50171	-3.10002674713312	0.0000000991750943812963	ENSMUSG00000041654	Slc39a11	solute carrier family 39 (metal ion transporter), member 11 [Source:MGI Symbol;Acc:MGI:1917056]	113244853	113650079	-	ENSMUSG00000078251	Gm16487	predicted gene 16487 [Source:MGI Symbol;Acc:MGI:3641811]	113467977	113472014	+	26760	ENSMUSG00000047904	Sstr2	somatostatin receptor 2 [Source:MGI Symbol;Acc:MGI:98328]	113619342	113626028	+	119977
X	113160656	113161174	519	*	WTinWT_21days_27580	3.09408113193967	0.0016040604631671	ENSMUSG00000025531	Chm	choroidermia (RAB escort protein 1) [Source:MGI Symbol;Acc:MGI:892979]	113040593	113185517	-	ENSMUSG00000065510	Mir361	microRNA 361 [Source:MGI Symbol;Acc:MGI:3619368]	113074824	113074893	-	85763	ENSMUSG00000081831	Gm7405	predicted gene 7405 [Source:MGI Symbol;Acc:MGI:3644301]	113225541	113227320	-	64367
X	96138953	96139469	517	*	WTinWT_21days_21042	3.09408113193966	0.00117636076482085	ENSMUSG00000031207	Msn	moesin [Source:MGI Symbol;Acc:MGI:97167]	96096042	96168552	+	ENSMUSG00000057421	Las1l	LAS1-like (S. cerevisiae) [Source:MGI Symbol;Acc:MGI:1923380]	95935335	95956962	-	181991	ENSMUSG00000088146	Gm24718	predicted gene, 24718 [Source:MGI Symbol;Acc:MGI:5454495]	96150837	96150972	-	11368
X	82306967	82307701	735	*	WTinWT_21days_28398	3.09408113193966	0.00117636076482085							ENSMUSG00000064781	Gm22686	predicted gene, 22686 [Source:MGI Symbol;Acc:MGI:5452463]	82187682	82187781	+	119186	ENSMUSG00000083113	Rpl10-ps4	ribosomal protein L10, pseudogene 4 [Source:MGI Symbol;Acc:MGI:3647741]	82400724	82401009	-	93023
14	19949662	19950645	984	*	WTinWT_21days_26020	3.09357486958849	0.000011312990166958	ENSMUSG00000043004	Gng2	guanine nucleotide binding protein (G protein), gamma 2 [Source:MGI Symbol;Acc:MGI:102705]	19872559	19977627	-	ENSMUSG00000021807	2700060E02Rik	RIKEN cDNA 2700060E02 gene [Source:MGI Symbol;Acc:MGI:1915295]	19811402	19823823	-	125839	ENSMUSG00000045107	Saysd1	SAYSVFN motif domain containing 1 [Source:MGI Symbol;Acc:MGI:1914759]	20075646	20083172	-	125001
14	53095221	53095580	360	*	WTinWT_7days_24418	-3.08382367081386	0.00314769100601194							ENSMUSG00000095736	Trav7n-4	T cell receptor alpha variable 7N-4 [Source:MGI Symbol;Acc:MGI:3644878]	53091346	53091875	+	3346	ENSMUSG00000092251	Trav9n-1	T cell receptor alpha variable 9N-1 [Source:MGI Symbol;Acc:MGI:3809200]	53101801	53102265	+	6221
X	150463795	150464742	948	*	WTinWT_21days_17128	3.07833329090146	0.00000000000031725718357532	ENSMUSG00000081187	3110067C02Rik	RIKEN cDNA 3110067C02 gene [Source:MGI Symbol;Acc:MGI:1920452]	150463726	150466156	+	ENSMUSG00000041353	Tmem29	transmembrane protein 29 [Source:MGI Symbol;Acc:MGI:1923420]	150397773	150459154	-	4641	ENSMUSG00000025269	Apex2	apurinic/apyrimidinic endonuclease 2 [Source:MGI Symbol;Acc:MGI:1924872]	150519519	150589868	-	54777
11	108279955	108280404	450	*	WTinWT_7days_15712	-3.07353850785409	0.0000347595414055245	ENSMUSG00000050965	Prkca	protein kinase C, alpha [Source:MGI Symbol;Acc:MGI:97595]	107933387	108343928	-	ENSMUSG00000084978	Gm11655	predicted gene 11655 [Source:MGI Symbol;Acc:MGI:3650998]	108181850	108194126	+	85829	ENSMUSG00000000049	Apoh	apolipoprotein H [Source:MGI Symbol;Acc:MGI:88058]	108343354	108414396	+	62950
4	44156452	44156967	516	*	WTinWT_21days_13237	3.07010893813634	0.0000465279680726649	ENSMUSG00000035696	Rnf38	ring finger protein 38 [Source:MGI Symbol;Acc:MGI:1920719]	44126210	44233789	-	ENSMUSG00000084274	Gm12504	predicted pseudogene 12504 [Source:MGI Symbol;Acc:MGI:3651567]	44121893	44124123	+	32329	ENSMUSG00000092677	Mir5106	microRNA 5106 [Source:MGI Symbol;Acc:MGI:4950426]	44221195	44221267	-	64228
2	107301773	107302420	648	*	WTinWT_21days_41331	3.05525414992228	0.00000000000000000000126902724146322							ENSMUSG00000042604	Kcna4	potassium voltage-gated channel, shaker-related subfamily, member 4 [Source:MGI Symbol;Acc:MGI:96661]	107290639	107298502	+	3271	ENSMUSG00000052005	Gm9864	predicted gene 9864 [Source:MGI Symbol;Acc:MGI:3708663]	107595630	107600539	-	293210
X	18191658	18192197	540	*	WTinWT_21days_26521	3.04386521190317	0.000000027647909997541	ENSMUSG00000037369	Kdm6a	lysine (K)-specific demethylase 6A [Source:MGI Symbol;Acc:MGI:1095419]	18162575	18279936	+	ENSMUSG00000025043	Dusp21	dual specificity phosphatase 21 [Source:MGI Symbol;Acc:MGI:1920797]	18145857	18146701	+	44957	ENSMUSG00000065068	n-R5s5	nuclear encoded rRNA 5S 5 [Source:MGI Symbol;Acc:MGI:4421739]	18323444	18323562	-	131247
18	79352774	79353595	822	*	WTinWT_7days_14537	-3.03893382667359	0.0000000409887464520027							ENSMUSG00000024548	Setbp1	SET binding protein 1 [Source:MGI Symbol;Acc:MGI:1933199]	78750380	79109391	-	243383	ENSMUSG00000087717	Gm25824	predicted gene, 25824 [Source:MGI Symbol;Acc:MGI:5455601]	79553557	79553677	-	199962
5	131866901	131867183	283	*	WTinWT_21days_28477	3.03228529017657	0.0284209219635877	ENSMUSG00000029673	Auts2	autism susceptibility candidate 2 [Source:MGI Symbol;Acc:MGI:1919847]	131437333	132543344	-	ENSMUSG00000106557	Gm42442	predicted gene 42442 [Source:MGI Symbol;Acc:MGI:5662579]	131697221	131698353	-	168548	ENSMUSG00000105773	4930563F08Rik	RIKEN cDNA 4930563F08 gene [Source:MGI Symbol;Acc:MGI:1922619]	131880269	131883768	+	13086
X	64425704	64426281	578	*	WTinWT_21days_30285	3.03228529017657	0.0284209219635877							ENSMUSG00000046699	Slitrk4	SLIT and NTRK-like family, member 4 [Source:MGI Symbol;Acc:MGI:2442509]	64264885	64276996	-	148708	ENSMUSG00000084459	Gm24598	predicted gene, 24598 [Source:MGI Symbol;Acc:MGI:5454375]	64496584	64496657	+	70303
3	117729410	117729822	413	*	WTinWT_21days_28324	3.03228529017656	0.0323855346691775							ENSMUSG00000033342	Plppr5	phospholipid phosphatase related 5 [Source:MGI Symbol;Acc:MGI:1923019]	117574836	117689507	+	39903	ENSMUSG00000028007	Snx7	sorting nexin 7 [Source:MGI Symbol;Acc:MGI:1923811]	117781647	117868936	-	51825
X	100466209	100466564	356	*	WTinWT_21days_28674	3.03228529017656	0.0284209219635877							ENSMUSG00000031220	Awat2	acyl-CoA wax alcohol acyltransferase 2 [Source:MGI Symbol;Acc:MGI:3045345]	100402221	100442717	-	23492	ENSMUSG00000031221	Igbp1	immunoglobulin (CD79A) binding protein 1 [Source:MGI Symbol;Acc:MGI:1346500]	100494291	100516125	+	27727
4	155523151	155523377	227	*	WTinWT_7days_21914	-3.02495666483288	0.0765462219786814	ENSMUSG00000029064	Gnb1	guanine nucleotide binding protein (G protein), beta 1 [Source:MGI Symbol;Acc:MGI:95781]	155491361	155559269	+	ENSMUSG00000082429	Gm13171	predicted gene 13171 [Source:MGI Symbol;Acc:MGI:3651089]	155502316	155502706	-	20445	ENSMUSG00000029063	Nadk	NAD kinase [Source:MGI Symbol;Acc:MGI:2183149]	155562378	155591001	+	39001
13	106894206	106894407	202	*	WTinWT_7days_17502	-3.02495666483287	0.0724560415290292	ENSMUSG00000042590	Ipo11	importin 11 [Source:MGI Symbol;Acc:MGI:2442377]	106794439	106936958	-	ENSMUSG00000100833	Gm28988	predicted gene 28988 [Source:MGI Symbol;Acc:MGI:5579694]	106851900	106853846	+	40360	ENSMUSG00000021692	Dimt1	DIM1 dimethyladenosine transferase 1-like (S. cerevisiae) [Source:MGI Symbol;Acc:MGI:1913504]	106947129	106960224	+	52722
9	100285456	100285755	300	*	WTinWT_7days_20902	-3.02495666483287	0.0724560415290292							ENSMUSG00000103407	4930540E01Rik	RIKEN cDNA 4930540E01 gene [Source:MGI Symbol;Acc:MGI:1922424]	100173001	100174146	-	111310	ENSMUSG00000101042	Gm28167	predicted gene 28167 [Source:MGI Symbol;Acc:MGI:5578873]	100321611	100323524	-	35856
5	150880576	150881015	440	*	WTinWT_7days_25819	-3.02495666483287	0.0724560415290292	ENSMUSG00000107047	Gm43298	predicted gene 43298 [Source:MGI Symbol;Acc:MGI:5663435]	150863963	150882642	-	ENSMUSG00000106692	Gm43299	predicted gene 43299 [Source:MGI Symbol;Acc:MGI:5663436]	150822859	150866601	+	13975	ENSMUSG00000058488	Kl	klotho [Source:MGI Symbol;Acc:MGI:1101771]	150952607	150993817	+	71592
2	181566835	181567109	275	*	WTinWT_7days_26777	-3.02495666483287	0.0724560415290292							ENSMUSG00000000826	Dnajc5	DnaJ heat shock protein family (Hsp40) member C5 [Source:MGI Symbol;Acc:MGI:892995]	181520485	181555133	+	11702	ENSMUSG00000089917	Uckl1	uridine-cytidine kinase 1-like 1 [Source:MGI Symbol;Acc:MGI:1915806]	181569149	181584892	-	2040
6	116275060	116275321	262	*	WTinWT_7days_27781	-3.02495666483287	0.0724560415290292	ENSMUSG00000042213	Zfand4	zinc finger, AN1-type domain 4 [Source:MGI Symbol;Acc:MGI:1914742]	116264222	116330302	+	ENSMUSG00000107577	Gm44103	predicted gene, 44103 [Source:MGI Symbol;Acc:MGI:5690495]	116260434	116264095	-	10965	ENSMUSG00000107497	Gm44957	predicted gene 44957 [Source:MGI Symbol;Acc:MGI:5753533]	116335233	116337949	-	59912
X	18248611	18249139	529	*	WTinWT_21days_10852	3.01910510531002	0.000000698879860913416	ENSMUSG00000037369	Kdm6a	lysine (K)-specific demethylase 6A [Source:MGI Symbol;Acc:MGI:1095419]	18162575	18279936	+	ENSMUSG00000025043	Dusp21	dual specificity phosphatase 21 [Source:MGI Symbol;Acc:MGI:1920797]	18145857	18146701	+	101910	ENSMUSG00000065068	n-R5s5	nuclear encoded rRNA 5S 5 [Source:MGI Symbol;Acc:MGI:4421739]	18323444	18323562	-	74305
8	104886358	104886968	611	*	WTinWT_7days_40562	-3.01884682476303	0.0000000000000000000000710007411310848	ENSMUSG00000110597	Gm8798	predicted gene 8798 [Source:MGI Symbol;Acc:MGI:3646429]	104886862	104902787	+	ENSMUSG00000031884	Ces2d-ps	carboxylesterase 2D, pseudogene [Source:MGI Symbol;Acc:MGI:3704319]	104867488	104873861	+	12497	ENSMUSG00000031886	Ces2e	carboxylesterase 2E [Source:MGI Symbol;Acc:MGI:2443170]	104926260	104934672	+	39292
11	105444727	105445361	635	*	WTinWT_7days_23810	-3.00738900637185	0.0000000688202861272335	ENSMUSG00000078627	2010-03-01	membrane-associated ring finger (C3HC4) 10 [Source:MGI Symbol;Acc:MGI:2443469]	105360798	105456735	-	ENSMUSG00000086089	Gm11640	predicted gene 11640 [Source:MGI Symbol;Acc:MGI:3649238]	105434445	105435412	+	9315	ENSMUSG00000053580	Tanc2	tetratricopeptide repeat, ankyrin repeat and coiled-coil containing 2 [Source:MGI Symbol;Acc:MGI:2444121]	105589986	105929304	+	144625
19	17278264	17278917	654	*	WTinWT_7days_21581	-2.99759795485386	0.00506379983928438							ENSMUSG00000039126	Prune2	prune homolog 2 [Source:MGI Symbol;Acc:MGI:1925004]	16956118	17223932	+	54332	ENSMUSG00000038843	Gcnt1	glucosaminyl (N-acetyl) transferase 1, core 2 [Source:MGI Symbol;Acc:MGI:95676]	17326141	17356667	-	47224
11	103424993	103425485	493	*	WTinWT_7days_25855	-2.99759795485386	0.00506379983928438							ENSMUSG00000110636	Gm45840	predicted gene 45840 [Source:MGI Symbol;Acc:MGI:5804955]	103421736	103422062	+	2931	ENSMUSG00000078632	Lrrc37a	leucine rich repeat containing 37A [Source:MGI Symbol;Acc:MGI:2685097]	103451955	103504597	-	26470
6	83786194	83786812	619	*	WTinWT_7days_43460	-2.9964398097178	0.00000000000000023819477834668							ENSMUSG00000014748	Tex261	testis expressed gene 261 [Source:MGI Symbol;Acc:MGI:1096575]	83768885	83775813	-	10381	ENSMUSG00000108525	Gm7443	predicted gene 7443 [Source:MGI Symbol;Acc:MGI:3644945]	83792602	83792979	-	5790
1	131703337	131703998	662	*	WTinWT_21days_11575	2.99257621291292	0.0000000452704917469547	ENSMUSG00000052688	Rab7b	RAB7B, member RAS oncogene family [Source:MGI Symbol;Acc:MGI:2442295]	131688695	131715439	+	ENSMUSG00000004552	Ctse	cathepsin E [Source:MGI Symbol;Acc:MGI:107361]	131638306	131675505	+	27832	ENSMUSG00000042268	Slc26a9	solute carrier family 26, member 9 [Source:MGI Symbol;Acc:MGI:2444594]	131744022	131771504	+	40024
11	90478707	90479612	906	*	WTinWT_7days_27371	-2.98686530214815	0.000851983809790756	ENSMUSG00000020546	Stxbp4	syntaxin binding protein 4 [Source:MGI Symbol;Acc:MGI:1342296]	90476492	90638084	-	ENSMUSG00000003949	Hlf	hepatic leukemia factor [Source:MGI Symbol;Acc:MGI:96108]	90336536	90390895	-	87812	ENSMUSG00000083268	Gm11511	predicted gene 11511 [Source:MGI Symbol;Acc:MGI:3649770]	90516777	90517316	-	37165
5	35054303	35054949	647	*	WTinWT_7days_21550	-2.98113481084752	0.0000606039291299608							ENSMUSG00000029102	Hgfac	hepatocyte growth factor activator [Source:MGI Symbol;Acc:MGI:1859281]	35041509	35048461	+	5842	ENSMUSG00000044716	Dok7	docking protein 7 [Source:MGI Symbol;Acc:MGI:3584043]	35056766	35087839	+	1817
15	94254883	94255908	1026	*	WTinWT_7days_21144	-2.97757033649374	0.0000020010594729867							ENSMUSG00000036158	Prickle1	prickle planar cell polarity protein 1 [Source:MGI Symbol;Acc:MGI:1916034]	93499114	93595891	-	658992	ENSMUSG00000022449	Adamts20	a disintegrin-like and metallopeptidase (reprolysin type) with thrombospondin type 1 motif, 20 [Source:MGI Symbol;Acc:MGI:2660628]	94270163	94465418	-	14255
10	80990338	80990886	549	*	WTinWT_7days_16898	-2.94869907146076	0.000000000224854582960991	ENSMUSG00000048240	Gng7	guanine nucleotide binding protein (G protein), gamma 7 [Source:MGI Symbol;Acc:MGI:95787]	80948624	81014945	-	ENSMUSG00000083808	Gm3828	predicted gene 3828 [Source:MGI Symbol;Acc:MGI:3782000]	80954454	80954710	-	35628	ENSMUSG00000043670	Diras1	DIRAS family, GTP-binding RAS-like 1 [Source:MGI Symbol;Acc:MGI:2183442]	81019589	81025662	-	28703
13	73685365	73686560	1196	*	WTinWT_7days_22712	-2.9470476067573	0.00000000216025272953565	ENSMUSG00000021565	Slc6a19	solute carrier family 6 (neurotransmitter transporter), member 19 [Source:MGI Symbol;Acc:MGI:1921588]	73679745	73704865	-	ENSMUSG00000021612	Slc6a18	solute carrier family 6 (neurotransmitter transporter), member 18 [Source:MGI Symbol;Acc:MGI:1336892]	73661752	73678023	-	7342	ENSMUSG00000021566	Slc6a19os	solute carrier family 6 (neurotransmitter transporter), member 19, opposite strand [Source:MGI Symbol;Acc:MGI:1918640]	73699826	73709853	+	13266
8	81829290	81830283	994	*	WTinWT_21days_22722	2.94262010043932	0.0000455248176878834	ENSMUSG00000037940	Inpp4b	inositol polyphosphate-4-phosphatase, type II [Source:MGI Symbol;Acc:MGI:2158925]	81342556	82127914	+	ENSMUSG00000091998	Gm17072	predicted gene 17072 [Source:MGI Symbol;Acc:MGI:4937899]	81827698	81828355	+	935	ENSMUSG00000089147	Gm25267	predicted gene, 25267 [Source:MGI Symbol;Acc:MGI:5455044]	82152720	82152782	-	322437
11	113507834	113509235	1402	*	WTinWT_7days_7743	-2.94040621442666	0.0000000000000000517971336913795	ENSMUSG00000041654	Slc39a11	solute carrier family 39 (metal ion transporter), member 11 [Source:MGI Symbol;Acc:MGI:1917056]	113244853	113650079	-	ENSMUSG00000078251	Gm16487	predicted gene 16487 [Source:MGI Symbol;Acc:MGI:3641811]	113467977	113472014	+	35820	ENSMUSG00000047904	Sstr2	somatostatin receptor 2 [Source:MGI Symbol;Acc:MGI:98328]	113619342	113626028	+	110107
11	110903764	110904264	501	*	WTinWT_7days_12582	-2.9326144184471	0.0000281862516381553							ENSMUSG00000085985	Gm11682	predicted gene 11682 [Source:MGI Symbol;Acc:MGI:3651410]	110544507	110546399	+	357365	ENSMUSG00000051497	Kcnj16	potassium inwardly-rectifying channel, subfamily J, member 16 [Source:MGI Symbol;Acc:MGI:1314842]	110968033	111027968	+	63769
18	57056607	57057240	634	*	WTinWT_21days_10431	2.92798670022137	0.0000000000522434678753111							ENSMUSG00000024592	C330018D20Rik	RIKEN cDNA C330018D20 gene [Source:MGI Symbol;Acc:MGI:1924672]	56955833	56975368	-	81239	ENSMUSG00000024593	Megf10	multiple EGF-like-domains 10 [Source:MGI Symbol;Acc:MGI:2685177]	57133090	57297467	+	75850
9	122398381	122399538	1158	*	WTinWT_7days_8802	-2.926063335334	0.000000000224854582960991	ENSMUSG00000093598	A730085K08Rik	RIKEN cDNA A730085K08 gene [Source:MGI Symbol;Acc:MGI:3605633]	122380575	122398801	-	ENSMUSG00000032540	Abhd5	abhydrolase domain containing 5 [Source:MGI Symbol;Acc:MGI:1914719]	122351608	122381524	+	16857	ENSMUSG00000111192	AC108846.4		122422136	122423376	+	22598
19	47432302	47432852	551	*	WTinWT_7days_6836	-2.92161900087602	0.00000000359279769435776	ENSMUSG00000053617	Sh3pxd2a	SH3 and PX domains 2A [Source:MGI Symbol;Acc:MGI:1298393]	47260174	47464411	-	ENSMUSG00000098786	Mir6995	microRNA 6995 [Source:MGI Symbol;Acc:MGI:5530958]	47273519	47273589	-	158713	ENSMUSG00000042694	Stn1	STN1, CST complex subunit [Source:MGI Symbol;Acc:MGI:1915581]	47501033	47537507	-	68181
X	36939709	36940582	874	*	WTinWT_21days_8017	2.91357455883735	0.000000000000215245587539844	ENSMUSG00000050379	2006-09-01	septin 6 [Source:MGI Symbol;Acc:MGI:1888939]	36911326	36991794	-	ENSMUSG00000087155	Gm15008	predicted gene 15008 [Source:MGI Symbol;Acc:MGI:3705107]	36910834	36911985	+	27724	ENSMUSG00000081220	Gm14542	predicted gene 14542 [Source:MGI Symbol;Acc:MGI:3705745]	37035254	37037325	-	94672
9	85671604	85672458	855	*	WTinWT_7days_49809	-2.91272420178456	0.00000000000000906934531370068							ENSMUSG00000111386	AC155934.1		85637289	85639567	-	32037	ENSMUSG00000035941	Ibtk	inhibitor of Bruton agammaglobulinemia tyrosine kinase [Source:MGI Symbol;Acc:MGI:1918677]	85687360	85749334	-	14902
X	101930214	101931427	1214	*	WTinWT_21days_29341	2.91205288541157	0.000000199986569736096	ENSMUSG00000079481	Nhsl2	NHS-like 2 [Source:MGI Symbol;Acc:MGI:3645090]	101849385	102092055	+	ENSMUSG00000087712	Gm25828	predicted gene, 25828 [Source:MGI Symbol;Acc:MGI:5455605]	101912630	101912724	-	17490	ENSMUSG00000098968	Gm27843	predicted gene, 27843 [Source:MGI Symbol;Acc:MGI:5531225]	102013049	102013152	-	81622
15	44591137	44591615	479	*	WTinWT_7days_28152	-2.90588934454129	0.00812149624177751	ENSMUSG00000038725	Pkhd1l1	polycystic kidney and hepatic disease 1-like 1 [Source:MGI Symbol;Acc:MGI:2183153]	44457553	44601369	+	ENSMUSG00000022338	Eny2	enhancer of yellow 2 homolog (Drosophila) [Source:MGI Symbol;Acc:MGI:1919286]	44428111	44437685	+	153452	ENSMUSG00000022339	Ebag9	estrogen receptor-binding fragment-associated gene 9 [Source:MGI Symbol;Acc:MGI:1859920]	44619641	44641024	+	28026
X	50602796	50603258	463	*	WTinWT_21days_18128	2.90327251603398	0.00000000000549384387798135	ENSMUSG00000085396	Firre	functional intergenic repeating RNA element [Source:MGI Symbol;Acc:MGI:2147989]	50555744	50635321	-	ENSMUSG00000083112	Gm14620	predicted gene 14620 [Source:MGI Symbol;Acc:MGI:3705421]	50542402	50542784	-	60012	ENSMUSG00000031112	Stk26	serine/threonine kinase 26 [Source:MGI Symbol;Acc:MGI:1917665]	50841047	50893097	+	237789
8	97090120	97090411	292	*	WTinWT_21days_25490	2.89815176168811	0.0472670822029147							ENSMUSG00000077938	Gm24132	predicted gene, 24132 [Source:MGI Symbol;Acc:MGI:5453909]	96656129	96656219	+	433901	ENSMUSG00000110567	Gm45703	predicted gene 45703 [Source:MGI Symbol;Acc:MGI:5804818]	97149419	97164356	-	59008
11	27312538	27312893	356	*	WTinWT_21days_29690	2.89815176168811	0.0472670822029147							ENSMUSG00000088654	Gm24850	predicted gene, 24850 [Source:MGI Symbol;Acc:MGI:5454627]	27087017	27087135	-	225403	ENSMUSG00000088438	Gm25387	predicted gene, 25387 [Source:MGI Symbol;Acc:MGI:5455164]	27318847	27318978	-	5954
10	23777557	23777828	272	*	WTinWT_21days_22090	2.898151761688	0.0456174659408813							ENSMUSG00000112868	AC166258.2		23611263	23622148	-	155409	ENSMUSG00000061983	Rps12	ribosomal protein S12 [Source:MGI Symbol;Acc:MGI:98105]	23785183	23787275	-	7355
6	80559870	80560150	281	*	WTinWT_21days_24285	2.898151761688	0.0456174659408813	ENSMUSG00000052581	Lrrtm4	leucine rich repeat transmembrane neuronal 4 [Source:MGI Symbol;Acc:MGI:2389180]	80018877	80810143	+	ENSMUSG00000107826	Gm44242	predicted gene, 44242 [Source:MGI Symbol;Acc:MGI:5690634]	80514594	80517314	+	42556	ENSMUSG00000108173	Gm44231	predicted gene, 44231 [Source:MGI Symbol;Acc:MGI:5690623]	80655029	80659103	+	94879
11	38693115	38693503	389	*	WTinWT_21days_24947	2.898151761688	0.0456174659408813							ENSMUSG00000087296	Gm12130	predicted gene 12130 [Source:MGI Symbol;Acc:MGI:3651512]	38493330	38520013	-	173102	ENSMUSG00000070249	Gm23520	predicted gene, 23520 [Source:MGI Symbol;Acc:MGI:5453297]	38798171	38798277	-	104668
6	36208922	36209505	584	*	WTinWT_21days_26495	2.898151761688	0.0506620858159116							ENSMUSG00000107089	Gm43443	predicted gene 43443 [Source:MGI Symbol;Acc:MGI:5663580]	36186707	36189099	-	19823	ENSMUSG00000073154	9330158H04Rik	RIKEN cDNA 9330158H04 gene [Source:MGI Symbol;Acc:MGI:2442094]	36209620	36390191	-	115
X	118437410	118437886	477	*	WTinWT_21days_27321	2.898151761688	0.0456174659408813							ENSMUSG00000100194	Tgif2lx2	TGFB-induced factor homeobox 2-like, X-linked 2 [Source:MGI Symbol;Acc:MGI:3800824]	118427227	118428256	+	9154	ENSMUSG00000100133	Tgif2lx1	TGFB-induced factor homeobox 2-like, X-linked 1 [Source:MGI Symbol;Acc:MGI:2387796]	118479708	118480737	-	41822
X	128642953	128643314	362	*	WTinWT_21days_29137	2.898151761688	0.0456174659408813							ENSMUSG00000080419	Gm26475	predicted gene, 26475 [Source:MGI Symbol;Acc:MGI:5456252]	128522689	128522809	-	120144	ENSMUSG00000065898	Gm24522	predicted gene, 24522 [Source:MGI Symbol;Acc:MGI:5454299]	128700546	128700653	+	57232
10	101708500	101708837	338	*	WTinWT_21days_29771	2.898151761688	0.0456174659408813	ENSMUSG00000019888	Mgat4c	MGAT4 family, member C [Source:MGI Symbol;Acc:MGI:1914819]	101681487	102391469	+	ENSMUSG00000087723	Gm26278	predicted gene, 26278 [Source:MGI Symbol;Acc:MGI:5456055]	101544177	101544308	+	164192	ENSMUSG00000111931	AC153932.1		101730775	101731561	+	21938
1	8645878	8646136	259	*	WTinWT_21days_19601	2.89815176168797	0.0456174659408813	ENSMUSG00000025909	Sntg1	syntrophin, gamma 1 [Source:MGI Symbol;Acc:MGI:1918346]	8361475	9299878	-	ENSMUSG00000103884	Gm37005	predicted gene, 37005 [Source:MGI Symbol;Acc:MGI:5610233]	8643696	8644859	-	1019	ENSMUSG00000084353	Gm15452	predicted gene 15452 [Source:MGI Symbol;Acc:MGI:3768636]	8791923	8792162	-	145787
14	90568038	90568255	218	*	WTinWT_21days_19628	2.89815176168797	0.0456174659408813							ENSMUSG00000077619	Gm25495	predicted gene, 25495 [Source:MGI Symbol;Acc:MGI:5455272]	90356387	90356517	+	211521	ENSMUSG00000088746	Gm23225	predicted gene, 23225 [Source:MGI Symbol;Acc:MGI:5453002]	91108179	91108292	-	539924
1	42274600	42274926	327	*	WTinWT_21days_23686	2.89815176168797	0.0456174659408813	ENSMUSG00000101299	Gm28175	predicted gene 28175 [Source:MGI Symbol;Acc:MGI:5578881]	42261855	42304412	+	ENSMUSG00000101919	Gm29664	predicted gene 29664 [Source:MGI Symbol;Acc:MGI:5580370]	42238233	42238695	-	35905	ENSMUSG00000100180	Gm28140	predicted gene 28140 [Source:MGI Symbol;Acc:MGI:5578846]	42324590	42355937	-	49664
3	63427146	63427606	461	*	WTinWT_21days_29313	2.89815176168797	0.0456174659408813							ENSMUSG00000027820	Mme	membrane metallo endopeptidase [Source:MGI Symbol;Acc:MGI:97004]	63241537	63386030	+	41116	ENSMUSG00000104336	Gm34240	predicted gene, 34240 [Source:MGI Symbol;Acc:MGI:5593399]	63439251	63457897	+	11645
2	8870751	8871782	1032	*	WTinWT_7days_15027	-2.89792369008648	0.0000284920175135264							ENSMUSG00000084374	Gm13255	predicted gene 13255 [Source:MGI Symbol;Acc:MGI:3652189]	8633937	8634483	+	236268	ENSMUSG00000082953	Gm13217	predicted gene 13217 [Source:MGI Symbol;Acc:MGI:3649713]	9041124	9042484	-	169342
14	27085370	27085904	535	*	WTinWT_21days_3716	2.89607436343366	0.000000036004365604591	ENSMUSG00000040717	Il17rd	interleukin 17 receptor D [Source:MGI Symbol;Acc:MGI:2159727]	27039001	27107286	+	ENSMUSG00000040726	Hesx1	homeobox gene expressed in ES cells [Source:MGI Symbol;Acc:MGI:96071]	27000362	27002329	+	83041	ENSMUSG00000021895	Arhgef3	Rho guanine nucleotide exchange factor (GEF) 3 [Source:MGI Symbol;Acc:MGI:1918954]	27238039	27403904	+	152135
14	76582307	76582912	606	*	WTinWT_7days_48184	-2.88274811040019	0.00000000000000000000979082871053619							ENSMUSG00000052584	Serp2	stress-associated endoplasmic reticulum protein family member 2 [Source:MGI Symbol;Acc:MGI:1919911]	76532814	76556687	-	25620	ENSMUSG00000101009	1700108F19Rik	RIKEN cDNA 1700108F19 gene [Source:MGI Symbol;Acc:MGI:1920814]	76672963	76687169	+	90051
6	86501202	86501703	502	*	WTinWT_7days_49803	-2.8738238620007	0.000000892346265387897							ENSMUSG00000100174	Gm28719	predicted gene 28719 [Source:MGI Symbol;Acc:MGI:5579425]	86498781	86500537	+	665	ENSMUSG00000107689	Gm44386	predicted gene, 44386 [Source:MGI Symbol;Acc:MGI:5690778]	86513891	86516273	-	12188
6	85144381	85144955	575	*	WTinWT_7days_50832	-2.87376695569628	0.000000000000000000782223031385937							ENSMUSG00000072950	Gm10444	predicted pseudogene 10444 [Source:MGI Symbol;Acc:MGI:3642569]	85140505	85143649	+	732	ENSMUSG00000107922	Gm44285	predicted gene, 44285 [Source:MGI Symbol;Acc:MGI:5690677]	85145446	85146385	-	491
5	53559637	53560332	696	*	WTinWT_21days_21016	2.86077424594705	0.000117330208668807	ENSMUSG00000039191	Rbpj	recombination signal binding protein for immunoglobulin kappa J region [Source:MGI Symbol;Acc:MGI:96522]	53466152	53657362	+	ENSMUSG00000107111	Gm42747	predicted gene 42747 [Source:MGI Symbol;Acc:MGI:5662884]	53546351	53547322	-	12315	ENSMUSG00000029193	Cckar	cholecystokinin A receptor [Source:MGI Symbol;Acc:MGI:99478]	53697776	53707705	-	137444
11	58443104	58443763	660	*	WTinWT_7days_14096	-2.85701906470439	0.0017458440250699							ENSMUSG00000058287	Gm12253	predicted gene 12253 [Source:MGI Symbol;Acc:MGI:3651568]	58432559	58441622	+	1482	ENSMUSG00000052642	4930504O13Rik	RIKEN cDNA 4930504O13 gene [Source:MGI Symbol;Acc:MGI:2685370]	58446149	58452923	-	2386
11	90181353	90181870	518	*	WTinWT_7days_26507	-2.85701906470439	0.00146648249086323							ENSMUSG00000085074	Gm11494	predicted gene 11494 [Source:MGI Symbol;Acc:MGI:3649754]	90134842	90143624	-	37729	ENSMUSG00000077706	n-R5s72	nuclear encoded rRNA 5S 72 [Source:MGI Symbol;Acc:MGI:4421917]	90185009	90185127	-	3139
18	6456166	6457195	1030	*	WTinWT_21days_21513	2.85576017752557	0.000000538803997030219	ENSMUSG00000024240	Epc1	enhancer of polycomb homolog 1 (Drosophila) [Source:MGI Symbol;Acc:MGI:1278322]	6435951	6516108	-	ENSMUSG00000095614	Gm6291	predicted gene 6291 [Source:MGI Symbol;Acc:MGI:3648803]	6371352	6371660	-	84506	ENSMUSG00000101320	Gm28529	predicted gene 28529 [Source:MGI Symbol;Acc:MGI:5579235]	6490143	6496962	+	32948
3	131199488	131200376	889	*	WTinWT_7days_45862	-2.85564013574021	0.00000000000000000023225966251533	ENSMUSG00000027985	Lef1	lymphoid enhancer binding factor 1 [Source:MGI Symbol;Acc:MGI:96770]	131110471	131224356	+	ENSMUSG00000104612	Gm42449	predicted gene 42449 [Source:MGI Symbol;Acc:MGI:5662586]	131136785	131139042	+	60446	ENSMUSG00000027984	Hadh	hydroxyacyl-Coenzyme A dehydrogenase [Source:MGI Symbol;Acc:MGI:96009]	131233419	131272101	-	33043
15	25536306	25537370	1065	*	WTinWT_21days_50013	2.85012247929962	0.0000000000000374029589047878							ENSMUSG00000056089	Gm5468	predicted gene 5468 [Source:MGI Symbol;Acc:MGI:3648948]	25414192	25414844	+	121462	ENSMUSG00000022272	Myo10	myosin X [Source:MGI Symbol;Acc:MGI:107716]	25622525	25813673	+	85155
5	3477598	3478546	949	*	WTinWT_21days_42506__WTinWT_7days_22563	2.83593743934548	0.00000000000000000000000000000000099242102429073	ENSMUSG00000106588	Gm17590	predicted gene, 17590 [Source:MGI Symbol;Acc:MGI:4937224]	3472861	3480873	-	ENSMUSG00000106658	Gm42426	predicted gene 42426 [Source:MGI Symbol;Acc:MGI:5662563]	3270319	3284584	+	193014	ENSMUSG00000105534	Gm42435	predicted gene 42435 [Source:MGI Symbol;Acc:MGI:5662572]	3498625	3500072	-	20079
15	52002854	52003468	615	*	WTinWT_21days_50563	2.8349456073934	0.00000000000264041085774027							ENSMUSG00000022314	Rad21	RAD21 cohesin complex component [Source:MGI Symbol;Acc:MGI:108016]	51962605	51991760	-	11094	ENSMUSG00000068522	Aard	alanine and arginine rich domain containing protein [Source:MGI Symbol;Acc:MGI:2181621]	52040107	52045722	+	36639
11	99170794	99171487	694	*	WTinWT_7days_46520	-2.83241467217976	0.000000000000000000639565662861494							ENSMUSG00000037944	Ccr7	chemokine (C-C motif) receptor 7 [Source:MGI Symbol;Acc:MGI:103011]	99144196	99155077	-	15717	ENSMUSG00000037935	Smarce1	SWI/SNF related, matrix associated, actin dependent regulator of chromatin, subfamily e, member 1 [Source:MGI Symbol;Acc:MGI:1927347]	99209047	99231017	-	37560
1	105291770	105292343	574	*	WTinWT_7days_21829	-2.83038545658704	0.00025916915909126	ENSMUSG00000047496	Rnf152	ring finger protein 152 [Source:MGI Symbol;Acc:MGI:2443787]	105276914	105356710	-	ENSMUSG00000099702	Gm29013	predicted gene 29013 [Source:MGI Symbol;Acc:MGI:5579719]	105244425	105244661	+	47109	ENSMUSG00000099582	Gm29014	predicted gene 29014 [Source:MGI Symbol;Acc:MGI:5579720]	105321121	105321446	+	28778
1	54443596	54444058	463	*	WTinWT_21days_19289	2.82324443288538	0.0000128920140288962	ENSMUSG00000109809	Gm34066	predicted gene, 34066 [Source:MGI Symbol;Acc:MGI:5593225]	54443404	54456763	-	ENSMUSG00000041303	Gtf3c3	general transcription factor IIIC, polypeptide 3 [Source:MGI Symbol;Acc:MGI:2138383]	54396004	54438971	-	4625	ENSMUSG00000073678	Pgap1	post-GPI attachment to proteins 1 [Source:MGI Symbol;Acc:MGI:2443342]	54472994	54557684	-	28936
18	12433130	12433785	656	*	WTinWT_21days_19218	2.81804157986424	0.000117330208668807	ENSMUSG00000024421	Lama3	laminin, alpha 3 [Source:MGI Symbol;Acc:MGI:99909]	12333819	12583013	+	ENSMUSG00000099663	Gm29201	predicted gene 29201 [Source:MGI Symbol;Acc:MGI:5579907]	12365799	12366229	+	66901	ENSMUSG00000100090	Gm29199	predicted gene 29199 [Source:MGI Symbol;Acc:MGI:5579905]	12498688	12499462	-	64903
7	131045335	131046014	680	*	WTinWT_7days_44186	-2.81631264259101	0.00000000000242155883884945	ENSMUSG00000047517	Dmbt1	deleted in malignant brain tumors 1 [Source:MGI Symbol;Acc:MGI:106210]	131032053	131121630	+	ENSMUSG00000006205	Htra1	HtrA serine peptidase 1 [Source:MGI Symbol;Acc:MGI:1929076]	130936111	130985660	+	59675	ENSMUSG00000013668	4933402N03Rik	RIKEN cDNA 4933402N03 gene [Source:MGI Symbol;Acc:MGI:1914681]	131137713	131146314	-	91699
11	68213516	68214436	921	*	WTinWT_7days_27576	-2.81362174786239	0.0000455248176878834	ENSMUSG00000020902	Ntn1	netrin 1 [Source:MGI Symbol;Acc:MGI:105088]	68209364	68400823	-	ENSMUSG00000020903	Stx8	syntaxin 8 [Source:MGI Symbol;Acc:MGI:1890156]	67966193	68207148	+	6368	ENSMUSG00000099174	Mir6406	microRNA 6406 [Source:MGI Symbol;Acc:MGI:5531363]	68220892	68221011	+	6456
11	3505313	3505604	292	*	WTinWT_7days_17068	-2.80795291483726	0.0129764463003273							ENSMUSG00000034570	Inpp5j	inositol polyphosphate 5-phosphatase J [Source:MGI Symbol;Acc:MGI:2158663]	3494375	3504821	-	492	ENSMUSG00000075702	Selenom	selenoprotein M [Source:MGI Symbol;Acc:MGI:2149786]	3514684	3517351	+	9080
11	20057880	20058442	563	*	WTinWT_7days_22014	-2.80795291483726	0.0140458069690513							ENSMUSG00000045671	Spred2	sprouty-related, EVH1 domain containing 2 [Source:MGI Symbol;Acc:MGI:2150019]	19924375	20024026	+	33854	ENSMUSG00000020152	Actr2	ARP2 actin-related protein 2 [Source:MGI Symbol;Acc:MGI:1913963]	20062304	20112913	-	3862
2	27547122	27547730	609	*	WTinWT_7days_25985	-2.80795291483726	0.0129764463003273							ENSMUSG00000085929	Gm13421	predicted gene 13421 [Source:MGI Symbol;Acc:MGI:3649922]	27540426	27543362	+	3760	ENSMUSG00000015846	Rxra	retinoid X receptor alpha [Source:MGI Symbol;Acc:MGI:98214]	27676440	27762957	+	128710
4	89604391	89605082	692	*	WTinWT_7days_28448	-2.80795291483726	0.0151396575893652							ENSMUSG00000086035	Gm12610	predicted gene 12610 [Source:MGI Symbol;Acc:MGI:3652143]	89421848	89463487	+	140904	ENSMUSG00000043753	Dmrta1	doublesex and mab-3 related transcription factor like family A1 [Source:MGI Symbol;Acc:MGI:2653627]	89679436	89694772	+	74354
13	71180120	71180790	671	*	WTinWT_21days_26702	2.7934256144217	0.00688183444546304							ENSMUSG00000080580	Mir466f-4	microRNA 466f-4 [Source:MGI Symbol;Acc:MGI:3783374]	71107089	71107209	+	72911	ENSMUSG00000113358	CT025627.1		71487607	71612709	+	306817
14	19935327	19935801	475	*	WTinWT_21days_29132	2.79342561442127	0.00812149624177751	ENSMUSG00000043004	Gng2	guanine nucleotide binding protein (G protein), gamma 2 [Source:MGI Symbol;Acc:MGI:102705]	19872559	19977627	-	ENSMUSG00000021807	2700060E02Rik	RIKEN cDNA 2700060E02 gene [Source:MGI Symbol;Acc:MGI:1915295]	19811402	19823823	-	111504	ENSMUSG00000045107	Saysd1	SAYSVFN motif domain containing 1 [Source:MGI Symbol;Acc:MGI:1914759]	20075646	20083172	-	139845
10	121419865	121420508	644	*	WTinWT_7days_46087	-2.79159556139745	0.0000000000000000000944711937958353	ENSMUSG00000025795	Rassf3	Ras association (RalGDS/AF-6) domain family member 3 [Source:MGI Symbol;Acc:MGI:2179722]	121410350	121476347	-	ENSMUSG00000112209	AC140264.4		121400713	121401291	+	18574	ENSMUSG00000112009	AC140264.2		121423664	121462694	-	3156
11	68761637	68762110	474	*	WTinWT_7days_17315	-2.78743314366372	0.00233587720789875	ENSMUSG00000020900	Myh10	myosin, heavy polypeptide 10, non-muscle [Source:MGI Symbol;Acc:MGI:1930780]	68691559	68816632	+	ENSMUSG00000045915	Ccdc42	coiled-coil domain containing 42 [Source:MGI Symbol;Acc:MGI:3045254]	68587021	68597966	+	163671	ENSMUSG00000018736	Ndel1	nudE neurodevelopment protein 1 like 1 [Source:MGI Symbol;Acc:MGI:1932915]	68821434	68871858	-	59324
11	64113292	64113972	681	*	WTinWT_7days_6281	-2.7872477328578	0.000000000000737993108024749							ENSMUSG00000087497	2810001G20Rik	RIKEN cDNA 2810001G20 gene [Source:MGI Symbol;Acc:MGI:1913706]	64079484	64083259	+	30033	ENSMUSG00000087622	Gm12290	predicted gene 12290 [Source:MGI Symbol;Acc:MGI:3650700]	64164573	64182171	+	50601
16	92460310	92461159	850	*	WTinWT_21days_49015	2.77334364728935	0.000000000000000000000224758891390523	ENSMUSG00000022951	Rcan1	regulator of calcineurin 1 [Source:MGI Symbol;Acc:MGI:1890564]	92391953	92466146	-	ENSMUSG00000039639	Kcne1	potassium voltage-gated channel, Isk-related subfamily, member 1 [Source:MGI Symbol;Acc:MGI:96673]	92346001	92359468	-	100842	ENSMUSG00000051297	2410124H12Rik	RIKEN cDNA 2410124H12 gene [Source:MGI Symbol;Acc:MGI:1924035]	92478742	92497366	+	17583
3	51389901	51390653	753	*	WTinWT_7days_23809	-2.76954851874003	0.0000730776713296699	ENSMUSG00000037161	Mgarp	mitochondria localized glutamic acid rich protein [Source:MGI Symbol;Acc:MGI:1914999]	51388412	51396738	-	ENSMUSG00000102544	Gm5103	predicted gene 5103 [Source:MGI Symbol;Acc:MGI:3779459]	51378024	51386324	+	3577	ENSMUSG00000104241	Gm9442	predicted gene 9442 [Source:MGI Symbol;Acc:MGI:3779852]	51402844	51403162	-	12191
X	18190641	18191444	804	*	WTinWT_21days_28744	2.76627277103217	0.000000000000696094732660216	ENSMUSG00000037369	Kdm6a	lysine (K)-specific demethylase 6A [Source:MGI Symbol;Acc:MGI:1095419]	18162575	18279936	+	ENSMUSG00000025043	Dusp21	dual specificity phosphatase 21 [Source:MGI Symbol;Acc:MGI:1920797]	18145857	18146701	+	43940	ENSMUSG00000065068	n-R5s5	nuclear encoded rRNA 5S 5 [Source:MGI Symbol;Acc:MGI:4421739]	18323444	18323562	-	132000
13	114907593	114909044	1452	*	WTinWT_7days_9435	-2.75940080602401	0.00000000000000000232709983146636	ENSMUSG00000015533	Itga2	integrin alpha 2 [Source:MGI Symbol;Acc:MGI:96600]	114835916	114932041	-	ENSMUSG00000015536	Mocs2	molybdenum cofactor synthesis 2 [Source:MGI Symbol;Acc:MGI:1336894]	114818236	114832275	+	75318	ENSMUSG00000042284	Itga1	integrin alpha 1 [Source:MGI Symbol;Acc:MGI:96599]	114958079	115101964	-	49035
14	74359293	74360664	1372	*	WTinWT_7days_17763	-2.75884842371049	0.0000000743733693597621							ENSMUSG00000057886	Cbx3-ps6	chromobox 3, pseudogene 6 [Source:MGI Symbol;Acc:MGI:3646710]	73955000	73955551	-	403742	ENSMUSG00000034997	Htr2a	5-hydroxytryptamine (serotonin) receptor 2A [Source:MGI Symbol;Acc:MGI:109521]	74640840	74706859	+	280176
4	33234015	33234542	528	*	WTinWT_7days_51658	-2.75884842371049	0.0000000743733693597621							ENSMUSG00000054679	Srsf12	serine/arginine-rich splicing factor 12 [Source:MGI Symbol;Acc:MGI:2661424]	33208991	33233340	+	675	ENSMUSG00000040128	Pnrc1	proline-rich nuclear receptor coactivator 1 [Source:MGI Symbol;Acc:MGI:1917838]	33245423	33290163	-	10881
X	132287289	132288868	1580	*	WTinWT_21days_22573	2.75167872639449	0.000000633771866681923							ENSMUSG00000082537	Gm14981	predicted gene 14981 [Source:MGI Symbol;Acc:MGI:3712457]	132187316	132188258	-	99031	ENSMUSG00000089128	Gm26406	predicted gene, 26406 [Source:MGI Symbol;Acc:MGI:5456183]	132507131	132507254	+	218263
2	52449222	52449497	276	*	WTinWT_21days_18540	2.75025688958291	0.116372241342624	ENSMUSG00000017412	Cacnb4	calcium channel, voltage-dependent, beta 4 subunit [Source:MGI Symbol;Acc:MGI:103301]	52428320	52676831	-	ENSMUSG00000085315	A430018G15Rik	RIKEN cDNA A430018G15 gene [Source:MGI Symbol;Acc:MGI:3040796]	52425012	52434885	+	14337	ENSMUSG00000082132	Gm13541	predicted gene 13541 [Source:MGI Symbol;Acc:MGI:3651925]	52551969	52552251	+	102472
8	41705494	41705779	286	*	WTinWT_21days_26579	2.75025688958282	0.0724560415290292							ENSMUSG00000094568	Smarce1-ps1	SWI/SNF related, matrix associated, actin dependent regulator of chromatin, subfamily e, member 1, pseodogene 1 [Source:MGI Symbol;Acc:MGI:3037673]	41657593	41658669	-	46825	ENSMUSG00000102046	2810404M03Rik	RIKEN cDNA 2810404M03 gene [Source:MGI Symbol;Acc:MGI:1917216]	41827267	42046202	+	121488
7	136220682	136220930	249	*	WTinWT_21days_27137	2.75025688958282	0.0724560415290292							ENSMUSG00000110396	Gm36737	predicted gene, 36737 [Source:MGI Symbol;Acc:MGI:5595896]	136167086	136173296	-	47386	ENSMUSG00000110027	C030029H02Rik	RIKEN cDNA C030029H02 gene [Source:MGI Symbol;Acc:MGI:1924633]	136268324	136318513	+	47394
6	135875868	135876200	333	*	WTinWT_21days_24075	2.75025688958281	0.0724560415290292	ENSMUSG00000086614	Gm14330	predicted gene 14330 [Source:MGI Symbol;Acc:MGI:3650200]	135875505	135884792	+	ENSMUSG00000086239	Gm14329	predicted gene 14329 [Source:MGI Symbol;Acc:MGI:3651759]	135732870	135744311	+	131557	ENSMUSG00000097496	Gm26653	predicted gene, 26653 [Source:MGI Symbol;Acc:MGI:5477147]	136173061	136175664	+	296861
X	155404132	155404478	347	*	WTinWT_21days_24154	2.75025688958281	0.0724560415290292							ENSMUSG00000025289	Prdx4	peroxiredoxin 4 [Source:MGI Symbol;Acc:MGI:1859815]	155323918	155340754	-	63378	ENSMUSG00000081821	Gm15158	predicted gene 15158 [Source:MGI Symbol;Acc:MGI:3705763]	155477096	155477665	+	72618
6	105159678	105159871	194	*	WTinWT_21days_24164	2.75025688958281	0.0724560415290292							ENSMUSG00000107836	Gm5315	predicted gene 5315 [Source:MGI Symbol;Acc:MGI:3643497]	105063257	105065153	-	94525	ENSMUSG00000089587	Gm23339	predicted gene, 23339 [Source:MGI Symbol;Acc:MGI:5453116]	105232605	105232743	+	72734
15	17194966	17195290	325	*	WTinWT_21days_24203	2.75025688958281	0.0724560415290292							ENSMUSG00000025370	Cdh9	cadherin 9 [Source:MGI Symbol;Acc:MGI:107433]	16778101	16857094	+	337872	ENSMUSG00000080596	Gm22032	predicted gene, 22032 [Source:MGI Symbol;Acc:MGI:5451809]	17591566	17591681	-	396276
5	50755961	50756186	226	*	WTinWT_21days_28777	2.75025688958281	0.0724560415290292							ENSMUSG00000105320	Gm43016	predicted gene 43016 [Source:MGI Symbol;Acc:MGI:5663153]	50543642	50689221	+	66740	ENSMUSG00000105931	Gm43014	predicted gene 43014 [Source:MGI Symbol;Acc:MGI:5663151]	50838317	50840759	+	82131
9	29322399	29322632	234	*	WTinWT_21days_22702	2.75025688958278	0.0724560415290292	ENSMUSG00000059974	Ntm	neurotrimin [Source:MGI Symbol;Acc:MGI:2446259]	28994750	29963141	-	ENSMUSG00000085449	Gm15520	predicted gene 15520 [Source:MGI Symbol;Acc:MGI:3782967]	29059799	29070199	+	252200	ENSMUSG00000085638	Gm15521	predicted gene 15521 [Source:MGI Symbol;Acc:MGI:3782968]	29590484	29592510	-	267852
6	106385546	106385862	317	*	WTinWT_21days_25909	2.75025688958278	0.0765462219786814	ENSMUSG00000064293	Cntn4	contactin 4 [Source:MGI Symbol;Acc:MGI:1095737]	105677660	106699310	+	ENSMUSG00000085067	Gm15631	predicted gene 15631 [Source:MGI Symbol;Acc:MGI:3783075]	105673064	105677581	-	707965	ENSMUSG00000005364	Il5ra	interleukin 5 receptor, alpha [Source:MGI Symbol;Acc:MGI:96558]	106710357	106749037	-	324495
13	59202584	59203014	431	*	WTinWT_21days_26273	2.75025688958278	0.0724560415290292							ENSMUSG00000055254	Ntrk2	neurotrophic tyrosine kinase, receptor, type 2 [Source:MGI Symbol;Acc:MGI:97384]	58806596	59133970	+	68614	ENSMUSG00000021557	Agtpbp1	ATP/GTP binding protein 1 [Source:MGI Symbol;Acc:MGI:2159437]	59449537	59585227	-	246523
18	49169322	49169517	196	*	WTinWT_21days_27796	2.75025688958278	0.0724560415290292							ENSMUSG00000097965	Gm5839	predicted gene 5839 [Source:MGI Symbol;Acc:MGI:3647737]	48626704	48627710	+	541612	ENSMUSG00000100297	1700044K03Rik	RIKEN cDNA 1700044K03 gene [Source:MGI Symbol;Acc:MGI:1914571]	49523289	49524440	+	353772
2	48360866	48361101	236	*	WTinWT_21days_28345	2.75025688958278	0.0724560415290292	ENSMUSG00000086353	Gm13481	predicted gene 13481 [Source:MGI Symbol;Acc:MGI:3651624]	48062548	48457245	-	ENSMUSG00000083966	Gm13482	predicted gene 13482 [Source:MGI Symbol;Acc:MGI:3651625]	48298908	48299161	+	61705	ENSMUSG00000080499	Gm25338	predicted gene, 25338 [Source:MGI Symbol;Acc:MGI:5455115]	48384219	48384338	-	23118
2	89459496	89459936	441	*	WTinWT_21days_29691	2.75025688958278	0.0724560415290292							ENSMUSG00000111174	Olfr1240	olfactory receptor 1240 [Source:MGI Symbol;Acc:MGI:3031074]	89436296	89443000	-	16496	ENSMUSG00000075086	Olfr1241	olfactory receptor 1241 [Source:MGI Symbol;Acc:MGI:3031075]	89481314	89487126	-	21378
6	33565547	33565871	325	*	WTinWT_21days_30162	2.75025688958278	0.0724560415290292	ENSMUSG00000029763	Exoc4	exocyst complex component 4 [Source:MGI Symbol;Acc:MGI:1096376]	33249085	33973979	+	ENSMUSG00000107358	Gm43168	predicted gene 43168 [Source:MGI Symbol;Acc:MGI:5663305]	33433008	33434619	+	130928	ENSMUSG00000107103	Gm43164	predicted gene 43164 [Source:MGI Symbol;Acc:MGI:5663301]	33690027	33692154	-	124156
5	64029511	64030888	1378	*	WTinWT_21days_46012	2.73953400779959	0.0000000000000000000000000000356827676139333							ENSMUSG00000077209	Gm25608	predicted gene, 25608 [Source:MGI Symbol;Acc:MGI:5455385]	64002353	64002484	-	27027	ENSMUSG00000106219	5830416I19Rik	RIKEN cDNA 5830416I19 gene [Source:MGI Symbol;Acc:MGI:1922007]	64044978	64050228	+	14090
X	50563273	50564130	858	*	WTinWT_21days_6723	2.73202362098098	0.00000000000000000000000000087860978711744	ENSMUSG00000085396	Firre	functional intergenic repeating RNA element [Source:MGI Symbol;Acc:MGI:2147989]	50555744	50635321	-	ENSMUSG00000083112	Gm14620	predicted gene 14620 [Source:MGI Symbol;Acc:MGI:3705421]	50542402	50542784	-	20489	ENSMUSG00000031112	Stk26	serine/threonine kinase 26 [Source:MGI Symbol;Acc:MGI:1917665]	50841047	50893097	+	276917
6	39478488	39479218	731	*	WTinWT_21days_20093	2.72858065150324	0.0000994687020986842	ENSMUSG00000038456	Dennd2a	DENN/MADD domain containing 2A [Source:MGI Symbol;Acc:MGI:2444961]	39462378	39557867	-	ENSMUSG00000064900	Gm25402	predicted gene, 25402 [Source:MGI Symbol;Acc:MGI:5455179]	39422289	39422419	-	56069	ENSMUSG00000085058	8030453O22Rik	RIKEN cDNA 8030453O22 gene [Source:MGI Symbol;Acc:MGI:1924459]	39527513	39544486	+	48295
19	16372940	16373698	759	*	WTinWT_7days_22190	-2.72408634354766	0.000117330208668807	ENSMUSG00000024639	Gnaq	guanine nucleotide binding protein, alpha q polypeptide [Source:MGI Symbol;Acc:MGI:95776]	16132831	16387463	+	ENSMUSG00000098718	Mir496b	microRNA 496b [Source:MGI Symbol;Acc:MGI:5531410]	16314892	16315004	-	57936	ENSMUSG00000024697	Gna14	guanine nucleotide binding protein, alpha 14 [Source:MGI Symbol;Acc:MGI:95769]	16435667	16610818	+	61969
6	124900386	124900768	383	*	WTinWT_7days_16481	-2.72408634354756	0.0000375436278773947							ENSMUSG00000023274	Cd4	CD4 antigen [Source:MGI Symbol;Acc:MGI:88335]	124864692	124888221	-	12165	ENSMUSG00000030124	Lag3	lymphocyte-activation gene 3 [Source:MGI Symbol;Acc:MGI:106588]	124904361	124911705	-	3593
X	50560881	50561605	725	*	WTinWT_21days_50399	2.72336184033844	0.000000000000000000000000192516632510994	ENSMUSG00000085396	Firre	functional intergenic repeating RNA element [Source:MGI Symbol;Acc:MGI:2147989]	50555744	50635321	-	ENSMUSG00000083112	Gm14620	predicted gene 14620 [Source:MGI Symbol;Acc:MGI:3705421]	50542402	50542784	-	18097	ENSMUSG00000031112	Stk26	serine/threonine kinase 26 [Source:MGI Symbol;Acc:MGI:1917665]	50841047	50893097	+	279442
17	88757886	88758450	565	*	WTinWT_7days_7261	-2.72104127473019	0.00000000000000308282274751776	ENSMUSG00000024107	Lhcgr	luteinizing hormone/choriogonadotropin receptor [Source:MGI Symbol;Acc:MGI:96783]	88741549	88791976	-	ENSMUSG00000024154	Gtf2a1l	general transcription factor IIA, 1-like [Source:MGI Symbol;Acc:MGI:1919078]	88668660	88715152	+	42734	ENSMUSG00000032937	Fshr	follicle stimulating hormone receptor [Source:MGI Symbol;Acc:MGI:95583]	88985170	89200612	-	226720
3	79106315	79106969	655	*	WTinWT_7days_20367	-2.72035635167356	0.0006597064738775	ENSMUSG00000062232	Rapgef2	Rap guanine nucleotide exchange factor (GEF) 2 [Source:MGI Symbol;Acc:MGI:2659071]	79062516	79286517	-	ENSMUSG00000077487	Gm23440	predicted gene, 23440 [Source:MGI Symbol;Acc:MGI:5453217]	78979922	78980051	+	126264	ENSMUSG00000064693	Gm24150	predicted gene, 24150 [Source:MGI Symbol;Acc:MGI:5453927]	79196374	79196477	+	89405
9	71073050	71073565	516	*	WTinWT_7days_23502	-2.72035635167355	0.0006597064738775							ENSMUSG00000032207	Lipc	lipase, hepatic [Source:MGI Symbol;Acc:MGI:96216]	70798128	70952226	-	120824	ENSMUSG00000032204	Aqp9	aquaporin 9 [Source:MGI Symbol;Acc:MGI:1891066]	71110659	71168682	-	37094
18	12653167	12653703	537	*	WTinWT_21days_23946	2.71624418898238	0.0000000678054538208038	ENSMUSG00000024424	Ttc39c	tetratricopeptide repeat domain 39C [Source:MGI Symbol;Acc:MGI:1919997]	12599926	12737050	+	ENSMUSG00000024421	Lama3	laminin, alpha 3 [Source:MGI Symbol;Acc:MGI:99909]	12333819	12583013	+	70154	ENSMUSG00000087950	Mir1948	microRNA 1948 [Source:MGI Symbol;Acc:MGI:3837020]	12714811	12714895	+	61108
1	71008880	71009430	551	*	WTinWT_21days_17699	2.71434683329784	0.0000519506512219233							ENSMUSG00000045648	Vwc2l	von Willebrand factor C domain-containing protein 2-like [Source:MGI Symbol;Acc:MGI:2444069]	70725715	70885397	+	123483	ENSMUSG00000026196	Bard1	BRCA1 associated RING domain 1 [Source:MGI Symbol;Acc:MGI:1328361]	71027498	71103146	-	18068
12	115231105	115231609	505	*	WTinWT_7days_24357	-2.71432001800145	0.00368331115837223							ENSMUSG00000103737	Gm7142	predicted gene 7142 [Source:MGI Symbol;Acc:MGI:3646714]	115224859	115225444	+	5661	ENSMUSG00000094862	Ighv1-56	immunoglobulin heavy variable 1-56 [Source:MGI Symbol;Acc:MGI:4439715]	115242802	115243235	-	11193
6	144930726	144931117	392	*	WTinWT_7days_19286	-2.71432001800142	0.00368331115837223							ENSMUSG00000087850	Gm22792	predicted gene, 22792 [Source:MGI Symbol;Acc:MGI:5452569]	144803500	144803632	-	127094	ENSMUSG00000030268	Bcat1	branched chain aminotransferase 1, cytosolic [Source:MGI Symbol;Acc:MGI:104861]	144993835	145076184	-	62718
3	19610982	19612001	1020	*	WTinWT_21days_49916	2.70753699903102	0.00000000000296971248940338	ENSMUSG00000082766	1700064H15Rik	RIKEN cDNA 1700064H15 gene [Source:MGI Symbol;Acc:MGI:1920674]	19610368	19628677	-	ENSMUSG00000027606	Dnajc5b	DnaJ heat shock protein family (Hsp40) member C5 beta [Source:MGI Symbol;Acc:MGI:1913576]	19508595	19610862	+	120	ENSMUSG00000060913	Trim55	tripartite motif-containing 55 [Source:MGI Symbol;Acc:MGI:3036269]	19644474	19692421	+	32473
4	65697234	65697915	682	*	WTinWT_21days_29606	2.70733793227551	0.00888782676216859	ENSMUSG00000028373	Astn2	astrotactin 2 [Source:MGI Symbol;Acc:MGI:1889277]	65380803	66404611	-	ENSMUSG00000051675	Trim32	tripartite motif-containing 32 [Source:MGI Symbol;Acc:MGI:1917057]	65604986	65616238	+	80996	ENSMUSG00000083080	Gm11484	predicted gene 11484 [Source:MGI Symbol;Acc:MGI:3651701]	66353849	66354186	+	655934
1	101639124	101639822	699	*	WTinWT_21days_26961	2.7073379322755	0.0129764463003273							ENSMUSG00000100222	Psmb6-ps2	proteasome (prosome, macropain) subunit, beta type 6, pseudogene 2 [Source:MGI Symbol;Acc:MGI:109264]	101385886	101386590	+	252534	ENSMUSG00000100065	Gm18969	predicted gene, 18969 [Source:MGI Symbol;Acc:MGI:5011154]	101753814	101754543	-	113992
2	178979469	178979816	348	*	WTinWT_21days_29659	2.7073379322755	0.0129764463003273							ENSMUSG00000039155	Cdh26	cadherin-like 26 [Source:MGI Symbol;Acc:MGI:2685856]	178430531	178487366	+	492103	ENSMUSG00000082215	Gm14314	predicted gene 14314 [Source:MGI Symbol;Acc:MGI:3651072]	179020119	179021133	-	40303
6	141389008	141389439	432	*	WTinWT_21days_28835	2.70733793227536	0.00972958455594438	ENSMUSG00000041741	Pde3a	phosphodiesterase 3A, cGMP inhibited [Source:MGI Symbol;Acc:MGI:1860764]	141249269	141507448	+	ENSMUSG00000107456	Gm10400	predicted gene 10400 [Source:MGI Symbol;Acc:MGI:3708745]	141340553	141344387	+	44621	ENSMUSG00000108169	Gm43958	predicted gene, 43958 [Source:MGI Symbol;Acc:MGI:5690350]	141442360	141445903	+	52921
4	23913411	23913886	476	*	WTinWT_21days_25991	2.70733793227526	0.0129764463003273							ENSMUSG00000084179	Gm11890	predicted gene 11890 [Source:MGI Symbol;Acc:MGI:3651113]	23659928	23660344	-	253067	ENSMUSG00000100395	Gm28448	predicted gene 28448 [Source:MGI Symbol;Acc:MGI:5579154]	23933488	23933954	-	19602
16	78842706	78843417	712	*	WTinWT_21days_30277	2.70733793227526	0.0129764463003273							ENSMUSG00000093988	Gm24861	predicted gene, 24861 [Source:MGI Symbol;Acc:MGI:5454638]	78624747	78624853	+	217853	ENSMUSG00000022860	Chodl	chondrolectin [Source:MGI Symbol;Acc:MGI:2179069]	78930948	78951733	+	87531
4	120943086	120943543	458	*	WTinWT_7days_22091	-2.70288079210912	0.0205479328419567	ENSMUSG00000064141	Zfp69	zinc finger protein 69 [Source:MGI Symbol;Acc:MGI:107794]	120930137	120951699	-	ENSMUSG00000028629	Exo5	exonuclease 5 [Source:MGI Symbol;Acc:MGI:1920422]	120921196	120925017	-	18069	ENSMUSG00000032870	Smap2	small ArfGAP 2 [Source:MGI Symbol;Acc:MGI:1917030]	120968317	121017247	-	24774
5	29861513	29861872	360	*	WTinWT_7days_27963	-2.70288079210912	0.0205479328419567							ENSMUSG00000106551	Gm1969	predicted gene 1969 [Source:MGI Symbol;Acc:MGI:3780138]	29832088	29833307	-	28206	ENSMUSG00000105437	Gm42450	predicted gene 42450 [Source:MGI Symbol;Acc:MGI:5662587]	29886728	29891964	-	24856
X	50575089	50575666	578	*	WTinWT_21days_23106	2.69569488281719	0.0000000000139100743402837	ENSMUSG00000085396	Firre	functional intergenic repeating RNA element [Source:MGI Symbol;Acc:MGI:2147989]	50555744	50635321	-	ENSMUSG00000083112	Gm14620	predicted gene 14620 [Source:MGI Symbol;Acc:MGI:3705421]	50542402	50542784	-	32305	ENSMUSG00000031112	Stk26	serine/threonine kinase 26 [Source:MGI Symbol;Acc:MGI:1917665]	50841047	50893097	+	265381
11	113469600	113470837	1238	*	WTinWT_7days_18937	-2.69317729242433	0.0000000613220878436689	ENSMUSG00000078251	Gm16487	predicted gene 16487 [Source:MGI Symbol;Acc:MGI:3641811]	113467977	113472014	+	ENSMUSG00000085421	4732490B19Rik	RIKEN cDNA 4732490B19 gene [Source:MGI Symbol;Acc:MGI:2442884]	113203315	113209669	-	259931	ENSMUSG00000047904	Sstr2	somatostatin receptor 2 [Source:MGI Symbol;Acc:MGI:98328]	113619342	113626028	+	148505
1	189657334	189658019	686	*	WTinWT_21days_44314	2.69279374314854	0.0000000000000000000000000891812911786701	ENSMUSG00000026605	Cenpf	centromere protein F [Source:MGI Symbol;Acc:MGI:1313302]	189640606	189688086	-	ENSMUSG00000103087	Gm38122	predicted gene, 38122 [Source:MGI Symbol;Acc:MGI:5611350]	189639350	189640234	-	17100	ENSMUSG00000103374	Gm37239	predicted gene, 37239 [Source:MGI Symbol;Acc:MGI:5610467]	189685328	189685468	+	27309
2	153760445	153761106	662	*	WTinWT_21days_53714	2.69247166088708	0.00000000000473236206878272	ENSMUSG00000027479	Mapre1	microtubule-associated protein, RP/EB family, member 1 [Source:MGI Symbol;Acc:MGI:891995]	153741274	153773310	+	ENSMUSG00000082079	Dnmt3c-ps	DNA methyltransferase 3C, pseudogene [Source:MGI Symbol;Acc:MGI:3649996]	153696652	153729905	+	30540	ENSMUSG00000044083	Efcab8	EF-hand calcium binding domain 8 [Source:MGI Symbol;Acc:MGI:3644206]	153780879	153844752	+	19773
1	88534014	88534524	511	*	WTinWT_21days_21268	2.69059696552329	0.00146648249086323							ENSMUSG00000062310	Glrp1	glutamine repeat protein 1 [Source:MGI Symbol;Acc:MGI:108038]	88499871	88510066	-	23948	ENSMUSG00000100798	Gm19589	predicted gene, 19589 [Source:MGI Symbol;Acc:MGI:5011774]	88551517	88562167	+	16993
X	75040672	75041181	510	*	WTinWT_21days_22419	2.69059696552305	0.00146648249086323	ENSMUSG00000032750	Gab3	growth factor receptor bound protein 2-associated protein 3 [Source:MGI Symbol;Acc:MGI:2387324]	74966843	75085458	-	ENSMUSG00000082873	Gm15367	predicted gene 15367 [Source:MGI Symbol;Acc:MGI:3705658]	75010590	75011605	+	29067	ENSMUSG00000031403	Dkc1	dyskeratosis congenita 1, dyskerin [Source:MGI Symbol;Acc:MGI:1861727]	75095854	75109777	+	54673
11	110993542	110994140	599	*	WTinWT_21days_30365__WTinWT_7days_1443	-2.69010801716347	0.000000000000000000000452381015848002	ENSMUSG00000051497	Kcnj16	potassium inwardly-rectifying channel, subfamily J, member 16 [Source:MGI Symbol;Acc:MGI:1314842]	110968033	111027968	+	ENSMUSG00000085985	Gm11682	predicted gene 11682 [Source:MGI Symbol;Acc:MGI:3651410]	110544507	110546399	+	447143	ENSMUSG00000041695	Kcnj2	potassium inwardly-rectifying channel, subfamily J, member 2 [Source:MGI Symbol;Acc:MGI:104744]	111066164	111076821	+	72024
2	120248747	120249588	842	*	WTinWT_7days_13276	-2.68734602549524	0.0000330486565394304							ENSMUSG00000087555	Gm13997	predicted gene 13997 [Source:MGI Symbol;Acc:MGI:3723509]	120244921	120245598	-	3149	ENSMUSG00000070719	Pla2g4d	phospholipase A2, group IVD [Source:MGI Symbol;Acc:MGI:1925640]	120265595	120289197	-	16007
11	59083039	59083633	595	*	WTinWT_7days_11641	-2.6873460254952	0.0000330486565394304	ENSMUSG00000061462	Obscn	obscurin, cytoskeletal calmodulin and titin-interacting RhoGEF [Source:MGI Symbol;Acc:MGI:2681862]	58994256	59136402	-	ENSMUSG00000072902	Gm10435	predicted gene 10435 [Source:MGI Symbol;Acc:MGI:3642820]	59002910	59007293	+	75746	ENSMUSG00000049287	Iba57	IBA57 homolog, iron-sulfur cluster assembly [Source:MGI Symbol;Acc:MGI:3041174]	59155369	59163739	-	71736
11	84252020	84253191	1172	*	WTinWT_7days_26671	-2.6873460254952	0.0000206279584736237	ENSMUSG00000020532	Acaca	acetyl-Coenzyme A carboxylase alpha [Source:MGI Symbol;Acc:MGI:108451]	84129672	84401651	+	ENSMUSG00000103122	Gm37391	predicted gene, 37391 [Source:MGI Symbol;Acc:MGI:5610619]	84189593	84191910	+	60110	ENSMUSG00000018697	Aatf	apoptosis antagonizing transcription factor [Source:MGI Symbol;Acc:MGI:1929608]	84422855	84513522	-	169664
7	114093496	114094063	568	*	WTinWT_7days_51894	-2.68621875100124	0.0000000000255079226631573	ENSMUSG00000055723	Rras2	related RAS viral (r-ras) oncogene 2 [Source:MGI Symbol;Acc:MGI:1914172]	114046782	114117781	-	ENSMUSG00000110248	Gm45615	predicted gene 45615 [Source:MGI Symbol;Acc:MGI:5791451]	114086898	114088357	+	5139	ENSMUSG00000110407	Gm45454	predicted gene 45454 [Source:MGI Symbol;Acc:MGI:5791290]	114208634	114209088	-	114571
X	137309194	137309752	559	*	WTinWT_21days_21651	2.6816800606883	0.000161243887355517							ENSMUSG00000082955	Gm8036	predicted gene 8036 [Source:MGI Symbol;Acc:MGI:3644145]	137203615	137206763	-	102431	ENSMUSG00000059203	Il1rapl2	interleukin 1 receptor accessory protein-like 2 [Source:MGI Symbol;Acc:MGI:1913106]	137570608	138846946	+	260856
10	84768636	84769216	581	*	WTinWT_21days_20061__WTinWT_7days_45497	-2.67807371910383	0.0000000000000459110626266756	ENSMUSG00000020037	Rfx4	regulatory factor X, 4 (influences HLA class II expression) [Source:MGI Symbol;Acc:MGI:1918387]	84756062	84906538	+	ENSMUSG00000034453	Polr3b	polymerase (RNA) III (DNA directed) polypeptide B [Source:MGI Symbol;Acc:MGI:1917678]	84622292	84727178	+	41458	ENSMUSG00000089451	Gm24226	predicted gene, 24226 [Source:MGI Symbol;Acc:MGI:5454003]	84811087	84811183	-	41871
7	131054850	131055493	644	*	WTinWT_7days_51694	-2.67795087985283	0.00000000901047372761263	ENSMUSG00000047517	Dmbt1	deleted in malignant brain tumors 1 [Source:MGI Symbol;Acc:MGI:106210]	131032053	131121630	+	ENSMUSG00000006205	Htra1	HtrA serine peptidase 1 [Source:MGI Symbol;Acc:MGI:1929076]	130936111	130985660	+	69190	ENSMUSG00000013668	4933402N03Rik	RIKEN cDNA 4933402N03 gene [Source:MGI Symbol;Acc:MGI:1914681]	131137713	131146314	-	82220
13	46975964	46976417	454	*	WTinWT_21days_3338__WTinWT_7days_21606	2.67724734137709	0.00000000000247799696265104							ENSMUSG00000021375	Kif13a	kinesin family member 13A [Source:MGI Symbol;Acc:MGI:1098264]	46749087	46929718	-	46246	ENSMUSG00000089131	Gm24769	predicted gene, 24769 [Source:MGI Symbol;Acc:MGI:5454546]	46980720	46980848	+	4303
10	17846915	17847473	559	*	WTinWT_7days_13564	-2.677144821733	0.0000606039291299608							ENSMUSG00000039891	Txlnb	taxilin beta [Source:MGI Symbol;Acc:MGI:2671945]	17796226	17845665	+	1250	ENSMUSG00000039879	Heca	hdc homolog, cell cycle regulator [Source:MGI Symbol;Acc:MGI:2685715]	17868612	17948067	-	21139
13	83000857	83001504	648	*	WTinWT_21days_10428	2.67614108437487	0.0000824630616858826							ENSMUSG00000106655	Mir3961	microRNA 3961 [Source:MGI Symbol;Acc:MGI:4950395]	82698275	82698333	-	302524	ENSMUSG00000005583	Mef2c	myocyte enhancer factor 2C [Source:MGI Symbol;Acc:MGI:99458]	83504034	83667080	+	502530
2	83709729	83710557	829	*	WTinWT_21days_52948	2.67551841389457	0.00000000000133758882647262							ENSMUSG00000085450	Gm13686	predicted gene 13686 [Source:MGI Symbol;Acc:MGI:3651825]	83700657	83701116	-	8613	ENSMUSG00000027087	Itgav	integrin alpha V [Source:MGI Symbol;Acc:MGI:96608]	83724397	83806916	+	13840
17	87367757	87368428	672	*	WTinWT_7days_19684	-2.67001470552626	0.000000329471738217237	ENSMUSG00000036918	Ttc7	tetratricopeptide repeat domain 7 [Source:MGI Symbol;Acc:MGI:1920999]	87282886	87381769	+	ENSMUSG00000089755	0610012D04Rik	RIKEN cDNA 0610012D04 gene [Source:MGI Symbol;Acc:MGI:1918926]	87362239	87364462	-	3295	ENSMUSG00000036557	Stpg4	sperm tail PG rich repeat containing 4 [Source:MGI Symbol;Acc:MGI:1922717]	87389571	87427741	-	21143
2	17597390	17598417	1028	*	WTinWT_7days_6255	-2.66977509098939	0.000000000000457449790345495	ENSMUSG00000053702	Nebl	nebulette [Source:MGI Symbol;Acc:MGI:1921353]	17343909	17731464	-	ENSMUSG00000099161	Mir6419	microRNA 6419 [Source:MGI Symbol;Acc:MGI:5531095]	17563514	17563626	+	33764	ENSMUSG00000081851	Gm13323	predicted gene 13323 [Source:MGI Symbol;Acc:MGI:3650423]	17796834	17797984	-	198417
16	16920858	16921644	787	*	WTinWT_7days_25900	-2.66202609852328	0.00159335716201264	ENSMUSG00000026181	Ppm1f	protein phosphatase 1F (PP2C domain containing) [Source:MGI Symbol;Acc:MGI:1918464]	16896469	16927364	+	ENSMUSG00000022779	Top3b	topoisomerase (DNA) III beta [Source:MGI Symbol;Acc:MGI:1333803]	16870736	16892990	+	27868	ENSMUSG00000063358	Mapk1	mitogen-activated protein kinase 1 [Source:MGI Symbol;Acc:MGI:1346858]	16983382	17047453	+	61738
19	41053183	41053952	770	*	WTinWT_7days_14322	-2.66012515806188	0.00000187759173528667	ENSMUSG00000025014	Dntt	deoxynucleotidyltransferase, terminal [Source:MGI Symbol;Acc:MGI:98659]	41029275	41059523	+	ENSMUSG00000061132	Blnk	B cell linker [Source:MGI Symbol;Acc:MGI:96878]	40928927	40994535	-	58648	ENSMUSG00000050121	Opalin	oligodendrocytic myelin paranodal and inner loop protein [Source:MGI Symbol;Acc:MGI:2657025]	41062474	41077113	-	8522
4	3776847	3778117	1271	*	WTinWT_7days_21098	-2.6589017518466	0.0000000000242548328466511	ENSMUSG00000042228	Lyn	LYN proto-oncogene, Src family tyrosine kinase [Source:MGI Symbol;Acc:MGI:96892]	3678115	3813122	+	ENSMUSG00000083186	Gm11805	predicted gene 11805 [Source:MGI Symbol;Acc:MGI:3649544]	3720427	3721026	-	55821	ENSMUSG00000077271	Gm22781	predicted gene, 22781 [Source:MGI Symbol;Acc:MGI:5452558]	3796447	3796583	-	18330
16	30976016	30976543	528	*	WTinWT_7days_8987	-2.6589017518466	0.0000000000242548328466511	ENSMUSG00000047434	Xxylt1	xyloside xylosyltransferase 1 [Source:MGI Symbol;Acc:MGI:2146443]	30955627	31081432	-	ENSMUSG00000087605	Gm15742	predicted gene 15742 [Source:MGI Symbol;Acc:MGI:3783184]	30969393	30973518	-	2498	ENSMUSG00000049076	Acap2	ArfGAP with coiled-coil, ankyrin repeat and PH domains 2 [Source:MGI Symbol;Acc:MGI:1925868]	31092413	31201238	-	115870
16	95869342	95870034	693	*	WTinWT_21days_24010__WTinWT_7days_38893	-2.6534923228021	0.00000000000000000000000000000153869919108442	ENSMUSG00000086899	1600002D24Rik	RIKEN cDNA 1600002D24 gene [Source:MGI Symbol;Acc:MGI:1917026]	95831123	95929077	-	ENSMUSG00000085329	2810404F17Rik	RIKEN cDNA 2810404F17 gene [Source:MGI Symbol;Acc:MGI:1917218]	95806029	95808317	-	61025	ENSMUSG00000085903	Gm15340	predicted gene 15340 [Source:MGI Symbol;Acc:MGI:3705158]	95900398	95901728	+	30364
19	45802594	45803508	915	*	WTinWT_7days_8125	-2.65314184521907	0.00000000000123316384545446	ENSMUSG00000025221	Kcnip2	Kv channel-interacting protein 2 [Source:MGI Symbol;Acc:MGI:2135916]	45791839	45816061	-	ENSMUSG00000025220	Mgea5	meningioma expressed antigen 5 (hyaluronidase) [Source:MGI Symbol;Acc:MGI:1932139]	45750261	45783520	-	19074	ENSMUSG00000039901	9130011E15Rik	RIKEN cDNA 9130011E15 gene [Source:MGI Symbol;Acc:MGI:1918867]	45818144	45998488	-	14636
6	98113479	98114116	638	*	WTinWT_7days_8131	-2.65036448390413	0.0000000924705570918759							ENSMUSG00000035158	Mitf	microphthalmia-associated transcription factor [Source:MGI Symbol;Acc:MGI:104554]	97807052	98021349	+	92130	ENSMUSG00000107902	Gm32592	predicted gene, 32592 [Source:MGI Symbol;Acc:MGI:5591751]	98121796	98248611	+	7680
4	144901389	144901976	588	*	WTinWT_7days_51508	-2.64686038666943	0.00000000000704374926401519	ENSMUSG00000066026	Dhrs3	dehydrogenase/reductase (SDR family) member 3 [Source:MGI Symbol;Acc:MGI:1315215]	144892827	144928209	+	ENSMUSG00000083998	Prdx2-rs3	peroxiredoxin 2, related sequence 3 [Source:MGI Symbol;Acc:MGI:1859808]	144791837	144792660	+	108729	ENSMUSG00000103911	Gm38074	predicted gene, 38074 [Source:MGI Symbol;Acc:MGI:5611302]	144957155	144958848	-	55179
19	5345970	5346488	519	*	WTinWT_7days_50072	-2.63914488641022	0.000000538803997030219	ENSMUSG00000024846	Cst6	cystatin E/M [Source:MGI Symbol;Acc:MGI:1920970]	5344705	5349574	-	ENSMUSG00000038498	Catsper1	cation channel, sperm associated 1 [Source:MGI Symbol;Acc:MGI:2179947]	5335741	5344153	+	1817	ENSMUSG00000024844	Banf1	barrier to autointegration factor 1 [Source:MGI Symbol;Acc:MGI:1346330]	5364641	5366645	-	18153
7	25636338	25636762	425	*	WTinWT_7days_26294	-2.63730292814069	0.0019383409293013	ENSMUSG00000060376	Bckdha	branched chain ketoacid dehydrogenase E1, alpha polypeptide [Source:MGI Symbol;Acc:MGI:107701]	25629946	25658981	-	ENSMUSG00000059479	B3gnt8	UDP-GlcNAc:betaGal beta-1,3-N-acetylglucosaminyltransferase 8 [Source:MGI Symbol;Acc:MGI:2385269]	25626654	25635100	+	1238	ENSMUSG00000061286	Exosc5	exosome component 5 [Source:MGI Symbol;Acc:MGI:107889]	25659164	25671368	+	22402
12	100431826	100432492	667	*	WTinWT_21days_16968	2.63320339798975	0.00025916915909126	ENSMUSG00000033530	Ttc7b	tetratricopeptide repeat domain 7B [Source:MGI Symbol;Acc:MGI:2144724]	100300770	100520826	-	ENSMUSG00000113917	AC160340.2		100366078	100369752	-	62074	ENSMUSG00000113864	AC160340.1		100440697	100444660	-	8205
13	46974949	46976684	1736	*	WTinWT_21days_7953	2.63276177304173	0.0000000000000000000034142145542246							ENSMUSG00000021375	Kif13a	kinesin family member 13A [Source:MGI Symbol;Acc:MGI:1098264]	46749087	46929718	-	45231	ENSMUSG00000089131	Gm24769	predicted gene, 24769 [Source:MGI Symbol;Acc:MGI:5454546]	46980720	46980848	+	4036
8	114803076	114803753	678	*	WTinWT_7days_48129	-2.6287991167486	0.00000000000000000143260540429803	ENSMUSG00000004637	Wwox	WW domain-containing oxidoreductase [Source:MGI Symbol;Acc:MGI:1931237]	114439655	115352708	+	ENSMUSG00000089797	Gm16118	predicted gene 16118 [Source:MGI Symbol;Acc:MGI:3801926]	114698439	114708006	-	95070	ENSMUSG00000088428	Gm22556	predicted gene, 22556 [Source:MGI Symbol;Acc:MGI:5452333]	115052814	115052913	-	249061
11	70917757	70918626	870	*	WTinWT_7days_15674	-2.62862442933262	0.0000994687020986842	ENSMUSG00000020817	Rabep1	rabaptin, RAB GTPase binding effector protein 1 [Source:MGI Symbol;Acc:MGI:1860236]	70844778	70943105	+	ENSMUSG00000084139	Gm12322	predicted gene 12322 [Source:MGI Symbol;Acc:MGI:3651558]	70909257	70909645	-	8112	ENSMUSG00000040667	Nup88	nucleoporin 88 [Source:MGI Symbol;Acc:MGI:104900]	70943058	70969973	-	24432
9	62260865	62261777	913	*	WTinWT_7days_28028	-2.62862442933238	0.0000994687020986842							ENSMUSG00000111232	AC113291.3		62242596	62244100	-	16765	ENSMUSG00000046846	Spesp1	sperm equatorial segment protein 1 [Source:MGI Symbol;Acc:MGI:1913962]	62270729	62282208	-	8952
12	114287246	114288302	1057	*	WTinWT_7days_28259	-2.6247081658968	0.0000057671105875696	ENSMUSG00000076672	Ighv3-6	immunoglobulin heavy variable 3-6 [Source:MGI Symbol;Acc:MGI:4439856]	114288152	114288582	-	ENSMUSG00000102497	Ighv13-1	immunoglobulin heavy variable 13-1 [Source:MGI Symbol;Acc:MGI:4439855]	114267613	114267906	-	19340	ENSMUSG00000094322	Ighv9-4	immunoglobulin heavy variable 9-4 [Source:MGI Symbol;Acc:MGI:3646379]	114299961	114300389	-	11659
9	121454461	121455399	939	*	WTinWT_7days_46521	-2.62219782829124	0.0000000000000000000137515074059885	ENSMUSG00000032536	Trak1	trafficking protein, kinesin binding 1 [Source:MGI Symbol;Acc:MGI:1914345]	121297502	121474918	+	ENSMUSG00000110738	AC115863.1		121346556	121348368	+	106093	ENSMUSG00000032532	Cck	cholecystokinin [Source:MGI Symbol;Acc:MGI:88297]	121489824	121495694	-	34425
11	110993396	110994312	917	*	WTinWT_21days_30365__WTinWT_7days_5469	-2.61692839377361	0.000000000000000000000134693423058593	ENSMUSG00000051497	Kcnj16	potassium inwardly-rectifying channel, subfamily J, member 16 [Source:MGI Symbol;Acc:MGI:1314842]	110968033	111027968	+	ENSMUSG00000085985	Gm11682	predicted gene 11682 [Source:MGI Symbol;Acc:MGI:3651410]	110544507	110546399	+	446997	ENSMUSG00000041695	Kcnj2	potassium inwardly-rectifying channel, subfamily J, member 2 [Source:MGI Symbol;Acc:MGI:104744]	111066164	111076821	+	71852
5	10687896	10688449	554	*	WTinWT_21days_28347	2.61578545858561	0.0163286139718726							ENSMUSG00000106274	Gm42828	predicted gene 42828 [Source:MGI Symbol;Acc:MGI:5662965]	10668075	10668543	-	19353	ENSMUSG00000105295	Gm42834	predicted gene 42834 [Source:MGI Symbol;Acc:MGI:5662971]	10706909	10707164	-	18460
2	54354713	54355206	494	*	WTinWT_21days_26120	2.61578545858537	0.0205479328419567							ENSMUSG00000080742	Gm14035	predicted gene 14035 [Source:MGI Symbol;Acc:MGI:3650858]	54284115	54285589	+	69124	ENSMUSG00000083684	Gm14034	predicted gene 14034 [Source:MGI Symbol;Acc:MGI:3651833]	54356341	54356891	-	1135
X	147119160	147119585	426	*	WTinWT_21days_26481	2.61578545858537	0.0205479328419567	ENSMUSG00000041380	Htr2c	5-hydroxytryptamine (serotonin) receptor 2C [Source:MGI Symbol;Acc:MGI:96281]	146962513	147197277	+	ENSMUSG00000084713	Gm24627	predicted gene, 24627 [Source:MGI Symbol;Acc:MGI:5454404]	147106939	147107076	+	12084	ENSMUSG00000065450	Mir448	microRNA 448 [Source:MGI Symbol;Acc:MGI:3619406]	147158210	147158321	+	38625
16	81880587	81881046	460	*	WTinWT_21days_25903	2.61578545858519	0.0200958487811556							ENSMUSG00000022762	Ncam2	neural cell adhesion molecule 2 [Source:MGI Symbol;Acc:MGI:97282]	81200697	81624285	+	256302	ENSMUSG00000094726	Gm23355	predicted gene, 23355 [Source:MGI Symbol;Acc:MGI:5453132]	82543229	82543335	+	662183
7	11919615	11920226	612	*	WTinWT_21days_30301	2.61578545858513	0.0140458069690513							ENSMUSG00000109811	Tpt1-ps4	tumor protein, translationally-controlled, pseudogene 4 [Source:MGI Symbol;Acc:MGI:2664998]	11915871	11916492	+	3123	ENSMUSG00000045713	Vmn1r76	vomeronasal 1 receptor 76 [Source:MGI Symbol;Acc:MGI:2159643]	11930311	11931285	-	10085
X	107256559	107256867	309	*	WTinWT_21days_13203	2.61578545858512	0.0205479328419567	ENSMUSG00000073008	Gpr174	G protein-coupled receptor 174 [Source:MGI Symbol;Acc:MGI:2685222]	107255878	107296769	+	ENSMUSG00000080898	Gm14836	predicted gene 14836 [Source:MGI Symbol;Acc:MGI:3801983]	107233330	107233800	+	22759	ENSMUSG00000080939	Gm9208	predicted gene 9208 [Source:MGI Symbol;Acc:MGI:3648125]	107279015	107279962	-	22148
4	46342753	46343384	632	*	WTinWT_21days_21826	2.61221550843458	0.0000277759466116091	ENSMUSG00000087383	Gm12446	predicted gene 12446 [Source:MGI Symbol;Acc:MGI:3651433]	46300007	46345515	-	ENSMUSG00000080816	Gm12447	predicted gene 12447 [Source:MGI Symbol;Acc:MGI:3650247]	46327296	46327765	+	14988	ENSMUSG00000070990	Foxe1	forkhead box E1 [Source:MGI Symbol;Acc:MGI:1353500]	46343609	46346412	+	225
3	51781767	51783127	1361	*	WTinWT_21days_15839	2.61221550843457	0.00000257539819351315	ENSMUSG00000061143	Maml3	mastermind like 3 (Drosophila) [Source:MGI Symbol;Acc:MGI:2389461]	51685907	52105076	-	ENSMUSG00000102732	Gm37342	predicted gene, 37342 [Source:MGI Symbol;Acc:MGI:5610570]	51757124	51762088	-	19679	ENSMUSG00000102539	Gm37229	predicted gene, 37229 [Source:MGI Symbol;Acc:MGI:5610457]	51812951	51819309	+	29824
12	44447551	44448540	990	*	WTinWT_21days_18864	2.61221550843457	0.00000257539819351315	ENSMUSG00000020598	Nrcam	neuronal cell adhesion molecule [Source:MGI Symbol;Acc:MGI:104750]	44328885	44601964	+	ENSMUSG00000112448	AC130661.1		44409790	44411469	+	36082	ENSMUSG00000112823	AC156563.1		44619191	44622662	-	170651
13	20256479	20257044	566	*	WTinWT_21days_20419	2.61221550843457	0.00000257539819351315	ENSMUSG00000041112	Elmo1	engulfment and cell motility 1 [Source:MGI Symbol;Acc:MGI:2153044]	20090596	20608353	+	ENSMUSG00000050243	Gm5446	predicted gene 5446 [Source:MGI Symbol;Acc:MGI:3644854]	19995021	19995804	-	260675	ENSMUSG00000113649	AC124183.1		20271905	20274039	+	14861
X	159546725	159547973	1249	*	WTinWT_21days_8904	2.60786772647007	0.000000000924511481079908	ENSMUSG00000044150	A830080D01Rik	RIKEN cDNA A830080D01 gene [Source:MGI Symbol;Acc:MGI:2685992]	159526688	159593081	+	ENSMUSG00000041020	Map7d2	MAP7 domain containing 2 [Source:MGI Symbol;Acc:MGI:1917474]	159414572	159498757	+	47968	ENSMUSG00000082693	Gm15190	predicted gene 15190 [Source:MGI Symbol;Acc:MGI:3705630]	159584783	159585058	-	36810
14	112041641	112042536	896	*	WTinWT_21days_29671	2.60566080089521	0.000043377216031683							ENSMUSG00000088995	Gm22764	predicted gene, 22764 [Source:MGI Symbol;Acc:MGI:5452541]	111965957	111966048	-	75593	ENSMUSG00000058953	Gm4822	predicted pseudogene 4822 [Source:MGI Symbol;Acc:MGI:3643987]	112481367	112481846	+	438831
6	8583759	8584918	1160	*	WTinWT_21days_20219	2.6056608008952	0.0000232066784836287	ENSMUSG00000107705	Gm45062	predicted gene 45062 [Source:MGI Symbol;Acc:MGI:5753638]	8259450	8597480	+	ENSMUSG00000087305	A430035B10Rik	RIKEN cDNA A430035B10 gene [Source:MGI Symbol;Acc:MGI:2443789]	8488795	8510430	-	73329	ENSMUSG00000107724	Gm16042	predicted gene 16042 [Source:MGI Symbol;Acc:MGI:3801935]	8595743	8596989	-	10825
5	125426353	125427144	792	*	WTinWT_21days_17129	2.60566080089519	0.00000795385654059364	ENSMUSG00000029480	Dhx37	DEAH (Asp-Glu-Ala-His) box polypeptide 37 [Source:MGI Symbol;Acc:MGI:3028576]	125413858	125434121	-	ENSMUSG00000072612	Gm10382	predicted gene 10382 [Source:MGI Symbol;Acc:MGI:3647829]	125389322	125390554	+	35799	ENSMUSG00000106271	Gm43752	predicted gene 43752 [Source:MGI Symbol;Acc:MGI:5663889]	125435075	125435771	+	7931
19	16249017	16250034	1018	*	WTinWT_7days_28702	-2.60543784214842	0.0000283269338497728	ENSMUSG00000024639	Gnaq	guanine nucleotide binding protein, alpha q polypeptide [Source:MGI Symbol;Acc:MGI:95776]	16132831	16387463	+	ENSMUSG00000057990	E030024N20Rik	RIKEN cDNA E030024N20 gene [Source:MGI Symbol;Acc:MGI:2442009]	16164312	16164805	-	84212	ENSMUSG00000075268	Gm10819	predicted gene 10819 [Source:MGI Symbol;Acc:MGI:3642135]	16267061	16267621	-	17027
2	160427311	160428066	756	*	WTinWT_7days_11354	-2.60543784214841	0.0000811831845024673							ENSMUSG00000074622	Mafb	v-maf musculoaponeurotic fibrosarcoma oncogene family, protein B (avian) [Source:MGI Symbol;Acc:MGI:104555]	160363703	160367065	-	60246	ENSMUSG00000078956	Gm14221	predicted gene 14221 [Source:MGI Symbol;Acc:MGI:3650696]	160568379	160619971	-	140313
19	33265147	33265682	536	*	WTinWT_7days_25447	-2.60543784214837	0.0000824630616858826	ENSMUSG00000071573	Rnls	renalase, FAD-dependent amine oxidase [Source:MGI Symbol;Acc:MGI:1915045]	33137747	33392295	-	ENSMUSG00000106278	Mir3970	microRNA 3970 [Source:MGI Symbol;Acc:MGI:4950409]	33157112	33157201	+	107946	ENSMUSG00000087112	Gm7237	predicted gene 7237 [Source:MGI Symbol;Acc:MGI:3779701]	33409131	33420642	-	143449
14	56753958	56754570	613	*	WTinWT_21days_52916	2.60343917671385	0.0000000568889051398074	ENSMUSG00000021938	Pspc1	paraspeckle protein 1 [Source:MGI Symbol;Acc:MGI:1913895]	56722441	56778316	-	ENSMUSG00000079489	C030013D06Rik	RIKEN cDNA C030013D06 gene [Source:MGI Symbol;Acc:MGI:1924626]	56733657	56734954	-	19004	ENSMUSG00000094250	Gm4479	predicted gene 4479 [Source:MGI Symbol;Acc:MGI:3782663]	56787517	56787687	-	32947
9	112256022	112256662	641	*	WTinWT_7days_22074	-2.60123773471172	0.00200253084308699	ENSMUSG00000087038	2900079G21Rik	RIKEN cDNA 2900079G21 gene [Source:MGI Symbol;Acc:MGI:1920268]	112234277	112348925	+	ENSMUSG00000032503	Arpp21	cyclic AMP-regulated phosphoprotein, 21 [Source:MGI Symbol;Acc:MGI:107562]	112065091	112235938	-	20084	ENSMUSG00000110876	AC113095.1		112390104	112461630	-	133442
9	44698600	44699455	856	*	WTinWT_7days_28883	-2.60123773471172	0.00239807549727327	ENSMUSG00000048537	Phldb1	pleckstrin homology like domain, family B, member 1 [Source:MGI Symbol;Acc:MGI:2143230]	44686304	44735198	-	ENSMUSG00000032098	Treh	trehalase (brush-border membrane glycoprotein) [Source:MGI Symbol;Acc:MGI:1926230]	44673233	44686305	+	12295	ENSMUSG00000111280	AC151971.6		44713010	44713713	+	13555
11	115257999	115258557	559	*	WTinWT_7days_22442	-2.60123773471169	0.000561133491266714	ENSMUSG00000020734	Grin2c	glutamate receptor, ionotropic, NMDA2C (epsilon 3) [Source:MGI Symbol;Acc:MGI:95822]	115249169	115267243	-	ENSMUSG00000089544	Gm25837	predicted gene, 25837 [Source:MGI Symbol;Acc:MGI:5455614]	115253278	115253385	+	4614	ENSMUSG00000018861	Fdxr	ferredoxin reductase [Source:MGI Symbol;Acc:MGI:104724]	115268024	115277050	-	9467
17	23620242	23620828	587	*	WTinWT_21days_25759__WTinWT_7days_38063	-2.60078528637117	0.000000000000000000000000248278538144872							ENSMUSG00000023902	Zscan10	zinc finger and SCAN domain containing 10 [Source:MGI Symbol;Acc:MGI:3040700]	23600856	23611019	+	9223	ENSMUSG00000023903	Mmp25	matrix metallopeptidase 25 [Source:MGI Symbol;Acc:MGI:2443938]	23629458	23645269	-	8630
16	14129439	14130397	959	*	WTinWT_21days_45533	2.59644108463248	0.000000000000000106060369398416	ENSMUSG00000060657	Marf1	meiosis arrest female 1 [Source:MGI Symbol;Acc:MGI:2444505]	14109166	14159274	-	ENSMUSG00000098652	Gm27671	predicted gene, 27671 [Source:MGI Symbol;Acc:MGI:5531053]	14128566	14128631	-	808	ENSMUSG00000070074	Mir484	microRNA 484 [Source:MGI Symbol;Acc:MGI:3619421]	14159626	14159692	+	29229
18	88757061	88758220	1160	*	WTinWT_7days_16783	-2.59188456371055	0.00000000130611530372381	ENSMUSG00000056153	Socs6	suppressor of cytokine signaling 6 [Source:MGI Symbol;Acc:MGI:1924885]	88665224	88927481	-	ENSMUSG00000077641	Gm24987	predicted gene, 24987 [Source:MGI Symbol;Acc:MGI:5454764]	87925431	87925564	-	831497	ENSMUSG00000023066	Rttn	rotatin [Source:MGI Symbol;Acc:MGI:2179288]	88971790	89131013	+	213570
6	134436830	134437499	670	*	WTinWT_7days_40063	-2.58983245825512	0.000000000000000000000281461946637191	ENSMUSG00000030200	Bcl2l14	BCL2-like 14 (apoptosis facilitator) [Source:MGI Symbol;Acc:MGI:1914063]	134396318	134438736	+	ENSMUSG00000107767	Gm44448	predicted gene, 44448 [Source:MGI Symbol;Acc:MGI:5690840]	134404077	134424353	-	12477	ENSMUSG00000030201	Lrp6	low density lipoprotein receptor-related protein 6 [Source:MGI Symbol;Acc:MGI:1298218]	134446476	134566965	-	8977
9	98639813	98640542	730	*	WTinWT_7days_24027	-2.58955086435827	0.0516724397441428							ENSMUSG00000032459	Mrps22	mitochondrial ribosomal protein S22 [Source:MGI Symbol;Acc:MGI:1928137]	98588730	98601660	-	38153	ENSMUSG00000098939	Gm27919	predicted gene, 27919 [Source:MGI Symbol;Acc:MGI:5531301]	98705730	98705836	-	65188
15	101632534	101633011	478	*	WTinWT_7days_24039	-2.58955086435827	0.0320728303040616							ENSMUSG00000064232	Gm5414	predicted gene 5414 [Source:MGI Symbol;Acc:MGI:3646939]	101624028	101628188	-	4346	ENSMUSG00000095241	Gm5478	predicted pseudogene 5478 [Source:MGI Symbol;Acc:MGI:3646318]	101643024	101647380	-	10013
19	32302328	32302736	409	*	WTinWT_7days_26900	-2.58955086435827	0.0320728303040616	ENSMUSG00000040451	Sgms1	sphingomyelin synthase 1 [Source:MGI Symbol;Acc:MGI:2444110]	32122727	32389714	-	ENSMUSG00000024887	Asah2	N-acylsphingosine amidohydrolase 2 [Source:MGI Symbol;Acc:MGI:1859310]	31984654	32061469	-	240859	ENSMUSG00000097787	2700046G09Rik	RIKEN cDNA 2700046G09 gene [Source:MGI Symbol;Acc:MGI:1914438]	32389216	32391184	+	86480
15	39172686	39173225	540	*	WTinWT_21days_45994	2.58882534190135	0.00000000148078224254794							ENSMUSG00000022300	Dcaf13	DDB1 and CUL4 associated factor 13 [Source:MGI Symbol;Acc:MGI:2684929]	39112865	39146856	+	25830	ENSMUSG00000098021	Gm9522	predicted gene 9522 [Source:MGI Symbol;Acc:MGI:3779931]	39180511	39181441	+	7286
15	25517077	25517663	587	*	WTinWT_21days_2456	2.58739953815842	0.0000000000139100743402837							ENSMUSG00000056089	Gm5468	predicted gene 5468 [Source:MGI Symbol;Acc:MGI:3648948]	25414192	25414844	+	102233	ENSMUSG00000022272	Myo10	myosin X [Source:MGI Symbol;Acc:MGI:107716]	25622525	25813673	+	104862
1	59244438	59245305	868	*	WTinWT_21days_27095	2.58304104270294	0.00113201041680366							ENSMUSG00000026024	Als2	amyotrophic lateral sclerosis 2 (juvenile) [Source:MGI Symbol;Acc:MGI:1921268]	59162926	59237231	-	7207	ENSMUSG00000026023	Cdk15	cyclin-dependent kinase 15 [Source:MGI Symbol;Acc:MGI:3583944]	59256906	59352993	+	11601
6	30131696	30132431	736	*	WTinWT_21days_23908	2.58304104270257	0.00113201041680366	ENSMUSG00000058440	Nrf1	nuclear respiratory factor 1 [Source:MGI Symbol;Acc:MGI:1332235]	30047988	30153458	+	ENSMUSG00000045709	Smkr-ps	smal lysine rich protein 1, pseudogene [Source:MGI Symbol;Acc:MGI:1923669]	29985329	29993776	+	137920	ENSMUSG00000065343	Gm25580	predicted gene, 25580 [Source:MGI Symbol;Acc:MGI:5455357]	30143801	30144127	-	11370
11	110910933	110911426	494	*	WTinWT_7days_16423	-2.57841524843579	0.000466110323146107							ENSMUSG00000085985	Gm11682	predicted gene 11682 [Source:MGI Symbol;Acc:MGI:3651410]	110544507	110546399	+	364534	ENSMUSG00000051497	Kcnj16	potassium inwardly-rectifying channel, subfamily J, member 16 [Source:MGI Symbol;Acc:MGI:1314842]	110968033	111027968	+	56607
11	49337045	49338336	1292	*	WTinWT_21days_6225	2.5764853012363	0.000000000412352190293425	ENSMUSG00000045421	Olfr1390	olfactory receptor 1390 [Source:MGI Symbol;Acc:MGI:3031224]	49335188	49342247	+	ENSMUSG00000101874	Olfr1391	olfactory receptor 1391 [Source:MGI Symbol;Acc:MGI:3031225]	49322742	49329810	+	7235	ENSMUSG00000084278	Gm12189	predicted gene 12189 [Source:MGI Symbol;Acc:MGI:3650668]	49404620	49405531	+	66284
11	97905445	97906006	562	*	WTinWT_7days_12595	-2.57535006423877	0.00000139254949247955							ENSMUSG00000086917	Gm11630	predicted gene 11630 [Source:MGI Symbol;Acc:MGI:3650475]	97884594	97893811	+	11634	ENSMUSG00000017417	Plxdc1	plexin domain containing 1 [Source:MGI Symbol;Acc:MGI:1919574]	97923238	97986444	-	17232
1	146805210	146805718	509	*	WTinWT_21days_16214	2.5711146759083	0.0000639495129009932	ENSMUSG00000087627	A230059L01Rik	RIKEN cDNA A230059L01 gene [Source:MGI Symbol;Acc:MGI:2443688]	146802965	146807340	-	ENSMUSG00000080078	Gm15583	predicted gene 15583 [Source:MGI Symbol;Acc:MGI:3783031]	146725581	146729090	+	76120	ENSMUSG00000085822	Gm15584	predicted gene 15584 [Source:MGI Symbol;Acc:MGI:3783032]	146809831	146841696	-	4113
9	43205891	43206625	735	*	WTinWT_21days_51816	2.56952824786066	0.00000000235447946081355	ENSMUSG00000032015	Pou2f3	POU domain, class 2, transcription factor 3 [Source:MGI Symbol;Acc:MGI:102565]	43123939	43210369	-	ENSMUSG00000048503	Tmem136	transmembrane protein 136 [Source:MGI Symbol;Acc:MGI:2685030]	43108650	43116570	-	89321	ENSMUSG00000111864	AC173346.1		43217122	43217555	+	10497
17	26630756	26631341	586	*	WTinWT_7days_50131	-2.56624020703808	0.00000000526129931474931	ENSMUSG00000001576	Ergic1	endoplasmic reticulum-golgi intermediate compartment (ERGIC) 1 [Source:MGI Symbol;Acc:MGI:1914708]	26561489	26656931	+	ENSMUSG00000091078	Gm17218	predicted gene 17218 [Source:MGI Symbol;Acc:MGI:4938045]	26620358	26625100	-	5656	ENSMUSG00000015575	Atp6v0e	ATPase, H+ transporting, lysosomal V0 subunit E [Source:MGI Symbol;Acc:MGI:1328318]	26676396	26699644	+	45055
1	91311208	91311866	659	*	WTinWT_7days_16132	-2.56503461116646	0.00000448670778354851	ENSMUSG00000090322	Gm17090	predicted gene 17090 [Source:MGI Symbol;Acc:MGI:4937917]	91305092	91321101	-	ENSMUSG00000097285	Gm26683	predicted gene, 26683 [Source:MGI Symbol;Acc:MGI:5477177]	91297203	91304405	-	6803	ENSMUSG00000049515	Espnl	espin-like [Source:MGI Symbol;Acc:MGI:2685402]	91322075	91348306	+	10209
4	118129156	118129633	478	*	WTinWT_21days_25676	2.560907358436	0.00421620451238029	ENSMUSG00000028538	St3gal3	ST3 beta-galactoside alpha-2,3-sialyltransferase 3 [Source:MGI Symbol;Acc:MGI:1316659]	117932154	118134914	-	ENSMUSG00000086554	9530034E10Rik	RIKEN cDNA 9530034E10 gene [Source:MGI Symbol;Acc:MGI:1925865]	117975036	117993972	+	135184	ENSMUSG00000033326	Kdm4a	lysine (K)-specific demethylase 4A [Source:MGI Symbol;Acc:MGI:2446210]	118136957	118180043	-	7324
X	41933383	41933918	536	*	WTinWT_21days_20871	2.56090735843599	0.00368331115837223							ENSMUSG00000080798	Gm5135	predicted pseudogene 5135 [Source:MGI Symbol;Acc:MGI:3646830]	41923255	41923827	-	9556	ENSMUSG00000104879	Gm44490	predicted gene, 44490 [Source:MGI Symbol;Acc:MGI:5690882]	41948832	41948958	+	14914
X	7645342	7645529	188	*	WTinWT_21days_24149	2.56090735843599	0.00368331115837223	ENSMUSG00000031144	Syp	synaptophysin [Source:MGI Symbol;Acc:MGI:98467]	7638471	7653256	+	ENSMUSG00000031142	Cacna1f	calcium channel, voltage-dependent, alpha 1F subunit [Source:MGI Symbol;Acc:MGI:1859639]	7607083	7635196	+	10146	ENSMUSG00000087644	Gm14703	predicted gene 14703 [Source:MGI Symbol;Acc:MGI:3705165]	7651106	7657258	-	5577
4	7201203	7201645	443	*	WTinWT_21days_26609	2.56090735843599	0.00368331115837223							ENSMUSG00000083023	Gm11804	predicted gene 11804 [Source:MGI Symbol;Acc:MGI:3650654]	7039047	7039514	-	161689	ENSMUSG00000086070	8430436N08Rik	RIKEN cDNA 8430436N08 gene [Source:MGI Symbol;Acc:MGI:1918760]	7560688	7573801	+	359043
10	49830789	49831439	651	*	WTinWT_21days_28033	2.5609073584358	0.00545759605295566							ENSMUSG00000111551	AC115034.1		49826270	49830115	+	674	ENSMUSG00000110973	AC115047.1		49955660	49955981	-	124221
11	74559658	74561235	1578	*	WTinWT_7days_9181	-2.5577524195249	0.00000000000000000000000000000000032252204067187	ENSMUSG00000038807	Rap1gap2	RAP1 GTPase activating protein 2 [Source:MGI Symbol;Acc:MGI:3028623]	74383356	74610915	-	ENSMUSG00000058275	Olfr412	olfactory receptor 412 [Source:MGI Symbol;Acc:MGI:3030246]	74362069	74366218	+	193440	ENSMUSG00000093164	Gm22993	predicted gene, 22993 [Source:MGI Symbol;Acc:MGI:5452770]	74618260	74618513	-	57025
12	117941496	117942531	1036	*	WTinWT_7days_17986	-2.55667536588489	0.000000109720644973132	ENSMUSG00000018581	Dnah11	dynein, axonemal, heavy chain 11 [Source:MGI Symbol;Acc:MGI:1100864]	117877982	118199043	-	ENSMUSG00000021175	Cdca7l	cell division cycle associated 7 like [Source:MGI Symbol;Acc:MGI:2384982]	117804289	117878706	+	62790	ENSMUSG00000113831	AC163032.1		118231595	118234564	-	289064
1	118522520	118523296	777	*	WTinWT_7days_28097	-2.55594132616892	0.0100062075603162	ENSMUSG00000064302	Clasp1	CLIP associating protein 1 [Source:MGI Symbol;Acc:MGI:1923957]	118389058	118612678	+	ENSMUSG00000100770	Gm28466	predicted gene 28466 [Source:MGI Symbol;Acc:MGI:5579172]	118478604	118479591	-	42929	ENSMUSG00000026380	Tfcp2l1	transcription factor CP2-like 1 [Source:MGI Symbol;Acc:MGI:2444691]	118627945	118685168	+	104649
19	34678114	34678918	805	*	WTinWT_7days_27401	-2.55115398968898	0.0000128920140288962	ENSMUSG00000009378	Slc16a12	solute carrier family 16 (monocarboxylic acid transporters), member 12 [Source:MGI Symbol;Acc:MGI:2147716]	34668403	34747289	-	ENSMUSG00000034459	Ifit1	interferon-induced protein with tetratricopeptide repeats 1 [Source:MGI Symbol;Acc:MGI:99450]	34640871	34650009	+	28105	ENSMUSG00000098742	Gm27476	predicted gene, 27476 [Source:MGI Symbol;Acc:MGI:5530858]	34750510	34750613	+	71592
1	161624410	161624973	564	*	WTinWT_7days_12359	-2.55115398968897	0.00000795385654059364							ENSMUSG00000089353	Gm25488	predicted gene, 25488 [Source:MGI Symbol;Acc:MGI:5455265]	161552549	161552666	-	71744	ENSMUSG00000102860	Gm37638	predicted gene, 37638 [Source:MGI Symbol;Acc:MGI:5610866]	161713705	161714827	+	88732
X	56741337	56741952	616	*	WTinWT_21days_50608	2.55093103828613	0.000000199602276891873	ENSMUSG00000023092	Fhl1	four and a half LIM domains 1 [Source:MGI Symbol;Acc:MGI:1298387]	56731787	56793346	+	ENSMUSG00000088394	Gm26312	predicted gene, 26312 [Source:MGI Symbol;Acc:MGI:5456089]	56725073	56725237	+	16100	ENSMUSG00000088944	Gm23258	predicted gene, 23258 [Source:MGI Symbol;Acc:MGI:5453035]	56750010	56750115	+	8058
9	118196599	118197142	544	*	WTinWT_7days_51293	-2.54976395495342	0.0000000306190671608314							ENSMUSG00000097402	Gm17399	predicted gene, 17399 [Source:MGI Symbol;Acc:MGI:4937033]	118150231	118170376	+	26223	ENSMUSG00000084608	Gm22198	predicted gene, 22198 [Source:MGI Symbol;Acc:MGI:5451975]	118287786	118288092	+	90644
14	76579684	76580243	560	*	WTinWT_21days_52768__WTinWT_7days_36985	-2.54502404490419	0.000000000000000000000000000000000480918241059367							ENSMUSG00000052584	Serp2	stress-associated endoplasmic reticulum protein family member 2 [Source:MGI Symbol;Acc:MGI:1919911]	76532814	76556687	-	22997	ENSMUSG00000101009	1700108F19Rik	RIKEN cDNA 1700108F19 gene [Source:MGI Symbol;Acc:MGI:1920814]	76672963	76687169	+	92720
12	98615405	98616134	730	*	WTinWT_7days_23608	-2.53777493481875	0.000908995448703801							ENSMUSG00000089351	Gm25486	predicted gene, 25486 [Source:MGI Symbol;Acc:MGI:5455263]	98599033	98599095	+	16310	ENSMUSG00000021007	Spata7	spermatogenesis associated 7 [Source:MGI Symbol;Acc:MGI:2144877]	98628157	98669815	+	12023
5	149606299	149606936	638	*	WTinWT_7days_41650	-2.53743969403013	0.000000000000000000000454253182739723	ENSMUSG00000029658	Wdr95	WD40 repeat domain 95 [Source:MGI Symbol;Acc:MGI:1923042]	149528679	149611894	+	ENSMUSG00000107132	Gm15997	predicted gene 15997 [Source:MGI Symbol;Acc:MGI:3805557]	149489056	149538030	-	68269	ENSMUSG00000029657	Hsph1	heat shock 105kDa/110kDa protein 1 [Source:MGI Symbol;Acc:MGI:105053]	149614287	149636376	-	7351
7	31065391	31065975	585	*	WTinWT_7days_9108	-2.53543168543097	0.0000006306303825041	ENSMUSG00000036560	Lgi4	leucine-rich repeat LGI family, member 4 [Source:MGI Symbol;Acc:MGI:2180197]	31059342	31070935	+	ENSMUSG00000036570	Fxyd1	FXYD domain-containing ion transport regulator 1 [Source:MGI Symbol;Acc:MGI:1889273]	31051678	31057199	-	8192	ENSMUSG00000057092	Fxyd3	FXYD domain-containing ion transport regulator 3 [Source:MGI Symbol;Acc:MGI:107497]	31068172	31076704	-	2197
7	97067307	97068051	745	*	WTinWT_7days_47060	-2.53473053613173	0.00000000299466798662275							ENSMUSG00000018995	Nars2	asparaginyl-tRNA synthetase 2 (mitochondrial)(putative) [Source:MGI Symbol;Acc:MGI:2142075]	96951505	97064758	+	2549	ENSMUSG00000004508	Gab2	growth factor receptor bound protein 2-associated protein 2 [Source:MGI Symbol;Acc:MGI:1333854]	97081586	97308946	+	13535
5	72851490	72852470	981	*	WTinWT_21days_8160	2.53419522222759	0.00000000000346824680953494	ENSMUSG00000029217	Tec	tec protein tyrosine kinase [Source:MGI Symbol;Acc:MGI:98662]	72755716	72868483	-	ENSMUSG00000106739	Gm43499	predicted gene 43499 [Source:MGI Symbol;Acc:MGI:5663636]	72809968	72812074	-	39416	ENSMUSG00000052154	Gm9870	predicted gene 9870 [Source:MGI Symbol;Acc:MGI:3708720]	72912587	72914942	-	60117
2	33944003	33944983	981	*	WTinWT_21days_24493	2.53107152409297	0.0006597064738775							ENSMUSG00000085987	Gm13403	predicted gene 13403 [Source:MGI Symbol;Acc:MGI:3649380]	33935788	33942145	-	1858	ENSMUSG00000086904	Gm13404	predicted gene 13404 [Source:MGI Symbol;Acc:MGI:3649379]	33978246	33980324	+	33263
15	81437781	81438214	434	*	WTinWT_7days_9296	-2.52639546747252	0.00025916915909126	ENSMUSG00000022401	Xpnpep3	X-prolyl aminopeptidase 3, mitochondrial [Source:MGI Symbol;Acc:MGI:2445217]	81400138	81456807	+	ENSMUSG00000091492	Gm17025	predicted gene 17025 [Source:MGI Symbol;Acc:MGI:4937852]	81415560	81419188	-	18593	ENSMUSG00000022400	Rbx1	ring-box 1 [Source:MGI Symbol;Acc:MGI:1891829]	81466316	81476369	+	28102
1	73940754	73941255	502	*	WTinWT_7days_15316	-2.52520124394203	0.0000000491917789717017	ENSMUSG00000055322	Tns1	tensin 1 [Source:MGI Symbol;Acc:MGI:104552]	73910231	74124449	-	ENSMUSG00000100301	6030407O03Rik	RIKEN cDNA 6030407O03 gene [Source:MGI Symbol;Acc:MGI:1924410]	73618088	73864466	-	76288	ENSMUSG00000061815	Rufy4	RUN and FYVE domain containing 4 [Source:MGI Symbol;Acc:MGI:3588214]	74125541	74148223	+	184286
12	98252282	98252834	553	*	WTinWT_7days_48289	-2.52466052625021	0.000000000000017758293119576	ENSMUSG00000021003	Galc	galactosylceramidase [Source:MGI Symbol;Acc:MGI:95636]	98202294	98259459	-	ENSMUSG00000112812	CT025600.2		98076355	98108567	-	143715	ENSMUSG00000112860	AC122317.2		98259060	98260307	+	6226
12	114542090	114542582	493	*	WTinWT_7days_11405	-2.51859797068746	0.000204565631144872							ENSMUSG00000095200	Ighv1-7	immunoglobulin heavy variable V1-7 [Source:MGI Symbol;Acc:MGI:3704122]	114538495	114538965	-	3125	ENSMUSG00000104152	Ighv10-4	immunoglobulin heavy variable V10-4 [Source:MGI Symbol;Acc:MGI:5009905]	114547258	114547556	-	4676
5	49719201	49719660	460	*	WTinWT_21days_28984	2.51802707943388	0.0205479328419567							ENSMUSG00000083477	Gm5555	predicted pseudogene 5555 [Source:MGI Symbol;Acc:MGI:3648970]	49552158	49553268	+	165933	ENSMUSG00000105540	Gm7988	predicted gene 7988 [Source:MGI Symbol;Acc:MGI:3649096]	49900006	49902302	-	180346
10	68960988	68961523	536	*	WTinWT_21days_29624	2.51802707943388	0.0205479328419567							ENSMUSG00000112333	AC100378.1		68902803	68904500	-	56488	ENSMUSG00000112331	AC124503.3		69020740	69033888	-	59217
2	41661480	41661894	415	*	WTinWT_21days_24824	2.51802707943364	0.0205479328419567	ENSMUSG00000049252	Lrp1b	low density lipoprotein-related protein 1B (deleted in tumors) [Source:MGI Symbol;Acc:MGI:2151136]	40595246	42653624	-	ENSMUSG00000083260	Gm13460	predicted gene 13460 [Source:MGI Symbol;Acc:MGI:3650104]	40998857	40999209	+	662271	ENSMUSG00000081999	Gm13461	predicted gene 13461 [Source:MGI Symbol;Acc:MGI:3650103]	41987473	41988829	-	325579
2	58822323	58822993	671	*	WTinWT_7days_50099	-2.51801284249711	0.00000000235447946081355	ENSMUSG00000036641	Ccdc148	coiled-coil domain containing 148 [Source:MGI Symbol;Acc:MGI:3039583]	58821697	59160683	-	ENSMUSG00000026839	Upp2	uridine phosphorylase 2 [Source:MGI Symbol;Acc:MGI:1923904]	58567298	58792971	+	29352	ENSMUSG00000079353	Gm11099	predicted gene 11099 [Source:MGI Symbol;Acc:MGI:3779335]	58859434	58907618	+	36441
18	12672408	12673345	938	*	WTinWT_21days_16299	2.51762012987456	0.0000000555152780927681	ENSMUSG00000024424	Ttc39c	tetratricopeptide repeat domain 39C [Source:MGI Symbol;Acc:MGI:1919997]	12599926	12737050	+	ENSMUSG00000024421	Lama3	laminin, alpha 3 [Source:MGI Symbol;Acc:MGI:99909]	12333819	12583013	+	89395	ENSMUSG00000087950	Mir1948	microRNA 1948 [Source:MGI Symbol;Acc:MGI:3837020]	12714811	12714895	+	41466
10	59367566	59368442	877	*	WTinWT_7days_7263	-2.51516471202674	0.000000000665548770337686	ENSMUSG00000019916	P4ha1	procollagen-proline, 2-oxoglutarate 4-dioxygenase (proline 4-hydroxylase), alpha 1 polypeptide [Source:MGI Symbol;Acc:MGI:97463]	59323296	59373304	+	ENSMUSG00000098188	Sowahc	sosondowah ankyrin repeat domain family member C [Source:MGI Symbol;Acc:MGI:3606051]	59221953	59226434	+	141132	ENSMUSG00000069622	Gm10273	predicted pseudogene 10273 [Source:MGI Symbol;Acc:MGI:3704362]	59395632	59396757	+	27190
19	31756090	31756788	699	*	WTinWT_7days_11529	-2.51292108450263	0.0000128920140288962	ENSMUSG00000052920	Prkg1	protein kinase, cGMP-dependent, type I [Source:MGI Symbol;Acc:MGI:108174]	30567551	31765033	-	ENSMUSG00000053536	Cstf2t	cleavage stimulation factor, 3' pre-RNA subunit 2, tau [Source:MGI Symbol;Acc:MGI:1932622]	31082841	31086590	+	669500	ENSMUSG00000052595	A1cf	APOBEC1 complementation factor [Source:MGI Symbol;Acc:MGI:1917115]	31868761	31949406	+	111973
2	80734750	80735624	875	*	WTinWT_21days_44446	2.49917961308315	0.0000000000000000249981070529697							ENSMUSG00000077404	Gm25420	predicted gene, 25420 [Source:MGI Symbol;Acc:MGI:5455197]	80707589	80707715	+	27035	ENSMUSG00000064193	Gm4735	predicted gene 4735 [Source:MGI Symbol;Acc:MGI:3645521]	80837141	80838442	+	101517
11	79460674	79461600	927	*	WTinWT_7days_11254	-2.49832185061961	0.000000281915154618487	ENSMUSG00000020716	Nf1	neurofibromin 1 [Source:MGI Symbol;Acc:MGI:97306]	79339693	79581612	+	ENSMUSG00000082529	Gm11199	predicted gene 11199 [Source:MGI Symbol;Acc:MGI:3649957]	79451941	79452447	-	8227	ENSMUSG00000091523	AU040972	expressed sequence AU040972 [Source:MGI Symbol;Acc:MGI:2144426]	79481719	79484031	-	20119
8	104866975	104867887	913	*	WTinWT_7days_49835	-2.49778320161796	0.00000000000000483813315709197	ENSMUSG00000031884	Ces2d-ps	carboxylesterase 2D, pseudogene [Source:MGI Symbol;Acc:MGI:3704319]	104867488	104873861	+	ENSMUSG00000061825	Ces2c	carboxylesterase 2C [Source:MGI Symbol;Acc:MGI:2385905]	104847068	104854483	+	12492	ENSMUSG00000110597	Gm8798	predicted gene 8798 [Source:MGI Symbol;Acc:MGI:3646429]	104886862	104902787	+	18975
8	72757196	72757848	653	*	WTinWT_7days_12417	-2.49671384824936	0.00000000377236794697168	ENSMUSG00000031622	Sin3b	transcriptional regulator, SIN3B (yeast) [Source:MGI Symbol;Acc:MGI:107158]	72723285	72758201	+	ENSMUSG00000048148	Nwd1	NACHT and WD repeat domain containing 1 [Source:MGI Symbol;Acc:MGI:2442268]	72646711	72717876	+	39320	ENSMUSG00000050147	F2rl3	coagulation factor II (thrombin) receptor-like 3 [Source:MGI Symbol;Acc:MGI:1298207]	72761880	72763874	+	4032
11	111537201	111538132	932	*	WTinWT_7days_17014	-2.49671384824936	0.000000562141332723093							ENSMUSG00000082272	Gm11675	predicted gene 11675 [Source:MGI Symbol;Acc:MGI:3650970]	111276100	111276931	+	260270	ENSMUSG00000082448	Gm11676	predicted gene 11676 [Source:MGI Symbol;Acc:MGI:3650355]	111612817	111613306	-	74685
10	73891998	73892779	782	*	WTinWT_21days_28071	2.491411354827	0.0057847318703428	ENSMUSG00000052613	Pcdh15	protocadherin 15 [Source:MGI Symbol;Acc:MGI:1891428]	73099342	74649737	+	ENSMUSG00000093548	Gm6407	predicted gene 6407 [Source:MGI Symbol;Acc:MGI:3642965]	73690257	73690805	-	201193	ENSMUSG00000112686	AC154136.1		74820722	74821366	+	927943
2	140746235	140746968	734	*	WTinWT_21days_30201	2.491411354827	0.00652157149626265	ENSMUSG00000068205	Macrod2	MACRO domain containing 2 [Source:MGI Symbol;Acc:MGI:1920149]	140395309	142392966	+	ENSMUSG00000051379	Flrt3	fibronectin leucine rich transmembrane protein 3 [Source:MGI Symbol;Acc:MGI:1918686]	140650914	140671469	-	74766	ENSMUSG00000081731	Calr-ps	calreticulin, pseudogene [Source:MGI Symbol;Acc:MGI:3651104]	140955765	140956249	-	208797
10	123720665	123721327	663	*	WTinWT_21days_30259	2.491411354827	0.0057847318703428	ENSMUSG00000044071	Fam19a2	family with sequence similarity 19, member A2 [Source:MGI Symbol;Acc:MGI:2143691]	123263996	123741204	+	ENSMUSG00000111945	AC118020.1		123583588	123584833	+	135832	ENSMUSG00000112603	AC119896.1		123890803	123891898	-	169476
1	139001801	139002476	676	*	WTinWT_21days_22123	2.49141135482676	0.0057847318703428	ENSMUSG00000056268	Dennd1b	DENN/MADD domain containing 1B [Source:MGI Symbol;Acc:MGI:2447812]	138963435	139178960	+	ENSMUSG00000085361	Gm16305	predicted gene 16305 [Source:MGI Symbol;Acc:MGI:3826519]	138991514	138992069	-	9732	ENSMUSG00000102157	Gm37470	predicted gene, 37470 [Source:MGI Symbol;Acc:MGI:5610698]	139030185	139032982	+	27709
X	101657334	101658365	1032	*	WTinWT_21days_25556	2.47715974935257	0.00104870483543703	ENSMUSG00000034160	Ogt	O-linked N-acetylglucosamine (GlcNAc) transferase (UDP-N-acetylglucosamine:polypeptide-N-acetylglucosaminyl transferase) [Source:MGI Symbol;Acc:MGI:1339639]	101640060	101684351	+	ENSMUSG00000031314	Taf1	TATA-box binding protein associated factor 1 [Source:MGI Symbol;Acc:MGI:1336878]	101532734	101601789	+	55545	ENSMUSG00000082729	Gm14845	predicted gene 14845 [Source:MGI Symbol;Acc:MGI:3704515]	101691545	101691850	-	33180
11	117580703	117581284	582	*	WTinWT_21days_24007	2.47715974935219	0.00267678448491006							ENSMUSG00000085419	Gm11734	predicted gene 11734 [Source:MGI Symbol;Acc:MGI:3652086]	117523603	117532205	+	48498	ENSMUSG00000054418	2900041M22Rik	RIKEN cDNA 2900041M22 gene [Source:MGI Symbol;Acc:MGI:1925653]	117611247	117613857	+	29963
19	38745810	38746801	992	*	WTinWT_21days_21938__WTinWT_7days_41833	-2.4763225183932	0.0000000000000000000000000000501835575058583	ENSMUSG00000024998	Plce1	phospholipase C, epsilon 1 [Source:MGI Symbol;Acc:MGI:1921305]	38481109	38785030	+	ENSMUSG00000088940	Gm24930	predicted gene, 24930 [Source:MGI Symbol;Acc:MGI:5454707]	38473120	38473202	-	272608	ENSMUSG00000101079	Gm28991	predicted gene 28991 [Source:MGI Symbol;Acc:MGI:5579697]	38748760	38752645	-	1959
19	34505086	34505729	644	*	WTinWT_21days_27211__WTinWT_7days_2150	-2.47584881205733	0.00000000000000233343185377467	ENSMUSG00000024781	Lipa	lysosomal acid lipase A [Source:MGI Symbol;Acc:MGI:96789]	34492318	34527474	-	ENSMUSG00000097558	Gm26902	predicted gene, 26902 [Source:MGI Symbol;Acc:MGI:5477396]	34474808	34481546	+	23540	ENSMUSG00000045932	Ifit2	interferon-induced protein with tetratricopeptide repeats 2 [Source:MGI Symbol;Acc:MGI:99449]	34550694	34576419	+	44965
12	98572173	98572837	665	*	WTinWT_7days_11824	-2.47458335268907	0.00000124213283762539	ENSMUSG00000033854	Kcnk10	potassium channel, subfamily K, member 10 [Source:MGI Symbol;Acc:MGI:1919508]	98429437	98578310	-	ENSMUSG00000113613	AC124516.2		98523844	98526583	+	45590	ENSMUSG00000113849	AC124516.4		98582364	98585976	-	9527
19	47446646	47447502	857	*	WTinWT_7days_27076	-2.47458335268907	0.000000455813950795952	ENSMUSG00000053617	Sh3pxd2a	SH3 and PX domains 2A [Source:MGI Symbol;Acc:MGI:1298393]	47260174	47464411	-	ENSMUSG00000098786	Mir6995	microRNA 6995 [Source:MGI Symbol;Acc:MGI:5530958]	47273519	47273589	-	173057	ENSMUSG00000042694	Stn1	STN1, CST complex subunit [Source:MGI Symbol;Acc:MGI:1915581]	47501033	47537507	-	53531
12	114996751	114997288	538	*	WTinWT_7days_50575	-2.47458335268907	0.00000117042832802268							ENSMUSG00000076709	Ighv1-47	immunoglobulin heavy variable 1-47 [Source:MGI Symbol;Acc:MGI:4439890]	114991108	114991580	-	5171	ENSMUSG00000103990	Ighv8-3	immunoglobulin heavy variable V8-3 [Source:MGI Symbol;Acc:MGI:5009915]	115003418	115003712	-	6130
3	115933508	115934055	548	*	WTinWT_7days_51683	-2.47458335268907	0.000000455813950795952	ENSMUSG00000033554	Dph5	diphthamide biosynthesis 5 [Source:MGI Symbol;Acc:MGI:1916990]	115887837	115934361	+	ENSMUSG00000104803	Gm43108	predicted gene 43108 [Source:MGI Symbol;Acc:MGI:5663245]	115913890	115914182	+	19326	ENSMUSG00000054414	Slc30a7	solute carrier family 30 (zinc transporter), member 7 [Source:MGI Symbol;Acc:MGI:1913750]	115938973	116007406	-	4918
2	128092004	128092440	437	*	WTinWT_7days_13969	-2.47433876497144	0.00000161421147462138	ENSMUSG00000027380	Acoxl	acyl-Coenzyme A oxidase-like [Source:MGI Symbol;Acc:MGI:1921371]	127838876	128123873	+	ENSMUSG00000088175	Gm23101	predicted gene, 23101 [Source:MGI Symbol;Acc:MGI:5452878]	128089924	128090060	+	1944	ENSMUSG00000027381	Bcl2l11	BCL2-like 11 (apoptosis facilitator) [Source:MGI Symbol;Acc:MGI:1197519]	128126038	128162547	+	33598
10	130093050	130093304	255	*	WTinWT_7days_4663	-2.47433876497144	0.0000134533289257925	ENSMUSG00000108253	Olfr1542-ps1	olfactory receptor 1542, pseudogene 1 [Source:MGI Symbol;Acc:MGI:3031376]	130093093	130093844	-	ENSMUSG00000058251	Olfr822	olfactory receptor 822 [Source:MGI Symbol;Acc:MGI:3030656]	130071210	130076909	+	16141	ENSMUSG00000096747	Olfr823	olfactory receptor 823 [Source:MGI Symbol;Acc:MGI:3030657]	130111527	130115383	-	18223
5	86255348	86256103	756	*	WTinWT_21days_2363	2.47423878894492	0.0000000000630665727878839	ENSMUSG00000061184	Tmprss11c	transmembrane protease, serine 11c [Source:MGI Symbol;Acc:MGI:3521861]	86231481	86289308	-	ENSMUSG00000094833	Gm25473	predicted gene, 25473 [Source:MGI Symbol;Acc:MGI:5455250]	86236855	86236961	-	18387	ENSMUSG00000061259	Tmprss11d	transmembrane protease, serine 11d [Source:MGI Symbol;Acc:MGI:2385221]	86302217	86373420	-	46114
7	49334986	49335563	578	*	WTinWT_7days_19914	-2.47313579549523	0.00031882472580805	ENSMUSG00000052512	Nav2	neuron navigator 2 [Source:MGI Symbol;Acc:MGI:2183691]	48908716	49610090	+	ENSMUSG00000103834	Gm37613	predicted gene, 37613 [Source:MGI Symbol;Acc:MGI:5610841]	49195541	49199120	+	135866	ENSMUSG00000109051	Gm44913	predicted gene 44913 [Source:MGI Symbol;Acc:MGI:5753489]	49346094	49349083	+	10531
3	96099307	96099783	477	*	WTinWT_7days_23804	-2.47242960086602	0.000415928413275876							ENSMUSG00000105995	Gm43554	predicted gene 43554 [Source:MGI Symbol;Acc:MGI:5663691]	96086871	96087056	+	12251	ENSMUSG00000038495	Otud7b	OTU domain containing 7B [Source:MGI Symbol;Acc:MGI:2654703]	96104527	96161129	+	4744
5	123162908	123163739	832	*	WTinWT_7days_21356	-2.47242960086548	0.00143158601490663	ENSMUSG00000097213	Gm26745	predicted gene, 26745 [Source:MGI Symbol;Acc:MGI:5477239]	123047373	123230871	-	ENSMUSG00000090086	AI480526	expressed sequence AI480526 [Source:MGI Symbol;Acc:MGI:2140910]	123133723	123141666	-	21242	ENSMUSG00000029440	Psmd9	proteasome (prosome, macropain) 26S subunit, non-ATPase, 9 [Source:MGI Symbol;Acc:MGI:1914401]	123169413	123250131	+	5674
11	111523428	111523934	507	*	WTinWT_7days_22445	-2.47242960086548	0.00113201041680366							ENSMUSG00000082272	Gm11675	predicted gene 11675 [Source:MGI Symbol;Acc:MGI:3650970]	111276100	111276931	+	246497	ENSMUSG00000082448	Gm11676	predicted gene 11676 [Source:MGI Symbol;Acc:MGI:3650355]	111612817	111613306	-	88883
13	97530431	97531104	674	*	WTinWT_7days_20455	-2.47139149726793	0.00397000107604823							ENSMUSG00000078952	Lncenc1	long non-coding RNA, embryonic stem cells expressed 1 [Source:MGI Symbol;Acc:MGI:3780541]	97434970	97497007	+	33424	ENSMUSG00000110235	Gm5086	predicted gene 5086 [Source:MGI Symbol;Acc:MGI:3644417]	97559971	97583996	+	28867
8	68627009	68627649	641	*	WTinWT_7days_25994	-2.47139149726789	0.00146648249086323	ENSMUSG00000036356	Csgalnact1	chondroitin sulfate N-acetylgalactosaminyltransferase 1 [Source:MGI Symbol;Acc:MGI:2442354]	68356781	68735146	-	ENSMUSG00000085487	Gm15654	predicted gene 15654 [Source:MGI Symbol;Acc:MGI:3783098]	68620138	68620437	+	6572	ENSMUSG00000031864	Ints10	integrator complex subunit 10 [Source:MGI Symbol;Acc:MGI:1918135]	68793929	68831667	+	166280
8	125828675	125829222	548	*	WTinWT_7days_14110	-2.46971561020895	0.0140249694749268	ENSMUSG00000060212	Pcnx2	pecanex homolog 2 [Source:MGI Symbol;Acc:MGI:2445010]	125751508	125898317	-	ENSMUSG00000031851	Ntpcr	nucleoside-triphosphatase, cancer-related [Source:MGI Symbol;Acc:MGI:1913816]	125729963	125748235	+	80440	ENSMUSG00000100812	A730098A19Rik	RIKEN cDNA A730098A19 gene [Source:MGI Symbol;Acc:MGI:2444037]	125897914	125908144	+	68692
12	113588020	113588425	406	*	WTinWT_7days_16619	-2.46971561020895	0.0153595074035318	ENSMUSG00000096464	Ighv2-2	immunoglobulin heavy variable 2-2 [Source:MGI Symbol;Acc:MGI:4439894]	113588267	113588702	-	ENSMUSG00000076633	Ighv5-2	immunoglobulin heavy variable 5-2 [Source:MGI Symbol;Acc:MGI:4439893]	113578504	113578990	-	9030	ENSMUSG00000103934	Ighv5-3	immunoglobulin heavy variable V5-3 [Source:MGI Symbol;Acc:MGI:5009887]	113589967	113590413	-	1542
2	109979459	109979991	533	*	WTinWT_7days_21496	-2.46971561020895	0.0168045967354206	ENSMUSG00000050199	Lgr4	leucine-rich repeat-containing G protein-coupled receptor 4 [Source:MGI Symbol;Acc:MGI:1891468]	109917647	110014257	+	ENSMUSG00000063751	Platr8	pluripotency associated transcript 8 [Source:MGI Symbol;Acc:MGI:3652122]	109902396	109913319	-	66140	ENSMUSG00000027160	Ccdc34	coiled-coil domain containing 34 [Source:MGI Symbol;Acc:MGI:1915451]	110017817	110173360	+	37826
1	62411993	62412609	617	*	WTinWT_7days_24701	-2.46971561020895	0.0168045967354206	ENSMUSG00000052062	Pard3b	par-3 family cell polarity regulator beta [Source:MGI Symbol;Acc:MGI:1919301]	61638824	62642284	+	ENSMUSG00000102359	Gm38351	predicted gene, 38351 [Source:MGI Symbol;Acc:MGI:5611579]	62247153	62249670	+	162323	ENSMUSG00000085400	Pard3bos3	par-3 family cell polarity regulator beta, opposite strand 3 [Source:MGI Symbol;Acc:MGI:3651159]	62456725	62499261	-	44116
2	64214802	64215317	516	*	WTinWT_7days_25676	-2.46971561020895	0.0140249694749268							ENSMUSG00000075324	Fign	fidgetin [Source:MGI Symbol;Acc:MGI:1890647]	63971507	64098038	-	116764	ENSMUSG00000087702	Gm13575	predicted gene 13575 [Source:MGI Symbol;Acc:MGI:3651703]	64382602	64393860	-	167285
15	37219365	37219962	598	*	WTinWT_7days_28456	-2.46971561020895	0.0140249694749268							ENSMUSG00000097259	Gm26766	predicted gene, 26766 [Source:MGI Symbol;Acc:MGI:5477260]	37007523	37044100	+	175265	ENSMUSG00000089804	Gm16136	predicted gene 16136 [Source:MGI Symbol;Acc:MGI:3802137]	37231921	37233309	-	11959
7	120647470	120648009	540	*	WTinWT_7days_27731	-2.46971561020891	0.0140249694749268	ENSMUSG00000030884	Uqcrc2	ubiquinol cytochrome c reductase core protein 2 [Source:MGI Symbol;Acc:MGI:1914253]	120635176	120659524	+	ENSMUSG00000109304	Gm45112	predicted gene 45112 [Source:MGI Symbol;Acc:MGI:5753688]	120629762	120634886	-	12584	ENSMUSG00000030887	Pdzd9	PDZ domain containing 9 [Source:MGI Symbol;Acc:MGI:1915233]	120658731	120670343	-	10722
1	91763769	91764557	789	*	WTinWT_21days_22744	2.46828030958212	0.000759590551925945							ENSMUSG00000101705	Gm28380	predicted gene 28380 [Source:MGI Symbol;Acc:MGI:5579086]	91611406	91624500	+	139269	ENSMUSG00000100980	Gm29100	predicted gene 29100 [Source:MGI Symbol;Acc:MGI:5579806]	91798528	91802937	-	33971
2	47073334	47074886	1553	*	WTinWT_21days_26243	2.46828030958182	0.000259512005690571							ENSMUSG00000089144	Gm25264	predicted gene, 25264 [Source:MGI Symbol;Acc:MGI:5455041]	46606967	46607083	-	466251	ENSMUSG00000092853	Gm25959	predicted gene, 25959 [Source:MGI Symbol;Acc:MGI:5455736]	47541984	47542085	+	467098
10	116671449	116671927	479	*	WTinWT_7days_28142	-2.46655357464886	0.0539447399357091							ENSMUSG00000112436	AC132304.2		116639292	116639426	+	32023	ENSMUSG00000097104	Gm26579	predicted gene, 26579 [Source:MGI Symbol;Acc:MGI:5477073]	116674591	116679303	+	2664
10	121824721	121825212	492	*	WTinWT_7days_28679	-2.46655357464886	0.0516724397441428	ENSMUSG00000020121	Srgap1	SLIT-ROBO Rho GTPase activating protein 1 [Source:MGI Symbol;Acc:MGI:2152936]	121780991	122047315	-	ENSMUSG00000053684	BC048403	cDNA sequence BC048403 [Source:MGI Symbol;Acc:MGI:2670984]	121739937	121752878	+	71843	ENSMUSG00000112596	AC153494.1		121829018	121832058	-	3806
1	195190923	195191479	557	*	WTinWT_7days_28697	-2.46655357464886	0.0751912582995224							ENSMUSG00000026616	Cr2	complement receptor 2 [Source:MGI Symbol;Acc:MGI:88489]	195136811	195176716	-	14207	ENSMUSG00000102236	Gm37887	predicted gene, 37887 [Source:MGI Symbol;Acc:MGI:5611115]	195220051	195222766	-	28572
2	136464794	136465136	343	*	WTinWT_7days_29172	-2.46655357464886	0.0494646308337977							ENSMUSG00000081310	Gm14054	predicted gene 14054 [Source:MGI Symbol;Acc:MGI:3650805]	136402719	136403422	-	61372	ENSMUSG00000074771	Ankef1	ankyrin repeat and EF-hand domain containing 1 [Source:MGI Symbol;Acc:MGI:2441685]	136501910	136562091	+	36774
5	120421907	120422607	701	*	WTinWT_21days_15254	2.46221707632076	0.000139060702324837	ENSMUSG00000098649	Gm27199	predicted gene 27199 [Source:MGI Symbol;Acc:MGI:5521042]	120419659	120431767	-	ENSMUSG00000107141	Gm42654	predicted gene 42654 [Source:MGI Symbol;Acc:MGI:5662791]	120339500	120345968	-	75939	ENSMUSG00000029595	Lhx5	LIM homeobox protein 5 [Source:MGI Symbol;Acc:MGI:107792]	120431699	120441223	+	9092
15	25517386	25517649	264	*	WTinWT_7days_17452	2.4544704288425	0.00000446895089043303							ENSMUSG00000056089	Gm5468	predicted gene 5468 [Source:MGI Symbol;Acc:MGI:3648948]	25414192	25414844	+	102542	ENSMUSG00000022272	Myo10	myosin X [Source:MGI Symbol;Acc:MGI:107716]	25622525	25813673	+	104876
19	28612182	28612779	598	*	WTinWT_7days_49845	-2.45119893604832	0.0000000555152780927681	ENSMUSG00000052942	Glis3	GLIS family zinc finger 3 [Source:MGI Symbol;Acc:MGI:2444289]	28258851	28680077	-	ENSMUSG00000089952	4933413C19Rik	RIKEN cDNA 4933413C19 gene [Source:MGI Symbol;Acc:MGI:1921702]	28580533	28583294	-	28888	ENSMUSG00000097735	D930032P07Rik	RIKEN cDNA D930032P07 gene [Source:MGI Symbol;Acc:MGI:2443529]	28678224	28720027	+	65445
6	124901005	124901676	672	*	WTinWT_7days_20604	-2.44614743016647	0.000000714412955879671							ENSMUSG00000023274	Cd4	CD4 antigen [Source:MGI Symbol;Acc:MGI:88335]	124864692	124888221	-	12784	ENSMUSG00000030124	Lag3	lymphocyte-activation gene 3 [Source:MGI Symbol;Acc:MGI:106588]	124904361	124911705	-	2685
15	76259498	76260468	971	*	WTinWT_7days_19244	-2.43327443809492	0.000139060702324837							ENSMUSG00000022564	Grina	glutamate receptor, ionotropic, N-methyl D-aspartate-associated protein 1 (glutamate binding) [Source:MGI Symbol;Acc:MGI:1913418]	76246807	76249904	+	9594	ENSMUSG00000092920	Mirt2	myocardial infraction associated transcript 2 [Source:MGI Symbol;Acc:MGI:3642813]	76267135	76267419	-	6667
4	46587502	46588051	550	*	WTinWT_21days_16997	2.4272045037446	0.00000000297767740374976	ENSMUSG00000028337	Coro2a	coronin, actin binding protein 2A [Source:MGI Symbol;Acc:MGI:1345966]	46536937	46602202	-	ENSMUSG00000085990	Gm16731	predicted gene, 16731 [Source:MGI Symbol;Acc:MGI:4439655]	46535901	46539802	+	47700	ENSMUSG00000039813	Tbc1d2	TBC1 domain family, member 2 [Source:MGI Symbol;Acc:MGI:2652885]	46604390	46650209	-	16339
11	68407252	68407905	654	*	WTinWT_7days_28598	-2.4261942736804	0.000186684782572829							ENSMUSG00000020902	Ntn1	netrin 1 [Source:MGI Symbol;Acc:MGI:105088]	68209364	68400823	-	6429	ENSMUSG00000020901	Pik3r5	phosphoinositide-3-kinase, regulatory subunit 5, p101 [Source:MGI Symbol;Acc:MGI:2443588]	68432121	68497849	+	24216
X	100655939	100657157	1219	*	WTinWT_21days_26202	2.42597331353394	0.00000124213283762539	ENSMUSG00000034311	Kif4	kinesin family member 4 [Source:MGI Symbol;Acc:MGI:108389]	100625737	100727214	+	ENSMUSG00000015668	Pdzd11	PDZ domain containing 11 [Source:MGI Symbol;Acc:MGI:1919871]	100622883	100626568	-	29371	ENSMUSG00000019359	Gdpd2	glycerophosphodiester phosphodiesterase domain containing 2 [Source:MGI Symbol;Acc:MGI:1918834]	100729873	100738895	+	72716
2	33329633	33330193	561	*	WTinWT_21days_54455	2.42547837228797	0.00000695869336466723	ENSMUSG00000038831	Ralgps1	Ral GEF with PH domain and SH3 binding motif 1 [Source:MGI Symbol;Acc:MGI:1922008]	33133417	33371486	-	ENSMUSG00000082844	Gm13537	predicted gene 13537 [Source:MGI Symbol;Acc:MGI:3651462]	33323171	33323437	+	6196	ENSMUSG00000093138	Gm25998	predicted gene, 25998 [Source:MGI Symbol;Acc:MGI:5455775]	33362994	33363046	-	32801
7	82773447	82774475	1029	*	WTinWT_7days_48314	-2.42532760978359	0.000000000000015033902622714	ENSMUSG00000038563	Efl1	elongation factor like GPTase 1 [Source:MGI Symbol;Acc:MGI:2141969]	82648614	82777852	+	ENSMUSG00000086690	4933406J10Rik	RIKEN cDNA 4933406J10 gene [Source:MGI Symbol;Acc:MGI:1921308]	82743368	82755644	-	17803	ENSMUSG00000030636	1700010L04Rik	RIKEN cDNA 1700010L04 gene [Source:MGI Symbol;Acc:MGI:1916583]	82851599	82859849	+	77124
14	99856557	99857237	681	*	WTinWT_21days_24271	2.42484639574301	0.00025916915909126							ENSMUSG00000087144	Gm5958	predicted pseudogene 5958 [Source:MGI Symbol;Acc:MGI:3647972]	99835518	99835814	-	20743	ENSMUSG00000072294	Klf12	Kruppel-like factor 12 [Source:MGI Symbol;Acc:MGI:1333796]	99874486	100149764	-	17249
13	97408310	97408935	626	*	WTinWT_7days_50737	-2.42296978109307	0.0000000000000890401775834099							ENSMUSG00000097932	C430039J16Rik	RIKEN cDNA C430039J16 gene [Source:MGI Symbol;Acc:MGI:1924873]	97283182	97285934	+	122376	ENSMUSG00000078952	Lncenc1	long non-coding RNA, embryonic stem cells expressed 1 [Source:MGI Symbol;Acc:MGI:3780541]	97434970	97497007	+	26035
15	39173016	39173208	193	*	WTinWT_7days_26406	2.42285652703276	0.00100707216397626							ENSMUSG00000022300	Dcaf13	DDB1 and CUL4 associated factor 13 [Source:MGI Symbol;Acc:MGI:2684929]	39112865	39146856	+	26160	ENSMUSG00000098021	Gm9522	predicted gene 9522 [Source:MGI Symbol;Acc:MGI:3779931]	39180511	39181441	+	7303
2	70816870	70817096	227	*	WTinWT_21days_3135	2.42115488741823	0.00482422416084136	ENSMUSG00000041997	Tlk1	tousled-like kinase 1 [Source:MGI Symbol;Acc:MGI:2441683]	70712407	70825728	-	ENSMUSG00000014959	Gorasp2	golgi reassembly stacking protein 2 [Source:MGI Symbol;Acc:MGI:2135962]	70661576	70712636	+	104234	ENSMUSG00000082303	Gm13633	predicted gene 13633 [Source:MGI Symbol;Acc:MGI:3651356]	70856689	70857586	+	39593
11	110896762	110897465	704	*	WTinWT_21days_53576__WTinWT_7days_38934	-2.42031854314548	0.0000000000000000000000000000852931910882862							ENSMUSG00000085985	Gm11682	predicted gene 11682 [Source:MGI Symbol;Acc:MGI:3651410]	110544507	110546399	+	350363	ENSMUSG00000051497	Kcnj16	potassium inwardly-rectifying channel, subfamily J, member 16 [Source:MGI Symbol;Acc:MGI:1314842]	110968033	111027968	+	70568
4	108471643	108472021	379	*	WTinWT_21days_20179	2.41839748867153	0.00901522191761757	ENSMUSG00000034610	Zcchc11	zinc finger, CCHC domain containing 11 [Source:MGI Symbol;Acc:MGI:2445126]	108459426	108559421	+	ENSMUSG00000095361	Gm24967	predicted gene, 24967 [Source:MGI Symbol;Acc:MGI:5454744]	108466944	108467050	-	4593	ENSMUSG00000083783	Gm12739	predicted gene 12739 [Source:MGI Symbol;Acc:MGI:3651018]	108484171	108484552	-	12150
6	31805517	31806304	788	*	WTinWT_21days_27678	2.41839748867153	0.00901522191761757	ENSMUSG00000087379	Gm13849	predicted gene 13849 [Source:MGI Symbol;Acc:MGI:3651992]	31786675	31922270	+	ENSMUSG00000086804	Gm43154	predicted gene 43154 [Source:MGI Symbol;Acc:MGI:5663291]	31605190	31798053	+	7464	ENSMUSG00000029766	1700012A03Rik	RIKEN cDNA 1700012A03 gene [Source:MGI Symbol;Acc:MGI:1923632]	32050246	32058921	+	243942
17	93443968	93444616	649	*	WTinWT_21days_28394	2.41839748867153	0.0122611129325719							ENSMUSG00000094473	Gm25935	predicted gene, 25935 [Source:MGI Symbol;Acc:MGI:5455712]	93246708	93246814	-	197154	ENSMUSG00000077433	Gm22593	predicted gene, 22593 [Source:MGI Symbol;Acc:MGI:5452370]	94328755	94328863	-	884139
X	57935560	57936305	746	*	WTinWT_21days_28792	2.41839748867122	0.0111077356720727							ENSMUSG00000083821	Gm14631	predicted gene 14631 [Source:MGI Symbol;Acc:MGI:3705535]	57753275	57753868	-	181692	ENSMUSG00000093905	Gm25023	predicted gene, 25023 [Source:MGI Symbol;Acc:MGI:5454800]	57989473	57989579	+	53168
2	128345340	128346072	733	*	WTinWT_7days_11131	-2.41713973906127	0.0000011384692287776	ENSMUSG00000074813	Gm14005	predicted gene 14005 [Source:MGI Symbol;Acc:MGI:3652191]	128195993	128429349	-	ENSMUSG00000086879	Gm14012	predicted gene 14012 [Source:MGI Symbol;Acc:MGI:3649274]	128237693	128239643	-	105697	ENSMUSG00000079053	Gm14010	predicted gene 14010 [Source:MGI Symbol;Acc:MGI:3649271]	128423654	128424565	+	77582
7	115494122	115495724	1603	*	WTinWT_7days_7127	-2.41561203799705	0.00000000000000000436579549599332	ENSMUSG00000051910	Sox6	SRY (sex determining region Y)-box 6 [Source:MGI Symbol;Acc:MGI:98368]	115470872	116038796	-	ENSMUSG00000108401	Rpl19-ps10	ribosomal protein L19, pseudogene 10 [Source:MGI Symbol;Acc:MGI:3644393]	115172056	115172385	+	321737	ENSMUSG00000108489	Gm45025	predicted gene 45025 [Source:MGI Symbol;Acc:MGI:5753601]	115995274	116014145	+	499550
9	32901209	32901894	686	*	WTinWT_21days_47377	2.41471881862992	0.00000000000346824680953494							ENSMUSG00000102467	Gm37167	predicted gene, 37167 [Source:MGI Symbol;Acc:MGI:5610395]	32839527	32839922	-	61287	ENSMUSG00000099025	Gm27162	predicted gene 27162 [Source:MGI Symbol;Acc:MGI:5521005]	32904937	32928966	-	3043
11	80504549	80505471	923	*	WTinWT_7days_41538	-2.4143386054861	0.000000000000000000000000000000964342298439459	ENSMUSG00000035441	Myo1d	myosin ID [Source:MGI Symbol;Acc:MGI:107728]	80482126	80780025	-	ENSMUSG00000048895	Cdk5r1	cyclin-dependent kinase 5, regulatory subunit 1 (p35) [Source:MGI Symbol;Acc:MGI:101764]	80477023	80481184	+	23365	ENSMUSG00000085078	C030013C21Rik	RIKEN cDNA C030013C21 gene [Source:MGI Symbol;Acc:MGI:1924667]	80507410	80509106	-	1939
X	91359589	91360316	728	*	WTinWT_21days_27523	2.41315988283866	0.0516724397441428							ENSMUSG00000083926	Gm14783	predicted gene 14783 [Source:MGI Symbol;Acc:MGI:3705346]	91345675	91346337	+	13252	ENSMUSG00000094861	Gm5072	predicted gene 5072 [Source:MGI Symbol;Acc:MGI:3643982]	91392500	91393534	+	32184
3	56244642	56245204	563	*	WTinWT_21days_24446	2.41315988283856	0.0494646308337977							ENSMUSG00000027799	Nbea	neurobeachin [Source:MGI Symbol;Acc:MGI:1347075]	55625195	56183701	-	60941	ENSMUSG00000077710	Gm25727	predicted gene, 25727 [Source:MGI Symbol;Acc:MGI:5455504]	56445282	56445412	-	200078
6	32470450	32471116	667	*	WTinWT_21days_24682	2.41315988283856	0.0320728303040616	ENSMUSG00000029765	Plxna4	plexin A4 [Source:MGI Symbol;Acc:MGI:2179061]	32144268	32588192	-	ENSMUSG00000086675	Plxna4os2	plexin A4, opposite strand 2 [Source:MGI Symbol;Acc:MGI:3045237]	32451170	32454750	+	15700	ENSMUSG00000086763	Plxna4os1	plexin A4, opposite strand 1 [Source:MGI Symbol;Acc:MGI:2442851]	32511073	32515576	+	39957
2	51421993	51422401	409	*	WTinWT_21days_30229	2.41315988283856	0.0320728303040616	ENSMUSG00000086007	1700057H21Rik	RIKEN cDNA 1700057H21 gene [Source:MGI Symbol;Acc:MGI:1920625]	51420984	51438785	-	ENSMUSG00000086523	Gm13499	predicted gene 13499 [Source:MGI Symbol;Acc:MGI:3650382]	51363572	51365499	-	56494	ENSMUSG00000089614	Gm23505	predicted gene, 23505 [Source:MGI Symbol;Acc:MGI:5453282]	51493653	51493782	-	71252
14	115739735	115740055	321	*	WTinWT_21days_28711	2.4131598828385	0.0356309847195212	ENSMUSG00000022112	Gpc5	glypican 5 [Source:MGI Symbol;Acc:MGI:1194894]	115092215	116525179	+	ENSMUSG00000093589	Gm18367	predicted gene, 18367 [Source:MGI Symbol;Acc:MGI:5010552]	115555923	115556522	-	183213	ENSMUSG00000093497	Gm20713	predicted gene 20713 [Source:MGI Symbol;Acc:MGI:5313160]	115788144	115871278	-	48089
4	66446763	66447463	701	*	WTinWT_21days_29639	2.41315988283838	0.0494646308337977							ENSMUSG00000028373	Astn2	astrotactin 2 [Source:MGI Symbol;Acc:MGI:1889277]	65380803	66404611	-	42152	ENSMUSG00000065151	Gm25480	predicted gene, 25480 [Source:MGI Symbol;Acc:MGI:5455257]	66544061	66544193	+	96598
10	45367632	45368079	448	*	WTinWT_21days_29777	2.41315988283838	0.0320728303040616	ENSMUSG00000071317	Bves	blood vessel epicardial substance [Source:MGI Symbol;Acc:MGI:1346013]	45335772	45372479	+	ENSMUSG00000019848	Popdc3	popeye domain containing 3 [Source:MGI Symbol;Acc:MGI:1930153]	45178098	45318452	+	49180	ENSMUSG00000063804	Lin28b	lin-28 homolog B (C. elegans) [Source:MGI Symbol;Acc:MGI:3584032]	45376620	45486395	-	8541
X	71205633	71205913	281	*	WTinWT_21days_21873	2.41315988283831	0.0494646308337977							ENSMUSG00000082262	Gm14730	predicted gene 14730 [Source:MGI Symbol;Acc:MGI:3705542]	71197127	71198171	+	7462	ENSMUSG00000031337	Mtm1	X-linked myotubular myopathy gene 1 [Source:MGI Symbol;Acc:MGI:1099452]	71210767	71315691	+	4854
14	119282144	119282598	455	*	WTinWT_21days_28304	2.41315988283831	0.0320728303040616	ENSMUSG00000053465	Hs6st3	heparan sulfate 6-O-sulfotransferase 3 [Source:MGI Symbol;Acc:MGI:1354960]	119138415	119869594	+	ENSMUSG00000087479	Gm16835	predicted gene, 16835 [Source:MGI Symbol;Acc:MGI:4439759]	119098965	119115074	+	167070	ENSMUSG00000100274	1700006F04Rik	RIKEN cDNA 1700006F04 gene [Source:MGI Symbol;Acc:MGI:1922682]	119749225	119751564	+	466627
X	130686470	130687300	831	*	WTinWT_21days_51374	2.41281983628576	0.00000000138502569054954							ENSMUSG00000083024	Gm14982	predicted gene 14982 [Source:MGI Symbol;Acc:MGI:3705341]	130561456	130561897	-	124573	ENSMUSG00000077040	Gm26209	predicted gene, 26209 [Source:MGI Symbol;Acc:MGI:5455986]	130887669	130887778	-	200369
11	111065649	111066654	1006	*	WTinWT_7days_652	-2.40983275122401	0.0000000000000000000000000000000000000000000559988291343756	ENSMUSG00000041695	Kcnj2	potassium inwardly-rectifying channel, subfamily J, member 2 [Source:MGI Symbol;Acc:MGI:104744]	111066164	111076821	+	ENSMUSG00000051497	Kcnj16	potassium inwardly-rectifying channel, subfamily J, member 16 [Source:MGI Symbol;Acc:MGI:1314842]	110968033	111027968	+	37681	ENSMUSG00000082272	Gm11675	predicted gene 11675 [Source:MGI Symbol;Acc:MGI:3650970]	111276100	111276931	+	209446
7	139120037	139120606	570	*	WTinWT_7days_2981	-2.40698200127485	0.0000000000812947419025053	ENSMUSG00000015981	Stk32c	serine/threonine kinase 32C [Source:MGI Symbol;Acc:MGI:2385336]	139103638	139213307	-	ENSMUSG00000025478	Dpysl4	dihydropyrimidinase-like 4 [Source:MGI Symbol;Acc:MGI:1349764]	139086001	139102704	+	17333	ENSMUSG00000098629	Gm27975	predicted gene, 27975 [Source:MGI Symbol;Acc:MGI:5531357]	139199196	139199296	-	78590
19	29342304	29342895	592	*	WTinWT_7days_47629	-2.40698200127485	0.000000000226734506025556							ENSMUSG00000039097	Rln1	relaxin 1 [Source:MGI Symbol;Acc:MGI:97931]	29331170	29334670	-	7634	ENSMUSG00000016495	Plgrkt	plasminogen receptor, C-terminal lysine transmembrane protein [Source:MGI Symbol;Acc:MGI:1915009]	29348599	29367390	-	5704
13	58481125	58481732	608	*	WTinWT_21days_54230	2.40508913386244	0.0000000967425722126772							ENSMUSG00000035367	Rmi1	RecQ mediated genome instability 1 [Source:MGI Symbol;Acc:MGI:1921636]	58402597	58411149	+	69976	ENSMUSG00000021553	Slc28a3	solute carrier family 28 (sodium-coupled nucleoside transporter), member 3 [Source:MGI Symbol;Acc:MGI:2137361]	58545399	58610877	-	63667
2	107271905	107272579	675	*	WTinWT_21days_13689	2.40262806965066	0.00000102095486444222							ENSMUSG00000083181	Gm13903	predicted gene 13903 [Source:MGI Symbol;Acc:MGI:3651200]	107123768	107123960	-	147945	ENSMUSG00000042604	Kcna4	potassium voltage-gated channel, shaker-related subfamily, member 4 [Source:MGI Symbol;Acc:MGI:96661]	107290639	107298502	+	18060
10	67899267	67899722	456	*	WTinWT_7days_25558	-2.40180557622727	0.00233587720789875	ENSMUSG00000037855	Zfp365	zinc finger protein 365 [Source:MGI Symbol;Acc:MGI:2143676]	67886103	67912662	-	ENSMUSG00000111956	AC127568.1		67792767	67793202	-	106065	ENSMUSG00000112899	AC160409.1		67962479	67973708	-	62757
18	65099063	65099568	506	*	WTinWT_7days_23127	-2.40180557622681	0.00611233687072887	ENSMUSG00000024589	Nedd4l	neural precursor cell expressed, developmentally down-regulated gene 4-like [Source:MGI Symbol;Acc:MGI:1933754]	64887756	65217826	+	ENSMUSG00000088304	Gm24504	predicted gene, 24504 [Source:MGI Symbol;Acc:MGI:5454281]	64786329	64786428	-	312635	ENSMUSG00000065402	Mir122	microRNA 122 [Source:MGI Symbol;Acc:MGI:2676805]	65248861	65248926	+	149293
9	100331807	100332998	1192	*	WTinWT_7days_9140	-2.39426299422323	0.0000000000630665727878839							ENSMUSG00000101042	Gm28167	predicted gene 28167 [Source:MGI Symbol;Acc:MGI:5578873]	100321611	100323524	-	8283	ENSMUSG00000111258	AC134590.1		100384202	100391907	-	51204
15	73268124	73268709	586	*	WTinWT_7days_48100	-2.39184665165439	0.0000000107438481516316	ENSMUSG00000022607	Ptk2	PTK2 protein tyrosine kinase 2 [Source:MGI Symbol;Acc:MGI:95481]	73205105	73423191	-	ENSMUSG00000065612	Mir151	microRNA 151 [Source:MGI Symbol;Acc:MGI:2676836]	73254815	73254882	-	13242	ENSMUSG00000088005	Gm24787	predicted gene, 24787 [Source:MGI Symbol;Acc:MGI:5454564]	73349799	73349921	+	81090
19	34253856	34255009	1154	*	WTinWT_7days_16710	-2.39184665165403	0.0000000777514470349683	ENSMUSG00000035783	Acta2	actin, alpha 2, smooth muscle, aorta [Source:MGI Symbol;Acc:MGI:87909]	34241090	34255336	-	ENSMUSG00000024776	Stambpl1	STAM binding protein like 1 [Source:MGI Symbol;Acc:MGI:1923880]	34192229	34240333	+	13523	ENSMUSG00000024778	Fas	Fas (TNF receptor superfamily member 6) [Source:MGI Symbol;Acc:MGI:95484]	34290659	34327770	+	35650
15	25740142	25741013	872	*	WTinWT_7days_21654	-2.39173913820939	0.000215000339423313	ENSMUSG00000022272	Myo10	myosin X [Source:MGI Symbol;Acc:MGI:107716]	25622525	25813673	+	ENSMUSG00000089639	Gm2862	predicted gene 2862 [Source:MGI Symbol;Acc:MGI:3781038]	25681798	25682125	+	58017	ENSMUSG00000022270	Fam134b	family with sequence similarity 134, member B [Source:MGI Symbol;Acc:MGI:1913520]	25843264	25973687	+	102251
6	117756106	117756837	732	*	WTinWT_21days_11338	2.39110818835908	0.0000600654655536048							ENSMUSG00000099869	1700030F04Rik	RIKEN cDNA 1700030F04 gene [Source:MGI Symbol;Acc:MGI:1919513]	117646693	117751769	-	4337	ENSMUSG00000071237	Gm6253	predicted pseudogene 6253 [Source:MGI Symbol;Acc:MGI:3645567]	117808720	117809220	+	51883
X	44029876	44031456	1581	*	WTinWT_21days_13060	2.38315105546317	0.0000000967425722126772							ENSMUSG00000081036	Gm14628	predicted gene 14628 [Source:MGI Symbol;Acc:MGI:3644462]	43823924	43824558	+	205318	ENSMUSG00000081704	Gm14603	predicted gene 14603 [Source:MGI Symbol;Acc:MGI:3705623]	44313270	44313717	-	281814
6	138116779	138117334	556	*	WTinWT_7days_21182	-2.37800699989638	0.0215500521896096							ENSMUSG00000044378	Slc15a5	solute carrier family 15, member 5 [Source:MGI Symbol;Acc:MGI:3607714]	137983586	138079916	-	36863	ENSMUSG00000008540	Mgst1	microsomal glutathione S-transferase 1 [Source:MGI Symbol;Acc:MGI:1913850]	138140316	138156755	+	22982
2	71022646	71023299	654	*	WTinWT_7days_14062	-2.37767388128009	0.000295123669150804	ENSMUSG00000041975	Mettl8	methyltransferase like 8 [Source:MGI Symbol;Acc:MGI:2385142]	70964561	71055583	-	ENSMUSG00000085868	Gm13632	predicted gene 13632 [Source:MGI Symbol;Acc:MGI:3651357]	70877829	70884408	+	138238	ENSMUSG00000041966	Dcaf17	DDB1 and CUL4 associated factor 17 [Source:MGI Symbol;Acc:MGI:1923013]	71055328	71099142	+	32029
4	102681982	102682638	657	*	WTinWT_7days_14459	-2.37767388128004	0.000759590551925945							ENSMUSG00000028525	Pde4b	phosphodiesterase 4B, cAMP specific [Source:MGI Symbol;Acc:MGI:99557]	102087543	102607259	+	74723	ENSMUSG00000077260	Gm24869	predicted gene, 24869 [Source:MGI Symbol;Acc:MGI:5454646]	102736812	102736939	+	54174
10	128940357	128941118	762	*	WTinWT_7days_19001	-2.37755650848443	0.00000640975911837298	ENSMUSG00000025348	Itga7	integrin alpha 7 [Source:MGI Symbol;Acc:MGI:102700]	128933818	128958282	+	ENSMUSG00000090247	Bloc1s1	biogenesis of lysosomal organelles complex-1, subunit 1 [Source:MGI Symbol;Acc:MGI:1195276]	128917882	128924035	-	16322	ENSMUSG00000088768	Gm25494	predicted gene, 25494 [Source:MGI Symbol;Acc:MGI:5455271]	128944905	128945004	+	3787
18	70678456	70679029	574	*	WTinWT_21days_29574__WTinWT_7days_44773	-2.37741820158585	0.00000000000125063420521216							ENSMUSG00000024513	Mbd2	methyl-CpG binding domain protein 2 [Source:MGI Symbol;Acc:MGI:1333813]	70568189	70626131	+	52325	ENSMUSG00000060534	Dcc	deleted in colorectal carcinoma [Source:MGI Symbol;Acc:MGI:94869]	71258738	72351069	-	579709
1	127981564	127983121	1558	*	WTinWT_7days_20106	-2.37741820158563	0.00000000000125063420521216	ENSMUSG00000104164	Gm38248	predicted gene, 38248 [Source:MGI Symbol;Acc:MGI:5611476]	127978905	127984687	-	ENSMUSG00000099760	Gm28800	predicted gene 28800 [Source:MGI Symbol;Acc:MGI:5579506]	127959516	127967452	+	14112	ENSMUSG00000058603	Rpl28-ps1	ribosomal protein L28, pseudogene 1 [Source:MGI Symbol;Acc:MGI:3705349]	128038569	128038982	+	55448
2	160470778	160471986	1209	*	WTinWT_7days_13079	-2.37022849537879	0.00000000600294431904171							ENSMUSG00000074622	Mafb	v-maf musculoaponeurotic fibrosarcoma oncogene family, protein B (avian) [Source:MGI Symbol;Acc:MGI:104555]	160363703	160367065	-	103713	ENSMUSG00000078956	Gm14221	predicted gene 14221 [Source:MGI Symbol;Acc:MGI:3650696]	160568379	160619971	-	96393
3	148419246	148420111	866	*	WTinWT_7days_11309	-2.37022849537857	0.0000000170195630562873							ENSMUSG00000077441	Gm23131	predicted gene, 23131 [Source:MGI Symbol;Acc:MGI:5452908]	148354087	148354218	-	65028	ENSMUSG00000105718	Gm43576	predicted gene 43576 [Source:MGI Symbol;Acc:MGI:5663713]	148454941	148455811	+	34830
9	122147451	122148023	573	*	WTinWT_7days_14247	-2.37022849537857	0.0000000170195630562873	ENSMUSG00000038145	Snrk	SNF related kinase [Source:MGI Symbol;Acc:MGI:108104]	122117266	122169702	+	ENSMUSG00000111434	AC120394.2		122142449	122143708	+	3743	ENSMUSG00000037949	Ano10	anoctamin 10 [Source:MGI Symbol;Acc:MGI:2143103]	122175874	122294423	-	27851
6	98864232	98865002	771	*	WTinWT_21days_17120	2.36568559965021	0.0000170181776786679							ENSMUSG00000107514	Gm32381	predicted gene, 32381 [Source:MGI Symbol;Acc:MGI:5591540]	98860340	98860815	-	3417	ENSMUSG00000030067	Foxp1	forkhead box P1 [Source:MGI Symbol;Acc:MGI:1914004]	98925338	99522721	-	60336
9	120795799	120796818	1020	*	WTinWT_7days_20289	-2.36506375336443	0.0000232066784836287							ENSMUSG00000111270	AC118476.5		120791986	120794882	+	917	ENSMUSG00000111720	AC118476.6		120834363	120844936	+	37545
13	106862931	106863820	890	*	WTinWT_7days_15262	-2.36506375336389	0.0000600654655536048	ENSMUSG00000042590	Ipo11	importin 11 [Source:MGI Symbol;Acc:MGI:2442377]	106794439	106936958	-	ENSMUSG00000100833	Gm28988	predicted gene 28988 [Source:MGI Symbol;Acc:MGI:5579694]	106851900	106853846	+	9085	ENSMUSG00000021692	Dimt1	DIM1 dimethyladenosine transferase 1-like (S. cerevisiae) [Source:MGI Symbol;Acc:MGI:1913504]	106947129	106960224	+	83309
12	82196864	82197754	891	*	WTinWT_21days_30265	2.36288782518764	0.00257763450389382	ENSMUSG00000042700	Sipa1l1	signal-induced proliferation-associated 1 like 1 [Source:MGI Symbol;Acc:MGI:2443679]	82169320	82451786	+	ENSMUSG00000113746	AC130222.1		82168850	82169105	-	27759	ENSMUSG00000094374	Gm5435	predicted gene 5435 [Source:MGI Symbol;Acc:MGI:3643292]	82495388	82496537	-	297634
X	101932576	101933579	1004	*	WTinWT_21days_15658	2.36087422183751	0.000000238524122162895	ENSMUSG00000079481	Nhsl2	NHS-like 2 [Source:MGI Symbol;Acc:MGI:3645090]	101849385	102092055	+	ENSMUSG00000087712	Gm25828	predicted gene, 25828 [Source:MGI Symbol;Acc:MGI:5455605]	101912630	101912724	-	19852	ENSMUSG00000098968	Gm27843	predicted gene, 27843 [Source:MGI Symbol;Acc:MGI:5531225]	102013049	102013152	-	79470
3	19619540	19620130	591	*	WTinWT_21days_48391__WTinWT_7days_28936	2.35808325075731	0.00000000207093791227212	ENSMUSG00000082766	1700064H15Rik	RIKEN cDNA 1700064H15 gene [Source:MGI Symbol;Acc:MGI:1920674]	19610368	19628677	-	ENSMUSG00000027606	Dnajc5b	DnaJ heat shock protein family (Hsp40) member C5 beta [Source:MGI Symbol;Acc:MGI:1913576]	19508595	19610862	+	8678	ENSMUSG00000060913	Trim55	tripartite motif-containing 55 [Source:MGI Symbol;Acc:MGI:3036269]	19644474	19692421	+	24344
11	8980900	8981406	507	*	WTinWT_7days_27514	-2.35803610940877	0.00457269555411784							ENSMUSG00000046634	Pkd1l1	polycystic kidney disease 1 like 1 [Source:MGI Symbol;Acc:MGI:2156538]	8826708	8973266	-	7634	ENSMUSG00000020413	Hus1	HUS1 checkpoint clamp component [Source:MGI Symbol;Acc:MGI:1277962]	8993137	9011191	-	11731
11	88425517	88426020	504	*	WTinWT_7days_25395	-2.35803610940876	0.00267678448491006	ENSMUSG00000069769	Msi2	musashi RNA-binding protein 2 [Source:MGI Symbol;Acc:MGI:1923876]	88339382	88718513	-	ENSMUSG00000085246	Gm15893	predicted gene 15893 [Source:MGI Symbol;Acc:MGI:3801832]	88356291	88363947	+	61570	ENSMUSG00000084411	Gm11510	predicted gene 11510 [Source:MGI Symbol;Acc:MGI:3650711]	88432986	88433514	-	6966
7	31011056	31011636	581	*	WTinWT_7days_51104	-2.35731371198224	0.0000028479118076859							ENSMUSG00000046826	Fam187b	family with sequence similarity 187, member B [Source:MGI Symbol;Acc:MGI:1923665]	30973790	30989726	+	21330	ENSMUSG00000009687	Fxyd5	FXYD domain-containing ion transport regulator 5 [Source:MGI Symbol;Acc:MGI:1201785]	31032722	31042481	-	21086
1	84406748	84407344	597	*	WTinWT_7days_46381	-2.35706451771019	0.0000000154058066976556	ENSMUSG00000036766	Dner	delta/notch-like EGF repeat containing [Source:MGI Symbol;Acc:MGI:2152889]	84369839	84696221	-	ENSMUSG00000104396	Gm37959	predicted gene, 37959 [Source:MGI Symbol;Acc:MGI:5611187]	84392503	84395399	-	11349	ENSMUSG00000102481	Gm37925	predicted gene, 37925 [Source:MGI Symbol;Acc:MGI:5611153]	84665189	84669443	-	257845
7	132415124	132415737	614	*	WTinWT_7days_43899	-2.35043294741117	0.0000000000248150869412771	ENSMUSG00000030849	Fgfr2	fibroblast growth factor receptor 2 [Source:MGI Symbol;Acc:MGI:95523]	130162451	133123350	-	ENSMUSG00000109137	Gm35000	predicted gene, 35000 [Source:MGI Symbol;Acc:MGI:5594159]	132361375	132365863	-	49261	ENSMUSG00000108870	Gm44893	predicted gene 44893 [Source:MGI Symbol;Acc:MGI:5753469]	132420030	132423713	+	4293
9	112174608	112175225	618	*	WTinWT_7days_14885	-2.34897249587104	0.00018321566922387	ENSMUSG00000032503	Arpp21	cyclic AMP-regulated phosphoprotein, 21 [Source:MGI Symbol;Acc:MGI:107562]	112065091	112235938	-	ENSMUSG00000065441	Mir128-2	microRNA 128-2 [Source:MGI Symbol;Acc:MGI:3618709]	112118636	112118711	-	55897	ENSMUSG00000089718	2310075C17Rik	RIKEN cDNA 2310075C17 gene [Source:MGI Symbol;Acc:MGI:1917444]	112227579	112228242	+	52354
19	31321806	31322339	534	*	WTinWT_7days_50141	-2.34828146619084	0.0000000270020999105871	ENSMUSG00000052920	Prkg1	protein kinase, cGMP-dependent, type I [Source:MGI Symbol;Acc:MGI:108174]	30567551	31765033	-	ENSMUSG00000053536	Cstf2t	cleavage stimulation factor, 3' pre-RNA subunit 2, tau [Source:MGI Symbol;Acc:MGI:1932622]	31082841	31086590	+	235216	ENSMUSG00000052595	A1cf	APOBEC1 complementation factor [Source:MGI Symbol;Acc:MGI:1917115]	31868761	31949406	+	546422
7	101453185	101454024	840	*	WTinWT_7days_16631	-2.34785429445538	0.000000000000000000145303996212356	ENSMUSG00000110195	Pde2a	phosphodiesterase 2A, cGMP-stimulated [Source:MGI Symbol;Acc:MGI:2446107]	101421691	101512827	+	ENSMUSG00000032812	Arap1	ArfGAP with RhoGAP domain, ankyrin repeat and PH domain 1 [Source:MGI Symbol;Acc:MGI:1916960]	101348067	101412586	+	40599	ENSMUSG00000065446	Mir139	microRNA 139 [Source:MGI Symbol;Acc:MGI:2676824]	101475376	101475443	+	21352
11	111064616	111066603	1988	*	WTinWT_21days_11717__WTinWT_7days_5017	-2.34629659889294	0.00000000000000000000000000000000000000000000000000000000000000000000377640252246371	ENSMUSG00000041695	Kcnj2	potassium inwardly-rectifying channel, subfamily J, member 2 [Source:MGI Symbol;Acc:MGI:104744]	111066164	111076821	+	ENSMUSG00000051497	Kcnj16	potassium inwardly-rectifying channel, subfamily J, member 16 [Source:MGI Symbol;Acc:MGI:1314842]	110968033	111027968	+	36648	ENSMUSG00000082272	Gm11675	predicted gene 11675 [Source:MGI Symbol;Acc:MGI:3650970]	111276100	111276931	+	209497
13	104012427	104013274	848	*	WTinWT_21days_53035	2.34597281259375	0.0000000660237038012761							ENSMUSG00000021709	Erbin	Erbb2 interacting protein [Source:MGI Symbol;Acc:MGI:1890169]	103818787	103920514	-	91913	ENSMUSG00000021710	Nln	neurolysin (metallopeptidase M3 family) [Source:MGI Symbol;Acc:MGI:1923055]	104023439	104109614	-	10165
19	57064267	57064746	480	*	WTinWT_7days_51409	-2.3437971265163	0.0000565905460013064	ENSMUSG00000025085	Ablim1	actin-binding LIM protein 1 [Source:MGI Symbol;Acc:MGI:1194500]	57032733	57314919	-	ENSMUSG00000025083	Afap1l2	actin filament associated protein 1-like 2 [Source:MGI Symbol;Acc:MGI:2147658]	56912361	57008228	-	56039	ENSMUSG00000097785	B230217O12Rik	RIKEN cDNA B230217O12 gene [Source:MGI Symbol;Acc:MGI:2444948]	57323385	57360775	-	258639
3	51797825	51799196	1372	*	WTinWT_21days_10436	2.34307552768006	0.0000000000000146264661432821	ENSMUSG00000061143	Maml3	mastermind like 3 (Drosophila) [Source:MGI Symbol;Acc:MGI:2389461]	51685907	52105076	-	ENSMUSG00000102732	Gm37342	predicted gene, 37342 [Source:MGI Symbol;Acc:MGI:5610570]	51757124	51762088	-	35737	ENSMUSG00000102539	Gm37229	predicted gene, 37229 [Source:MGI Symbol;Acc:MGI:5610457]	51812951	51819309	+	13755
4	80655002	80655774	773	*	WTinWT_21days_27005	2.34149053607738	0.0111077356720727							ENSMUSG00000082555	Gm11406	predicted gene 11406 [Source:MGI Symbol;Acc:MGI:3651132]	80440398	80440881	+	214121	ENSMUSG00000005994	Tyrp1	tyrosinase-related protein 1 [Source:MGI Symbol;Acc:MGI:98881]	80834123	80851719	+	178349
3	138334175	138334829	655	*	WTinWT_7days_45426	-2.34138122099354	0.0000000000109963155807002							ENSMUSG00000053054	Adh6a	alcohol dehydrogenase 6A (class V) [Source:MGI Symbol;Acc:MGI:1916367]	138313286	138331134	+	3041	ENSMUSG00000074206	Adh6b	alcohol dehydrogenase 6B (class V) [Source:MGI Symbol;Acc:MGI:2446626]	138341775	138358861	+	6946
18	42299882	42300589	708	*	WTinWT_21days_44116	2.33747629870985	0.000000000000000100019381035354	ENSMUSG00000024491	Rbm27	RNA binding motif protein 27 [Source:MGI Symbol;Acc:MGI:2147194]	42275353	42341542	+	ENSMUSG00000024493	Lars	leucyl-tRNA synthetase [Source:MGI Symbol;Acc:MGI:1913808]	42202350	42262122	-	37760	ENSMUSG00000092935	Gm22697	predicted gene, 22697 [Source:MGI Symbol;Acc:MGI:5452474]	42301890	42301952	+	1301
14	19880646	19881774	1129	*	WTinWT_21days_7091	2.33320103040092	0.0000000184073554408204	ENSMUSG00000043004	Gng2	guanine nucleotide binding protein (G protein), gamma 2 [Source:MGI Symbol;Acc:MGI:102705]	19872559	19977627	-	ENSMUSG00000021807	2700060E02Rik	RIKEN cDNA 2700060E02 gene [Source:MGI Symbol;Acc:MGI:1915295]	19811402	19823823	-	56823	ENSMUSG00000045107	Saysd1	SAYSVFN motif domain containing 1 [Source:MGI Symbol;Acc:MGI:1914759]	20075646	20083172	-	193872
9	122422174	122422374	201	*	WTinWT_7days_11044	-2.33208450023826	0.0890158357823811	ENSMUSG00000111192	AC108846.4		122422136	122423376	+	ENSMUSG00000093598	A730085K08Rik	RIKEN cDNA A730085K08 gene [Source:MGI Symbol;Acc:MGI:3605633]	122380575	122398801	-	23373	ENSMUSG00000111146	AC108846.3		122435818	122438165	-	13444
3	69429533	69430119	587	*	WTinWT_7days_28809	-2.33208450023818	0.0805071004718694	ENSMUSG00000027784	Ppm1l	protein phosphatase 1 (formerly 2C)-like [Source:MGI Symbol;Acc:MGI:2139740]	69316861	69560802	+	ENSMUSG00000090941	Gm17212	predicted gene 17212 [Source:MGI Symbol;Acc:MGI:4938039]	69335502	69335760	-	93773	ENSMUSG00000090743	Gm17213	predicted gene 17213 [Source:MGI Symbol;Acc:MGI:4938040]	69431009	69432368	-	890
10	72680510	72680671	162	*	WTinWT_21days_30533	-2.33208450023817	0.113012075349268							ENSMUSG00000019923	Zwint	ZW10 interactor [Source:MGI Symbol;Acc:MGI:1289227]	72654845	72674964	+	5546	ENSMUSG00000112862	AC153870.1		72717931	72718490	+	37260
19	8252313	8252490	178	*	WTinWT_21days_3559	-2.33208450023817	0.113012075349268							ENSMUSG00000075044	Slc22a29	solute carrier family 22. member 29 [Source:MGI Symbol;Acc:MGI:3605624]	8160165	8218900	-	33413	ENSMUSG00000052562	Slc22a30	solute carrier family 22, member 30 [Source:MGI Symbol;Acc:MGI:2442750]	8335371	8405111	-	82881
1	106359400	106359653	254	*	WTinWT_7days_23650	-2.33208450023817	0.113012075349268	ENSMUSG00000044340	Phlpp1	PH domain and leucine rich repeat protein phosphatase 1 [Source:MGI Symbol;Acc:MGI:2138327]	106171752	106394250	+	ENSMUSG00000103291	Gm38235	predicted gene, 38235 [Source:MGI Symbol;Acc:MGI:5611463]	106219314	106224265	+	135135	ENSMUSG00000100247	A530053M12Rik	RIKEN cDNA A530053M12 gene [Source:MGI Symbol;Acc:MGI:3045369]	106400178	106401987	-	40525
13	97513795	97514062	268	*	WTinWT_7days_25585	-2.33208450023817	0.113012075349268							ENSMUSG00000078952	Lncenc1	long non-coding RNA, embryonic stem cells expressed 1 [Source:MGI Symbol;Acc:MGI:3780541]	97434970	97497007	+	16788	ENSMUSG00000110235	Gm5086	predicted gene 5086 [Source:MGI Symbol;Acc:MGI:3644417]	97559971	97583996	+	45909
6	134301238	134301542	305	*	WTinWT_7days_26390	-2.33208450023817	0.113012075349268							ENSMUSG00000030199	Etv6	ets variant 6 [Source:MGI Symbol;Acc:MGI:109336]	134035700	134270158	+	31080	ENSMUSG00000107666	Gm44293	predicted gene, 44293 [Source:MGI Symbol;Acc:MGI:5690685]	134308951	134403415	-	7409
7	133572044	133572339	296	*	WTinWT_7days_27722	-2.33208450023817	0.0777627752008653							ENSMUSG00000109619	Gm45672	predicted gene 45672 [Source:MGI Symbol;Acc:MGI:5791508]	133319985	133333201	-	238843	ENSMUSG00000030976	Tex36	testis expressed 36 [Source:MGI Symbol;Acc:MGI:1921058]	133587024	133602158	-	14685
2	151597846	151598070	225	*	WTinWT_7days_27972	-2.33208450023817	0.113012075349268	ENSMUSG00000027457	Snph	syntaphilin [Source:MGI Symbol;Acc:MGI:2139270]	151590549	151632593	-	ENSMUSG00000027456	Sdcbp2	syndecan binding protein (syntenin) 2 [Source:MGI Symbol;Acc:MGI:2385156]	151572622	151590005	+	7841	ENSMUSG00000074704	Rad21l	RAD21-like (S. pombe) [Source:MGI Symbol;Acc:MGI:3652039]	151645404	151668533	-	47334
16	43908801	43909113	313	*	WTinWT_7days_28904	-2.33208450023817	0.113012075349268	ENSMUSG00000022704	Qtrtd1	queuine tRNA-ribosyltransferase domain containing 1 [Source:MGI Symbol;Acc:MGI:1922194]	43861407	43926809	-	ENSMUSG00000096684	Gm25989	predicted gene, 25989 [Source:MGI Symbol;Acc:MGI:5455766]	43886682	43886814	-	21987	ENSMUSG00000036304	Zdhhc23	zinc finger, DHHC domain containing 23 [Source:MGI Symbol;Acc:MGI:2685625]	43969078	43979093	-	59965
7	110769446	110769692	247	*	WTinWT_7days_29234	-2.33208450023817	0.113012075349268	ENSMUSG00000005686	Ampd3	adenosine monophosphate deaminase 3 [Source:MGI Symbol;Acc:MGI:1096344]	110768206	110812405	+	ENSMUSG00000110062	B430319F04Rik	RIKEN cDNA B430319F04 gene [Source:MGI Symbol;Acc:MGI:3588258]	110766677	110769345	-	101	ENSMUSG00000030788	Rnf141	ring finger protein 141 [Source:MGI Symbol;Acc:MGI:1914400]	110800432	110844457	-	30740
19	41566589	41567225	637	*	WTinWT_7days_17214	-2.32869245056499	0.0105167246055406							ENSMUSG00000025019	Lcor	ligand dependent nuclear receptor corepressor [Source:MGI Symbol;Acc:MGI:2443930]	41482645	41562246	+	4343	ENSMUSG00000090673	Gm340	predicted gene 340 [Source:MGI Symbol;Acc:MGI:2685186]	41582370	41586536	+	15145
19	17014231	17015032	802	*	WTinWT_7days_24820	-2.32869245056499	0.0105167246055406	ENSMUSG00000039126	Prune2	prune homolog 2 [Source:MGI Symbol;Acc:MGI:1925004]	16956118	17223932	+	ENSMUSG00000056829	Foxb2	forkhead box B2 [Source:MGI Symbol;Acc:MGI:1347468]	16872316	16873830	-	140401	ENSMUSG00000098298	Gm27970	predicted gene, 27970 [Source:MGI Symbol;Acc:MGI:5531352]	17056781	17057187	-	41749
19	10715638	10716009	372	*	WTinWT_7days_24438	-2.32869245056495	0.00368331115837223							ENSMUSG00000048832	Vps37c	vacuolar protein sorting 37C [Source:MGI Symbol;Acc:MGI:2147661]	10688815	10714419	+	1219	ENSMUSG00000024669	Cd5	CD5 antigen [Source:MGI Symbol;Acc:MGI:88340]	10718143	10738974	-	2134
2	25120942	25121376	435	*	WTinWT_7days_19259	-2.32869245056453	0.00931685667640619							ENSMUSG00000036805	Noxa1	NADPH oxidase activator 1 [Source:MGI Symbol;Acc:MGI:2449980]	25085667	25095149	-	25793	ENSMUSG00000087028	Gm13387	predicted gene 13387 [Source:MGI Symbol;Acc:MGI:3651242]	25122603	25145396	-	1227
15	49555782	49556242	461	*	WTinWT_7days_23586	-2.32869245056453	0.00931685667640619							ENSMUSG00000065760	Gm23848	predicted gene, 23848 [Source:MGI Symbol;Acc:MGI:5453625]	49538195	49538300	+	17482	ENSMUSG00000038679	Trps1	transcriptional repressor GATA binding 1 [Source:MGI Symbol;Acc:MGI:1927616]	50654752	50890463	-	1098510
6	142482418	142483249	832	*	WTinWT_7days_28785	-2.32869245056453	0.00931685667640619							ENSMUSG00000030244	Gys2	glycogen synthase 2 [Source:MGI Symbol;Acc:MGI:2385254]	142422613	142473109	-	9309	ENSMUSG00000030246	Ldhb	lactate dehydrogenase B [Source:MGI Symbol;Acc:MGI:96763]	142490249	142507957	-	7000
1	52853740	52854392	653	*	WTinWT_21days_15324	2.32747927351927	0.00178055333434921	ENSMUSG00000041426	Hibch	3-hydroxyisobutyryl-Coenzyme A hydrolase [Source:MGI Symbol;Acc:MGI:1923792]	52844929	52920986	+	ENSMUSG00000026102	Inpp1	inositol polyphosphate-1-phosphatase [Source:MGI Symbol;Acc:MGI:104848]	52785427	52817688	-	36052	ENSMUSG00000089802	Gm16107	predicted gene 16107 [Source:MGI Symbol;Acc:MGI:3801820]	52873137	52873998	-	18745
5	31513624	31514271	648	*	WTinWT_21days_18818	2.32747927351927	0.00331347762457716							ENSMUSG00000064037	Gpn1	GPN-loop GTPase 1 [Source:MGI Symbol;Acc:MGI:1921504]	31494741	31512904	+	720	ENSMUSG00000053134	Supt7l	suppressor of Ty 7-like [Source:MGI Symbol;Acc:MGI:1919445]	31514564	31527807	-	293
11	83994381	83995132	752	*	WTinWT_7days_22083	-2.32746470038304	0.000466110323146107	ENSMUSG00000034940	Synrg	synergin, gamma [Source:MGI Symbol;Acc:MGI:1354742]	83964428	84044578	+	ENSMUSG00000020677	Ddx52	DEAD (Asp-Glu-Ala-Asp) box polypeptide 52 [Source:MGI Symbol;Acc:MGI:1925644]	83942062	83963088	+	31293	ENSMUSG00000018648	Dusp14	dual specificity phosphatase 14 [Source:MGI Symbol;Acc:MGI:1927168]	84048041	84069261	-	52909
1	92258261	92259252	992	*	WTinWT_7days_23447	-2.32746470038304	0.000466110323146107							ENSMUSG00000026313	Hdac4	histone deacetylase 4 [Source:MGI Symbol;Acc:MGI:3036234]	91928779	92195699	-	62562	ENSMUSG00000101265	Gm29099	predicted gene 29099 [Source:MGI Symbol;Acc:MGI:5579805]	92324510	92329888	+	65258
10	69563565	69564098	534	*	WTinWT_7days_49829	-2.32644389286625	0.00000446895089043303	ENSMUSG00000069601	Ank3	ankyrin 3, epithelial [Source:MGI Symbol;Acc:MGI:88026]	69398773	70027438	+	ENSMUSG00000111899	AC131795.1		69422683	69423748	-	139817	ENSMUSG00000112729	AC129018.1		69566048	69566361	-	1950
5	144165675	144166499	825	*	WTinWT_7days_50986	-2.32585385918501	0.00000000188516931430026	ENSMUSG00000038970	Lmtk2	lemur tyrosine kinase 2 [Source:MGI Symbol;Acc:MGI:3036247]	144100436	144188204	+	ENSMUSG00000098039	Gm26925	predicted gene, 26925 [Source:MGI Symbol;Acc:MGI:5504040]	144110816	144111772	-	53903	ENSMUSG00000052271	Bhlha15	basic helix-loop-helix family, member a15 [Source:MGI Symbol;Acc:MGI:891976]	144190286	144194441	+	23787
10	53771116	53771885	770	*	WTinWT_7days_2401	-2.32574330611512	0.000000000226734506025556							ENSMUSG00000019856	Fam184a	family with sequence similarity 184, member A [Source:MGI Symbol;Acc:MGI:1923156]	53633145	53751123	-	19993	ENSMUSG00000112809	AC153816.1		53798024	53803529	-	26139
11	104661103	104662009	907	*	WTinWT_7days_28033	-2.31913793778145	0.00000000000685243342030712	ENSMUSG00000020689	Itgb3	integrin beta 3 [Source:MGI Symbol;Acc:MGI:96612]	104608000	104670476	+	ENSMUSG00000061086	Myl4	myosin, light polypeptide 4 [Source:MGI Symbol;Acc:MGI:97267]	104550663	104595753	+	65350	ENSMUSG00000083748	Gm11662	predicted gene 11662 [Source:MGI Symbol;Acc:MGI:3651457]	104679105	104680655	-	17096
14	27085354	27086637	1284	*	WTinWT_21days_7623	2.31828605594623	0.000000014016373805085	ENSMUSG00000040717	Il17rd	interleukin 17 receptor D [Source:MGI Symbol;Acc:MGI:2159727]	27039001	27107286	+	ENSMUSG00000040726	Hesx1	homeobox gene expressed in ES cells [Source:MGI Symbol;Acc:MGI:96071]	27000362	27002329	+	83025	ENSMUSG00000021895	Arhgef3	Rho guanine nucleotide exchange factor (GEF) 3 [Source:MGI Symbol;Acc:MGI:1918954]	27238039	27403904	+	151402
6	38758950	38759697	748	*	WTinWT_7days_48899	-2.31806200498701	0.00000000000781395258955289	ENSMUSG00000061436	Hipk2	homeodomain interacting protein kinase 2 [Source:MGI Symbol;Acc:MGI:1314872]	38694390	38876165	-	ENSMUSG00000079598	Clec2l	C-type lectin domain family 2, member L [Source:MGI Symbol;Acc:MGI:2141402]	38663069	38680864	+	78086	ENSMUSG00000029925	Tbxas1	thromboxane A synthase 1, platelet [Source:MGI Symbol;Acc:MGI:98497]	38875404	39084585	+	115707
5	86255104	86256618	1515	*	WTinWT_21days_7448	2.31581811795336	0.000000000000204425649624352	ENSMUSG00000061184	Tmprss11c	transmembrane protease, serine 11c [Source:MGI Symbol;Acc:MGI:3521861]	86231481	86289308	-	ENSMUSG00000094833	Gm25473	predicted gene, 25473 [Source:MGI Symbol;Acc:MGI:5455250]	86236855	86236961	-	18143	ENSMUSG00000061259	Tmprss11d	transmembrane protease, serine 11d [Source:MGI Symbol;Acc:MGI:2385221]	86302217	86373420	-	45599
14	7989310	7989855	546	*	WTinWT_7days_49010	-2.3153872667503	0.000000132345522742348	ENSMUSG00000025279	Dnase1l3	deoxyribonuclease 1-like 3 [Source:MGI Symbol;Acc:MGI:1314633]	7964533	7994573	-	ENSMUSG00000109649	Gm45521	predicted gene 45521 [Source:MGI Symbol;Acc:MGI:5791357]	7957288	7960636	+	28674	ENSMUSG00000025277	Abhd6	abhydrolase domain containing 6 [Source:MGI Symbol;Acc:MGI:1913332]	8002902	8056555	+	13047
X	121654331	121655243	913	*	WTinWT_21days_11482	2.31526127686335	0.000000580624729633888							ENSMUSG00000083699	Gm14932	predicted gene 14932 [Source:MGI Symbol;Acc:MGI:3705471]	121416143	121416789	+	237542	ENSMUSG00000088539	Gm23277	predicted gene, 23277 [Source:MGI Symbol;Acc:MGI:5453054]	121712089	121712224	+	56846
10	37380872	37382406	1535	*	WTinWT_7days_7110	-2.31321577682104	0.0000000000000336626845662203							ENSMUSG00000097742	Gm26535	predicted gene, 26535 [Source:MGI Symbol;Acc:MGI:5477029]	37337486	37379652	+	1220	ENSMUSG00000111549	AC153957.1		37452452	37452680	-	70046
5	144971919	144973108	1190	*	WTinWT_7days_16390	-2.31201390167791	0.00000195593562022007							ENSMUSG00000038780	Smurf1	SMAD specific E3 ubiquitin protein ligase 1 [Source:MGI Symbol;Acc:MGI:1923038]	144876495	144965847	-	6072	ENSMUSG00000038770	Kpna7	karyopherin alpha 7 (importin alpha 8) [Source:MGI Symbol;Acc:MGI:2141165]	144983519	145084030	-	10411
12	114981414	114982141	728	*	WTinWT_21days_15709__WTinWT_7days_38171	-2.30991035051682	0.000000000000000155283408174946							ENSMUSG00000102928	Ighv1-46	immunoglobulin heavy variable V1-46 [Source:MGI Symbol;Acc:MGI:5009843]	114977693	114978126	-	3288	ENSMUSG00000076709	Ighv1-47	immunoglobulin heavy variable 1-47 [Source:MGI Symbol;Acc:MGI:4439890]	114991108	114991580	-	8967
3	108737634	108738233	600	*	WTinWT_7days_8064	-2.30922880029855	0.0000160743768436383							ENSMUSG00000027883	Gpsm2	G-protein signalling modulator 2 (AGS3-like, C. elegans) [Source:MGI Symbol;Acc:MGI:1923373]	108678638	108722309	-	15325	ENSMUSG00000049565	Aknad1	AKNA domain containing 1 [Source:MGI Symbol;Acc:MGI:3584453]	108739658	108782309	+	1425
X	50607473	50608674	1202	*	WTinWT_21days_13976	2.30794895763434	0.0000000000000000000315925223855677	ENSMUSG00000085396	Firre	functional intergenic repeating RNA element [Source:MGI Symbol;Acc:MGI:2147989]	50555744	50635321	-	ENSMUSG00000083112	Gm14620	predicted gene 14620 [Source:MGI Symbol;Acc:MGI:3705421]	50542402	50542784	-	64689	ENSMUSG00000031112	Stk26	serine/threonine kinase 26 [Source:MGI Symbol;Acc:MGI:1917665]	50841047	50893097	+	232373
19	34119748	34120466	719	*	WTinWT_21days_29176__WTinWT_7days_5707	-2.3063408104411	0.000000000000188904245512909	ENSMUSG00000056078	Lipm	lipase, family member M [Source:MGI Symbol;Acc:MGI:1926003]	34100943	34122687	+	ENSMUSG00000024770	Lipn	lipase, family member N [Source:MGI Symbol;Acc:MGI:1917416]	34067358	34084918	+	34830	ENSMUSG00000024774	Ankrd22	ankyrin repeat domain 22 [Source:MGI Symbol;Acc:MGI:1277101]	34122549	34166053	-	2083
17	85874087	85874813	727	*	WTinWT_21days_53795	2.30370131583449	0.00000570073705619935							ENSMUSG00000100345	Gm29418	predicted gene 29418 [Source:MGI Symbol;Acc:MGI:5580124]	85796218	85824044	-	50043	ENSMUSG00000024135	Srbd1	S1 RNA binding domain 1 [Source:MGI Symbol;Acc:MGI:1925836]	85984665	86145175	-	109852
18	12459183	12459779	597	*	WTinWT_21days_21916	2.30292036449949	0.000768728659973597	ENSMUSG00000024421	Lama3	laminin, alpha 3 [Source:MGI Symbol;Acc:MGI:99909]	12333819	12583013	+	ENSMUSG00000099663	Gm29201	predicted gene 29201 [Source:MGI Symbol;Acc:MGI:5579907]	12365799	12366229	+	92954	ENSMUSG00000100090	Gm29199	predicted gene 29199 [Source:MGI Symbol;Acc:MGI:5579905]	12498688	12499462	-	38909
17	88700755	88701373	619	*	WTinWT_21days_18353__WTinWT_7days_41685	-2.30256770426104	0.00000000000000642372614774441	ENSMUSG00000024154	Gtf2a1l	general transcription factor IIA, 1-like [Source:MGI Symbol;Acc:MGI:1919078]	88668660	88715152	+	ENSMUSG00000033855	Ston1	stonin 1 [Source:MGI Symbol;Acc:MGI:1924307]	88597684	88662586	+	38169	ENSMUSG00000024107	Lhcgr	luteinizing hormone/choriogonadotropin receptor [Source:MGI Symbol;Acc:MGI:96783]	88741549	88791976	-	40176
X	146485350	146486142	793	*	WTinWT_21days_21130	2.30216808807553	0.00463467833929726							ENSMUSG00000088050	Gm26151	predicted gene, 26151 [Source:MGI Symbol;Acc:MGI:5455928]	146293776	146293835	-	191515	ENSMUSG00000081197	Gm15076	predicted gene 15076 [Source:MGI Symbol;Acc:MGI:3705518]	146519232	146519705	+	33090
1	63115400	63115549	150	*	WTinWT_21days_23385	2.30216808807553	0.00397000107604823	ENSMUSG00000084799	Ino80dos	INO80 complex subunit D, opposite strand [Source:MGI Symbol;Acc:MGI:3651861]	63113078	63158290	+	ENSMUSG00000040865	Ino80d	INO80 complex subunit D [Source:MGI Symbol;Acc:MGI:3027003]	62958418	63114667	-	733	ENSMUSG00000101599	Gm20342	predicted gene, 20342 [Source:MGI Symbol;Acc:MGI:5012527]	63117118	63126837	+	1569
X	73573672	73574178	507	*	WTinWT_21days_23765	2.30216808807553	0.00397000107604823							ENSMUSG00000031376	Atp2b3	ATPase, Ca++ transporting, plasma membrane 3 [Source:MGI Symbol;Acc:MGI:1347353]	73503086	73571005	+	2667	ENSMUSG00000031383	Dusp9	dual specificity phosphatase 9 [Source:MGI Symbol;Acc:MGI:2387107]	73639419	73643514	+	65241
14	111109490	111110506	1017	*	WTinWT_21days_28675	2.30216808807553	0.00397000107604823							ENSMUSG00000045871	Slitrk6	SLIT and NTRK-like family, member 6 [Source:MGI Symbol;Acc:MGI:2443198]	110748578	110755149	-	354341	ENSMUSG00000093362	Gm22802	predicted gene, 22802 [Source:MGI Symbol;Acc:MGI:5452579]	111282046	111282134	+	171540
13	19754825	19755432	608	*	WTinWT_21days_30006	2.30216808807552	0.00397000107604823	ENSMUSG00000053101	Gpr141	G protein-coupled receptor 141 [Source:MGI Symbol;Acc:MGI:2672983]	19749682	19824257	-	ENSMUSG00000047462	A530099J19Rik	RIKEN cDNA A530099J19 gene [Source:MGI Symbol;Acc:MGI:2441809]	19727426	19732951	-	21874	ENSMUSG00000113542	AC122886.1		19820739	19821678	+	65307
4	39794924	39795477	554	*	WTinWT_21days_28440	2.3000683385871	0.0563055247811797							ENSMUSG00000082302	Gm12385	predicted gene 12385 [Source:MGI Symbol;Acc:MGI:3651224]	39767618	39768412	+	26512	ENSMUSG00000083271	Gm12384	predicted gene 12384 [Source:MGI Symbol;Acc:MGI:3651222]	39823430	39824348	+	27953
3	16199033	16199378	346	*	WTinWT_21days_26610	2.30006833858665	0.0494646308337977	ENSMUSG00000047213	Ythdf3	YTH domain family 3 [Source:MGI Symbol;Acc:MGI:1918850]	16183212	16217037	+	ENSMUSG00000088874	Gm25863	predicted gene, 25863 [Source:MGI Symbol;Acc:MGI:5455640]	16115615	16115943	-	83090	ENSMUSG00000088644	Gm26485	predicted gene, 26485 [Source:MGI Symbol;Acc:MGI:5456262]	16823249	16823312	-	623871
4	76631957	76632610	654	*	WTinWT_21days_28992	2.30006833858665	0.0751912582995224	ENSMUSG00000028399	Ptprd	protein tyrosine phosphatase, receptor type, D [Source:MGI Symbol;Acc:MGI:97812]	75941238	78211961	-	ENSMUSG00000110373	Gm45260	predicted gene 45260 [Source:MGI Symbol;Acc:MGI:5791096]	76451231	76490113	+	141844	ENSMUSG00000083050	Gm11242	predicted gene 11242 [Source:MGI Symbol;Acc:MGI:3652117]	76692143	76694599	+	59533
14	111496236	111496619	384	*	WTinWT_21days_30445	2.30006833858652	0.0516724397441428							ENSMUSG00000093362	Gm22802	predicted gene, 22802 [Source:MGI Symbol;Acc:MGI:5452579]	111282046	111282134	+	214102	ENSMUSG00000033214	Slitrk5	SLIT and NTRK-like family, member 5 [Source:MGI Symbol;Acc:MGI:2679448]	111675115	111683134	+	178496
13	53443764	53444076	313	*	WTinWT_21days_20251	2.30006833858647	0.0751912582995224	ENSMUSG00000107008	Gm2762	predicted gene 2762 [Source:MGI Symbol;Acc:MGI:3780931]	53393657	53455630	+	ENSMUSG00000107305	Gm43262	predicted gene 43262 [Source:MGI Symbol;Acc:MGI:5663399]	53403950	53414830	-	28934	ENSMUSG00000021469	Msx2	msh homeobox 2 [Source:MGI Symbol;Acc:MGI:97169]	53466884	53473074	-	22808
4	24278171	24278554	384	*	WTinWT_21days_27754	2.30006833858647	0.0751912582995224							ENSMUSG00000083154	Gm11892	predicted gene 11892 [Source:MGI Symbol;Acc:MGI:3651298]	24238100	24239301	+	38870	ENSMUSG00000081148	Gm11891	predicted gene 11891 [Source:MGI Symbol;Acc:MGI:3651088]	24423477	24425192	+	144923
1	118441422	118441598	177	*	WTinWT_7days_9153	2.30006833858647	0.0751912582995224	ENSMUSG00000064302	Clasp1	CLIP associating protein 1 [Source:MGI Symbol;Acc:MGI:1923957]	118389058	118612678	+	ENSMUSG00000099936	Gm28867	predicted gene 28867 [Source:MGI Symbol;Acc:MGI:5579573]	118357312	118363449	+	77973	ENSMUSG00000077257	Gm26080	predicted gene, 26080 [Source:MGI Symbol;Acc:MGI:5455857]	118453355	118453485	-	11757
6	9424285	9424710	426	*	WTinWT_21days_30448	2.30006833858645	0.0516724397441428							ENSMUSG00000046178	Nxph1	neurexophilin 1 [Source:MGI Symbol;Acc:MGI:107492]	8948431	9249032	+	175253	ENSMUSG00000107459	Gm5110	predicted gene 5110 [Source:MGI Symbol;Acc:MGI:3644971]	10171792	10172854	-	747082
12	53162692	53163115	424	*	WTinWT_21days_18879	2.3000683385864	0.0494646308337977							ENSMUSG00000061603	Akap6	A kinase (PRKA) anchor protein 6 [Source:MGI Symbol;Acc:MGI:3050566]	52699383	53155599	+	7093	ENSMUSG00000021010	Npas3	neuronal PAS domain protein 3 [Source:MGI Symbol;Acc:MGI:1351610]	53248677	54072175	+	85562
1	163384024	163384430	407	*	WTinWT_21days_25105	2.3000683385864	0.0609419865291709							ENSMUSG00000026586	Prrx1	paired related homeobox 1 [Source:MGI Symbol;Acc:MGI:97712]	163245119	163313710	-	70314	ENSMUSG00000040124	Gorab	golgin, RAB6-interacting [Source:MGI Symbol;Acc:MGI:2138271]	163384908	163403669	-	478
X	37018786	37019236	451	*	WTinWT_21days_25329	2.3000683385864	0.0494646308337977							ENSMUSG00000050379	2006-09-01	septin 6 [Source:MGI Symbol;Acc:MGI:1888939]	36911326	36991794	-	26992	ENSMUSG00000081220	Gm14542	predicted gene 14542 [Source:MGI Symbol;Acc:MGI:3705745]	37035254	37037325	-	16018
12	66830592	66831051	460	*	WTinWT_21days_30386	2.3000683385864	0.0494646308337977	ENSMUSG00000034912	Mdga2	MAM domain containing glycosylphosphatidylinositol anchor 2 [Source:MGI Symbol;Acc:MGI:2444706]	66466060	67222549	-	ENSMUSG00000088019	Gm23826	predicted gene, 23826 [Source:MGI Symbol;Acc:MGI:5453603]	66561254	66561372	-	269220	ENSMUSG00000113501	AC125379.1		66845590	66846460	+	14539
11	74568265	74569257	993	*	WTinWT_7days_14353	-2.2988620394817	0.000000000000668885273236199	ENSMUSG00000038807	Rap1gap2	RAP1 GTPase activating protein 2 [Source:MGI Symbol;Acc:MGI:3028623]	74383356	74610915	-	ENSMUSG00000058275	Olfr412	olfactory receptor 412 [Source:MGI Symbol;Acc:MGI:3030246]	74362069	74366218	+	202047	ENSMUSG00000093164	Gm22993	predicted gene, 22993 [Source:MGI Symbol;Acc:MGI:5452770]	74618260	74618513	-	49003
8	128535494	128536214	721	*	WTinWT_7days_6286	-2.2988620394816	0.000000000000668885273236199							ENSMUSG00000025810	Nrp1	neuropilin 1 [Source:MGI Symbol;Acc:MGI:106206]	128358604	128503363	+	32131	ENSMUSG00000110562	Gm9204	predicted gene 9204 [Source:MGI Symbol;Acc:MGI:3644610]	128633936	128634882	+	97722
11	53032136	53033006	871	*	WTinWT_7days_26254	-2.29724774559721	0.00762285801316734	ENSMUSG00000036264	Fstl4	follistatin-like 4 [Source:MGI Symbol;Acc:MGI:2443199]	52764634	53188538	+	ENSMUSG00000083129	Gm12210	predicted gene 12210 [Source:MGI Symbol;Acc:MGI:3650677]	52487158	52487310	-	544826	ENSMUSG00000087668	Gm11186	predicted gene 11186 [Source:MGI Symbol;Acc:MGI:3649729]	53111451	53120056	-	78445
13	97406411	97407572	1162	*	WTinWT_7days_10074	-2.29575709023277	0.00000000000000842634265838396							ENSMUSG00000097932	C430039J16Rik	RIKEN cDNA C430039J16 gene [Source:MGI Symbol;Acc:MGI:1924873]	97283182	97285934	+	120477	ENSMUSG00000078952	Lncenc1	long non-coding RNA, embryonic stem cells expressed 1 [Source:MGI Symbol;Acc:MGI:3780541]	97434970	97497007	+	27398
1	161139428	161140539	1112	*	WTinWT_7days_25175	-2.29489907256436	0.0000142486073149117							ENSMUSG00000026705	Klhl20	kelch-like 20 [Source:MGI Symbol;Acc:MGI:2444855]	161088375	161131511	-	7917	ENSMUSG00000044835	Ankrd45	ankyrin repeat domain 45 [Source:MGI Symbol;Acc:MGI:1921094]	161142691	161170498	+	2152
10	11292806	11293934	1129	*	WTinWT_21days_26611	2.28915727814625	0.0000343870710692265	ENSMUSG00000047648	Fbxo30	F-box protein 30 [Source:MGI Symbol;Acc:MGI:1919115]	11281330	11298052	+	ENSMUSG00000097007	4930432B10Rik	RIKEN cDNA 4930432B10 gene [Source:MGI Symbol;Acc:MGI:1921869]	11255549	11281221	-	11585	ENSMUSG00000111983	AC167234.1		11330137	11330415	-	36203
18	65154804	65155776	973	*	WTinWT_7days_24397	-2.28755708523134	0.000222839554743867	ENSMUSG00000024589	Nedd4l	neural precursor cell expressed, developmentally down-regulated gene 4-like [Source:MGI Symbol;Acc:MGI:1933754]	64887756	65217826	+	ENSMUSG00000088304	Gm24504	predicted gene, 24504 [Source:MGI Symbol;Acc:MGI:5454281]	64786329	64786428	-	368376	ENSMUSG00000065402	Mir122	microRNA 122 [Source:MGI Symbol;Acc:MGI:2676805]	65248861	65248926	+	93085
11	3702125	3702785	661	*	WTinWT_7days_22094	-2.28300621057272	0.0000967073137130102							ENSMUSG00000083015	Gm16518	predicted gene, 16518 [Source:MGI Symbol;Acc:MGI:4360828]	3697430	3698326	-	3799	ENSMUSG00000020435	Osbp2	oxysterol binding protein 2 [Source:MGI Symbol;Acc:MGI:1921559]	3703731	3863903	-	946
2	135891040	135891615	576	*	WTinWT_21days_24583__WTinWT_7days_46168	-2.28239398169669	0.00000000000000077974294434621	ENSMUSG00000039943	Plcb4	phospholipase C, beta 4 [Source:MGI Symbol;Acc:MGI:107464]	135659011	136014593	+	ENSMUSG00000086928	Gm14210	predicted gene 14210 [Source:MGI Symbol;Acc:MGI:3651323]	135811945	135812927	-	78113	ENSMUSG00000064444	Gm26227	predicted gene, 26227 [Source:MGI Symbol;Acc:MGI:5456004]	136026151	136026251	-	134536
9	124476700	124477081	382	*	WTinWT_7days_20905	-2.28007057019234	0.0371065663835975	ENSMUSG00000093803	Ppp2r3d	protein phosphatase 2 (formerly 2A), regulatory subunit B'', delta [Source:MGI Symbol;Acc:MGI:1335093]	124422622	124476898	-	ENSMUSG00000111523	CAAA01125382.4		124471703	124472476	+	4224	ENSMUSG00000096734	Gm21836	predicted gene, 21836 [Source:MGI Symbol;Acc:MGI:5434000]	124493731	124493793	-	16650
2	56954539	56955246	708	*	WTinWT_7days_27867	-2.28007057019234	0.0348098478311048							ENSMUSG00000098437	Mir195b	microRNA 195b [Source:MGI Symbol;Acc:MGI:5530873]	56785811	56785907	+	168632	ENSMUSG00000082578	Gm13527	predicted gene 13527 [Source:MGI Symbol;Acc:MGI:3651877]	57079748	57080438	+	124502
15	54494600	54495077	478	*	WTinWT_7days_28138	-2.28007057019234	0.0326446254219731							ENSMUSG00000038591	Colec10	collectin sub-family member 10 [Source:MGI Symbol;Acc:MGI:3606482]	54410774	54466358	+	28242	ENSMUSG00000024479	Mal2	mal, T cell differentiation protein 2 [Source:MGI Symbol;Acc:MGI:2146021]	54571366	54602846	+	76289
11	88123712	88124372	661	*	WTinWT_7days_28318	-2.28007057019234	0.0348098478311048	ENSMUSG00000018378	Cuedc1	CUE domain containing 1 [Source:MGI Symbol;Acc:MGI:2144281]	88098058	88194140	+	ENSMUSG00000018377	Vezf1	vascular endothelial zinc finger 1 [Source:MGI Symbol;Acc:MGI:1313291]	88068279	88084729	+	38983	ENSMUSG00000023723	Mrps23	mitochondrial ribosomal protein S23 [Source:MGI Symbol;Acc:MGI:1928138]	88204388	88211507	+	80016
18	74660310	74660917	608	*	WTinWT_7days_23125	-2.28007057019231	0.0348098478311048	ENSMUSG00000025885	Myo5b	myosin VB [Source:MGI Symbol;Acc:MGI:106598]	74440936	74771493	+	ENSMUSG00000086333	1700120E14Rik	RIKEN cDNA 1700120E14 gene [Source:MGI Symbol;Acc:MGI:1920856]	74525140	74531124	-	129186	ENSMUSG00000088689	Scarna17	small Cajal body-specific RNA 17 [Source:MGI Symbol;Acc:MGI:3819483]	74778391	74778469	-	117474
4	107732851	107733351	501	*	WTinWT_7days_28001	-2.28007057019231	0.0326446254219731	ENSMUSG00000085549	1700047F07Rik	RIKEN cDNA 1700047F07 gene [Source:MGI Symbol;Acc:MGI:1920570]	107689701	107758985	+	ENSMUSG00000094267	Gm25123	predicted gene, 25123 [Source:MGI Symbol;Acc:MGI:5454900]	107697834	107697954	-	34897	ENSMUSG00000084874	Gm12906	predicted gene 12906 [Source:MGI Symbol;Acc:MGI:3650884]	107760025	107760465	-	26674
17	44814084	44815246	1163	*	WTinWT_21days_12002	2.27779179241528	0.00000000539915810176356	ENSMUSG00000039153	Runx2	runt related transcription factor 2 [Source:MGI Symbol;Acc:MGI:99829]	44495987	44814797	-	ENSMUSG00000073394	Runx2os1	runt related transcription factor 2, opposite strand 1 [Source:MGI Symbol;Acc:MGI:3641707]	44735845	44737612	+	76472	ENSMUSG00000096425	Gm24979	predicted gene, 24979 [Source:MGI Symbol;Acc:MGI:5454756]	45209966	45210091	+	394720
X	6252704	6253515	812	*	WTinWT_21days_23148	2.27731691823247	0.002680335526707							ENSMUSG00000073293	Nudt10	nudix (nucleoside diphosphate linked moiety X)-type motif 10 [Source:MGI Symbol;Acc:MGI:2147931]	6168696	6173015	-	79689	ENSMUSG00000023279	Bmp15	bone morphogenetic protein 15 [Source:MGI Symbol;Acc:MGI:1316745]	6314107	6320721	-	60592
6	117756381	117756661	281	*	WTinWT_21days_4540	2.27731691823247	0.00113201041680366							ENSMUSG00000099869	1700030F04Rik	RIKEN cDNA 1700030F04 gene [Source:MGI Symbol;Acc:MGI:1919513]	117646693	117751769	-	4612	ENSMUSG00000071237	Gm6253	predicted pseudogene 6253 [Source:MGI Symbol;Acc:MGI:3645567]	117808720	117809220	+	52059
19	8252313	8252818	506	*	WTinWT_7days_1477	-2.27544491941999	0.000723496532945287							ENSMUSG00000075044	Slc22a29	solute carrier family 22. member 29 [Source:MGI Symbol;Acc:MGI:3605624]	8160165	8218900	-	33413	ENSMUSG00000052562	Slc22a30	solute carrier family 22, member 30 [Source:MGI Symbol;Acc:MGI:2442750]	8335371	8405111	-	82553
1	38424382	38424943	562	*	WTinWT_7days_19357	-2.27544491941999	0.00178055333434921	ENSMUSG00000037138	Aff3	AF4/FMR2 family, member 3 [Source:MGI Symbol;Acc:MGI:106927]	38177326	38664955	-	ENSMUSG00000087131	Gm16152	predicted gene 16152 [Source:MGI Symbol;Acc:MGI:3802058]	38384949	38393974	+	30408	ENSMUSG00000102984	Gm34727	predicted gene, 34727 [Source:MGI Symbol;Acc:MGI:5593886]	38487519	38488047	+	62576
1	154990102	154990829	728	*	WTinWT_7days_26935	-2.27544491941999	0.00178055333434921							ENSMUSG00000004110	Cacna1e	calcium channel, voltage-dependent, R type, alpha 1E subunit [Source:MGI Symbol;Acc:MGI:106217]	154390731	154884501	-	105601	ENSMUSG00000101880	Gm29282	predicted gene 29282 [Source:MGI Symbol;Acc:MGI:5579988]	155011332	155057179	-	20503
12	114434446	114435506	1061	*	WTinWT_7days_15042	-2.27381180813347	0.0000251132837577784	ENSMUSG00000076680	Ighv6-6	immunoglobulin heavy variable 6-6 [Source:MGI Symbol;Acc:MGI:4439619]	114434788	114435244	-	ENSMUSG00000096407	Ighv6-5	immunoglobulin heavy variable V6-5 [Source:MGI Symbol;Acc:MGI:3647134]	114416596	114417053	-	17393	ENSMUSG00000087582	Ighv6-7	immunoglobulin heavy variable V6-7 [Source:MGI Symbol;Acc:MGI:3644477]	114455626	114456083	-	20120
7	27251785	27252354	570	*	WTinWT_7days_48139	-2.27297699966963	0.00000132973493604465	ENSMUSG00000108378	Gm44641	predicted gene 44641 [Source:MGI Symbol;Acc:MGI:5753217]	27252176	27262252	+	ENSMUSG00000003752	Itpkc	inositol 1,4,5-trisphosphate 3-kinase C [Source:MGI Symbol;Acc:MGI:2442554]	27207172	27228661	-	23124	ENSMUSG00000063160	Numbl	numb-like [Source:MGI Symbol;Acc:MGI:894702]	27258433	27282144	+	6079
11	109029708	109030957	1250	*	WTinWT_7days_21362	-2.27297699966958	0.0000114165419723787							ENSMUSG00000081392	Gm11668	predicted gene 11668 [Source:MGI Symbol;Acc:MGI:3650166]	109007651	109008781	+	20927	ENSMUSG00000064691	Gm24149	predicted gene, 24149 [Source:MGI Symbol;Acc:MGI:5453926]	109066984	109067090	-	36027
8	104199659	104200286	628	*	WTinWT_21days_44789__WTinWT_7days_28606	2.27282043786964	0.00000000000423288037090861	ENSMUSG00000031872	Bean1	brain expressed, associated with Nedd4, 1 [Source:MGI Symbol;Acc:MGI:1929597]	104170442	104219122	+	ENSMUSG00000074128	Gm10631	predicted gene 10631 [Source:MGI Symbol;Acc:MGI:3642022]	104177795	104184599	-	15060	ENSMUSG00000110674	Gm45892	predicted gene 45892 [Source:MGI Symbol;Acc:MGI:5805007]	104217202	104218299	-	16916
6	29326545	29328069	1525	*	WTinWT_21days_21441	2.27120915744244	0.00000000378111385171887	ENSMUSG00000039742	Fam71f1	family with sequence similarity 71, member F1 [Source:MGI Symbol;Acc:MGI:3032524]	29319140	29336019	+	ENSMUSG00000090692	Gm17172	predicted gene 17172 [Source:MGI Symbol;Acc:MGI:4937999]	29322804	29323206	-	3339	ENSMUSG00000029767	Calu	calumenin [Source:MGI Symbol;Acc:MGI:1097158]	29348069	29377110	+	20000
12	105793837	105794293	457	*	WTinWT_21days_30546	2.27107647637111	0.0000618703594045873	ENSMUSG00000021111	Papola	poly (A) polymerase alpha [Source:MGI Symbol;Acc:MGI:109301]	105784694	105838944	+	ENSMUSG00000041323	Ak7	adenylate kinase 7 [Source:MGI Symbol;Acc:MGI:1926051]	105705976	105782447	+	11390	ENSMUSG00000113537	AC144543.1		105864262	105874745	+	69969
X	74204605	74205568	964	*	WTinWT_21days_23256	2.27107647637108	0.0000618703594045873	ENSMUSG00000031397	Tktl1	transketolase-like 1 [Source:MGI Symbol;Acc:MGI:1933244]	74177259	74208500	+	ENSMUSG00000084131	Rpl3-ps2	ribosomal protein L3, pseudogene 2 [Source:MGI Symbol;Acc:MGI:3645345]	74170653	74171866	+	32739	ENSMUSG00000031328	Flna	filamin, alpha [Source:MGI Symbol;Acc:MGI:95556]	74223461	74249820	-	17893
2	33639088	33639836	749	*	WTinWT_21days_22868	2.26815899523998	0.00000138520207216462	ENSMUSG00000038765	Lmx1b	LIM homeobox transcription factor 1 beta [Source:MGI Symbol;Acc:MGI:1100513]	33560965	33640511	-	ENSMUSG00000104403	Gm38011	predicted gene, 38011 [Source:MGI Symbol;Acc:MGI:5611239]	33614398	33614676	+	24412	ENSMUSG00000052951	C130021I20Rik	Riken cDNA C130021I20 gene [Source:MGI Symbol;Acc:MGI:3639863]	33641193	33646354	+	1357
7	75836668	75837310	643	*	WTinWT_21days_22550	2.26646838628167	0.0000000745390058916593							ENSMUSG00000097116	Gm26729	predicted gene, 26729 [Source:MGI Symbol;Acc:MGI:5477223]	75784032	75784383	+	52285	ENSMUSG00000055652	Klhl25	kelch-like 25 [Source:MGI Symbol;Acc:MGI:2668031]	75848310	75874131	+	11000
4	32141736	32142526	791	*	WTinWT_7days_9858	-2.26551204402038	0.0000000195163038487194							ENSMUSG00000082398	Gm11927	predicted gene 11927 [Source:MGI Symbol;Acc:MGI:3651638]	32051738	32052914	+	88822	ENSMUSG00000083872	Gm11928	predicted gene 11928 [Source:MGI Symbol;Acc:MGI:3651635]	32149786	32150222	+	7260
8	114816140	114817106	967	*	WTinWT_7days_47515	-2.26483385013199	0.00000000000000000000000000344486667542733	ENSMUSG00000004637	Wwox	WW domain-containing oxidoreductase [Source:MGI Symbol;Acc:MGI:1931237]	114439655	115352708	+	ENSMUSG00000089797	Gm16118	predicted gene 16118 [Source:MGI Symbol;Acc:MGI:3801926]	114698439	114708006	-	108134	ENSMUSG00000088428	Gm22556	predicted gene, 22556 [Source:MGI Symbol;Acc:MGI:5452333]	115052814	115052913	-	235708
11	110498320	110499515	1196	*	WTinWT_7days_16297	-2.26440501360599	0.000000580624729633888	ENSMUSG00000020623	Map2k6	mitogen-activated protein kinase kinase 6 [Source:MGI Symbol;Acc:MGI:1346870]	110399122	110525522	+	ENSMUSG00000018800	Abca5	ATP-binding cassette, sub-family A (ABC1), member 5 [Source:MGI Symbol;Acc:MGI:2386607]	110269369	110337716	-	160604	ENSMUSG00000085985	Gm11682	predicted gene 11682 [Source:MGI Symbol;Acc:MGI:3651410]	110544507	110546399	+	44992
12	117699929	117700650	722	*	WTinWT_7days_11762	-2.26440501360598	0.0000143083795765352	ENSMUSG00000041992	Rapgef5	Rap guanine nucleotide exchange factor (GEF) 5 [Source:MGI Symbol;Acc:MGI:2444365]	117516479	117759737	+	ENSMUSG00000113575	AC163286.1		117602039	117603763	+	96166	ENSMUSG00000113840	AC163286.2		117723972	117724620	+	23322
11	118348708	118349333	626	*	WTinWT_7days_51215	-2.26264907069475	0.0000270129771729714	ENSMUSG00000017466	Timp2	tissue inhibitor of metalloproteinase 2 [Source:MGI Symbol;Acc:MGI:98753]	118301069	118355740	-	ENSMUSG00000076433	Cep295nl	CEP295 N-terminal like [Source:MGI Symbol;Acc:MGI:1929713]	118332360	118342500	-	6208	ENSMUSG00000033880	Lgals3bp	lectin, galactoside-binding, soluble, 3 binding protein [Source:MGI Symbol;Acc:MGI:99554]	118392751	118402092	-	43418
4	81348788	81349284	497	*	WTinWT_21days_29839	2.26025184091763	0.0153595074035318	ENSMUSG00000028402	Mpdz	multiple PDZ domain protein [Source:MGI Symbol;Acc:MGI:1343489]	81278500	81442815	-	ENSMUSG00000077607	Gm25803	predicted gene, 25803 [Source:MGI Symbol;Acc:MGI:5455580]	81338274	81338404	-	10384	ENSMUSG00000081391	Gm11765	predicted gene 11765 [Source:MGI Symbol;Acc:MGI:3651002]	81455943	81461732	-	106659
6	93004448	93004943	496	*	WTinWT_21days_21977	2.26025184091761	0.0215500521896096	ENSMUSG00000097462	9530026P05Rik	RIKEN cDNA 9530026P05 gene [Source:MGI Symbol;Acc:MGI:1924659]	92940329	93272979	+	ENSMUSG00000030022	Adamts9	a disintegrin-like and metallopeptidase (reprolysin type) with thrombospondin type 1 motif, 9 [Source:MGI Symbol;Acc:MGI:1916320]	92772699	92943492	-	60956	ENSMUSG00000108286	Gm44224	predicted gene, 44224 [Source:MGI Symbol;Acc:MGI:5690616]	93079108	93080570	+	74165
3	3300733	3301307	575	*	WTinWT_21days_27311	2.26025184091761	0.0215500521896096							ENSMUSG00000103028	Gm8747	predicted gene 8747 [Source:MGI Symbol;Acc:MGI:3643417]	3266277	3267027	-	33706	ENSMUSG00000017688	Hnf4g	hepatocyte nuclear factor 4, gamma [Source:MGI Symbol;Acc:MGI:1353604]	3508030	3658052	+	206723
13	69065038	69065624	587	*	WTinWT_21days_29896	2.26025184091747	0.0182597201199355							ENSMUSG00000113121	AC160995.1		68998793	69031550	+	33488	ENSMUSG00000097522	Gm26844	predicted gene, 26844 [Source:MGI Symbol;Acc:MGI:5477338]	69141229	69143965	+	75605
6	8405240	8406464	1225	*	WTinWT_21days_19915	2.26013881789522	0.000000000129690819528851	ENSMUSG00000107705	Gm45062	predicted gene 45062 [Source:MGI Symbol;Acc:MGI:5753638]	8259450	8597480	+	ENSMUSG00000089735	Gm8428	predicted gene 8428 [Source:MGI Symbol;Acc:MGI:3648643]	8377596	8379379	-	25861	ENSMUSG00000090151	Gm16043	predicted gene 16043 [Source:MGI Symbol;Acc:MGI:3801991]	8420009	8443455	-	13545
5	88499651	88500320	670	*	WTinWT_7days_24872	-2.2594370915563	0.00031882472580805	ENSMUSG00000029286	Enam	enamelin [Source:MGI Symbol;Acc:MGI:1333772]	88487975	88506049	+	ENSMUSG00000029288	Ambn	ameloblastin [Source:MGI Symbol;Acc:MGI:104655]	88455991	88468531	+	31120	ENSMUSG00000067149	Jchain	immunoglobulin joining chain [Source:MGI Symbol;Acc:MGI:96493]	88519809	88527891	-	19489
6	99985096	99985938	843	*	WTinWT_7days_50776	-2.2593320011441	0.00000000322534623233911	ENSMUSG00000108151	Gm44290	predicted gene, 44290 [Source:MGI Symbol;Acc:MGI:5690682]	99967516	99991215	-	ENSMUSG00000107528	Gm44442	predicted gene, 44442 [Source:MGI Symbol;Acc:MGI:5690834]	99928248	99950931	-	34165	ENSMUSG00000107558	2010109P13Rik	RIKEN cDNA 2010109P13 gene [Source:MGI Symbol;Acc:MGI:1917515]	100143423	100143814	-	157485
11	111064617	111065531	915	*	WTinWT_7days_1421	-2.25818147181636	0.00000000000000000000000000000147170810785417							ENSMUSG00000051497	Kcnj16	potassium inwardly-rectifying channel, subfamily J, member 16 [Source:MGI Symbol;Acc:MGI:1314842]	110968033	111027968	+	36649	ENSMUSG00000041695	Kcnj2	potassium inwardly-rectifying channel, subfamily J, member 2 [Source:MGI Symbol;Acc:MGI:104744]	111066164	111076821	+	633
5	129190076	129190577	502	*	WTinWT_7days_51595	-2.25699404158402	0.000000252059775295967	ENSMUSG00000044017	Adgrd1	adhesion G protein-coupled receptor D1 [Source:MGI Symbol;Acc:MGI:3041203]	129096750	129204599	+	ENSMUSG00000060419	Rps16-ps2	ribosomal protein S16, pseudogene 2 [Source:MGI Symbol;Acc:MGI:3704259]	129128077	129128517	-	61559	ENSMUSG00000104681	Gm43001	predicted gene 43001 [Source:MGI Symbol;Acc:MGI:5663138]	129363562	129364721	+	172985
14	71137639	71138214	576	*	WTinWT_7days_51877	-2.256994041584	0.00000236716553155692							ENSMUSG00000022103	Gfra2	glial cell line derived neurotrophic factor family receptor alpha 2 [Source:MGI Symbol;Acc:MGI:1195462]	70890130	70979838	+	157801	ENSMUSG00000104288	Gm37455	predicted gene, 37455 [Source:MGI Symbol;Acc:MGI:5610683]	71371002	71371530	-	232788
1	135094281	135095842	1562	*	WTinWT_21days_11387	2.25458105332966	0.00000000378111385171887	ENSMUSG00000042793	Lgr6	leucine-rich repeat-containing G protein-coupled receptor 6 [Source:MGI Symbol;Acc:MGI:2441805]	134983301	135105276	-	ENSMUSG00000026429	Ube2t	ubiquitin-conjugating enzyme E2T [Source:MGI Symbol;Acc:MGI:1914446]	134962565	134974162	+	120119	ENSMUSG00000097993	Ptprv	protein tyrosine phosphatase, receptor type, V [Source:MGI Symbol;Acc:MGI:108027]	135108497	135132594	-	12655
11	61029636	61030652	1017	*	WTinWT_7days_17403	-2.25340328483724	0.00000473667730334412	ENSMUSG00000042529	Kcnj12	potassium inwardly-rectifying channel, subfamily J, member 12 [Source:MGI Symbol;Acc:MGI:108495]	61022564	61071131	+	ENSMUSG00000018932	Map2k3	mitogen-activated protein kinase kinase 3 [Source:MGI Symbol;Acc:MGI:1346868]	60932033	60952811	+	76825	ENSMUSG00000010142	Tnfrsf13b	tumor necrosis factor receptor superfamily, member 13b [Source:MGI Symbol;Acc:MGI:1889411]	61126755	61149372	+	96103
17	23968778	23969377	600	*	WTinWT_21days_26433__WTinWT_7days_47388	-2.25340328483723	0.00000473667730334412							ENSMUSG00000024125	Sbpl	spermine binding protein-like [Source:MGI Symbol;Acc:MGI:3694550]	23953085	23954919	-	13859	ENSMUSG00000024124	Prss30	protease, serine 30 [Source:MGI Symbol;Acc:MGI:1353645]	23972126	23975230	-	2749
19	38641330	38642361	1032	*	WTinWT_7days_15515	-2.25340328483723	0.00000473667730334412	ENSMUSG00000024998	Plce1	phospholipase C, epsilon 1 [Source:MGI Symbol;Acc:MGI:1921305]	38481109	38785030	+	ENSMUSG00000088940	Gm24930	predicted gene, 24930 [Source:MGI Symbol;Acc:MGI:5454707]	38473120	38473202	-	168128	ENSMUSG00000101079	Gm28991	predicted gene 28991 [Source:MGI Symbol;Acc:MGI:5579697]	38748760	38752645	-	106399
11	54201770	54202373	604	*	WTinWT_7days_51702	-2.25340328483721	0.00000473667730334412	ENSMUSG00000086209	4933405E24Rik	RIKEN cDNA 4933405E24 gene [Source:MGI Symbol;Acc:MGI:1918306]	54177772	54213285	-	ENSMUSG00000060068	Gm12222	predicted gene 12222 [Source:MGI Symbol;Acc:MGI:3649523]	54199433	54199692	+	2078	ENSMUSG00000018916	Csf2	colony stimulating factor 2 (granulocyte-macrophage) [Source:MGI Symbol;Acc:MGI:1339752]	54247271	54249667	-	44898
17	65546277	65546690	414	*	WTinWT_7days_17708	-2.25167536070423	0.0141697239642987							ENSMUSG00000045036	Tmem232	transmembrane protein 232 [Source:MGI Symbol;Acc:MGI:2685786]	65256005	65540782	-	5495	ENSMUSG00000024091	Vapa	vesicle-associated membrane protein, associated protein A [Source:MGI Symbol;Acc:MGI:1353561]	65580056	65613555	-	33366
12	110790236	110790870	635	*	WTinWT_7days_21343	-2.25167536070423	0.0174236138396404	ENSMUSG00000037957	Wdr20	WD repeat domain 20 [Source:MGI Symbol;Acc:MGI:1916891]	110737944	110804238	+	ENSMUSG00000021270	Hsp90aa1	heat shock protein 90, alpha (cytosolic), class A member 1 [Source:MGI Symbol;Acc:MGI:96250]	110690605	110702728	-	87508	ENSMUSG00000056458	Mok	MOK protein kinase [Source:MGI Symbol;Acc:MGI:1336881]	110807798	110840939	-	16928
12	115508361	115508975	615	*	WTinWT_7days_21424	-2.25167536070423	0.0141697239642987							ENSMUSG00000094088	Ighv1-64	immunoglobulin heavy variable 1-64 [Source:MGI Symbol;Acc:MGI:4439789]	115507545	115508031	-	330	ENSMUSG00000106325	Ighv8-10	immunoglobulin heavy variable V8-10 [Source:MGI Symbol;Acc:MGI:5009921]	115519340	115519782	-	10365
3	105077359	105077842	484	*	WTinWT_7days_23080	-2.25167536070423	0.0141697239642987	ENSMUSG00000051788	4930564D02Rik	RIKEN cDNA 4930564D02 gene [Source:MGI Symbol;Acc:MGI:1922519]	105066844	105078806	+	ENSMUSG00000062127	Cttnbp2nl	CTTNBP2 N-terminal like [Source:MGI Symbol;Acc:MGI:1933137]	105001915	105053146	-	24213	ENSMUSG00000074346	Kcnd3os	potassium voltage-gated channel, Shal-related family, member 3, opposite strand [Source:MGI Symbol;Acc:MGI:1925885]	105441595	105452955	-	363753
11	59885120	59885648	529	*	WTinWT_7days_29313	-2.25167536070423	0.0141697239642987							ENSMUSG00000032615	Nt5m	5',3'-nucleotidase, mitochondrial [Source:MGI Symbol;Acc:MGI:1917127]	59839447	59880968	+	4152	ENSMUSG00000084766	Gm12714	predicted gene 12714 [Source:MGI Symbol;Acc:MGI:3651102]	59898374	59907319	+	12726
9	56395985	56396558	574	*	WTinWT_21days_49471	2.25132547091618	0.00000491940917165281	ENSMUSG00000074305	Peak1	pseudopodium-enriched atypical kinase 1 [Source:MGI Symbol;Acc:MGI:2442366]	56201126	56418067	-	ENSMUSG00000097111	Peak1os	pseudopodium-enriched atypical kinase 1, opposite strand [Source:MGI Symbol;Acc:MGI:5477083]	56257890	56267780	+	128205	ENSMUSG00000102419	Gm36940	predicted gene, 36940 [Source:MGI Symbol;Acc:MGI:5610168]	56414031	56416066	-	17473
16	4319871	4320343	473	*	WTinWT_21days_52696	2.25132547091618	0.0000166286711525614	ENSMUSG00000005580	Adcy9	adenylate cyclase 9 [Source:MGI Symbol;Acc:MGI:108450]	4287529	4420498	-	ENSMUSG00000089645	Gm5766	predicted gene 5766 [Source:MGI Symbol;Acc:MGI:3643508]	4229230	4231206	+	88665	ENSMUSG00000084304	Gm6142	predicted pseudogene 6142 [Source:MGI Symbol;Acc:MGI:3644670]	4320356	4320680	-	13
6	50254815	50255314	500	*	WTinWT_21days_54239	2.24742600171295	0.0000000304047507747639	ENSMUSG00000029821	Dfna5	deafness, autosomal dominant 5 (human) [Source:MGI Symbol;Acc:MGI:1889850]	50188888	50263862	-	ENSMUSG00000038388	Mpp6	membrane protein, palmitoylated 6 (MAGUK p55 subfamily member 6) [Source:MGI Symbol;Acc:MGI:1927340]	50110241	50198939	+	55876	ENSMUSG00000029822	Osbpl3	oxysterol binding protein-like 3 [Source:MGI Symbol;Acc:MGI:1918970]	50293330	50456201	-	38016
11	101372525	101373212	688	*	WTinWT_7days_18765	-2.24718420177063	0.000139060702324837	ENSMUSG00000078650	G6pc	glucose-6-phosphatase, catalytic [Source:MGI Symbol;Acc:MGI:95607]	101367561	101377903	+	ENSMUSG00000082478	Gm11619	predicted gene 11619 [Source:MGI Symbol;Acc:MGI:3649910]	101353309	101353545	-	18980	ENSMUSG00000064759	Gm25475	predicted gene, 25475 [Source:MGI Symbol;Acc:MGI:5455252]	101397589	101397768	-	24377
16	95374228	95374956	729	*	WTinWT_21days_28352__WTinWT_7days_41245	-2.24636229946734	0.00000000000000328005245523481	ENSMUSG00000040732	Erg	avian erythroblastosis virus E-26 (v-ets) oncogene related [Source:MGI Symbol;Acc:MGI:95415]	95359169	95586593	-	ENSMUSG00000062609	Kcnj15	potassium inwardly-rectifying channel, subfamily J, member 15 [Source:MGI Symbol;Acc:MGI:1310000]	95257558	95300260	+	73968	ENSMUSG00000022895	Ets2	E26 avian leukemia oncogene 2, 3' domain [Source:MGI Symbol;Acc:MGI:95456]	95702075	95721051	+	327119
11	113338390	113339084	695	*	WTinWT_7days_23748	-2.24561955644356	0.00000207122849508556	ENSMUSG00000041654	Slc39a11	solute carrier family 39 (metal ion transporter), member 11 [Source:MGI Symbol;Acc:MGI:1917056]	113244853	113650079	-	ENSMUSG00000085421	4732490B19Rik	RIKEN cDNA 4732490B19 gene [Source:MGI Symbol;Acc:MGI:2442884]	113203315	113209669	-	128721	ENSMUSG00000078251	Gm16487	predicted gene 16487 [Source:MGI Symbol;Acc:MGI:3641811]	113467977	113472014	+	128893
18	84077203	84077916	714	*	WTinWT_21days_50298	2.24126896608547	0.000000000198632887024871	ENSMUSG00000046982	Tshz1	teashirt zinc finger family member 1 [Source:MGI Symbol;Acc:MGI:1346031]	84011627	84086404	-	ENSMUSG00000088143	Gm24720	predicted gene, 24720 [Source:MGI Symbol;Acc:MGI:5454497]	83355199	83355364	-	721839	ENSMUSG00000049090	Zadh2	zinc binding alcohol dehydrogenase, domain containing 2 [Source:MGI Symbol;Acc:MGI:2444835]	84088158	84097514	+	10242
1	20740356	20741080	725	*	WTinWT_7days_10109	-2.23897640772471	0.000000893776462989968							ENSMUSG00000025929	Il17a	interleukin 17A [Source:MGI Symbol;Acc:MGI:107364]	20730905	20734496	+	5860	ENSMUSG00000041872	Il17f	interleukin 17F [Source:MGI Symbol;Acc:MGI:2676631]	20777146	20790617	-	36066
11	105123962	105124476	515	*	WTinWT_7days_15580	-2.23897640772471	0.000000893776462989968							ENSMUSG00000020690	Efcab3	EF-hand calcium binding domain 3 [Source:MGI Symbol;Acc:MGI:1918144]	105063592	105117537	+	6425	ENSMUSG00000020691	Mettl2	methyltransferase like 2 [Source:MGI Symbol;Acc:MGI:1289171]	105126425	105140394	+	1949
12	114516877	114518323	1447	*	WTinWT_7days_22027	-2.23897640772471	0.0000360980331493862							ENSMUSG00000096499	Ighv1-5	immunoglobulin heavy variable V1-5 [Source:MGI Symbol;Acc:MGI:3704121]	114513330	114513807	-	3070	ENSMUSG00000095700	Ighv10-3	immunoglobulin heavy variable V10-3 [Source:MGI Symbol;Acc:MGI:3648785]	114523441	114523905	-	5118
18	37706838	37707516	679	*	WTinWT_21days_25663	2.23878008357629	0.00796934480042506	ENSMUSG00000104346	Pcdhga3	protocadherin gamma subfamily A, 3 [Source:MGI Symbol;Acc:MGI:1935215]	37674307	37841873	+	ENSMUSG00000088493	Gm24401	predicted gene, 24401 [Source:MGI Symbol;Acc:MGI:5454178]	37705979	37706069	+	769	ENSMUSG00000104512	Gm37165	predicted gene, 37165 [Source:MGI Symbol;Acc:MGI:5610393]	37714279	37726121	-	6763
3	156219452	156220269	818	*	WTinWT_21days_28616	2.23878008357627	0.00700490201599203							ENSMUSG00000105949	Gm6510	predicted gene 6510 [Source:MGI Symbol;Acc:MGI:3645799]	156060891	156062063	+	157389	ENSMUSG00000104573	Gm42886	predicted gene 42886 [Source:MGI Symbol;Acc:MGI:5663023]	156264586	156265051	+	44317
X	146946075	146947312	1238	*	WTinWT_21days_20334	2.23810925959638	0.000244982466532178							ENSMUSG00000084061	Gm4996	predicted gene 4996 [Source:MGI Symbol;Acc:MGI:3646769]	146932685	146934254	+	11821	ENSMUSG00000041380	Htr2c	5-hydroxytryptamine (serotonin) receptor 2C [Source:MGI Symbol;Acc:MGI:96281]	146962513	147197277	+	15201
11	85490581	85491629	1049	*	WTinWT_7days_9808	-2.23808052220158	0.00000000000000441046490168373	ENSMUSG00000059439	Bcas3	breast carcinoma amplified sequence 3 [Source:MGI Symbol;Acc:MGI:2385848]	85353167	85826058	+	ENSMUSG00000020525	Ppm1d	protein phosphatase 1D magnesium-dependent, delta isoform [Source:MGI Symbol;Acc:MGI:1858214]	85311244	85347066	+	143515	ENSMUSG00000087779	Gm23765	predicted gene, 23765 [Source:MGI Symbol;Acc:MGI:5453542]	85493759	85493905	+	2130
5	64029472	64030138	667	*	WTinWT_7days_17653	2.2376058058979	0.00000000000000565156213861589							ENSMUSG00000077209	Gm25608	predicted gene, 25608 [Source:MGI Symbol;Acc:MGI:5455385]	64002353	64002484	-	26988	ENSMUSG00000106219	5830416I19Rik	RIKEN cDNA 5830416I19 gene [Source:MGI Symbol;Acc:MGI:1922007]	64044978	64050228	+	14840
7	139673206	139674005	800	*	WTinWT_7days_27603	-2.23378494570428	0.00257763450389382	ENSMUSG00000049571	Cfap46	cilia and flagella associated protein 46 [Source:MGI Symbol;Acc:MGI:2444387]	139600951	139683817	-	ENSMUSG00000083626	Gm4459	predicted gene 4459 [Source:MGI Symbol;Acc:MGI:3782643]	139659688	139660155	-	13051	ENSMUSG00000056777	Rpl21-ps13	ribosomal protein L21-ps13 [Source:MGI Symbol;Acc:MGI:3649022]	139719399	139719881	+	45394
9	114016141	114016915	775	*	WTinWT_21days_18419__WTinWT_7days_36583	-2.23303168161939	0.000000000000000000103530998498412	ENSMUSG00000032507	Fbxl2	F-box and leucine-rich repeat protein 2 [Source:MGI Symbol;Acc:MGI:1919429]	113963637	114046191	-	ENSMUSG00000009741	Ubp1	upstream binding protein 1 [Source:MGI Symbol;Acc:MGI:104889]	113930934	113977202	+	38939	ENSMUSG00000086596	Susd5	sushi domain containing 5 [Source:MGI Symbol;Acc:MGI:2685972]	114057140	114098728	+	40225
5	143630692	143631406	715	*	WTinWT_7days_15417	-2.22966163637924	0.0000170181776786679	ENSMUSG00000018001	Cyth3	cytohesin 3 [Source:MGI Symbol;Acc:MGI:1335107]	143622447	143710250	+	ENSMUSG00000083012	Fam220a	family with sequence similarity 220, member A [Source:MGI Symbol;Acc:MGI:1914488]	143548706	143564531	+	66161	ENSMUSG00000051306	Usp42	ubiquitin specific peptidase 42 [Source:MGI Symbol;Acc:MGI:1924050]	143710325	143732280	-	78919
9	11578857	11579588	732	*	WTinWT_7days_7683	-2.22823702400146	0.000000169237656730257	ENSMUSG00000111503	AC134334.2		11516862	11584845	-	ENSMUSG00000111458	AC134334.1		11541735	11541989	+	36868	ENSMUSG00000111111	AC124456.1		11975653	11978249	-	396065
5	148775017	148775837	821	*	WTinWT_21days_28795__WTinWT_7days_5599	-2.22707847282232	0.0000000000027580705351779							ENSMUSG00000084513	n-R5s179	nuclear encoded rRNA 5S 179 [Source:MGI Symbol;Acc:MGI:4422044]	148753323	148753440	-	21577	ENSMUSG00000085740	4930505K14Rik	RIKEN cDNA 4930505K14 gene [Source:MGI Symbol;Acc:MGI:1925265]	148777963	148783080	+	2126
18	56916863	56917398	536	*	WTinWT_21days_20125	2.22534739962249	0.0017535468863108	ENSMUSG00000032656	2003-03-01	membrane-associated ring finger (C3HC4) 3 [Source:MGI Symbol;Acc:MGI:2443667]	56761716	56925548	-	ENSMUSG00000087597	Gm15345	predicted gene 15345 [Source:MGI Symbol;Acc:MGI:3705179]	56769717	56801688	+	115175	ENSMUSG00000024592	C330018D20Rik	RIKEN cDNA C330018D20 gene [Source:MGI Symbol;Acc:MGI:1924672]	56955833	56975368	-	38435
13	74528965	74529817	853	*	WTinWT_21days_24917	2.22534739962249	0.00215883510996125							ENSMUSG00000113019	CT009718.2		74509598	74522461	-	6504	ENSMUSG00000113660	CT009718.7		74533526	74534583	+	3709
X	73520344	73521171	828	*	WTinWT_21days_24685	2.22534739962248	0.0040117251960079	ENSMUSG00000031376	Atp2b3	ATPase, Ca++ transporting, plasma membrane 3 [Source:MGI Symbol;Acc:MGI:1347353]	73503086	73571005	+	ENSMUSG00000031375	Bgn	biglycan [Source:MGI Symbol;Acc:MGI:88158]	73483602	73495933	+	24411	ENSMUSG00000031383	Dusp9	dual specificity phosphatase 9 [Source:MGI Symbol;Acc:MGI:2387107]	73639419	73643514	+	118248
2	165179023	165179696	674	*	WTinWT_21days_47093	2.22073860675154	0.0000000554106904748412	ENSMUSG00000053166	Cdh22	cadherin 22 [Source:MGI Symbol;Acc:MGI:1341843]	165111507	165234853	-	ENSMUSG00000086630	Gm14397	predicted gene 14397 [Source:MGI Symbol;Acc:MGI:3649371]	165159412	165163969	+	15054	ENSMUSG00000087800	Gm25569	predicted gene, 25569 [Source:MGI Symbol;Acc:MGI:5455346]	165270046	165270176	-	90350
2	174469286	174469818	533	*	WTinWT_21days_8260	2.21885300360132	0.0000000000000000174457401321625	ENSMUSG00000016257	Prelid3b	PRELI domain containing 3B [Source:MGI Symbol;Acc:MGI:1913640]	174465067	174473081	-	ENSMUSG00000016252	Atp5e	ATP synthase, H+ transporting, mitochondrial F1 complex, epsilon subunit [Source:MGI Symbol;Acc:MGI:1855697]	174461072	174464105	-	5181	ENSMUSG00000080158	Gm14385	predicted gene 14385 [Source:MGI Symbol;Acc:MGI:3650034]	174484701	174485576	-	14883
19	9116218	9116727	510	*	WTinWT_7days_51315	-2.21773329733306	0.00000754014937549436	ENSMUSG00000024654	Asrgl1	asparaginase like 1 [Source:MGI Symbol;Acc:MGI:1913764]	9109868	9135636	-	ENSMUSG00000024653	Scgb1a1	secretoglobin, family 1A, member 1 (uteroglobin) [Source:MGI Symbol;Acc:MGI:98919]	9083636	9087958	-	28260	ENSMUSG00000024658	Gm9750	predicted gene 9750 [Source:MGI Symbol;Acc:MGI:3642669]	9135157	9279175	+	18430
2	121995499	121996202	704	*	WTinWT_21days_19757	2.21615055260503	0.000759590551925945	ENSMUSG00000033411	Ctdspl2	CTD (carboxy-terminal domain, RNA polymerase II, polypeptide A) small phosphatase like 2 [Source:MGI Symbol;Acc:MGI:1196405]	121956001	122013642	+	ENSMUSG00000074881	Mageb3	melanoma antigen, family B, 3 [Source:MGI Symbol;Acc:MGI:105109]	121953752	121956092	-	39407	ENSMUSG00000027236	Eif3j1	eukaryotic translation initiation factor 3, subunit J1 [Source:MGI Symbol;Acc:MGI:1925905]	122028546	122056598	+	32344
5	148775190	148775795	606	*	WTinWT_21days_28795__WTinWT_7days_1874	-2.21579560889741	0.00000000000956699494499499							ENSMUSG00000084513	n-R5s179	nuclear encoded rRNA 5S 179 [Source:MGI Symbol;Acc:MGI:4422044]	148753323	148753440	-	21750	ENSMUSG00000085740	4930505K14Rik	RIKEN cDNA 4930505K14 gene [Source:MGI Symbol;Acc:MGI:1925265]	148777963	148783080	+	2168
17	88581581	88582143	563	*	WTinWT_21days_20757__WTinWT_7days_41626	-2.21350679458679	0.00000000000000308282274751776	ENSMUSG00000034709	Ppp1r21	protein phosphatase 1, regulatory subunit 21 [Source:MGI Symbol;Acc:MGI:1921075]	88530118	88588367	+	ENSMUSG00000103075	Gm38109	predicted gene, 38109 [Source:MGI Symbol;Acc:MGI:5611337]	88533027	88533207	+	48374	ENSMUSG00000033855	Ston1	stonin 1 [Source:MGI Symbol;Acc:MGI:1924307]	88597684	88662586	+	15541
1	181332488	181333093	606	*	WTinWT_7days_15540	-2.21249556974165	0.000495953992716585							ENSMUSG00000103260	Gm8146	predicted gene 8146 [Source:MGI Symbol;Acc:MGI:3644273]	181282046	181283892	+	48596	ENSMUSG00000026514	Cnih3	cornichon family AMPA receptor auxiliary protein 3 [Source:MGI Symbol;Acc:MGI:1920228]	181352628	181460641	+	19535
12	117579024	117579576	553	*	WTinWT_7days_17244	-2.21249556974158	0.00116740588459055	ENSMUSG00000041992	Rapgef5	Rap guanine nucleotide exchange factor (GEF) 5 [Source:MGI Symbol;Acc:MGI:2444365]	117516479	117759737	+	ENSMUSG00000089482	Gm24741	predicted gene, 24741 [Source:MGI Symbol;Acc:MGI:5454518]	117574342	117574447	+	4577	ENSMUSG00000113575	AC163286.1		117602039	117603763	+	22463
3	109732241	109732937	697	*	WTinWT_7days_21559	-2.21249556974158	0.000667060028826433							ENSMUSG00000033721	Vav3	vav 3 oncogene [Source:MGI Symbol;Acc:MGI:1888518]	109340653	109685698	+	46543	ENSMUSG00000059857	Ntng1	netrin G1 [Source:MGI Symbol;Acc:MGI:1934028]	109780040	110144011	-	47103
4	102544841	102545883	1043	*	WTinWT_7days_21620	-2.21249556974158	0.000495953992716585	ENSMUSG00000028525	Pde4b	phosphodiesterase 4B, cAMP specific [Source:MGI Symbol;Acc:MGI:99557]	102087543	102607259	+	ENSMUSG00000082264	Gm12799	predicted gene 12799 [Source:MGI Symbol;Acc:MGI:3652118]	102046568	102049127	-	495714	ENSMUSG00000077260	Gm24869	predicted gene, 24869 [Source:MGI Symbol;Acc:MGI:5454646]	102736812	102736939	+	190929
12	15998098	15999177	1080	*	WTinWT_7days_26126	-2.21249556974158	0.000495953992716585	ENSMUSG00000113930	AC161050.1		15980647	16015545	-	ENSMUSG00000113739	AC159622.3		15976264	15980488	-	17610	ENSMUSG00000113142	AC102435.1		16155101	16155623	+	155924
19	31746358	31747123	766	*	WTinWT_7days_21081	-2.21249556974157	0.000495953992716585	ENSMUSG00000052920	Prkg1	protein kinase, cGMP-dependent, type I [Source:MGI Symbol;Acc:MGI:108174]	30567551	31765033	-	ENSMUSG00000053536	Cstf2t	cleavage stimulation factor, 3' pre-RNA subunit 2, tau [Source:MGI Symbol;Acc:MGI:1932622]	31082841	31086590	+	659768	ENSMUSG00000052595	A1cf	APOBEC1 complementation factor [Source:MGI Symbol;Acc:MGI:1917115]	31868761	31949406	+	121638
5	86244701	86245365	665	*	WTinWT_21days_43231	2.21120048478046	0.0000000000000687109067401582	ENSMUSG00000061184	Tmprss11c	transmembrane protease, serine 11c [Source:MGI Symbol;Acc:MGI:3521861]	86231481	86289308	-	ENSMUSG00000094833	Gm25473	predicted gene, 25473 [Source:MGI Symbol;Acc:MGI:5455250]	86236855	86236961	-	7740	ENSMUSG00000061259	Tmprss11d	transmembrane protease, serine 11d [Source:MGI Symbol;Acc:MGI:2385221]	86302217	86373420	-	56852
2	93746185	93747123	939	*	WTinWT_7days_47553	-2.20847101134463	0.000000000000000276916580079603	ENSMUSG00000027198	Ext2	exostoses (multiple) 2 [Source:MGI Symbol;Acc:MGI:108050]	93661028	93822568	-	ENSMUSG00000040310	Alx4	aristaless-like homeobox 4 [Source:MGI Symbol;Acc:MGI:108359]	93642384	93681339	+	64846	ENSMUSG00000081353	Gm13818	predicted gene 13818 [Source:MGI Symbol;Acc:MGI:3649322]	93794570	93795080	+	47447
6	148706770	148707531	762	*	WTinWT_7days_20692	-2.20564890188509	0.000588896873715699	ENSMUSG00000107405	Gm44115	predicted gene, 44115 [Source:MGI Symbol;Acc:MGI:5690507]	148701998	148712269	+	ENSMUSG00000081556	Gm15778	predicted gene 15778 [Source:MGI Symbol;Acc:MGI:3783220]	148699029	148699636	-	7134	ENSMUSG00000040029	Ipo8	importin 8 [Source:MGI Symbol;Acc:MGI:2444611]	148770683	148831467	-	63152
12	107562614	107563245	632	*	WTinWT_7days_23042	-2.20564890188509	0.000215000339423313							ENSMUSG00000060375	3110018I06Rik	RIKEN cDNA 3110018I06 gene [Source:MGI Symbol;Acc:MGI:1920410]	107488632	107489636	+	72978	ENSMUSG00000079359	Gm9006	predicted gene 9006 [Source:MGI Symbol;Acc:MGI:3644004]	107613000	107613840	+	49755
7	132323412	132324027	616	*	WTinWT_7days_29291	-2.20564890188509	0.000215000339423313	ENSMUSG00000030849	Fgfr2	fibroblast growth factor receptor 2 [Source:MGI Symbol;Acc:MGI:95523]	130162451	133123350	-	ENSMUSG00000109550	Gm44892	predicted gene 44892 [Source:MGI Symbol;Acc:MGI:5753468]	132321595	132322082	+	1330	ENSMUSG00000109137	Gm35000	predicted gene, 35000 [Source:MGI Symbol;Acc:MGI:5594159]	132361375	132365863	-	37348
9	79755906	79756430	525	*	WTinWT_7days_8508	-2.20557439666535	0.0000000000000393710543470112	ENSMUSG00000032330	Cox7a2	cytochrome c oxidase subunit VIIa 2 [Source:MGI Symbol;Acc:MGI:1316715]	79755361	79759878	-	ENSMUSG00000032332	Col12a1	collagen, type XII, alpha 1 [Source:MGI Symbol;Acc:MGI:88448]	79598991	79718831	-	37075	ENSMUSG00000032328	Tmem30a	transmembrane protein 30A [Source:MGI Symbol;Acc:MGI:106402]	79768943	79793507	-	12513
X	31761059	31762078	1020	*	WTinWT_21days_25712	2.20437105221248	0.000144984381134734							ENSMUSG00000095637	Btbd35f25	BTB domain containing 35, family member 25 [Source:MGI Symbol;Acc:MGI:5434963]	31715660	31717156	-	43903	ENSMUSG00000095770	Gm21637	predicted gene, 21637 [Source:MGI Symbol;Acc:MGI:5434992]	31962044	31962821	+	199966
12	117930895	117932455	1561	*	WTinWT_7days_22964	-2.2025357988123	0.0000000727942343635178	ENSMUSG00000018581	Dnah11	dynein, axonemal, heavy chain 11 [Source:MGI Symbol;Acc:MGI:1100864]	117877982	118199043	-	ENSMUSG00000021175	Cdca7l	cell division cycle associated 7 like [Source:MGI Symbol;Acc:MGI:2384982]	117804289	117878706	+	52189	ENSMUSG00000113831	AC163032.1		118231595	118234564	-	299140
5	53437541	53438942	1402	*	WTinWT_21days_19181	2.20212696623059	0.000000000000000199263260843192							ENSMUSG00000088646	Gm26486	predicted gene, 26486 [Source:MGI Symbol;Acc:MGI:5456263]	53418573	53418682	+	18859	ENSMUSG00000039191	Rbpj	recombination signal binding protein for immunoglobulin kappa J region [Source:MGI Symbol;Acc:MGI:96522]	53466152	53657362	+	27210
15	52000923	52001493	571	*	WTinWT_21days_25655	2.20037244895397	0.0000412701402926225							ENSMUSG00000022314	Rad21	RAD21 cohesin complex component [Source:MGI Symbol;Acc:MGI:108016]	51962605	51991760	-	9163	ENSMUSG00000068522	Aard	alanine and arginine rich domain containing protein [Source:MGI Symbol;Acc:MGI:2181621]	52040107	52045722	+	38614
13	59025488	59026420	933	*	WTinWT_7days_19044	-2.20025763192565	0.000100025257648323	ENSMUSG00000055254	Ntrk2	neurotrophic tyrosine kinase, receptor, type 2 [Source:MGI Symbol;Acc:MGI:97384]	58806596	59133970	+	ENSMUSG00000021553	Slc28a3	solute carrier family 28 (sodium-coupled nucleoside transporter), member 3 [Source:MGI Symbol;Acc:MGI:2137361]	58545399	58610877	-	414611	ENSMUSG00000021557	Agtpbp1	ATP/GTP binding protein 1 [Source:MGI Symbol;Acc:MGI:2159437]	59449537	59585227	-	423117
5	143304473	143305699	1227	*	WTinWT_7days_29103	-2.20025763192565	0.0000600654655536048	ENSMUSG00000039244	E130309D02Rik	RIKEN cDNA E130309D02 gene [Source:MGI Symbol;Acc:MGI:2442621]	143301195	143315360	-	ENSMUSG00000093910	Zfp853	zinc finger protein 853 [Source:MGI Symbol;Acc:MGI:2685638]	143287038	143293623	-	10850	ENSMUSG00000105609	Gm42501	predicted gene 42501 [Source:MGI Symbol;Acc:MGI:5662638]	143314839	143315864	+	9140
11	104171432	104171959	528	*	WTinWT_7days_8959	-2.20025763192565	0.0000600654655536048	ENSMUSG00000018634	Crhr1	corticotropin releasing hormone receptor 1 [Source:MGI Symbol;Acc:MGI:88498]	104132855	104175523	+	ENSMUSG00000062421	Arf2	ADP-ribosylation factor 2 [Source:MGI Symbol;Acc:MGI:99595]	103966739	103985337	+	186095	ENSMUSG00000049506	Sppl2c	signal peptide peptidase 2C [Source:MGI Symbol;Acc:MGI:3045264]	104186327	104191163	+	14368
17	5983201	5984400	1200	*	WTinWT_21days_10255	2.19788220412241	0.000000000740731300371205	ENSMUSG00000023805	Synj2	synaptojanin 2 [Source:MGI Symbol;Acc:MGI:1201671]	5941280	6044290	+	ENSMUSG00000002365	Snx9	sorting nexin 9 [Source:MGI Symbol;Acc:MGI:1913866]	5841328	5931033	+	52168	ENSMUSG00000015659	Serac1	serine active site containing 1 [Source:MGI Symbol;Acc:MGI:2447813]	6042196	6079741	-	57796
9	75198302	75199033	732	*	WTinWT_7days_25137	-2.19590225441111	0.0000263803689590473	ENSMUSG00000034593	Myo5a	myosin VA [Source:MGI Symbol;Acc:MGI:105976]	75071015	75223688	+	ENSMUSG00000089651	Gm16353	predicted gene 16353 [Source:MGI Symbol;Acc:MGI:3840136]	75132959	75134181	-	64121	ENSMUSG00000033590	Myo5c	myosin VC [Source:MGI Symbol;Acc:MGI:2442485]	75232020	75305451	+	32987
12	76774607	76775231	625	*	WTinWT_21days_20776	2.19449026947804	0.00000803960414808817	ENSMUSG00000090258	Churc1	churchill domain containing 1 [Source:MGI Symbol;Acc:MGI:1923684]	76765538	76783180	+	ENSMUSG00000021061	Sptb	spectrin beta, erythrocytic [Source:MGI Symbol;Acc:MGI:98387]	76580488	76710547	-	64060	ENSMUSG00000042808	Gpx2	glutathione peroxidase 2 [Source:MGI Symbol;Acc:MGI:106609]	76792333	76795554	-	17102
12	117566115	117566917	803	*	WTinWT_7days_49776	-2.19325990654379	0.00000000103000581249336	ENSMUSG00000041992	Rapgef5	Rap guanine nucleotide exchange factor (GEF) 5 [Source:MGI Symbol;Acc:MGI:2444365]	117516479	117759737	+	ENSMUSG00000101930	Gm5441	predicted gene 5441 [Source:MGI Symbol;Acc:MGI:3779489]	117234521	117337022	-	229093	ENSMUSG00000089482	Gm24741	predicted gene, 24741 [Source:MGI Symbol;Acc:MGI:5454518]	117574342	117574447	+	7425
2	132669163	132670558	1396	*	WTinWT_7days_26212	-2.19231036437768	0.0000114000672698825							ENSMUSG00000081445	Rpl23a-ps4	ribosomal protein L23A, pseudogene 4 [Source:MGI Symbol;Acc:MGI:3651728]	132662242	132662696	+	6467	ENSMUSG00000084089	Gm14099	predicted gene 14099 [Source:MGI Symbol;Acc:MGI:3651731]	132673385	132673989	-	2827
9	123003990	123004866	877	*	WTinWT_21days_50878	2.18888240092276	0.000000000000114764784964534	ENSMUSG00000036768	Kif15	kinesin family member 15 [Source:MGI Symbol;Acc:MGI:1098258]	122951046	123018733	+	ENSMUSG00000111617	AC133650.2		122993127	122993704	+	10286	ENSMUSG00000110945	AC133650.1		123018995	123021572	-	14129
2	80770005	80771697	1693	*	WTinWT_21days_27704	2.18874268067696	0.000000269272639003408							ENSMUSG00000077404	Gm25420	predicted gene, 25420 [Source:MGI Symbol;Acc:MGI:5455197]	80707589	80707715	+	62290	ENSMUSG00000064193	Gm4735	predicted gene 4735 [Source:MGI Symbol;Acc:MGI:3645521]	80837141	80838442	+	65444
10	7942278	7943564	1287	*	WTinWT_21days_24920	2.18874268067695	0.000000269272639003408	ENSMUSG00000015755	Tab2	TGF-beta activated kinase 1/MAP3K7 binding protein 2 [Source:MGI Symbol;Acc:MGI:1915902]	7905653	7956230	-	ENSMUSG00000039981	Zc3h12d	zinc finger CCCH type containing 12D [Source:MGI Symbol;Acc:MGI:3045313]	7832470	7870396	+	71882	ENSMUSG00000112360	AC153568.1		8001943	8021292	-	58379
8	115112030	115112580	551	*	WTinWT_7days_10809	-2.18673376627725	0.00000214907091631438	ENSMUSG00000004637	Wwox	WW domain-containing oxidoreductase [Source:MGI Symbol;Acc:MGI:1931237]	114439655	115352708	+	ENSMUSG00000088428	Gm22556	predicted gene, 22556 [Source:MGI Symbol;Acc:MGI:5452333]	115052814	115052913	-	59117	ENSMUSG00000110592	4930488N15Rik	RIKEN cDNA 4930488N15 gene [Source:MGI Symbol;Acc:MGI:1922282]	115585392	115595152	+	472812
15	28137818	28138524	707	*	WTinWT_21days_3100	2.18498344148244	0.0000000445971222811388							ENSMUSG00000022263	Trio	triple functional domain (PTPRF interacting) [Source:MGI Symbol;Acc:MGI:1927230]	27730652	28025848	-	111970	ENSMUSG00000022262	Dnah5	dynein, axonemal, heavy chain 5 [Source:MGI Symbol;Acc:MGI:107718]	28203752	28472045	+	65228
2	180305180	180306259	1080	*	WTinWT_7days_44193	-2.18461402364585	0.00000000000000000991179553023278							ENSMUSG00000038980	Rbbp8nl	RBBP8 N-terminal like [Source:MGI Symbol;Acc:MGI:3606212]	180277646	180289879	-	15301	ENSMUSG00000015627	Gata5	GATA binding protein 5 [Source:MGI Symbol;Acc:MGI:109497]	180325133	180334699	-	18874
16	85387378	85387679	302	*	WTinWT_7days_19916	-2.18378153160271	0.166803030429038							ENSMUSG00000022892	App	amyloid beta (A4) precursor protein [Source:MGI Symbol;Acc:MGI:88059]	84954440	85173707	-	213671	ENSMUSG00000041134	Cyyr1	cysteine and tyrosine-rich protein 1 [Source:MGI Symbol;Acc:MGI:2152187]	85421533	85553397	-	33854
13	31017406	31017637	232	*	WTinWT_7days_21015	-2.18378153160271	0.173324281467593							ENSMUSG00000082014	Gm11371	predicted gene 11371 [Source:MGI Symbol;Acc:MGI:3651829]	31009177	31010362	+	7044	ENSMUSG00000114161	AL606496.1		31072730	31077845	-	55093
2	170704049	170704478	430	*	WTinWT_7days_23452	-2.18378153160271	0.166803030429038							ENSMUSG00000085158	Gm14264	predicted gene 14264 [Source:MGI Symbol;Acc:MGI:3649394]	170652434	170662465	-	41584	ENSMUSG00000027560	Dok5	docking protein 5 [Source:MGI Symbol;Acc:MGI:1924079]	170731807	170879769	+	27329
10	107880327	107880639	313	*	WTinWT_7days_24768	-2.18378153160271	0.166803030429038	ENSMUSG00000091455	Otogl	otogelin-like [Source:MGI Symbol;Acc:MGI:3647600]	107760531	107912134	-	ENSMUSG00000035916	Ptprq	protein tyrosine phosphatase, receptor type, Q [Source:MGI Symbol;Acc:MGI:1096349]	107517049	107720051	-	160276	ENSMUSG00000112910	AC113439.1		107946645	107977834	+	66006
8	120456385	120456621	237	*	WTinWT_7days_25085	-2.18378153160271	0.173324281467593	ENSMUSG00000092329	Gm20388	predicted gene 20388 [Source:MGI Symbol;Acc:MGI:5141853]	119910841	124345722	+	ENSMUSG00000080549	Gm22715	predicted gene, 22715 [Source:MGI Symbol;Acc:MGI:5452492]	120443459	120443549	-	12836	ENSMUSG00000097983	Gm26971	predicted gene, 26971 [Source:MGI Symbol;Acc:MGI:5504086]	120520615	120521686	+	63994
16	63350390	63350634	245	*	WTinWT_7days_25933	-2.18378153160271	0.166803030429038							ENSMUSG00000022912	Pros1	protein S (alpha) [Source:MGI Symbol;Acc:MGI:1095733]	62854307	62929346	+	421044	ENSMUSG00000052504	Epha3	Eph receptor A3 [Source:MGI Symbol;Acc:MGI:99612]	63543538	63864158	-	192904
4	12406323	12406619	297	*	WTinWT_7days_26559	-2.18378153160271	0.173324281467593							ENSMUSG00000085909	Gm11846	predicted gene 11846 [Source:MGI Symbol;Acc:MGI:3651794]	12271399	12314583	+	91740	ENSMUSG00000104211	Gm37985	predicted gene, 37985 [Source:MGI Symbol;Acc:MGI:5611213]	12597388	12671843	+	190769
15	76432552	76433006	455	*	WTinWT_7days_26887	-2.18378153160271	0.166803030429038	ENSMUSG00000022558	Mroh1	maestro heat-like repeat family member 1 [Source:MGI Symbol;Acc:MGI:2442558]	76380261	76453038	+	ENSMUSG00000060794	Tssk5	testis-specific serine kinase 5 [Source:MGI Symbol;Acc:MGI:1920792]	76371958	76374938	-	57614	ENSMUSG00000099260	Mir6954	microRNA 6954 [Source:MGI Symbol;Acc:MGI:5531152]	76433214	76433273	+	208
2	156982903	156983125	223	*	WTinWT_7days_26988	-2.18378153160271	0.166803030429038	ENSMUSG00000027634	Ndrg3	N-myc downstream regulated gene 3 [Source:MGI Symbol;Acc:MGI:1352499]	156927345	156992056	-	ENSMUSG00000098750	Gm27653	predicted gene, 27653 [Source:MGI Symbol;Acc:MGI:5531035]	156964158	156964293	-	18610	ENSMUSG00000082163	Gm14276	predicted gene 14276 [Source:MGI Symbol;Acc:MGI:3701955]	156994173	156994892	-	11048
17	51537969	51538353	385	*	WTinWT_7days_27176	-2.18378153160271	0.166803030429038							ENSMUSG00000023923	Tbc1d5	TBC1 domain family, member 5 [Source:MGI Symbol;Acc:MGI:1919488]	50733127	51179349	-	358620	ENSMUSG00000023927	Satb1	special AT-rich sequence binding protein 1 [Source:MGI Symbol;Acc:MGI:105084]	51736187	51833290	-	197834
2	108925611	108925899	289	*	WTinWT_7days_27245	-2.18378153160271	0.166803030429038							ENSMUSG00000083424	Rpl35a-ps4	ribosomal protein 35A, pseudogene 4 [Source:MGI Symbol;Acc:MGI:3650995]	108874926	108875258	-	50353	ENSMUSG00000063684	Gm13910	predicted gene 13910 [Source:MGI Symbol;Acc:MGI:3651143]	108948806	108950233	+	22907
11	51278006	51278548	543	*	WTinWT_7days_28005	-2.18378153160271	0.166803030429038	ENSMUSG00000020385	Clk4	CDC like kinase 4 [Source:MGI Symbol;Acc:MGI:1098551]	51261730	51281766	+	ENSMUSG00000093734	Gm25082	predicted gene, 25082 [Source:MGI Symbol;Acc:MGI:5454859]	51270435	51270689	+	7317	ENSMUSG00000063564	Col23a1	collagen, type XXIII, alpha 1 [Source:MGI Symbol;Acc:MGI:2653243]	51289920	51583918	+	11372
10	83019368	83019841	474	*	WTinWT_7days_28197	-2.18378153160271	0.166803030429038	ENSMUSG00000034612	Chst11	carbohydrate sulfotransferase 11 [Source:MGI Symbol;Acc:MGI:1927166]	82985498	83195900	+	ENSMUSG00000071151	Gm4799	predicted gene 4799 [Source:MGI Symbol;Acc:MGI:3648850]	82954344	82955000	+	64368	ENSMUSG00000112084	AC102114.1		83027761	83031695	-	7920
1	98072320	98072650	331	*	WTinWT_7days_28377	-2.18378153160271	0.166803030429038	ENSMUSG00000026335	Pam	peptidylglycine alpha-amidating monooxygenase [Source:MGI Symbol;Acc:MGI:97475]	97795114	98095646	-	ENSMUSG00000089706	B230216N24Rik	RIKEN cDNA B230216N24 gene [Source:MGI Symbol;Acc:MGI:1925853]	98031116	98057680	-	14640	ENSMUSG00000100182	1810006J02Rik	RIKEN cDNA 1810006J02 gene [Source:MGI Symbol;Acc:MGI:1916280]	98131456	98144655	+	58806
7	118061023	118061411	389	*	WTinWT_7days_28859	-2.18378153160271	0.166803030429038							ENSMUSG00000088116	Gm24063	predicted gene, 24063 [Source:MGI Symbol;Acc:MGI:5453840]	117776794	117776898	+	284125	ENSMUSG00000008683	Rps15a	ribosomal protein S15A [Source:MGI Symbol;Acc:MGI:2389091]	118104372	118116188	-	42961
7	67243760	67244470	711	*	WTinWT_21days_2339	2.18096129671273	0.0000000000247005771090624	ENSMUSG00000043831	Lysmd4	LysM, putative peptidoglycan-binding, domain containing 4 [Source:MGI Symbol;Acc:MGI:1922349]	67222544	67307330	+	ENSMUSG00000097527	1700112J16Rik	RIKEN cDNA 1700112J16 gene [Source:MGI Symbol;Acc:MGI:1923878]	67204082	67222536	-	21224	ENSMUSG00000109539	Gm44667	predicted gene 44667 [Source:MGI Symbol;Acc:MGI:5753243]	67268906	67272242	-	24436
1	136706843	136708364	1522	*	WTinWT_7days_18034	-2.18091764253694	0.00000187960528802064	ENSMUSG00000097448	Platr22	pluripotency associated transcript 22 [Source:MGI Symbol;Acc:MGI:4439804]	136696211	136726142	+	ENSMUSG00000092912	Gm24086	predicted gene, 24086 [Source:MGI Symbol;Acc:MGI:5453863]	136697374	136697471	+	9372	ENSMUSG00000096432	Gm22132	predicted gene, 22132 [Source:MGI Symbol;Acc:MGI:5451909]	136757510	136757609	-	49146
1	133813549	133814069	521	*	WTinWT_21days_20028	2.18036362577237	0.000000000324440574829124							ENSMUSG00000026463	Atp2b4	ATPase, Ca++ transporting, plasma membrane 4 [Source:MGI Symbol;Acc:MGI:88111]	133699457	133801041	-	12508	ENSMUSG00000103166	Gm10537	predicted gene 10537 [Source:MGI Symbol;Acc:MGI:3642691]	133829528	133831225	+	15459
1	120135974	120136700	727	*	WTinWT_7days_51379	-2.17942436187437	0.0000000195163038487194	ENSMUSG00000026388	3110009E18Rik	RIKEN cDNA 3110009E18 gene [Source:MGI Symbol;Acc:MGI:1920353]	120121187	120188189	+	ENSMUSG00000026385	Dbi	diazepam binding inhibitor [Source:MGI Symbol;Acc:MGI:94865]	120113280	120121078	-	14896	ENSMUSG00000026389	Steap3	STEAP family member 3 [Source:MGI Symbol;Acc:MGI:1915678]	120190757	120272705	-	54057
15	25571811	25573785	1975	*	WTinWT_21days_20831	2.17841008917141	0.000000000000174378886954204							ENSMUSG00000056089	Gm5468	predicted gene 5468 [Source:MGI Symbol;Acc:MGI:3648948]	25414192	25414844	+	156967	ENSMUSG00000022272	Myo10	myosin X [Source:MGI Symbol;Acc:MGI:107716]	25622525	25813673	+	48740
1	42216709	42217125	417	*	WTinWT_21days_29399	2.17735181172015	0.0777627752008653							ENSMUSG00000101877	Gm8176	predicted gene 8176 [Source:MGI Symbol;Acc:MGI:3646477]	42179290	42180388	-	36321	ENSMUSG00000053640	Gm9915	predicted gene 9915 [Source:MGI Symbol;Acc:MGI:3641924]	42229726	42231108	+	12601
1	122661403	122661700	298	*	WTinWT_21days_27185	2.17735181171983	0.0751912582995224							ENSMUSG00000089190	Gm25771	predicted gene, 25771 [Source:MGI Symbol;Acc:MGI:5455548]	122553173	122553316	+	108087	ENSMUSG00000099451	Gm29192	predicted gene 29192 [Source:MGI Symbol;Acc:MGI:5579898]	122810306	122810682	+	148606
7	54116269	54116644	376	*	WTinWT_21days_24641	2.17735181171982	0.0751912582995224							ENSMUSG00000099089	Gm27921	predicted gene, 27921 [Source:MGI Symbol;Acc:MGI:5531303]	54008473	54008580	-	107689	ENSMUSG00000092856	Gm25956	predicted gene, 25956 [Source:MGI Symbol;Acc:MGI:5455733]	54213169	54213385	-	96525
9	73079967	73080468	502	*	WTinWT_21days_27267	2.17735181171982	0.0751912582995224	ENSMUSG00000032202	Rab27a	RAB27A, member RAS oncogene family [Source:MGI Symbol;Acc:MGI:1861441]	73044854	73097629	+	ENSMUSG00000098468	Gm27186	predicted gene 27186 [Source:MGI Symbol;Acc:MGI:5521029]	73060951	73061257	+	18710	ENSMUSG00000092622	Khdc3	KH domain containing 3, subcortical maternal complex member [Source:MGI Symbol;Acc:MGI:1914241]	73101836	73104438	+	21368
10	86262290	86262672	383	*	WTinWT_21days_27559	2.17735181171982	0.0751912582995224	ENSMUSG00000059602	Syn3	synapsin III [Source:MGI Symbol;Acc:MGI:1351334]	86055125	86498896	-	ENSMUSG00000087256	Gm15990	predicted gene 15990 [Source:MGI Symbol;Acc:MGI:3801993]	86125827	86129854	+	132436	ENSMUSG00000020044	Timp3	tissue inhibitor of metalloproteinase 3 [Source:MGI Symbol;Acc:MGI:98754]	86300372	86349506	+	37700
X	73685107	73685582	476	*	WTinWT_21days_28688	2.17735181171982	0.0751912582995224							ENSMUSG00000019558	Slc6a8	solute carrier family 6 (neurotransmitter transporter, creatine), member 8 [Source:MGI Symbol;Acc:MGI:2147834]	73673150	73682502	+	2605	ENSMUSG00000002015	Bcap31	B cell receptor associated protein 31 [Source:MGI Symbol;Acc:MGI:1350933]	73686178	73716175	-	596
12	59713720	59714187	468	*	WTinWT_21days_30346	2.17735181171982	0.0751912582995224							ENSMUSG00000077603	Gm22673	predicted gene, 22673 [Source:MGI Symbol;Acc:MGI:5452450]	59672990	59673120	+	40600	ENSMUSG00000112355	AC165351.1		59718310	59720329	-	4123
X	118831975	118832603	629	*	WTinWT_21days_28075	2.17735181171964	0.113012075349268							ENSMUSG00000081171	Gm7485	predicted gene 7485 [Source:MGI Symbol;Acc:MGI:3644059]	118697795	118698903	-	133072	ENSMUSG00000081587	Gm14926	predicted gene 14926 [Source:MGI Symbol;Acc:MGI:3705617]	119413252	119413989	+	580649
3	155641558	155641910	353	*	WTinWT_21days_29511	2.17735181171964	0.0751912582995224							ENSMUSG00000103295	Scp2-ps1	sterol carrier protein 2, pseudogene 1 [Source:MGI Symbol;Acc:MGI:98255]	155514441	155515311	+	126247	ENSMUSG00000103981	Gm37449	predicted gene, 37449 [Source:MGI Symbol;Acc:MGI:5610677]	155754971	155755240	-	113061
4	94739136	94739465	330	*	WTinWT_7days_15886	-2.17499844746418	0.0488924762777793	ENSMUSG00000006386	Tek	endothelial-specific receptor tyrosine kinase [Source:MGI Symbol;Acc:MGI:98664]	94739289	94874976	+	ENSMUSG00000028576	Ift74	intraflagellar transport 74 [Source:MGI Symbol;Acc:MGI:1914944]	94614491	94693229	+	45907	ENSMUSG00000028575	Eqtn	equatorin, sperm acrosome associated [Source:MGI Symbol;Acc:MGI:1915003]	94907267	94928843	-	167802
9	84808156	84808562	407	*	WTinWT_7days_27046	-2.17499844746369	0.0516415474494265	ENSMUSG00000099724	4930554C24Rik	RIKEN cDNA 4930554C24 gene [Source:MGI Symbol;Acc:MGI:1922503]	84774398	84857691	+	ENSMUSG00000111770	AC109212.1		84676576	84677002	-	131154	ENSMUSG00000111500	AC107808.2		84858707	84862914	+	50145
17	79299842	79300083	242	*	WTinWT_7days_4977	-2.17499844746369	0.0755284644725292							ENSMUSG00000024084	Qpct	glutaminyl-peptide cyclotransferase (glutaminyl cyclase) [Source:MGI Symbol;Acc:MGI:1917786]	79051906	79090243	+	209599	ENSMUSG00000036533	Cdc42ep3	CDC42 effector protein (Rho GTPase binding) 3 [Source:MGI Symbol;Acc:MGI:2384718]	79334025	79355091	-	33942
12	119973112	119973678	567	*	WTinWT_7days_23335	-2.17499844746366	0.0516415474494265	ENSMUSG00000048004	Tmem196	transmembrane protein 196 [Source:MGI Symbol;Acc:MGI:2685374]	119945822	120021246	+	ENSMUSG00000092720	Gm25675	predicted gene, 25675 [Source:MGI Symbol;Acc:MGI:5455452]	119919324	119919441	-	53671	ENSMUSG00000098707	Gm27236	predicted gene 27236 [Source:MGI Symbol;Acc:MGI:5521079]	120000527	120000968	+	26849
9	67901406	67902503	1098	*	WTinWT_7days_8239	-2.17484617186457	0.000000000699493370688385	ENSMUSG00000035284	Vps13c	vacuolar protein sorting 13C [Source:MGI Symbol;Acc:MGI:2444207]	67840396	67995638	+	ENSMUSG00000047990	C2cd4a	C2 calcium-dependent domain containing 4A [Source:MGI Symbol;Acc:MGI:3645763]	67830489	67832330	-	69076	ENSMUSG00000111841	AC140460.1		68017964	68025714	-	115461
6	20404761	20405314	554	*	WTinWT_21days_23770	2.1741641587717	0.0251307001642492							ENSMUSG00000107067	Gm42581	predicted gene 42581 [Source:MGI Symbol;Acc:MGI:5662718]	19788053	19789018	+	615743	ENSMUSG00000106763	Gm19102	predicted gene, 19102 [Source:MGI Symbol;Acc:MGI:5011287]	20970438	20970990	-	565124
1	156019796	156020328	533	*	WTinWT_21days_26960	2.1741641587716	0.0326446254219731	ENSMUSG00000026466	Tor1aip1	torsin A interacting protein 1 [Source:MGI Symbol;Acc:MGI:3582693]	156004599	156036480	-	ENSMUSG00000102833	Gm9694	predicted gene 9694 [Source:MGI Symbol;Acc:MGI:3780102]	155973318	155974506	+	45290	ENSMUSG00000102964	9430034N14Rik	RIKEN cDNA 9430034N14 gene [Source:MGI Symbol;Acc:MGI:2444791]	156026223	156030007	-	5895
12	80728115	80728655	541	*	WTinWT_21days_28245	2.1741641587716	0.0232751145551907							ENSMUSG00000066438	Plekhd1	pleckstrin homology domain containing, family D (with coiled-coil domains) member 1 [Source:MGI Symbol;Acc:MGI:3036228]	80692591	80724214	+	3901	ENSMUSG00000062961	Ccdc177	coiled-coil domain containing 177 [Source:MGI Symbol;Acc:MGI:2686414]	80754043	80760687	-	25388
X	42432142	42432828	687	*	WTinWT_21days_27759	2.17416415877159	0.0326446254219731							ENSMUSG00000083450	Gm14619	predicted gene 14619 [Source:MGI Symbol;Acc:MGI:3705487]	42347512	42347679	+	84463	ENSMUSG00000105993	Tex13c2	TEX13 family member C2 [Source:MGI Symbol;Acc:MGI:5663474]	42489691	42491524	+	56863
14	111154577	111155092	516	*	WTinWT_21days_28130	2.17416415877159	0.0326446254219731							ENSMUSG00000045871	Slitrk6	SLIT and NTRK-like family, member 6 [Source:MGI Symbol;Acc:MGI:2443198]	110748578	110755149	-	399428	ENSMUSG00000093362	Gm22802	predicted gene, 22802 [Source:MGI Symbol;Acc:MGI:5452579]	111282046	111282134	+	126954
17	60253700	60254240	541	*	WTinWT_21days_26727	2.17416415877127	0.0326446254219731							ENSMUSG00000101606	Gm29051	predicted gene 29051 [Source:MGI Symbol;Acc:MGI:5579757]	60001418	60130875	-	122825	ENSMUSG00000064732	Gm23447	predicted gene, 23447 [Source:MGI Symbol;Acc:MGI:5453224]	60486007	60486169	+	231767
8	68157044	68157710	667	*	WTinWT_7days_261	-2.17295228729781	0.000000000000000000000000000519610948610062	ENSMUSG00000030465	Psd3	pleckstrin and Sec7 domain containing 3 [Source:MGI Symbol;Acc:MGI:1918215]	67689082	68212027	-	ENSMUSG00000077545	Gm22018	predicted gene, 22018 [Source:MGI Symbol;Acc:MGI:5451795]	68010340	68010470	+	146574	ENSMUSG00000097609	Gm26659	predicted gene, 26659 [Source:MGI Symbol;Acc:MGI:5477153]	68218173	68228413	-	60463
17	44814756	44814993	238	*	WTinWT_21days_4159	2.17247848098823	0.00931685667640619	ENSMUSG00000039153	Runx2	runt related transcription factor 2 [Source:MGI Symbol;Acc:MGI:99829]	44495987	44814797	-	ENSMUSG00000073394	Runx2os1	runt related transcription factor 2, opposite strand 1 [Source:MGI Symbol;Acc:MGI:3641707]	44735845	44737612	+	77144	ENSMUSG00000096425	Gm24979	predicted gene, 24979 [Source:MGI Symbol;Acc:MGI:5454756]	45209966	45210091	+	394973
1	91286643	91287850	1208	*	WTinWT_7days_47653	-2.17239717826458	0.0000000000356149813079338	ENSMUSG00000034343	Ube2f	ubiquitin-conjugating enzyme E2F (putative) [Source:MGI Symbol;Acc:MGI:1915171]	91250304	91290337	+	ENSMUSG00000034353	Ramp1	receptor (calcitonin) activity modifying protein 1 [Source:MGI Symbol;Acc:MGI:1858418]	91179822	91225196	+	61447	ENSMUSG00000083064	Gm7785	predicted gene 7785 [Source:MGI Symbol;Acc:MGI:3645449]	91296045	91296936	+	8195
18	88015956	88016469	514	*	WTinWT_21days_20432	2.1714356248821	0.00709345569442457							ENSMUSG00000077641	Gm24987	predicted gene, 24987 [Source:MGI Symbol;Acc:MGI:5454764]	87925431	87925564	-	90392	ENSMUSG00000056153	Socs6	suppressor of cytokine signaling 6 [Source:MGI Symbol;Acc:MGI:1924885]	88665224	88927481	-	648755
15	16624658	16625664	1007	*	WTinWT_21days_28732	2.1714356248821	0.00709345569442457							ENSMUSG00000088704	Gm25550	predicted gene, 25550 [Source:MGI Symbol;Acc:MGI:5455327]	15819227	15819354	+	805304	ENSMUSG00000025370	Cdh9	cadherin 9 [Source:MGI Symbol;Acc:MGI:107433]	16778101	16857094	+	152437
5	121065440	121066070	631	*	WTinWT_21days_17130	2.17143562488209	0.0118969083168793							ENSMUSG00000029608	Rph3a	rabphilin 3A [Source:MGI Symbol;Acc:MGI:102788]	120940499	121010092	-	55348	ENSMUSG00000043733	Ptpn11	protein tyrosine phosphatase, non-receptor type 11 [Source:MGI Symbol;Acc:MGI:99511]	121130533	121191397	-	64463
18	37714768	37715011	244	*	WTinWT_21days_3011	2.17143562488209	0.00267678448491006	ENSMUSG00000104512	Gm37165	predicted gene, 37165 [Source:MGI Symbol;Acc:MGI:5610393]	37714279	37726121	-	ENSMUSG00000088493	Gm24401	predicted gene, 24401 [Source:MGI Symbol;Acc:MGI:5454178]	37705979	37706069	+	8699	ENSMUSG00000103585	Pcdhgb4	protocadherin gamma subfamily B, 4 [Source:MGI Symbol;Acc:MGI:1935173]	37720369	37841870	+	5358
10	61670507	61671461	955	*	WTinWT_21days_30522	2.17143562488209	0.00267678448491006	ENSMUSG00000020089	Ppa1	pyrophosphatase (inorganic) 1 [Source:MGI Symbol;Acc:MGI:97831]	61648552	61674168	+	ENSMUSG00000020090	Npffr1	neuropeptide FF receptor 1 [Source:MGI Symbol;Acc:MGI:2685082]	61595492	61628565	+	41942	ENSMUSG00000112581	AC124421.2		61674789	61680255	-	3328
5	23906875	23907521	647	*	WTinWT_21days_13527	2.17072677005568	0.00175871061750171							ENSMUSG00000097180	2700038G22Rik	RIKEN cDNA 2700038G22 gene [Source:MGI Symbol;Acc:MGI:1914444]	23850597	23855038	+	51837	ENSMUSG00000028995	Fam126a	family with sequence similarity 126, member A [Source:MGI Symbol;Acc:MGI:2149839]	23915276	24030690	-	7755
17	13552203	13552480	278	*	WTinWT_21days_3054	2.17072677005524	0.0028515646505132	ENSMUSG00000038347	Tcte2	t-complex-associated testis expressed 2 [Source:MGI Symbol;Acc:MGI:98641]	13482553	13761825	-	ENSMUSG00000095184	Gm26375	predicted gene, 26375 [Source:MGI Symbol;Acc:MGI:5456152]	13534064	13534169	-	18034	ENSMUSG00000077349	Gm24867	predicted gene, 24867 [Source:MGI Symbol;Acc:MGI:5454644]	13675376	13675482	+	122896
19	21213620	21214045	426	*	WTinWT_7days_18079	-2.17031375873249	0.02128992886597							ENSMUSG00000024749	Tmc1	transmembrane channel-like gene family 1 [Source:MGI Symbol;Acc:MGI:2151016]	20783458	20954202	-	259418	ENSMUSG00000024750	Zfand5	zinc finger, AN1-type domain 5 [Source:MGI Symbol;Acc:MGI:1278334]	21272278	21282289	+	58233
9	48816374	48816590	217	*	WTinWT_7days_6271	-2.17031375873245	0.02128992886597	ENSMUSG00000066687	Zbtb16	zinc finger and BTB domain containing 16 [Source:MGI Symbol;Acc:MGI:103222]	48654297	48836222	-	ENSMUSG00000032271	Nnmt	nicotinamide N-methyltransferase [Source:MGI Symbol;Acc:MGI:1099443]	48591877	48605153	-	211221	ENSMUSG00000111570	CT009741.1		48896451	48905982	+	79861
12	26186389	26186844	456	*	WTinWT_7days_23644	-2.17031375873203	0.02128992886597	ENSMUSG00000113550	AC162801.2		26091962	26210505	-	ENSMUSG00000113611	AC162801.3		26150316	26150513	+	35876	ENSMUSG00000113115	AC162801.1		26211267	26240707	+	24423
X	31747038	31748241	1204	*	WTinWT_21days_30254	2.17021360645563	0.000759590551925945							ENSMUSG00000095637	Btbd35f25	BTB domain containing 35, family member 25 [Source:MGI Symbol;Acc:MGI:5434963]	31715660	31717156	-	29882	ENSMUSG00000095770	Gm21637	predicted gene, 21637 [Source:MGI Symbol;Acc:MGI:5434992]	31962044	31962821	+	213803
10	41709400	41709923	524	*	WTinWT_21days_23598	2.16982492722557	0.000219358112144632	ENSMUSG00000075225	Ccdc162	coiled-coil domain containing 162 [Source:MGI Symbol;Acc:MGI:1923223]	41538846	41716634	-	ENSMUSG00000111376	AC161426.1		41685771	41686056	-	23344	ENSMUSG00000019813	Cep57l1	centrosomal protein 57-like 1 [Source:MGI Symbol;Acc:MGI:1915511]	41718840	41809871	-	8917
13	95605658	95606853	1196	*	WTinWT_21days_27378	2.16907367876014	0.0000118420462805432	ENSMUSG00000048376	F2r	coagulation factor II (thrombin) receptor [Source:MGI Symbol;Acc:MGI:101802]	95601803	95618487	-	ENSMUSG00000113969	AC159263.2		95578292	95578976	-	26682	ENSMUSG00000021676	Iqgap2	IQ motif containing GTPase activating protein 2 [Source:MGI Symbol;Acc:MGI:2449975]	95627177	95891922	-	20324
12	118423845	118424653	809	*	WTinWT_7days_41173	-2.16750910654863	0.0000000000000000000000000017346118092414							ENSMUSG00000025323	Sp4	trans-acting transcription factor 4 [Source:MGI Symbol;Acc:MGI:107595]	118234933	118301440	-	122405	ENSMUSG00000065348	Gm25577	predicted gene, 25577 [Source:MGI Symbol;Acc:MGI:5455354]	118504928	118505034	-	80275
11	109635772	109636340	569	*	WTinWT_7days_19702	-2.16740150815341	0.0120232233505185	ENSMUSG00000086733	Gm11685	predicted gene 11685 [Source:MGI Symbol;Acc:MGI:3651603]	109616320	109641789	+	ENSMUSG00000041895	Wipi1	WD repeat domain, phosphoinositide interacting 1 [Source:MGI Symbol;Acc:MGI:1261864]	109573331	109611967	-	23805	ENSMUSG00000020612	Prkar1a	protein kinase, cAMP dependent regulatory, type I, alpha [Source:MGI Symbol;Acc:MGI:104878]	109649405	109669656	+	13065
19	29209873	29210410	538	*	WTinWT_7days_20615	-2.16740150815341	0.00919816514063161							ENSMUSG00000068466	Gm5518	predicted gene 5518 [Source:MGI Symbol;Acc:MGI:3648673]	29160118	29160765	+	49108	ENSMUSG00000024789	Jak2	Janus kinase 2 [Source:MGI Symbol;Acc:MGI:96629]	29251828	29313080	+	41418
10	129026236	129026468	233	*	WTinWT_7days_3485	-2.16740150815341	0.00919816514063161							ENSMUSG00000063374	Olfr763	olfactory receptor 763 [Source:MGI Symbol;Acc:MGI:3030597]	129010791	129013313	+	12923	ENSMUSG00000107648	Olfr764-ps1	olfactory receptor 764, pseudogene 1 [Source:MGI Symbol;Acc:MGI:3030598]	129032697	129039896	-	6229
17	74802611	74803188	578	*	WTinWT_7days_20570	-2.16740150815317	0.00463467833929726	ENSMUSG00000024078	Ttc27	tetratricopeptide repeat domain 27 [Source:MGI Symbol;Acc:MGI:1921446]	74717750	74863570	+	ENSMUSG00000024073	Birc6	baculoviral IAP repeat-containing 6 [Source:MGI Symbol;Acc:MGI:1276108]	74528295	74703356	+	99255	ENSMUSG00000001870	Ltbp1	latent transforming growth factor beta binding protein 1 [Source:MGI Symbol;Acc:MGI:109151]	75005568	75392512	+	202380
10	19176281	19176818	538	*	WTinWT_7days_49060	-2.16731790393702	0.00000000000000157046989081611	ENSMUSG00000111052	AC158622.3		19141751	19206702	+	ENSMUSG00000111320	AC158622.4		19123207	19123436	+	52845	ENSMUSG00000111606	AC161825.2		19262034	19262983	+	85216
2	169702736	169703286	551	*	WTinWT_7days_17008	-2.1654158145065	0.0017535468863108	ENSMUSG00000096972	Gm26883	predicted gene, 26883 [Source:MGI Symbol;Acc:MGI:5477377]	169633646	169888503	-	ENSMUSG00000103662	Gm34294	predicted gene, 34294 [Source:MGI Symbol;Acc:MGI:5593453]	169624056	169628318	-	74418	ENSMUSG00000103935	AY702102	cDNA sequence AY702102 [Source:MGI Symbol;Acc:MGI:3525150]	169962015	169963187	-	258729
8	68212113	68212588	476	*	WTinWT_7days_17894	-2.1654158145065	0.0017535468863108							ENSMUSG00000030465	Psd3	pleckstrin and Sec7 domain containing 3 [Source:MGI Symbol;Acc:MGI:1918215]	67689082	68212027	-	86	ENSMUSG00000097609	Gm26659	predicted gene, 26659 [Source:MGI Symbol;Acc:MGI:5477153]	68218173	68228413	-	5585
8	3660833	3661342	510	*	WTinWT_7days_16051	-2.16541581450646	0.0040117251960079	ENSMUSG00000108859	Gm44776	predicted gene 44776 [Source:MGI Symbol;Acc:MGI:5753352]	3660599	3660979	-	ENSMUSG00000012705	Retn	resistin [Source:MGI Symbol;Acc:MGI:1888506]	3655770	3660110	+	723	ENSMUSG00000013974	Mcemp1	mast cell expressed membrane protein 1 [Source:MGI Symbol;Acc:MGI:1916439]	3665754	3669259	+	4412
2	24733010	24733699	690	*	WTinWT_7days_23710	-2.16541581450646	0.0040117251960079	ENSMUSG00000004113	Cacna1b	calcium channel, voltage-dependent, N type, alpha 1B subunit [Source:MGI Symbol;Acc:MGI:88296]	24603887	24763152	-	ENSMUSG00000083973	Gm13459	predicted gene 13459 [Source:MGI Symbol;Acc:MGI:3651862]	24674701	24675346	+	57664	ENSMUSG00000036893	Ehmt1	euchromatic histone methyltransferase 1 [Source:MGI Symbol;Acc:MGI:1924933]	24789928	24919614	-	56229
5	144308269	144308533	265	*	WTinWT_7days_1960	-2.16397517734127	0.000759590551925945	ENSMUSG00000047843	Bri3	brain protein I3 [Source:MGI Symbol;Acc:MGI:1933174]	144244437	144446757	+	ENSMUSG00000086894	Gm15708	predicted gene 15708 [Source:MGI Symbol;Acc:MGI:3783149]	144277061	144280513	+	27756	ENSMUSG00000104600	Dmrt1i	Dmrt1 interacting ncRNA [Source:MGI Symbol;Acc:MGI:4887388]	144357923	144361048	+	49390
11	49972290	49972778	489	*	WTinWT_7days_19688	-2.16397517734127	0.000759590551925945	ENSMUSG00000020374	Rasgef1c	RasGEF domain family, member 1C [Source:MGI Symbol;Acc:MGI:1921813]	49901835	49980994	+	ENSMUSG00000080487	Gm23492	predicted gene, 23492 [Source:MGI Symbol;Acc:MGI:5453269]	49895731	49895845	+	76445	ENSMUSG00000020376	Rnf130	ring finger protein 130 [Source:MGI Symbol;Acc:MGI:1891717]	50025346	50104758	+	52568
2	122020400	122021085	686	*	WTinWT_7days_23298	-2.16288225954654	0.00033195033129154							ENSMUSG00000033411	Ctdspl2	CTD (carboxy-terminal domain, RNA polymerase II, polypeptide A) small phosphatase like 2 [Source:MGI Symbol;Acc:MGI:1196405]	121956001	122013642	+	6758	ENSMUSG00000027236	Eif3j1	eukaryotic translation initiation factor 3, subunit J1 [Source:MGI Symbol;Acc:MGI:1925905]	122028546	122056598	+	7461
6	84178689	84179304	616	*	WTinWT_7days_13133	-2.16288225954653	0.00033195033129154	ENSMUSG00000033788	Dysf	dysferlin [Source:MGI Symbol;Acc:MGI:1349385]	84008590	84211060	+	ENSMUSG00000087001	Gm15475	predicted gene 15475 [Source:MGI Symbol;Acc:MGI:3705288]	84093772	84107007	-	71682	ENSMUSG00000107538	Gm44127	predicted gene, 44127 [Source:MGI Symbol;Acc:MGI:5690519]	84225252	84286603	+	45948
1	164053465	164054160	696	*	WTinWT_7days_12411	-2.16133392819336	0.0000406496249846844	ENSMUSG00000026582	Sele	selectin, endothelial cell [Source:MGI Symbol;Acc:MGI:98278]	164048234	164057677	+	ENSMUSG00000103960	Gm37119	predicted gene, 37119 [Source:MGI Symbol;Acc:MGI:5610347]	164031960	164032348	+	21117	ENSMUSG00000026581	Sell	selectin, lymphocyte [Source:MGI Symbol;Acc:MGI:98279]	164061982	164084181	+	7822
1	61016457	61017552	1096	*	WTinWT_7days_20569	-2.16133392819336	0.0000406496249846844							ENSMUSG00000026009	Icos	inducible T cell co-stimulator [Source:MGI Symbol;Acc:MGI:1858745]	60977927	61000320	+	16137	ENSMUSG00000082804	Rpl17-ps1	ribosomal protein L17, pseudogene 1 [Source:MGI Symbol;Acc:MGI:3652107]	61075674	61076225	+	58122
10	127271801	127272711	911	*	WTinWT_7days_22021	-2.16133392819336	0.0000406496249846844	ENSMUSG00000025410	Dctn2	dynactin 2 [Source:MGI Symbol;Acc:MGI:107733]	127266368	127281950	+	ENSMUSG00000074657	Kif5a	kinesin family member 5A [Source:MGI Symbol;Acc:MGI:109564]	127225696	127263348	-	8453	ENSMUSG00000025409	Mbd6	methyl-CpG binding domain protein 6 [Source:MGI Symbol;Acc:MGI:106378]	127281956	127289018	-	9245
11	106125645	106126528	884	*	WTinWT_7days_19610	-2.16133392819322	0.0000406496249846844	ENSMUSG00000085229	Gm11672	predicted gene 11672 [Source:MGI Symbol;Acc:MGI:3651419]	106126336	106127351	-	ENSMUSG00000001983	Taco1	translational activator of mitochondrially encoded cytochrome c oxidase I [Source:MGI Symbol;Acc:MGI:1917457]	106066061	106073612	+	52033	ENSMUSG00000040699	Limd2	LIM domain containing 2 [Source:MGI Symbol;Acc:MGI:1915053]	106156256	106160860	-	29728
9	115357879	115359010	1132	*	WTinWT_7days_15271	-2.16076554407595	0.0000176318068375734							ENSMUSG00000032437	Stt3b	STT3, subunit of the oligosaccharyltransferase complex, homolog B (S. cerevisiae) [Source:MGI Symbol;Acc:MGI:1915542]	115242581	115310421	-	47458	ENSMUSG00000080409	Mir467h	microRNA 467h [Source:MGI Symbol;Acc:MGI:3783381]	115381819	115381939	+	22809
5	64435398	64435860	463	*	WTinWT_7days_16360	-2.16076554407595	0.0000176318068375734	ENSMUSG00000105105	Gm31363	predicted gene, 31363 [Source:MGI Symbol;Acc:MGI:5590522]	64433955	64473588	+	ENSMUSG00000105443	Gm43837	predicted gene 43837 [Source:MGI Symbol;Acc:MGI:5663974]	64383454	64386205	+	49193	ENSMUSG00000100911	1700027F09Rik	RIKEN cDNA 1700027F09 gene [Source:MGI Symbol;Acc:MGI:1917249]	64454813	64467943	-	18953
1	55448015	55448541	527	*	WTinWT_7days_51029	-2.16028968370584	0.0000075780562849064	ENSMUSG00000038349	Plcl1	phospholipase C-like 1 [Source:MGI Symbol;Acc:MGI:3036262]	55405921	55754285	+	ENSMUSG00000102145	Gm38056	predicted gene, 38056 [Source:MGI Symbol;Acc:MGI:5611284]	55440904	55445930	+	2085	ENSMUSG00000102831	Gm37382	predicted gene, 37382 [Source:MGI Symbol;Acc:MGI:5610610]	55559460	55561055	+	110919
8	115300005	115300884	880	*	WTinWT_7days_7938	-2.16028968370526	0.0000075780562849064	ENSMUSG00000004637	Wwox	WW domain-containing oxidoreductase [Source:MGI Symbol;Acc:MGI:1931237]	114439655	115352708	+	ENSMUSG00000088428	Gm22556	predicted gene, 22556 [Source:MGI Symbol;Acc:MGI:5452333]	115052814	115052913	-	247092	ENSMUSG00000110592	4930488N15Rik	RIKEN cDNA 4930488N15 gene [Source:MGI Symbol;Acc:MGI:1922282]	115585392	115595152	+	284508
14	16269714	16270633	920	*	WTinWT_7days_9972	-2.15953781701066	0.00000142053019321434	ENSMUSG00000021785	Ngly1	N-glycanase 1 [Source:MGI Symbol;Acc:MGI:1913276]	16249280	16311926	+	ENSMUSG00000021786	Oxsm	3-oxoacyl-ACP synthase, mitochondrial [Source:MGI Symbol;Acc:MGI:1918397]	16238656	16249808	-	19906	ENSMUSG00000017485	Top2b	topoisomerase (DNA) II beta [Source:MGI Symbol;Acc:MGI:98791]	16365179	16430787	+	94546
18	65049902	65051223	1322	*	WTinWT_7days_16185	-2.15923566243253	0.00000061653187643114	ENSMUSG00000024589	Nedd4l	neural precursor cell expressed, developmentally down-regulated gene 4-like [Source:MGI Symbol;Acc:MGI:1933754]	64887756	65217826	+	ENSMUSG00000088304	Gm24504	predicted gene, 24504 [Source:MGI Symbol;Acc:MGI:5454281]	64786329	64786428	-	263474	ENSMUSG00000065402	Mir122	microRNA 122 [Source:MGI Symbol;Acc:MGI:2676805]	65248861	65248926	+	197638
6	100409961	100410567	607	*	WTinWT_7days_50236	-2.158340380969	0.0000000056376638856492							ENSMUSG00000072872	Rybp	RING1 and YY1 binding protein [Source:MGI Symbol;Acc:MGI:1929059]	100228565	100287485	-	122476	ENSMUSG00000087929	Gm23234	predicted gene, 23234 [Source:MGI Symbol;Acc:MGI:5453011]	100494681	100494814	-	84114
10	53770945	53772569	1625	*	WTinWT_7days_6548	-2.15752854666682	0.0000000000240043038290689							ENSMUSG00000019856	Fam184a	family with sequence similarity 184, member A [Source:MGI Symbol;Acc:MGI:1923156]	53633145	53751123	-	19822	ENSMUSG00000112809	AC153816.1		53798024	53803529	-	25455
14	25032485	25033385	901	*	WTinWT_21days_45911	2.15723461817362	0.000000000000407738293412481							ENSMUSG00000072686	Gm10398	predicted gene 10398 [Source:MGI Symbol;Acc:MGI:3642254]	24909414	24913440	+	119045	ENSMUSG00000097601	Gm26660	predicted gene, 26660 [Source:MGI Symbol;Acc:MGI:5477154]	25355801	25378635	-	322416
11	111064849	111065217	369	*	WTinWT_21days_3985	-2.15678901204234	0.00000000000000110044522229961							ENSMUSG00000051497	Kcnj16	potassium inwardly-rectifying channel, subfamily J, member 16 [Source:MGI Symbol;Acc:MGI:1314842]	110968033	111027968	+	36881	ENSMUSG00000041695	Kcnj2	potassium inwardly-rectifying channel, subfamily J, member 2 [Source:MGI Symbol;Acc:MGI:104744]	111066164	111076821	+	947
4	46594148	46594658	511	*	WTinWT_21days_13669	2.15383807483214	0.000000000752235384689128	ENSMUSG00000028337	Coro2a	coronin, actin binding protein 2A [Source:MGI Symbol;Acc:MGI:1345966]	46536937	46602202	-	ENSMUSG00000085990	Gm16731	predicted gene, 16731 [Source:MGI Symbol;Acc:MGI:4439655]	46535901	46539802	+	54346	ENSMUSG00000039813	Tbc1d2	TBC1 domain family, member 2 [Source:MGI Symbol;Acc:MGI:2652885]	46604390	46650209	-	9732
8	120661038	120661831	794	*	WTinWT_21days_51228	2.1523862706436	0.00000000602453806911683	ENSMUSG00000097919	Gm27021	predicted gene, 27021 [Source:MGI Symbol;Acc:MGI:5504136]	120608786	120668079	-	ENSMUSG00000097500	Gm26537	predicted gene, 26537 [Source:MGI Symbol;Acc:MGI:5477031]	120643950	120653687	+	7351	ENSMUSG00000031818	Cox4i1	cytochrome c oxidase subunit IV isoform 1 [Source:MGI Symbol;Acc:MGI:88473]	120668222	120674207	+	6391
16	11007317	11007816	500	*	WTinWT_21days_52615	2.1523862706436	0.00000000602453806911683	ENSMUSG00000022500	Litaf	LPS-induced TN factor [Source:MGI Symbol;Acc:MGI:1929512]	10959275	11066157	-	ENSMUSG00000088543	Gm24961	predicted gene, 24961 [Source:MGI Symbol;Acc:MGI:5454738]	10994386	10994569	+	12748	ENSMUSG00000097056	Gm4262	predicted gene 4262 [Source:MGI Symbol;Acc:MGI:3782439]	11008898	11015186	+	1082
5	45690632	45691190	559	*	WTinWT_21days_53423	2.1482509402709	0.000000267470506459605	ENSMUSG00000015880	Ncapg	non-SMC condensin I complex, subunit G [Source:MGI Symbol;Acc:MGI:1930197]	45669919	45700546	+	ENSMUSG00000104986	1600023N17Rik	RIKEN cDNA 1600023N17 gene [Source:MGI Symbol;Acc:MGI:1917038]	45668702	45669708	-	20924	ENSMUSG00000015882	Lcorl	ligand dependent nuclear receptor corepressor-like [Source:MGI Symbol;Acc:MGI:2651932]	45697181	45857615	-	5991
19	34504882	34506573	1692	*	WTinWT_7days_5462	-2.147393999239	0.0000000000000000428760584690327	ENSMUSG00000024781	Lipa	lysosomal acid lipase A [Source:MGI Symbol;Acc:MGI:96789]	34492318	34527474	-	ENSMUSG00000097558	Gm26902	predicted gene, 26902 [Source:MGI Symbol;Acc:MGI:5477396]	34474808	34481546	+	23336	ENSMUSG00000045932	Ifit2	interferon-induced protein with tetratricopeptide repeats 2 [Source:MGI Symbol;Acc:MGI:99449]	34550694	34576419	+	44121
4	46546775	46547441	667	*	WTinWT_21days_13727	2.14682383800343	0.000000937905205827182	ENSMUSG00000028337	Coro2a	coronin, actin binding protein 2A [Source:MGI Symbol;Acc:MGI:1345966]	46536937	46602202	-	ENSMUSG00000085990	Gm16731	predicted gene, 16731 [Source:MGI Symbol;Acc:MGI:4439655]	46535901	46539802	+	6973	ENSMUSG00000039813	Tbc1d2	TBC1 domain family, member 2 [Source:MGI Symbol;Acc:MGI:2652885]	46604390	46650209	-	56949
10	28804778	28805890	1113	*	WTinWT_21days_15626	2.14682383800291	0.000000937905205827182	ENSMUSG00000049109	Themis	thymocyte selection associated [Source:MGI Symbol;Acc:MGI:2443552]	28668360	28883818	+	ENSMUSG00000019889	Ptprk	protein tyrosine phosphatase, receptor type, K [Source:MGI Symbol;Acc:MGI:103310]	28074820	28597397	+	207381	ENSMUSG00000112111	AC159472.1		28806294	28806756	-	404
4	107357533	107358794	1262	*	WTinWT_21days_15765	2.14320127048779	0.0000076675481262241	ENSMUSG00000057375	Yipf1	Yip1 domain family, member 1 [Source:MGI Symbol;Acc:MGI:1915532]	107314363	107359823	+	ENSMUSG00000086041	Gm12869	predicted gene 12869 [Source:MGI Symbol;Acc:MGI:3649409]	107349039	107351353	-	6180	ENSMUSG00000028614	Ndc1	NDC1 transmembrane nucleoporin [Source:MGI Symbol;Acc:MGI:1920037]	107367784	107416346	+	8990
8	110836933	110837379	447	*	WTinWT_21days_47844__WTinWT_7days_26665	2.14320127048779	0.0000116957831348363	ENSMUSG00000033732	Sf3b3	splicing factor 3b, subunit 3 [Source:MGI Symbol;Acc:MGI:1289341]	110810239	110846787	-	ENSMUSG00000085068	Gm15895	predicted gene 15895 [Source:MGI Symbol;Acc:MGI:3802071]	110805638	110807477	+	29456	ENSMUSG00000080396	Snord111	small nucleolar RNA, C/D box 111 [Source:MGI Symbol;Acc:MGI:3819518]	110838528	110838616	-	1149
4	134165168	134166551	1384	*	WTinWT_21days_30498	2.13799400359688	0.0000949768022397023	ENSMUSG00000037443	Cep85	centrosomal protein 85 [Source:MGI Symbol;Acc:MGI:1917262]	134129858	134187112	-	ENSMUSG00000028843	Sh3bgrl3	SH3 domain binding glutamic acid-rich protein-like 3 [Source:MGI Symbol;Acc:MGI:1920973]	134127406	134128789	-	36379	ENSMUSG00000098693	Gm27619	predicted gene, 27619 [Source:MGI Symbol;Acc:MGI:5531001]	134167808	134167895	-	1257
2	102039214	102039963	750	*	WTinWT_7days_16866	-2.13668455031133	0.000000267470506459605	ENSMUSG00000085417	Gm13919	predicted gene 13919 [Source:MGI Symbol;Acc:MGI:3651616]	102039629	102066725	+	ENSMUSG00000027163	Commd9	COMM domain containing 9 [Source:MGI Symbol;Acc:MGI:1923751]	101886247	101901646	+	137568	ENSMUSG00000085110	Gm13920	predicted gene 13920 [Source:MGI Symbol;Acc:MGI:3651615]	102057587	102061430	+	17624
2	59513428	59514280	853	*	WTinWT_7days_6492	-2.13548181604952	0.000000252059775295967							ENSMUSG00000026989	Dapl1	death associated protein-like 1 [Source:MGI Symbol;Acc:MGI:1923997]	59484653	59505020	+	8408	ENSMUSG00000081157	Gm13552	predicted gene 13552 [Source:MGI Symbol;Acc:MGI:3650819]	59564268	59564684	-	49988
2	33402283	33404561	2279	*	WTinWT_21days_8674	2.13528379670555	0.0000000000000000000096285794314448							ENSMUSG00000038831	Ralgps1	Ral GEF with PH domain and SH3 binding motif 1 [Source:MGI Symbol;Acc:MGI:1922008]	33133417	33371486	-	30797	ENSMUSG00000068966	Zbtb34	zinc finger and BTB domain containing 34 [Source:MGI Symbol;Acc:MGI:2685195]	33406108	33431324	-	1547
18	68214344	68214876	533	*	WTinWT_21days_53032	2.13451289079154	0.0000000328117738862627	ENSMUSG00000024544	Ldlrad4	low density lipoprotein receptor class A domain containing 4 [Source:MGI Symbol;Acc:MGI:1277150]	67933257	68255549	+	ENSMUSG00000024542	Cep192	centrosomal protein 192 [Source:MGI Symbol;Acc:MGI:1918049]	67800107	67885168	+	329176	ENSMUSG00000038121	Fam210a	family with sequence similarity 210, member A [Source:MGI Symbol;Acc:MGI:1914000]	68260187	68300333	-	45311
12	113193112	113193692	581	*	WTinWT_7days_47350	-2.13410921112945	0.00000218395808716897							ENSMUSG00000049036	Tmem121	transmembrane protein 121 [Source:MGI Symbol;Acc:MGI:1916445]	113185930	113189523	+	3589	ENSMUSG00000087842	Gm25622	predicted gene, 25622 [Source:MGI Symbol;Acc:MGI:5455399]	113214149	113214252	+	20457
3	101745860	101746390	531	*	WTinWT_7days_10836	-2.13410921112939	0.00000218395808716897							ENSMUSG00000106070	Gm43135	predicted gene 43135 [Source:MGI Symbol;Acc:MGI:5663272]	101691789	101699632	+	46228	ENSMUSG00000105642	Gm43134	predicted gene 43134 [Source:MGI Symbol;Acc:MGI:5663271]	101748124	101750009	+	1734
X	48493486	48494238	753	*	WTinWT_21days_41158__WTinWT_7days_20442	2.13149297971432	0.00000000000000416988842810305	ENSMUSG00000036932	Aifm1	apoptosis-inducing factor, mitochondrion-associated 1 [Source:MGI Symbol;Acc:MGI:1349419]	48474944	48513563	-	ENSMUSG00000031103	Elf4	E74-like factor 4 (ets domain transcription factor) [Source:MGI Symbol;Acc:MGI:1928377]	48411046	48463132	-	30354	ENSMUSG00000031104	Rab33a	RAB33A, member RAS oncogene family [Source:MGI Symbol;Acc:MGI:109493]	48519285	48530232	+	25047
12	117761696	117762412	717	*	WTinWT_7days_25130	-2.1306867579704	0.0000116587978011412							ENSMUSG00000041992	Rapgef5	Rap guanine nucleotide exchange factor (GEF) 5 [Source:MGI Symbol;Acc:MGI:2444365]	117516479	117759737	+	1959	ENSMUSG00000021175	Cdca7l	cell division cycle associated 7 like [Source:MGI Symbol;Acc:MGI:2384982]	117804289	117878706	+	41877
8	119897726	119898479	754	*	WTinWT_21days_2162	2.13019247796823	0.000000268589695913529							ENSMUSG00000031828	Klhl36	kelch-like 36 [Source:MGI Symbol;Acc:MGI:2385305]	119862266	119876995	+	20731	ENSMUSG00000031826	Usp10	ubiquitin specific peptidase 10 [Source:MGI Symbol;Acc:MGI:894652]	119910360	119957560	+	11881
7	126663546	126664203	658	*	WTinWT_21days_15255	2.12987100332427	0.0011411452356205	ENSMUSG00000030714	Sgf29	SAGA complex associated factor 29 [Source:MGI Symbol;Acc:MGI:1922815]	126649309	126672925	+	ENSMUSG00000066175	2510046G10Rik	RIKEN cDNA 2510046G10 gene [Source:MGI Symbol;Acc:MGI:3698051]	126648543	126649594	-	13952	ENSMUSG00000030711	Sult1a1	sulfotransferase family 1A, phenol-preferring, member 1 [Source:MGI Symbol;Acc:MGI:102896]	126672865	126676432	-	8662
16	4206267	4206966	700	*	WTinWT_21days_20026	2.12987100332427	0.0011411452356205	ENSMUSG00000022521	Crebbp	CREB binding protein [Source:MGI Symbol;Acc:MGI:1098280]	4081328	4213997	-	ENSMUSG00000103937	Gm37186	predicted gene, 37186 [Source:MGI Symbol;Acc:MGI:5610414]	4170776	4173636	-	32631	ENSMUSG00000089645	Gm5766	predicted gene 5766 [Source:MGI Symbol;Acc:MGI:3643508]	4229230	4231206	+	22264
3	78889569	78890590	1022	*	WTinWT_7days_48941	-2.12874179515581	0.0000000000575880924714422							ENSMUSG00000102438	Gm17953	predicted gene, 17953 [Source:MGI Symbol;Acc:MGI:5010138]	78864897	78865563	-	24006	ENSMUSG00000091361	Gm5277	predicted gene 5277 [Source:MGI Symbol;Acc:MGI:3646590]	78891867	78892422	-	1277
12	69101394	69102565	1172	*	WTinWT_7days_16549	-2.1285155422062	0.0000270129771729714							ENSMUSG00000113320	AC147256.2		68896529	68994970	-	106424	ENSMUSG00000113716	AC131104.1		69115014	69120347	-	12449
9	45329094	45330003	910	*	WTinWT_7days_29173	-2.1285155422062	0.0000885059381111116	ENSMUSG00000037129	Tmprss13	transmembrane protease, serine 13 [Source:MGI Symbol;Acc:MGI:2682935]	45319100	45347581	+	ENSMUSG00000085831	1700003G13Rik	RIKEN cDNA 1700003G13 gene [Source:MGI Symbol;Acc:MGI:1919479]	45318265	45322079	-	7015	ENSMUSG00000066705	Fxyd6	FXYD domain-containing ion transport regulator 6 [Source:MGI Symbol;Acc:MGI:1890226]	45370185	45396159	+	40182
3	65670294	65670679	386	*	WTinWT_21days_44942__WTinWT_7days_23009	2.1283758505616	0.0000000000000000500025964946384	ENSMUSG00000074579	Lekr1	leucine, glutamate and lysine rich 1 [Source:MGI Symbol;Acc:MGI:3645902]	65666228	65831159	+	ENSMUSG00000098944	Mir8120	microRNA 8120 [Source:MGI Symbol;Acc:MGI:5531019]	65659288	65659426	+	10868	ENSMUSG00000104037	Gm37776	predicted gene, 37776 [Source:MGI Symbol;Acc:MGI:5611004]	65678386	65680882	+	7707
4	43694393	43695149	757	*	WTinWT_21days_4800	2.12757076211476	0.000000973725584266612	ENSMUSG00000050215	Olfr70	olfactory receptor 70 [Source:MGI Symbol;Acc:MGI:1860079]	43694784	43700807	-	ENSMUSG00000088947	Gm23257	predicted gene, 23257 [Source:MGI Symbol;Acc:MGI:5453034]	43692686	43692817	+	1576	ENSMUSG00000046450	Olfr71	olfactory receptor 71 [Source:MGI Symbol;Acc:MGI:1860080]	43704562	43710255	-	9413
17	85901120	85901757	638	*	WTinWT_21days_7612	2.12757076211476	0.000000411055528437598							ENSMUSG00000100345	Gm29418	predicted gene 29418 [Source:MGI Symbol;Acc:MGI:5580124]	85796218	85824044	-	77076	ENSMUSG00000024135	Srbd1	S1 RNA binding domain 1 [Source:MGI Symbol;Acc:MGI:1925836]	85984665	86145175	-	82908
6	52005804	52006492	689	*	WTinWT_21days_12777	2.12454700437777	0.00000143263975662149	ENSMUSG00000059182	Skap2	src family associated phosphoprotein 2 [Source:MGI Symbol;Acc:MGI:1889206]	51857422	52012549	-	ENSMUSG00000108145	Gm44191	predicted gene, 44191 [Source:MGI Symbol;Acc:MGI:5690583]	51694309	51711081	-	294723	ENSMUSG00000108244	Gm44077	predicted gene, 44077 [Source:MGI Symbol;Acc:MGI:5690469]	52012601	52026986	+	6109
8	26084389	26085008	620	*	WTinWT_21days_52001	2.12454700437777	0.000000937905205827182	ENSMUSG00000085437	1700047A11Rik	RIKEN cDNA 1700047A11 gene [Source:MGI Symbol;Acc:MGI:1923854]	26082609	26096522	+	ENSMUSG00000109640	Gm45413	predicted gene 45413 [Source:MGI Symbol;Acc:MGI:5791249]	26062515	26066052	-	18337	ENSMUSG00000013878	Rnf170	ring finger protein 170 [Source:MGI Symbol;Acc:MGI:1924983]	26119368	26151790	+	34360
2	13215573	13216440	868	*	WTinWT_21days_53199	2.12454700437777	0.00000143263975662149	ENSMUSG00000026727	Rsu1	Ras suppressor protein 1 [Source:MGI Symbol;Acc:MGI:103040]	13076821	13271415	-	ENSMUSG00000102691	Gm37780	predicted gene, 37780 [Source:MGI Symbol;Acc:MGI:5611008]	13161751	13163623	-	51950	ENSMUSG00000099246	Gm27540	predicted gene, 27540 [Source:MGI Symbol;Acc:MGI:5530922]	13226828	13227014	+	10388
18	39801987	39802769	783	*	WTinWT_21days_21341	2.12382617924102	0.00261771967972056							ENSMUSG00000051732	Pabpc2	poly(A) binding protein, cytoplasmic 2 [Source:MGI Symbol;Acc:MGI:1349723]	39773497	39776082	+	25905	ENSMUSG00000024487	Yipf5	Yip1 domain family, member 5 [Source:MGI Symbol;Acc:MGI:1914430]	40204865	40219399	-	402096
16	15566163	15566967	805	*	WTinWT_21days_21900	2.12382617924102	0.00261771967972056	ENSMUSG00000022674	Ube2v2	ubiquitin-conjugating enzyme E2 variant 2 [Source:MGI Symbol;Acc:MGI:1917870]	15552677	15594524	-	ENSMUSG00000080704	Gm6031	predicted gene 6031 [Source:MGI Symbol;Acc:MGI:3645805]	15426151	15427204	+	138959	ENSMUSG00000022673	Mcm4	minichromosome maintenance complex component 4 [Source:MGI Symbol;Acc:MGI:103199]	15623897	15637400	-	56930
6	35531213	35531662	450	*	WTinWT_21days_23660	2.12382617924102	0.00261771967972056	ENSMUSG00000029840	Mtpn	myotrophin [Source:MGI Symbol;Acc:MGI:99445]	35508906	35539888	-	ENSMUSG00000095986	Gm23053	predicted gene, 23053 [Source:MGI Symbol;Acc:MGI:5452830]	35524543	35524638	-	6575	ENSMUSG00000107110	Gm42931	predicted gene 42931 [Source:MGI Symbol;Acc:MGI:5663068]	35611089	35615669	-	79427
17	79991107	79991750	644	*	WTinWT_21days_23775	2.12382617924102	0.00261771967972056							ENSMUSG00000059811	Atl2	atlastin GTPase 2 [Source:MGI Symbol;Acc:MGI:1929492]	79848390	79896123	-	94984	ENSMUSG00000024095	Hnrnpll	heterogeneous nuclear ribonucleoprotein L-like [Source:MGI Symbol;Acc:MGI:1919942]	80029487	80062334	-	37737
8	122865350	122865584	235	*	WTinWT_21days_2561	2.12382617924102	0.00116740588459055	ENSMUSG00000092329	Gm20388	predicted gene 20388 [Source:MGI Symbol;Acc:MGI:5141853]	119910841	124345722	+	ENSMUSG00000095762	Gm16378	predicted gene 16378 [Source:MGI Symbol;Acc:MGI:3646886]	122841731	122842072	+	23278	ENSMUSG00000110440	Gm45894	predicted gene 45894 [Source:MGI Symbol;Acc:MGI:5805009]	122870174	122901457	+	4590
14	107807228	107807834	607	*	WTinWT_21days_26899	2.12382617924102	0.00261771967972056							ENSMUSG00000077224	Gm23437	predicted gene, 23437 [Source:MGI Symbol;Acc:MGI:5453214]	106766030	106766156	+	1041072	ENSMUSG00000092834	Gm24818	predicted gene, 24818 [Source:MGI Symbol;Acc:MGI:5454595]	108379564	108379724	+	571730
11	59800359	59801601	1243	*	WTinWT_7days_22289	-2.12275096379309	0.000143828889828364	ENSMUSG00000032633	Flcn	folliculin [Source:MGI Symbol;Acc:MGI:2442184]	59791408	59810016	-	ENSMUSG00000043648	Pld6	phospholipase D family, member 6 [Source:MGI Symbol;Acc:MGI:2687283]	59783897	59787645	-	12714	ENSMUSG00000087249	Gm16062	predicted gene 16062 [Source:MGI Symbol;Acc:MGI:3802162]	59810080	59818491	+	8479
19	38271008	38271919	912	*	WTinWT_7days_23521	-2.12275096379309	0.000896063594087303	ENSMUSG00000067242	Lgi1	leucine-rich repeat LGI family, member 1 [Source:MGI Symbol;Acc:MGI:1861691]	38264536	38312214	+	ENSMUSG00000054237	Fra10ac1	FRA10AC1 homolog (human) [Source:MGI Symbol;Acc:MGI:1917817]	38188481	38224138	-	46870	ENSMUSG00000105709	Gm42723	predicted gene 42723 [Source:MGI Symbol;Acc:MGI:5662860]	38300083	38315270	-	28164
1	39105287	39106202	916	*	WTinWT_7days_18630	-2.12275096379304	0.000143828889828364							ENSMUSG00000103182	Gm37091	predicted gene, 37091 [Source:MGI Symbol;Acc:MGI:5610319]	39081252	39083338	-	21949	ENSMUSG00000098833	Mir6349	microRNA 6349 [Source:MGI Symbol;Acc:MGI:5530940]	39186896	39186992	-	80694
4	53158614	53159077	464	*	WTinWT_7days_2842	-2.12049037250976	0.0000000135893912402781	ENSMUSG00000015243	Abca1	ATP-binding cassette, sub-family A (ABC1), member 1 [Source:MGI Symbol;Acc:MGI:99607]	53030787	53159895	-	ENSMUSG00000015247	Nipsnap3b	nipsnap homolog 3B (C. elegans) [Source:MGI Symbol;Acc:MGI:1913786]	53011880	53022060	+	136554	ENSMUSG00000087192	4930412L05Rik	RIKEN cDNA 4930412L05 gene [Source:MGI Symbol;Acc:MGI:1921191]	53205066	53217857	-	45989
X	101849094	101850506	1413	*	WTinWT_21days_11378	2.12006047438986	0.000000014084584640934	ENSMUSG00000079481	Nhsl2	NHS-like 2 [Source:MGI Symbol;Acc:MGI:3645090]	101849385	102092055	+	ENSMUSG00000082284	H3f3a-ps1	H3 histone, family 3A, pseudogene 1 [Source:MGI Symbol;Acc:MGI:1101782]	101824515	101824924	+	24170	ENSMUSG00000087712	Gm25828	predicted gene, 25828 [Source:MGI Symbol;Acc:MGI:5455605]	101912630	101912724	-	62124
6	131410562	131411251	690	*	WTinWT_7days_19999	-2.11880903042418	0.000508698828456449							ENSMUSG00000030189	Ybx3	Y box protein 3 [Source:MGI Symbol;Acc:MGI:2137670]	131364855	131388476	-	22086	ENSMUSG00000107832	Gm18688	predicted gene, 18688 [Source:MGI Symbol;Acc:MGI:5010873]	131432053	131433911	-	20802
9	69702060	69702800	741	*	WTinWT_7days_20796	-2.11880903042417	0.000508698828456449							ENSMUSG00000111096	AC160016.1		69599307	69599754	-	102306	ENSMUSG00000059246	Foxb1	forkhead box B1 [Source:MGI Symbol;Acc:MGI:1927549]	69757710	69760940	-	54910
2	155912510	155912962	453	*	WTinWT_7days_9304	-2.11880903042417	0.000508698828456449	ENSMUSG00000005882	Uqcc1	ubiquinol-cytochrome c reductase complex assembly factor 1 [Source:MGI Symbol;Acc:MGI:1929472]	155846894	155930310	-	ENSMUSG00000074647	Fam83c	family with sequence similarity 83, member C [Source:MGI Symbol;Acc:MGI:1918655]	155827548	155834854	-	77656	ENSMUSG00000078972	Gm15557	predicted gene 15557 [Source:MGI Symbol;Acc:MGI:3783006]	155940728	155942750	+	27766
4	62774888	62775522	635	*	WTinWT_21days_53182	2.11728923455222	0.0000000328117738862627							ENSMUSG00000086139	Gm11211	predicted gene 11211 [Source:MGI Symbol;Acc:MGI:3651244]	62723516	62727537	-	47351	ENSMUSG00000077161	Gm24117	predicted gene, 24117 [Source:MGI Symbol;Acc:MGI:5453894]	62812428	62812560	+	36906
13	24546709	24547744	1036	*	WTinWT_7days_46327	-2.11716183614759	0.0000000000165723479988375							ENSMUSG00000089413	Gm22013	predicted gene, 22013 [Source:MGI Symbol;Acc:MGI:5451790]	24486662	24486764	-	59945	ENSMUSG00000036006	Fam65b	family with sequence similarity 65, member B [Source:MGI Symbol;Acc:MGI:2444879]	24582189	24733816	+	34445
11	105385122	105386066	945	*	WTinWT_7days_15703	-2.1164481166664	0.00000451701195721901	ENSMUSG00000086487	Gm11638	predicted gene 11638 [Source:MGI Symbol;Acc:MGI:3651788]	105363252	105390642	+	ENSMUSG00000020695	Mrc2	mannose receptor, C type 2 [Source:MGI Symbol;Acc:MGI:107818]	105292643	105351139	+	33983	ENSMUSG00000086089	Gm11640	predicted gene 11640 [Source:MGI Symbol;Acc:MGI:3649238]	105434445	105435412	+	48379
14	53104576	53105798	1223	*	WTinWT_7days_21883	-2.1164481166664	0.0000000727942343635178	ENSMUSG00000076800	Trav6n-5	T cell receptor alpha variable 6N-5 [Source:MGI Symbol;Acc:MGI:3704437]	53104871	53105344	+	ENSMUSG00000092251	Trav9n-1	T cell receptor alpha variable 9N-1 [Source:MGI Symbol;Acc:MGI:3809200]	53101801	53102265	+	2311	ENSMUSG00000095646	Trav10n	T cell receptor alpha variable 10N [Source:MGI Symbol;Acc:MGI:3647936]	53122114	53122610	+	16316
1	16648057	16648933	877	*	WTinWT_21days_29231	2.11543076294775	0.00881008249814509	ENSMUSG00000079658	Eloc	elongin C [Source:MGI Symbol;Acc:MGI:1915173]	16641725	16657042	-	ENSMUSG00000102457	Gm38342	predicted gene, 38342 [Source:MGI Symbol;Acc:MGI:5611570]	16618560	16621539	+	26518	ENSMUSG00000097744	D030040B21Rik	RIKEN cDNA D030040B21 gene [Source:MGI Symbol;Acc:MGI:4437728]	16657552	16662278	+	8619
11	113060510	113061442	933	*	WTinWT_7days_14045	-2.11404881418461	0.000000411055528437598	ENSMUSG00000087259	2610035D17Rik	RIKEN cDNA 2610035D17 gene [Source:MGI Symbol;Acc:MGI:1919636]	113043895	113201838	-	ENSMUSG00000020624	4933434M16Rik	RIKEN cDNA 4933434M16 gene [Source:MGI Symbol;Acc:MGI:1918453]	112825154	112832469	+	228041	ENSMUSG00000085421	4732490B19Rik	RIKEN cDNA 4732490B19 gene [Source:MGI Symbol;Acc:MGI:2442884]	113203315	113209669	-	141873
6	72140306	72140870	565	*	WTinWT_7days_49630	-2.11404881418461	0.000000169237656730257	ENSMUSG00000056091	St3gal5	ST3 beta-galactoside alpha-2,3-sialyltransferase 5 [Source:MGI Symbol;Acc:MGI:1339963]	72097592	72154571	+	ENSMUSG00000108709	4933431G14Rik	RIKEN cDNA 4933431G14 gene [Source:MGI Symbol;Acc:MGI:1918515]	72120213	72123197	-	17109	ENSMUSG00000108371	Gm45050	predicted gene 45050 [Source:MGI Symbol;Acc:MGI:5753626]	72162849	72167707	+	21979
18	24736176	24736879	704	*	WTinWT_21days_18875	2.11186225295626	0.0000411671726001284	ENSMUSG00000034295	Fhod3	formin homology 2 domain containing 3 [Source:MGI Symbol;Acc:MGI:1925847]	24709445	25133500	+	ENSMUSG00000054745	Gm9955	predicted gene 9955 [Source:MGI Symbol;Acc:MGI:3642397]	24709040	24709348	-	26828	ENSMUSG00000088920	Gm24294	predicted gene, 24294 [Source:MGI Symbol;Acc:MGI:5454071]	24761163	24761439	+	24284
4	102393363	102394056	694	*	WTinWT_7days_49697	-2.11133030808788	0.00000143263975662149	ENSMUSG00000028525	Pde4b	phosphodiesterase 4B, cAMP specific [Source:MGI Symbol;Acc:MGI:99557]	102087543	102607259	+	ENSMUSG00000082264	Gm12799	predicted gene 12799 [Source:MGI Symbol;Acc:MGI:3652118]	102046568	102049127	-	344236	ENSMUSG00000077260	Gm24869	predicted gene, 24869 [Source:MGI Symbol;Acc:MGI:5454646]	102736812	102736939	+	342756
13	34690996	34691852	857	*	WTinWT_21days_33863__WTinWT_7days_10728	2.11114895846286	0.0000000000000000000000578884739462698							ENSMUSG00000113044	AC124687.1		34680733	34680921	-	10075	ENSMUSG00000113615	AC124687.4		34711449	34715030	+	19597
19	21104380	21105182	803	*	WTinWT_21days_29314__WTinWT_7days_5280	-2.10878325656938	0.000000000000000326782175282378							ENSMUSG00000024749	Tmc1	transmembrane channel-like gene family 1 [Source:MGI Symbol;Acc:MGI:2151016]	20783458	20954202	-	150178	ENSMUSG00000024750	Zfand5	zinc finger, AN1-type domain 5 [Source:MGI Symbol;Acc:MGI:1278334]	21272278	21282289	+	167096
7	125189960	125190617	658	*	WTinWT_21days_29059__WTinWT_7days_42855	-2.10869546548503	0.000000000000576461023361223							ENSMUSG00000108799	Glud-ps	glutamate dehydrogenase, pseudogene [Source:MGI Symbol;Acc:MGI:95754]	125075351	125076007	+	113953	ENSMUSG00000073844	Gm21957	predicted gene, 21957 [Source:MGI Symbol;Acc:MGI:5439426]	125219449	125219886	-	28832
Y	90832997	90834444	1448	*	WTinWT_21days_5947	2.10737273409251	0.000000000000117264918401096							ENSMUSG00000096768	Erdr1	erythroid differentiation regulator 1 [Source:MGI Symbol;Acc:MGI:2384747]	90784738	90816464	+	16533	ENSMUSG00000099871	Gm21742	predicted gene, 21742 [Source:MGI Symbol;Acc:MGI:5433906]	90837413	90844040	+	2969
3	110129379	110130079	701	*	WTinWT_7days_22970	-2.10708556135623	0.00267678448491006	ENSMUSG00000059857	Ntng1	netrin G1 [Source:MGI Symbol;Acc:MGI:1934028]	109780040	110144011	-	ENSMUSG00000082624	Gm12535	predicted gene 12535 [Source:MGI Symbol;Acc:MGI:3650178]	109907384	109907867	+	221512	ENSMUSG00000105639	Gm42516	predicted gene 42516 [Source:MGI Symbol;Acc:MGI:5662653]	110243862	110244628	-	113783
7	74327669	74328169	501	*	WTinWT_21days_53578	2.10658982950287	0.000000621929163549784	ENSMUSG00000025790	Slco3a1	solute carrier organic anion transporter family, member 3a1 [Source:MGI Symbol;Acc:MGI:1351867]	74275419	74554780	-	ENSMUSG00000098303	Gm27459	predicted gene, 27459 [Source:MGI Symbol;Acc:MGI:5530841]	74235558	74235664	+	92005	ENSMUSG00000085161	Gm7580	predicted gene 7580 [Source:MGI Symbol;Acc:MGI:3646746]	74392698	74411233	+	64529
18	39831429	39832367	939	*	WTinWT_21days_16065	2.10658982950286	0.00000140798486987226							ENSMUSG00000051732	Pabpc2	poly(A) binding protein, cytoplasmic 2 [Source:MGI Symbol;Acc:MGI:1349723]	39773497	39776082	+	55347	ENSMUSG00000024487	Yipf5	Yip1 domain family, member 5 [Source:MGI Symbol;Acc:MGI:1914430]	40204865	40219399	-	372498
5	64684018	64684722	705	*	WTinWT_21days_11592__WTinWT_7days_37468	-2.10482353154376	0.0000000000000000000000306977438342698							ENSMUSG00000093029	Gm25306	predicted gene, 25306 [Source:MGI Symbol;Acc:MGI:5455083]	64647633	64647749	-	36269	ENSMUSG00000097668	Gm26761	predicted gene, 26761 [Source:MGI Symbol;Acc:MGI:5477255]	64695461	64698521	-	10739
12	102250908	102251648	741	*	WTinWT_7days_10545	-2.10464175308178	0.0000076675481262241	ENSMUSG00000041771	Slc24a4	solute carrier family 24 (sodium/potassium/calcium exchanger), member 4 [Source:MGI Symbol;Acc:MGI:2447362]	102128733	102267091	+	ENSMUSG00000090050	Gm16339	predicted gene 16339 [Source:MGI Symbol;Acc:MGI:3840123]	102127806	102129906	-	121002	ENSMUSG00000105037	Gm25203	predicted gene, 25203 [Source:MGI Symbol;Acc:MGI:5454980]	102253472	102253687	-	1824
7	101486787	101487544	758	*	WTinWT_7days_16113	-2.10464175308178	0.0000076675481262241	ENSMUSG00000110195	Pde2a	phosphodiesterase 2A, cGMP-stimulated [Source:MGI Symbol;Acc:MGI:2446107]	101421691	101512827	+	ENSMUSG00000065446	Mir139	microRNA 139 [Source:MGI Symbol;Acc:MGI:2676824]	101475376	101475443	+	11344	ENSMUSG00000110301	Gm45599	predicted gene 45599 [Source:MGI Symbol;Acc:MGI:5791435]	101525376	101538330	-	37832
5	79725783	79726537	755	*	WTinWT_21days_26366	2.1029824773794	0.0146250053487891							ENSMUSG00000088422	Gm22553	predicted gene, 22553 [Source:MGI Symbol;Acc:MGI:5452330]	79638815	79639109	-	86674	ENSMUSG00000084435	Gm23429	predicted gene, 23429 [Source:MGI Symbol;Acc:MGI:5453206]	79750381	79750529	-	23844
12	4571736	4572057	322	*	WTinWT_21days_4590	2.10298247737928	0.0141697239642987							ENSMUSG00000112819	AC241534.4		4552546	4569538	-	2198	ENSMUSG00000112505	AC241534.3		4572401	4576756	-	344
14	47282792	47283352	561	*	WTinWT_21days_24340	2.10298247737926	0.0174236138396404	ENSMUSG00000048379	Socs4	suppressor of cytokine signaling 4 [Source:MGI Symbol;Acc:MGI:1914546]	47276931	47296098	+	ENSMUSG00000037572	Wdhd1	WD repeat and HMG-box DNA binding protein 1 [Source:MGI Symbol;Acc:MGI:2443514]	47240944	47276857	-	5935	ENSMUSG00000021840	Mapk1ip1l	mitogen-activated protein kinase 1 interacting protein 1-like [Source:MGI Symbol;Acc:MGI:2444022]	47298314	47323204	+	14962
9	44996872	44997103	232	*	WTinWT_21days_23005	2.10298247737924	0.0141697239642987							ENSMUSG00000032094	Cd3d	CD3 antigen, delta polypeptide [Source:MGI Symbol;Acc:MGI:88331]	44981786	44987339	+	9533	ENSMUSG00000032093	Cd3e	CD3 antigen, epsilon polypeptide [Source:MGI Symbol;Acc:MGI:88332]	44998740	45009627	-	1637
5	28038151	28038399	249	*	WTinWT_21days_3807	2.10298247737924	0.0141697239642987	ENSMUSG00000097673	Gm26608	predicted gene, 26608 [Source:MGI Symbol;Acc:MGI:5477102]	28019465	28071105	-	ENSMUSG00000106030	Gm43611	predicted gene 43611 [Source:MGI Symbol;Acc:MGI:5663748]	28032055	28036406	-	1745	ENSMUSG00000045294	Insig1	insulin induced gene 1 [Source:MGI Symbol;Acc:MGI:1916289]	28071363	28078662	+	32964
2	152683136	152684265	1130	*	WTinWT_21days_18912	2.10192078950232	0.00000219065361415102	ENSMUSG00000019188	H13	histocompatibility 13 [Source:MGI Symbol;Acc:MGI:95886]	152669461	152708670	+	ENSMUSG00000087148	1700030C14Rik	RIKEN cDNA 1700030C14 gene [Source:MGI Symbol;Acc:MGI:1922912]	152652883	152654330	-	28806	ENSMUSG00000042814	Mcts2	malignant T cell amplified sequence 2 [Source:MGI Symbol;Acc:MGI:1913655]	152687035	152687951	+	2770
9	124044062	124044581	520	*	WTinWT_21days_17283__WTinWT_7days_43441	-2.10152368473248	0.0000000000589330427694605							ENSMUSG00000035448	Ccr3	chemokine (C-C motif) receptor 3 [Source:MGI Symbol;Acc:MGI:104616]	124021972	124031689	+	12373	ENSMUSG00000049103	Ccr2	chemokine (C-C motif) receptor 2 [Source:MGI Symbol;Acc:MGI:106185]	124101950	124113557	+	57369
14	71075419	71076179	761	*	WTinWT_7days_50997	-2.09818566671465	0.000000116164159479522							ENSMUSG00000022103	Gfra2	glial cell line derived neurotrophic factor family receptor alpha 2 [Source:MGI Symbol;Acc:MGI:1195462]	70890130	70979838	+	95581	ENSMUSG00000104288	Gm37455	predicted gene, 37455 [Source:MGI Symbol;Acc:MGI:5610683]	71371002	71371530	-	294823
11	86088470	86088895	426	*	WTinWT_21days_25256	-2.09781558711275	0.0137539857934236	ENSMUSG00000034329	Brip1	BRCA1 interacting protein C-terminal helicase 1 [Source:MGI Symbol;Acc:MGI:2442836]	86058138	86201193	-	ENSMUSG00000081632	Gm11443	predicted gene 11443 [Source:MGI Symbol;Acc:MGI:3651160]	85950495	85950973	+	137497	ENSMUSG00000080823	Atp5l-ps2	ATP synthase, H+ transporting, mitochondrial F0 complex, subunit G, pseudogene 2 [Source:MGI Symbol;Acc:MGI:3651531]	86185329	86185642	+	96434
5	25127763	25128314	552	*	WTinWT_7days_19903	-2.09781558711275	0.019348645869122							ENSMUSG00000105763	Gm19088	predicted gene, 19088 [Source:MGI Symbol;Acc:MGI:5011273]	25126135	25126700	+	1063	ENSMUSG00000077832	Gm26051	predicted gene, 26051 [Source:MGI Symbol;Acc:MGI:5455828]	25168372	25168464	-	40058
2	129152723	129153266	544	*	WTinWT_7days_21693	-2.09781558711275	0.0137539857934236							ENSMUSG00000037938	Chchd5	coiled-coil-helix-coiled-coil-helix domain containing 5 [Source:MGI Symbol;Acc:MGI:1913420]	129129700	129134134	+	18589	ENSMUSG00000084826	AI847159	expressed sequence AI847159 [Source:MGI Symbol;Acc:MGI:3528181]	129158666	129180667	-	5400
11	4344042	4344505	464	*	WTinWT_7days_23211	-2.09781558711275	0.0173968305670984							ENSMUSG00000065627	Gm24803	predicted gene, 24803 [Source:MGI Symbol;Acc:MGI:5454580]	4324149	4324255	-	19787	ENSMUSG00000020419	Hormad2	HORMA domain containing 2 [Source:MGI Symbol;Acc:MGI:1923078]	4345814	4441105	-	1309
11	32139554	32140096	543	*	WTinWT_7days_24412	-2.09781558711275	0.00700490201599203							ENSMUSG00000086386	Gm12108	predicted gene 12108 [Source:MGI Symbol;Acc:MGI:3651176]	32095261	32101228	-	38326	ENSMUSG00000081613	Gm12109	predicted gene 12109 [Source:MGI Symbol;Acc:MGI:3651175]	32185005	32185701	+	44909
7	135557197	135557816	620	*	WTinWT_21days_48888	2.09768986409758	0.0000000000170198835568463	ENSMUSG00000041836	Ptpre	protein tyrosine phosphatase, receptor type, E [Source:MGI Symbol;Acc:MGI:97813]	135537481	135686293	+	ENSMUSG00000050866	Clrn3	clarin 3 [Source:MGI Symbol;Acc:MGI:2142022]	135511466	135528654	-	28543	ENSMUSG00000088141	Mir1962	microRNA 1962 [Source:MGI Symbol;Acc:MGI:3837207]	135566162	135566282	+	8346
5	53503337	53504202	866	*	WTinWT_21days_12487	2.09561765786802	0.00000017499390472478	ENSMUSG00000039191	Rbpj	recombination signal binding protein for immunoglobulin kappa J region [Source:MGI Symbol;Acc:MGI:96522]	53466152	53657362	+	ENSMUSG00000088646	Gm26486	predicted gene, 26486 [Source:MGI Symbol;Acc:MGI:5456263]	53418573	53418682	+	84655	ENSMUSG00000106807	Gm10441	predicted gene 10441 [Source:MGI Symbol;Acc:MGI:3641801]	53519260	53522731	-	15058
6	145090784	145091563	780	*	WTinWT_7days_18251	-2.0955281078914	0.0000412701402926225							ENSMUSG00000030268	Bcat1	branched chain aminotransferase 1, cytosolic [Source:MGI Symbol;Acc:MGI:104861]	144993835	145076184	-	14600	ENSMUSG00000030263	Lrmp	lymphoid-restricted membrane protein [Source:MGI Symbol;Acc:MGI:108424]	145115653	145174934	+	24090
17	35730998	35732044	1047	*	WTinWT_7days_27491	-2.0955281078914	0.0000412701402926225							ENSMUSG00000086867	Gm4577	predicted gene 4577 [Source:MGI Symbol;Acc:MGI:3782760]	35703896	35708244	+	22754	ENSMUSG00000092219	Gm20443	predicted gene 20443 [Source:MGI Symbol;Acc:MGI:5141908]	35737734	35739806	-	5690
3	93591908	93592446	539	*	WTinWT_7days_21257	-2.09552810789069	0.0000412701402926225							ENSMUSG00000041959	S100a10	S100 calcium binding protein A10 (calpactin) [Source:MGI Symbol;Acc:MGI:1339468]	93555080	93564643	+	27265	ENSMUSG00000103406	Gm5541	predicted gene 5541 [Source:MGI Symbol;Acc:MGI:3645005]	93628640	93629752	-	36194
15	25517889	25518859	971	*	WTinWT_21days_52430__WTinWT_7days_24678	2.09205664675257	0.0000000000000012778200970664							ENSMUSG00000056089	Gm5468	predicted gene 5468 [Source:MGI Symbol;Acc:MGI:3648948]	25414192	25414844	+	103045	ENSMUSG00000022272	Myo10	myosin X [Source:MGI Symbol;Acc:MGI:107716]	25622525	25813673	+	103666
13	63362263	63362759	497	*	WTinWT_21days_20471	2.08836775196337	0.00223381803693431	ENSMUSG00000021461	Fancc	Fanconi anemia, complementation group C [Source:MGI Symbol;Acc:MGI:95480]	63285043	63497278	-	ENSMUSG00000089854	Gm16133	predicted gene 16133 [Source:MGI Symbol;Acc:MGI:3802155]	63329556	63339961	+	22302	ENSMUSG00000090232	Gm16132	predicted gene 16132 [Source:MGI Symbol;Acc:MGI:3802156]	63376761	63381045	-	14002
4	80072659	80073781	1123	*	WTinWT_21days_26487	2.08836775196337	0.00261011056722122							ENSMUSG00000083219	Gm11410	predicted gene 11410 [Source:MGI Symbol;Acc:MGI:3652015]	80003989	80005131	+	67528	ENSMUSG00000082555	Gm11406	predicted gene 11406 [Source:MGI Symbol;Acc:MGI:3651132]	80440398	80440881	+	366617
13	14102377	14103042	666	*	WTinWT_21days_24137	2.08836775196333	0.0011411452356205	ENSMUSG00000039219	Arid4b	AT rich interactive domain 4B (RBP1-like) [Source:MGI Symbol;Acc:MGI:2137512]	14063232	14199603	+	ENSMUSG00000064653	Gm26129	predicted gene, 26129 [Source:MGI Symbol;Acc:MGI:5455906]	14087439	14087545	+	14832	ENSMUSG00000077802	n-R5s52	nuclear encoded rRNA 5S 52 [Source:MGI Symbol;Acc:MGI:4421897]	14118743	14118855	-	15701
6	28931630	28932144	515	*	WTinWT_21days_40801	2.08699373539792	0.0000000326904148190738	ENSMUSG00000001424	Snd1	staphylococcal nuclease and tudor domain containing 1 [Source:MGI Symbol;Acc:MGI:1929266]	28475139	28935162	+	ENSMUSG00000049939	Lrrc4	leucine rich repeat containing 4 [Source:MGI Symbol;Acc:MGI:2182081]	28661831	28831747	-	99883	ENSMUSG00000092090	Gm3294	predicted gene 3294 [Source:MGI Symbol;Acc:MGI:3781472]	28981634	29028922	+	49490
6	67105224	67105897	674	*	WTinWT_7days_51905	-2.08532651481353	0.0000000138751770687718							ENSMUSG00000087231	E230016M11Rik	RIKEN cDNA E230016M11 gene [Source:MGI Symbol;Acc:MGI:2443524]	67036599	67080654	+	24570	ENSMUSG00000097603	A430010J10Rik	RIKEN cDNA A430010J10 gene [Source:MGI Symbol;Acc:MGI:2442501]	67115673	67168426	+	9776
2	104208075	104208482	408	*	WTinWT_7days_24914	-2.08408804277249	0.0315682848871049	ENSMUSG00000068373	D430041D05Rik	RIKEN cDNA D430041D05 gene [Source:MGI Symbol;Acc:MGI:2181743]	104143073	104410334	-	ENSMUSG00000032671	A930018P22Rik	RIKEN cDNA A930018P22 gene [Source:MGI Symbol;Acc:MGI:1915493]	104122769	104124749	+	83326	ENSMUSG00000089606	Gm22501	predicted gene, 22501 [Source:MGI Symbol;Acc:MGI:5452278]	104228112	104228238	-	19630
16	55535778	55536287	510	*	WTinWT_7days_25004	-2.08408804277245	0.0315682848871049							ENSMUSG00000093292	Mir5118	microRNA 5118 [Source:MGI Symbol;Acc:MGI:4950438]	55494731	55494797	+	40981	ENSMUSG00000094020	Gm23003	predicted gene, 23003 [Source:MGI Symbol;Acc:MGI:5452780]	55594782	55594888	-	58495
12	110579124	110579544	421	*	WTinWT_21days_47866__WTinWT_7days_14720	2.08372392288446	0.00000000000220308237617782	ENSMUSG00000017843	Ppp2r5c	protein phosphatase 2, regulatory subunit B', gamma [Source:MGI Symbol;Acc:MGI:1349475]	110447120	110583062	+	ENSMUSG00000113585	AL591582.1		110474511	110486208	-	92916	ENSMUSG00000113361	AC152827.1		110590512	110592700	+	10968
3	117150960	117151608	649	*	WTinWT_21days_19968	2.08261168508146	0.0326446254219731							ENSMUSG00000106343	Gm18430	predicted gene, 18430 [Source:MGI Symbol;Acc:MGI:5010615]	117100833	117101514	-	49446	ENSMUSG00000106314	Gm9632	predicted gene 9632 [Source:MGI Symbol;Acc:MGI:3780039]	117176019	117176661	+	24411
16	80586016	80586594	579	*	WTinWT_21days_30118	2.08261168508146	0.0326446254219731							ENSMUSG00000088476	Gm23083	predicted gene, 23083 [Source:MGI Symbol;Acc:MGI:5452860]	80137352	80137467	+	448549	ENSMUSG00000089138	Gm24773	predicted gene, 24773 [Source:MGI Symbol;Acc:MGI:5454550]	80685225	80685323	+	98631
X	120606668	120607250	583	*	WTinWT_21days_28456	2.08261168508114	0.0348098478311048	ENSMUSG00000034755	Pcdh11x	protocadherin 11 X-linked [Source:MGI Symbol;Acc:MGI:2442849]	120290259	120910619	+	ENSMUSG00000081728	Gm14930	predicted gene 14930 [Source:MGI Symbol;Acc:MGI:3705504]	120442035	120442686	-	163982	ENSMUSG00000083275	Gm4993	predicted gene 4993 [Source:MGI Symbol;Acc:MGI:3647205]	120957711	120958884	+	350461
X	120440373	120440988	616	*	WTinWT_21days_29306	2.08261168508113	0.0488924762777793	ENSMUSG00000034755	Pcdh11x	protocadherin 11 X-linked [Source:MGI Symbol;Acc:MGI:2442849]	120290259	120910619	+	ENSMUSG00000081546	Gm14927	predicted gene 14927 [Source:MGI Symbol;Acc:MGI:3708103]	120371212	120371665	+	68708	ENSMUSG00000081728	Gm14930	predicted gene 14930 [Source:MGI Symbol;Acc:MGI:3705504]	120442035	120442686	-	1047
3	82904453	82904619	167	*	WTinWT_7days_21380	2.08261168508113	0.0516415474494265	ENSMUSG00000086273	Rbm46os	RNA binding motif protein 46, opposite strand [Source:MGI Symbol;Acc:MGI:1925462]	82876705	82943638	+	ENSMUSG00000028003	Lrat	lecithin-retinol acyltransferase (phosphatidylcholine-retinol-O-acyltransferase) [Source:MGI Symbol;Acc:MGI:1891259]	82892579	82903973	-	480	ENSMUSG00000102595	Gm30097	predicted gene, 30097 [Source:MGI Symbol;Acc:MGI:5589256]	82926665	83008488	-	22046
16	95415795	95416409	615	*	WTinWT_7days_16117	-2.0823780803318	0.000480872133109775	ENSMUSG00000040732	Erg	avian erythroblastosis virus E-26 (v-ets) oncogene related [Source:MGI Symbol;Acc:MGI:95415]	95359169	95586593	-	ENSMUSG00000062609	Kcnj15	potassium inwardly-rectifying channel, subfamily J, member 15 [Source:MGI Symbol;Acc:MGI:1310000]	95257558	95300260	+	115535	ENSMUSG00000022895	Ets2	E26 avian leukemia oncogene 2, 3' domain [Source:MGI Symbol;Acc:MGI:95456]	95702075	95721051	+	285666
11	74575782	74576094	313	*	WTinWT_7days_16673	-2.0823780803318	0.000335136015533291	ENSMUSG00000038807	Rap1gap2	RAP1 GTPase activating protein 2 [Source:MGI Symbol;Acc:MGI:3028623]	74383356	74610915	-	ENSMUSG00000058275	Olfr412	olfactory receptor 412 [Source:MGI Symbol;Acc:MGI:3030246]	74362069	74366218	+	209564	ENSMUSG00000093164	Gm22993	predicted gene, 22993 [Source:MGI Symbol;Acc:MGI:5452770]	74618260	74618513	-	42166
17	88658604	88659263	660	*	WTinWT_7days_18940	-2.0823780803318	0.000219851518807214	ENSMUSG00000033855	Ston1	stonin 1 [Source:MGI Symbol;Acc:MGI:1924307]	88597684	88662586	+	ENSMUSG00000034709	Ppp1r21	protein phosphatase 1, regulatory subunit 21 [Source:MGI Symbol;Acc:MGI:1921075]	88530118	88588367	+	70237	ENSMUSG00000024154	Gtf2a1l	general transcription factor IIA, 1-like [Source:MGI Symbol;Acc:MGI:1919078]	88668660	88715152	+	9397
4	19950469	19951133	665	*	WTinWT_7days_24110	-2.08237808033175	0.00185192043802331							ENSMUSG00000028238	Atp6v0d2	ATPase, H+ transporting, lysosomal V0 subunit D2 [Source:MGI Symbol;Acc:MGI:1924415]	19876841	19922605	-	27864	ENSMUSG00000086332	4930480G23Rik	RIKEN cDNA 4930480G23 gene [Source:MGI Symbol;Acc:MGI:1922238]	19979445	19985388	-	28312
19	21713927	21714146	220	*	WTinWT_21days_4658__WTinWT_7days_974	-2.08237808033166	0.000331558086398894							ENSMUSG00000047368	Abhd17b	abhydrolase domain containing 17B [Source:MGI Symbol;Acc:MGI:1917816]	21653309	21685637	+	28290	ENSMUSG00000024754	Tmem2	transmembrane protein 2 [Source:MGI Symbol;Acc:MGI:1890373]	21778342	21858327	+	64196
2	106988120	106989069	950	*	WTinWT_21days_27886	2.08227560983577	0.0000615336410085809							ENSMUSG00000027122	Arl14ep	ADP-ribosylation factor-like 14 effector protein [Source:MGI Symbol;Acc:MGI:1926020]	106962527	106974424	-	13696	ENSMUSG00000081966	Gm13900	predicted gene 13900 [Source:MGI Symbol;Acc:MGI:3652334]	107000748	107001245	+	11679
18	5686720	5687300	581	*	WTinWT_21days_15522	2.08227560983572	0.000189681650206965	ENSMUSG00000024238	Zeb1	zinc finger E-box binding homeobox 1 [Source:MGI Symbol;Acc:MGI:1344313]	5591860	5775467	+	ENSMUSG00000080543	Gm22709	predicted gene, 22709 [Source:MGI Symbol;Acc:MGI:5452486]	5614473	5614583	+	72137	ENSMUSG00000041225	Arhgap12	Rho GTPase activating protein 12 [Source:MGI Symbol;Acc:MGI:1922665]	6024427	6136098	-	337127
10	53392743	53394060	1318	*	WTinWT_21days_20446	2.0822124947807	0.0000000750297853477047							ENSMUSG00000111892	AC153524.1		53379452	53381386	+	11357	ENSMUSG00000112132	AC153524.2		53409882	53424272	+	15822
5	143976639	143977141	503	*	WTinWT_21days_26766__WTinWT_7days_1961	-2.08138064158241	0.00000000000311521968399767	ENSMUSG00000091351	Gm17135	predicted gene 17135 [Source:MGI Symbol;Acc:MGI:4937962]	143922577	143980991	-	ENSMUSG00000104633	Gm42421	predicted gene, 42421 [Source:MGI Symbol;Acc:MGI:5649069]	143928175	143937309	+	39330	ENSMUSG00000029617	Ccz1	CCZ1 vacuolar protein trafficking and biogenesis associated [Source:MGI Symbol;Acc:MGI:2141070]	143987909	144014877	-	10768
18	84804196	84804860	665	*	WTinWT_7days_7602	-2.07870882196631	0.0000000000255216395704041							ENSMUSG00000065746	Gm25005	predicted gene, 25005 [Source:MGI Symbol;Acc:MGI:5454782]	84742162	84742317	-	61879	ENSMUSG00000088070	Gm22819	predicted gene, 22819 [Source:MGI Symbol;Acc:MGI:5452596]	84822002	84822304	+	17142
2	132202700	132204243	1544	*	WTinWT_7days_17929	-2.07749753499811	0.0000000745390058916593	ENSMUSG00000086756	Gm14051	predicted gene 14051 [Source:MGI Symbol;Acc:MGI:3650008]	132144533	132220250	+	ENSMUSG00000027340	Slc23a2	solute carrier family 23 (nucleobase transporters), member 2 [Source:MGI Symbol;Acc:MGI:1859682]	132052496	132145108	-	57592	ENSMUSG00000027341	Tmem230	transmembrane protein 230 [Source:MGI Symbol;Acc:MGI:1917862]	132239492	132247807	-	35249
11	90218296	90219318	1023	*	WTinWT_7days_19218	-2.07620583055918	0.0000116957831348363	ENSMUSG00000110344	Gm45716	predicted gene 45716 [Source:MGI Symbol;Acc:MGI:5804831]	90187683	90251255	+	ENSMUSG00000077706	n-R5s72	nuclear encoded rRNA 5S 72 [Source:MGI Symbol;Acc:MGI:4421917]	90185009	90185127	-	33169	ENSMUSG00000003948	Mmd	monocyte to macrophage differentiation-associated [Source:MGI Symbol;Acc:MGI:1914718]	90249456	90278589	+	30138
11	113234346	113234918	573	*	WTinWT_7days_7903	-2.07620583055918	0.0000254610397079854							ENSMUSG00000085421	4732490B19Rik	RIKEN cDNA 4732490B19 gene [Source:MGI Symbol;Acc:MGI:2442884]	113203315	113209669	-	24677	ENSMUSG00000041654	Slc39a11	solute carrier family 39 (metal ion transporter), member 11 [Source:MGI Symbol;Acc:MGI:1917056]	113244853	113650079	-	9935
X	48466089	48467748	1660	*	WTinWT_21days_23519	2.07618112731132	0.000000000000412472671685709							ENSMUSG00000031103	Elf4	E74-like factor 4 (ets domain transcription factor) [Source:MGI Symbol;Acc:MGI:1928377]	48411046	48463132	-	2957	ENSMUSG00000036932	Aifm1	apoptosis-inducing factor, mitochondrion-associated 1 [Source:MGI Symbol;Acc:MGI:1349419]	48474944	48513563	-	7196
12	102935990	102936577	588	*	WTinWT_21days_15065	2.07534951654217	0.00385928045398134							ENSMUSG00000043319	Cox8c	cytochrome c oxidase subunit VIIIc [Source:MGI Symbol;Acc:MGI:1922733]	102899316	102900526	+	35464	ENSMUSG00000021198	Unc79	unc-79 homolog (C. elegans) [Source:MGI Symbol;Acc:MGI:2684729]	102948859	103184065	+	12282
6	39325903	39326276	374	*	WTinWT_7days_14058	-2.0733468552318	0.00178234838169201							ENSMUSG00000089422	Gm26008	predicted gene, 26008 [Source:MGI Symbol;Acc:MGI:5455785]	39265844	39265942	-	59961	ENSMUSG00000029924	Slc37a3	solute carrier family 37 (glycerol-3-phosphate transporter), member 3 [Source:MGI Symbol;Acc:MGI:1919394]	39334773	39377675	-	8497
6	122249195	122250087	893	*	WTinWT_7days_23595	-2.07334685523179	0.0032866977019178							ENSMUSG00000101397	Mug-ps1	murinoglobulin, pseudogene 1 [Source:MGI Symbol;Acc:MGI:99838]	122176015	122248563	+	632	ENSMUSG00000030114	Klrg1	killer cell lectin-like receptor subfamily G, member 1 [Source:MGI Symbol;Acc:MGI:1355294]	122270596	122282882	-	20509
9	96022624	96023404	781	*	WTinWT_7days_26867	-2.07334685523179	0.000768728659973597	ENSMUSG00000101867	C78334	expressed sequence C78334 [Source:MGI Symbol;Acc:MGI:2143395]	96017934	96024740	-	ENSMUSG00000097777	Gm16794	predicted gene, 16794 [Source:MGI Symbol;Acc:MGI:4439718]	95942045	95959393	-	63231	ENSMUSG00000100931	Gm28085	predicted gene 28085 [Source:MGI Symbol;Acc:MGI:5578791]	96027101	96040673	-	3697
19	28914358	28915138	781	*	WTinWT_21days_15313	2.07279610890013	0.000214663990487151	ENSMUSG00000064202	4430402I18Rik	RIKEN cDNA 4430402I18 gene [Source:MGI Symbol;Acc:MGI:1918036]	28893042	28967800	-	ENSMUSG00000024935	Slc1a1	solute carrier family 1 (neuronal/epithelial high affinity glutamate transporter, system Xag), member 1 [Source:MGI Symbol;Acc:MGI:105083]	28835049	28913960	+	398	ENSMUSG00000040105	Plpp6	phospholipid phosphatase 6 [Source:MGI Symbol;Acc:MGI:1921661]	28963953	28966811	+	48815
10	53393322	53393943	622	*	WTinWT_21days_4763	2.07149297976863	0.0000115748864722225							ENSMUSG00000111892	AC153524.1		53379452	53381386	+	11936	ENSMUSG00000112132	AC153524.2		53409882	53424272	+	15939
19	21104463	21105135	673	*	WTinWT_21days_29314__WTinWT_7days_1001	-2.06695022714145	0.000000000000003943366480316							ENSMUSG00000024749	Tmc1	transmembrane channel-like gene family 1 [Source:MGI Symbol;Acc:MGI:2151016]	20783458	20954202	-	150261	ENSMUSG00000024750	Zfand5	zinc finger, AN1-type domain 5 [Source:MGI Symbol;Acc:MGI:1278334]	21272278	21282289	+	167143
X	12653721	12654237	517	*	WTinWT_21days_48966__WTinWT_7days_28187	2.0643490405746	0.000000172347598930572							ENSMUSG00000079871	Gm4984	predicted pseudogene 4984 [Source:MGI Symbol;Acc:MGI:3644533]	12652303	12652662	+	1059	ENSMUSG00000044148	1810030O07Rik	RIKEN cDNA 1810030O07 gene [Source:MGI Symbol;Acc:MGI:1916405]	12654879	12673668	-	642
14	106007564	106008437	874	*	WTinWT_21days_17680	2.06267794298643	0.000139237919115619							ENSMUSG00000022114	Spry2	sprouty homolog 2 (Drosophila) [Source:MGI Symbol;Acc:MGI:1345138]	105891949	105896819	-	110745	ENSMUSG00000090538	Gm4775	predicted gene 4775 [Source:MGI Symbol;Acc:MGI:3647362]	106100753	106101157	-	92316
14	45011128	45011829	702	*	WTinWT_21days_44897__WTinWT_7days_19998	2.06190802484168	0.00000000000493437580079891							ENSMUSG00000090709	Gm17173	predicted gene 17173 [Source:MGI Symbol;Acc:MGI:4938000]	44972268	45006900	-	4228	ENSMUSG00000021830	Txndc16	thioredoxin domain containing 16 [Source:MGI Symbol;Acc:MGI:1917811]	45134448	45220328	-	122619
19	32465205	32465762	558	*	WTinWT_21days_11383__WTinWT_7days_38920	-2.06179787513405	0.00000000000000283633404332978							ENSMUSG00000097787	2700046G09Rik	RIKEN cDNA 2700046G09 gene [Source:MGI Symbol;Acc:MGI:1914438]	32389216	32391184	+	74021	ENSMUSG00000062456	Rpl9-ps6	ribosomal protein L9, pseudogene 6 [Source:MGI Symbol;Acc:MGI:3642682]	32465885	32466575	-	123
9	123768362	123769272	911	*	WTinWT_7days_26499	-2.06178981054756	0.00000000171945077193787	ENSMUSG00000091661	Gm17021	predicted gene 17021 [Source:MGI Symbol;Acc:MGI:4937848]	123768114	123791289	-	ENSMUSG00000091149	Gm17020	predicted gene 17020 [Source:MGI Symbol;Acc:MGI:4937847]	123762503	123762776	+	5586	ENSMUSG00000025241	Fyco1	FYVE and coiled-coil domain containing 1 [Source:MGI Symbol;Acc:MGI:107277]	123789500	123851899	-	20228
19	32960391	32960845	455	*	WTinWT_7days_17850	-2.06177943785917	0.00000332043386353912							ENSMUSG00000013663	Pten	phosphatase and tensin homolog [Source:MGI Symbol;Acc:MGI:109583]	32757497	32826160	+	134231	ENSMUSG00000084512	Gm22482	predicted gene, 22482 [Source:MGI Symbol;Acc:MGI:5452259]	32969950	32970308	-	9105
11	30591542	30592631	1090	*	WTinWT_7days_20465	-2.06176872592256	0.0000622812453396399	ENSMUSG00000060923	Acyp2	acylphosphatase 2, muscle type [Source:MGI Symbol;Acc:MGI:1922822]	30505991	30649587	-	ENSMUSG00000081887	Gm12097	predicted gene 12097 [Source:MGI Symbol;Acc:MGI:3651582]	30572791	30574454	-	17088	ENSMUSG00000083655	Gm12099	predicted gene 12099 [Source:MGI Symbol;Acc:MGI:3651579]	30705152	30705901	-	112521
18	34089292	34089867	576	*	WTinWT_7days_24452	-2.06174621548117	0.00178055333434921							ENSMUSG00000088501	Gm22788	predicted gene, 22788 [Source:MGI Symbol;Acc:MGI:5452565]	34024220	34024280	-	65012	ENSMUSG00000077263	Gm24432	predicted gene, 24432 [Source:MGI Symbol;Acc:MGI:5454209]	34093445	34093570	+	3578
12	110939340	110939977	638	*	WTinWT_7days_25060	-2.06174621548116	0.00178055333434921	ENSMUSG00000021275	Tecpr2	tectonin beta-propeller repeat containing 2 [Source:MGI Symbol;Acc:MGI:2144865]	110889264	110972394	+	ENSMUSG00000096942	Rps19-ps6	ribosomal protein S19, pseudogene 6 [Source:MGI Symbol;Acc:MGI:5011818]	110898114	110898551	+	40789	ENSMUSG00000037904	Ankrd9	ankyrin repeat domain 9 [Source:MGI Symbol;Acc:MGI:1921501]	110975353	110979040	-	35376
17	27106684	27107095	412	*	WTinWT_7days_19136	-2.06166851971335	0.0722501863501213	ENSMUSG00000042644	Itpr3	inositol 1,4,5-triphosphate receptor 3 [Source:MGI Symbol;Acc:MGI:96624]	27057304	27122223	+	ENSMUSG00000086898	Itpr3os	inositol 1,4,5-triphosphate receptor 3, opposite strand [Source:MGI Symbol;Acc:MGI:3704472]	27099658	27101440	-	5244	ENSMUSG00000024208	Uqcc2	ubiquinol-cytochrome c reductase complex assembly factor 2 [Source:MGI Symbol;Acc:MGI:1914517]	27122663	27133916	-	15568
11	105157026	105157445	420	*	WTinWT_7days_24335	-2.06166851971335	0.0722501863501213							ENSMUSG00000075485	Gm10842	predicted gene 10842 [Source:MGI Symbol;Acc:MGI:3642916]	105146893	105147261	+	9765	ENSMUSG00000081965	Gm11620	predicted gene 11620 [Source:MGI Symbol;Acc:MGI:3650770]	105164776	105166620	-	7331
17	74672643	74672882	240	*	WTinWT_7days_24683	-2.06166851971335	0.0722501863501213	ENSMUSG00000024073	Birc6	baculoviral IAP repeat-containing 6 [Source:MGI Symbol;Acc:MGI:1276108]	74528295	74703356	+	ENSMUSG00000097546	Gm26749	predicted gene, 26749 [Source:MGI Symbol;Acc:MGI:5477243]	74575381	74617119	-	55524	ENSMUSG00000024078	Ttc27	tetratricopeptide repeat domain 27 [Source:MGI Symbol;Acc:MGI:1921446]	74717750	74863570	+	44868
7	105340317	105340798	482	*	WTinWT_7days_25245	-2.06166851971332	0.0722501863501213	ENSMUSG00000043948	Olfr691	olfactory receptor 691 [Source:MGI Symbol;Acc:MGI:3030525]	105335509	105342270	-	ENSMUSG00000050266	Olfr690	olfactory receptor 690 [Source:MGI Symbol;Acc:MGI:3030524]	105328225	105334104	-	6213	ENSMUSG00000073906	Olfr692	olfactory receptor 692 [Source:MGI Symbol;Acc:MGI:3030526]	105368230	105369355	+	27432
X	53234603	53234953	351	*	WTinWT_7days_28793	-2.06166851971332	0.0722501863501213	ENSMUSG00000061082	Plac1	placental specific protein 1 [Source:MGI Symbol;Acc:MGI:1926287]	53069995	53240111	-	ENSMUSG00000087365	C430049B03Rik	RIKEN cDNA C430049B03 gene [Source:MGI Symbol;Acc:MGI:1924903]	53055046	53057190	-	177413	ENSMUSG00000036022	Fam122b	family with sequence similarity 122, member B [Source:MGI Symbol;Acc:MGI:1926005]	53243415	53269805	-	8462
12	33048305	33048963	659	*	WTinWT_21days_50133	2.06124500881055	0.0000000000393610999710592	ENSMUSG00000035860	Cdhr3	cadherin-related family member 3 [Source:MGI Symbol;Acc:MGI:1916014]	33033796	33092875	-	ENSMUSG00000089136	Gm24922	predicted gene, 24922 [Source:MGI Symbol;Acc:MGI:5454699]	32999909	33000010	-	48295	ENSMUSG00000092931	Gm22904	predicted gene, 22904 [Source:MGI Symbol;Acc:MGI:5452681]	33062441	33062600	+	13478
2	107126423	107126730	308	*	WTinWT_7days_29207	2.06092732763837	0.00073486890618656							ENSMUSG00000083181	Gm13903	predicted gene 13903 [Source:MGI Symbol;Acc:MGI:3651200]	107123768	107123960	-	2463	ENSMUSG00000042604	Kcna4	potassium voltage-gated channel, shaker-related subfamily, member 4 [Source:MGI Symbol;Acc:MGI:96661]	107290639	107298502	+	163909
19	16997561	16998874	1314	*	WTinWT_7days_14832	-2.05650841575444	0.00000669473046056562	ENSMUSG00000039126	Prune2	prune homolog 2 [Source:MGI Symbol;Acc:MGI:1925004]	16956118	17223932	+	ENSMUSG00000056829	Foxb2	forkhead box B2 [Source:MGI Symbol;Acc:MGI:1347468]	16872316	16873830	-	123731	ENSMUSG00000098298	Gm27970	predicted gene, 27970 [Source:MGI Symbol;Acc:MGI:5531352]	17056781	17057187	-	57907
5	140264881	140265527	647	*	WTinWT_7days_51439	-2.05650841575444	0.000000268589695913529	ENSMUSG00000029554	Mad1l1	MAD1 mitotic arrest deficient 1-like 1 [Source:MGI Symbol;Acc:MGI:1341857]	140008689	140321552	-	ENSMUSG00000087248	Gm16120	predicted gene 16120 [Source:MGI Symbol;Acc:MGI:3802132]	140207385	140210751	+	54130	ENSMUSG00000105679	Gm43338	predicted gene 43338 [Source:MGI Symbol;Acc:MGI:5663475]	140321622	140323844	-	56095
3	146004408	146005233	826	*	WTinWT_7days_9660	-2.05501825882237	0.00000764836485415551	ENSMUSG00000036863	Syde2	synapse defective 1, Rho GTPase, homolog 2 (C. elegans) [Source:MGI Symbol;Acc:MGI:3036264]	145987870	146021720	+	ENSMUSG00000036873	2410004B18Rik	RIKEN cDNA 2410004B18 gene [Source:MGI Symbol;Acc:MGI:1913671]	145938014	145944829	+	59579	ENSMUSG00000105146	Gm43861	predicted gene 43861 [Source:MGI Symbol;Acc:MGI:5663998]	146038445	146039840	+	33212
5	53451780	53452264	485	*	WTinWT_21days_18614	2.05206948031851	0.0000928998565677041							ENSMUSG00000088646	Gm26486	predicted gene, 26486 [Source:MGI Symbol;Acc:MGI:5456263]	53418573	53418682	+	33098	ENSMUSG00000039191	Rbpj	recombination signal binding protein for immunoglobulin kappa J region [Source:MGI Symbol;Acc:MGI:96522]	53466152	53657362	+	13888
19	21031771	21032406	636	*	WTinWT_21days_19037__WTinWT_7days_49551	-2.05154797935741	0.0000000000165723479988375							ENSMUSG00000024749	Tmc1	transmembrane channel-like gene family 1 [Source:MGI Symbol;Acc:MGI:2151016]	20783458	20954202	-	77569	ENSMUSG00000024750	Zfand5	zinc finger, AN1-type domain 5 [Source:MGI Symbol;Acc:MGI:1278334]	21272278	21282289	+	239872
11	68199728	68200251	524	*	WTinWT_7days_4136	-2.04984924588565	0.000000000478620234401781	ENSMUSG00000020903	Stx8	syntaxin 8 [Source:MGI Symbol;Acc:MGI:1890156]	67966193	68207148	+	ENSMUSG00000087242	C78197	expressed sequence C78197 [Source:MGI Symbol;Acc:MGI:2144636]	68192193	68196153	-	3575	ENSMUSG00000020902	Ntn1	netrin 1 [Source:MGI Symbol;Acc:MGI:105088]	68209364	68400823	-	9113
11	104582512	104583237	726	*	WTinWT_21days_12315__WTinWT_7days_1173	-2.04978527499986	0.00000000000000000000458139280488293	ENSMUSG00000061086	Myl4	myosin, light polypeptide 4 [Source:MGI Symbol;Acc:MGI:97267]	104550663	104595753	+	ENSMUSG00000082706	Gm11663	predicted gene 11663 [Source:MGI Symbol;Acc:MGI:3651529]	104571268	104571557	-	10955	ENSMUSG00000020689	Itgb3	integrin beta 3 [Source:MGI Symbol;Acc:MGI:96612]	104608000	104670476	+	24763
10	21244959	21245696	738	*	WTinWT_21days_19020__WTinWT_7days_42318	-2.04774488418039	0.0000000000000012778200970664	ENSMUSG00000111200	AC153556.4		21198101	21252114	-	ENSMUSG00000110967	AC153556.1		21177627	21189182	-	55777	ENSMUSG00000098102	Gm2467	predicted gene 2467 [Source:MGI Symbol;Acc:MGI:3780634]	21289219	21290228	+	43523
12	118071326	118072486	1161	*	WTinWT_7days_20541	-2.04747650635428	0.00000109334038673396	ENSMUSG00000018581	Dnah11	dynein, axonemal, heavy chain 11 [Source:MGI Symbol;Acc:MGI:1100864]	117877982	118199043	-	ENSMUSG00000021175	Cdca7l	cell division cycle associated 7 like [Source:MGI Symbol;Acc:MGI:2384982]	117804289	117878706	+	192620	ENSMUSG00000113831	AC163032.1		118231595	118234564	-	159109
1	92235476	92235978	503	*	WTinWT_7days_4262	-2.04719813945399	0.0000178046879847078							ENSMUSG00000026313	Hdac4	histone deacetylase 4 [Source:MGI Symbol;Acc:MGI:3036234]	91928779	92195699	-	39777	ENSMUSG00000101265	Gm29099	predicted gene 29099 [Source:MGI Symbol;Acc:MGI:5579805]	92324510	92329888	+	88532
16	22632179	22633452	1274	*	WTinWT_7days_26470	-2.04719813945398	0.0000178046879847078	ENSMUSG00000022861	Dgkg	diacylglycerol kinase, gamma [Source:MGI Symbol;Acc:MGI:105060]	22468461	22657221	-	ENSMUSG00000098448	Mir6362	microRNA 6362 [Source:MGI Symbol;Acc:MGI:5531194]	22605326	22605432	+	26747	ENSMUSG00000033501	Crygs	crystallin, gamma S [Source:MGI Symbol;Acc:MGI:1298216]	22805203	22811410	-	171751
9	79830736	79831336	601	*	WTinWT_7days_19636	-2.04629719754467	0.00881008249814509	ENSMUSG00000034898	Filip1	filamin A interacting protein 1 [Source:MGI Symbol;Acc:MGI:1917848]	79815051	80012851	-	ENSMUSG00000086918	4930429F24Rik	RIKEN cDNA 4930429F24 gene [Source:MGI Symbol;Acc:MGI:1921883]	79793641	79803235	+	27501	ENSMUSG00000092565	Gm20477	predicted gene 20477 [Source:MGI Symbol;Acc:MGI:5141942]	79838108	79838387	-	6772
18	11832225	11832674	450	*	WTinWT_7days_23460	-2.04629719754467	0.00881008249814509	ENSMUSG00000097440	Gm6277	predicted gene 6277 [Source:MGI Symbol;Acc:MGI:3779583]	11820676	11839337	-	ENSMUSG00000041238	Rbbp8	retinoblastoma binding protein 8, endonuclease [Source:MGI Symbol;Acc:MGI:2442995]	11633276	11743207	+	89018	ENSMUSG00000040957	Cables1	CDK5 and Abl enzyme substrate 1 [Source:MGI Symbol;Acc:MGI:1927065]	11839220	11945627	+	6546
8	120456816	120457317	502	*	WTinWT_7days_25088	-2.04629719754467	0.0154972743923821	ENSMUSG00000092329	Gm20388	predicted gene 20388 [Source:MGI Symbol;Acc:MGI:5141853]	119910841	124345722	+	ENSMUSG00000080549	Gm22715	predicted gene, 22715 [Source:MGI Symbol;Acc:MGI:5452492]	120443459	120443549	-	13267	ENSMUSG00000097983	Gm26971	predicted gene, 26971 [Source:MGI Symbol;Acc:MGI:5504086]	120520615	120521686	+	63298
2	19327712	19328501	790	*	WTinWT_7days_28582	-2.04629719754467	0.0056668179225776							ENSMUSG00000037683	Armc3	armadillo repeat containing 3 [Source:MGI Symbol;Acc:MGI:1918132]	19199302	19310241	+	17471	ENSMUSG00000087674	4930447M23Rik	RIKEN cDNA 4930447M23 gene [Source:MGI Symbol;Acc:MGI:1918902]	19344317	19351050	+	15816
17	25605389	25606259	871	*	WTinWT_21days_17151	2.04607638905072	0.0000115748864722225	ENSMUSG00000002279	Lmf1	lipase maturation factor 1 [Source:MGI Symbol;Acc:MGI:1923733]	25579174	25662826	+	ENSMUSG00000091475	2810468N07Rik	RIKEN cDNA 2810468N07 gene [Source:MGI Symbol;Acc:MGI:1920084]	25570811	25575043	+	30346	ENSMUSG00000096451	Gm22645	predicted gene, 22645 [Source:MGI Symbol;Acc:MGI:5452422]	25694114	25694220	-	87855
14	86064731	86065820	1090	*	WTinWT_21days_28094	2.04563508588061	0.00447401980603547							ENSMUSG00000035566	Pcdh17	protocadherin 17 [Source:MGI Symbol;Acc:MGI:2684924]	84443563	84537060	+	1527671	ENSMUSG00000064407	Gm23926	predicted gene, 23926 [Source:MGI Symbol;Acc:MGI:5453703]	86311289	86311378	-	245469
15	66757321	66757741	421	*	WTinWT_21days_27603	2.04563508588056	0.00170084145700919	ENSMUSG00000053469	Tg	thyroglobulin [Source:MGI Symbol;Acc:MGI:98733]	66670753	66850721	+	ENSMUSG00000090464	Gm17140	predicted gene 17140 [Source:MGI Symbol;Acc:MGI:4937967]	66739059	66744327	-	12994	ENSMUSG00000022372	Sla	src-like adaptor [Source:MGI Symbol;Acc:MGI:104295]	66780819	66831829	-	23078
X	74451170	74453466	2297	*	WTinWT_21days_21931	2.04380157314884	0.000000000210643377747736	ENSMUSG00000004221	Ikbkg	inhibitor of kappaB kinase gamma [Source:MGI Symbol;Acc:MGI:1338074]	74393290	74453854	+	ENSMUSG00000031400	G6pdx	glucose-6-phosphate dehydrogenase X-linked [Source:MGI Symbol;Acc:MGI:105979]	74409483	74429194	-	21976	ENSMUSG00000079536	Gm6880	predicted gene 6880 [Source:MGI Symbol;Acc:MGI:3644285]	74480287	74481399	-	26821
9	75811350	75811704	355	*	WTinWT_21days_28867	2.04321828323141	0.116226500912092	ENSMUSG00000032179	Bmp5	bone morphogenetic protein 5 [Source:MGI Symbol;Acc:MGI:88181]	75775364	75900310	+	ENSMUSG00000098232	Gm3671	predicted gene 3671 [Source:MGI Symbol;Acc:MGI:3781847]	75693653	75694659	-	116691	ENSMUSG00000110817	AC079245.1		75876260	75877713	+	64556
9	26611178	26611522	345	*	WTinWT_21days_26762	2.04321828323127	0.113012075349268							ENSMUSG00000111066	AC126267.1		26519485	26549953	-	61225	ENSMUSG00000110901	AC161424.1		26719838	26731861	-	108316
14	35857434	35857931	498	*	WTinWT_21days_27471	2.04321828323127	0.113012075349268							ENSMUSG00000041068	4930596D02Rik	RIKEN cDNA 4930596D02 gene [Source:MGI Symbol;Acc:MGI:3588288]	35809488	35811978	-	45456	ENSMUSG00000072616	Gm7853	predicted gene 7853 [Source:MGI Symbol;Acc:MGI:3648235]	36089358	36090816	-	231427
6	54596191	54596381	191	*	WTinWT_21days_7595	2.04321828323127	0.113012075349268	ENSMUSG00000038074	Fkbp14	FK506 binding protein 14 [Source:MGI Symbol;Acc:MGI:2387639]	54577604	54597308	-	ENSMUSG00000019124	Scrn1	secernin 1 [Source:MGI Symbol;Acc:MGI:1917188]	54501173	54566489	-	29702	ENSMUSG00000101651	Gm28402	predicted gene 28402 [Source:MGI Symbol;Acc:MGI:5579108]	54680930	54681917	-	84549
X	156262383	156262846	464	*	WTinWT_21days_23552	2.04321828323126	0.113012075349268	ENSMUSG00000055109	Gm15155	predicted gene 15155 [Source:MGI Symbol;Acc:MGI:3642241]	155624741	156345887	+	ENSMUSG00000081386	Gm15160	predicted gene 15160 [Source:MGI Symbol;Acc:MGI:3705557]	155922917	155923823	+	338560	ENSMUSG00000064477	Gm23404	predicted gene, 23404 [Source:MGI Symbol;Acc:MGI:5453181]	156455999	156456095	-	193153
4	54438636	54438998	363	*	WTinWT_21days_28560	2.04321828323126	0.113012075349268							ENSMUSG00000083624	Gm12469	predicted gene 12469 [Source:MGI Symbol;Acc:MGI:3652114]	54235670	54235876	-	202760	ENSMUSG00000093183	Gm25687	predicted gene, 25687 [Source:MGI Symbol;Acc:MGI:5455464]	54468352	54468592	+	29354
4	28085068	28085365	298	*	WTinWT_21days_29130	2.04321828323126	0.113012075349268							ENSMUSG00000082977	Gm11911	predicted gene 11911 [Source:MGI Symbol;Acc:MGI:3650144]	28067177	28068199	+	16869	ENSMUSG00000082703	Gm11907	predicted gene 11907 [Source:MGI Symbol;Acc:MGI:3650140]	28353783	28354789	+	268418
15	10143679	10143929	251	*	WTinWT_21days_6023	2.04321828323126	0.113012075349268							ENSMUSG00000088156	Gm26350	predicted gene, 26350 [Source:MGI Symbol;Acc:MGI:5456127]	10051826	10052113	+	91566	ENSMUSG00000005268	Prlr	prolactin receptor [Source:MGI Symbol;Acc:MGI:97763]	10177238	10349180	+	33309
16	17577208	17577469	262	*	WTinWT_21days_13741	2.04321828323116	0.116226500912092	ENSMUSG00000022758	P2rx6	purinergic receptor P2X, ligand-gated ion channel, 6 [Source:MGI Symbol;Acc:MGI:1337113]	17561885	17577800	+	ENSMUSG00000022756	Slc7a4	solute carrier family 7 (cationic amino acid transporter, y+ system), member 4 [Source:MGI Symbol;Acc:MGI:2146512]	17572018	17576998	-	210	ENSMUSG00000005899	Smpd4	sphingomyelin phosphodiesterase 4 [Source:MGI Symbol;Acc:MGI:1924876]	17619354	17644828	+	41885
6	45107828	45108283	456	*	WTinWT_21days_22336	2.04321828323109	0.113012075349268	ENSMUSG00000039419	Cntnap2	contactin associated protein-like 2 [Source:MGI Symbol;Acc:MGI:1914047]	45059357	47304213	+	ENSMUSG00000107858	Gm43879	predicted gene, 43879 [Source:MGI Symbol;Acc:MGI:5690271]	45080746	45084505	+	23323	ENSMUSG00000108070	Gm43872	predicted gene, 43872 [Source:MGI Symbol;Acc:MGI:5690264]	45135270	45137482	+	26987
X	76354626	76355067	442	*	WTinWT_21days_29766	2.04321828323109	0.113012075349268							ENSMUSG00000083333	Magea7-ps	melanoma antigen, family A, 7, pseudogene [Source:MGI Symbol;Acc:MGI:1333836]	76347394	76348353	+	6273	ENSMUSG00000082444	Gm14709	predicted gene 14709 [Source:MGI Symbol;Acc:MGI:3705435]	76356827	76357130	+	1760
14	123956489	123956822	334	*	WTinWT_21days_30026	2.04321828323109	0.122447892332098	ENSMUSG00000032925	Itgbl1	integrin, beta-like 1 [Source:MGI Symbol;Acc:MGI:2443439]	123659971	123975618	+	ENSMUSG00000077481	Gm25272	predicted gene, 25272 [Source:MGI Symbol;Acc:MGI:5455049]	123933718	123933845	+	22644	ENSMUSG00000025551	Fgf14	fibroblast growth factor 14 [Source:MGI Symbol;Acc:MGI:109189]	123977907	124677127	-	21085
8	61639038	61639496	459	*	WTinWT_21days_21026	2.04321828323102	0.113012075349268	ENSMUSG00000058056	Palld	palladin, cytoskeletal associated protein [Source:MGI Symbol;Acc:MGI:1919583]	61511433	61902690	-	ENSMUSG00000031641	Cbr4	carbonyl reductase 4 [Source:MGI Symbol;Acc:MGI:2384567]	61487734	61506694	+	132344	ENSMUSG00000110131	Gm18066	predicted gene, 18066 [Source:MGI Symbol;Acc:MGI:5010251]	61819743	61821516	-	180247
X	52651982	52652425	444	*	WTinWT_21days_27256	2.04321828323102	0.113012075349268							ENSMUSG00000055110	A630012P03Rik	RIKEN cDNA A630012P03 gene [Source:MGI Symbol;Acc:MGI:2442968]	52575843	52619047	+	32935	ENSMUSG00000070106	Mir363	microRNA 363 [Source:MGI Symbol;Acc:MGI:3619370]	52741693	52741767	-	89268
10	96369296	96369725	430	*	WTinWT_7days_14985	-2.0411702990714	0.000000000000000371680057852028							ENSMUSG00000112290	AC153938.2		96310131	96362367	+	6929	ENSMUSG00000094249	Gm20091	predicted gene, 20091 [Source:MGI Symbol;Acc:MGI:5012276]	96408850	96409038	-	39125
5	107213266	107213859	594	*	WTinWT_7days_12995	-2.04084278044627	0.000508252426237735	ENSMUSG00000029287	Tgfbr3	transforming growth factor, beta receptor III [Source:MGI Symbol;Acc:MGI:104637]	107106570	107289629	-	ENSMUSG00000105033	Gm43423	predicted gene 43423 [Source:MGI Symbol;Acc:MGI:5663560]	107158478	107160571	-	52695	ENSMUSG00000084218	Gm8145	predicted gene 8145 [Source:MGI Symbol;Acc:MGI:3644272]	107241623	107242367	+	27764
11	99573864	99574599	736	*	WTinWT_7days_23258	-2.04084278044627	0.000508252426237735							ENSMUSG00000047564	Krtap3-1	keratin associated protein 3-1 [Source:MGI Symbol;Acc:MGI:1916723]	99566027	99566630	-	7234	ENSMUSG00000047253	Krtap1-5	keratin associated protein 1-5 [Source:MGI Symbol;Acc:MGI:1916914]	99579976	99581016	-	5377
2	75147806	75148421	616	*	WTinWT_7days_27894	-2.04084278044627	0.000687639327239283	ENSMUSG00000100303	2600014E21Rik	RIKEN cDNA 2600014E21 gene [Source:MGI Symbol;Acc:MGI:1919384]	75138842	75322897	+	ENSMUSG00000087333	Gm13652	predicted gene 13652 [Source:MGI Symbol;Acc:MGI:3650033]	75124871	75137798	-	10008	ENSMUSG00000081406	Rps6-ps4	ribosomal protein S6, pseudogene 4 [Source:MGI Symbol;Acc:MGI:3650907]	75191073	75191822	-	42652
7	127176930	127177387	458	*	WTinWT_7days_16547	-2.04084278044622	0.00339113410682037							ENSMUSG00000108717	Gm44940	predicted gene 44940 [Source:MGI Symbol;Acc:MGI:5753516]	127171959	127173205	-	3725	ENSMUSG00000092905	Gm25735	predicted gene, 25735 [Source:MGI Symbol;Acc:MGI:5455512]	127191027	127191241	+	13640
10	4469917	4470839	923	*	WTinWT_21days_52387	2.0384838676559	0.000000599166981088905							ENSMUSG00000061759	Armt1	acidic residue methyltransferase 1 [Source:MGI Symbol;Acc:MGI:1920669]	4432467	4455141	+	14776	ENSMUSG00000019767	Ccdc170	coiled-coil domain containing 170 [Source:MGI Symbol;Acc:MGI:2685067]	4482502	4562231	+	11663
5	63938638	63939172	535	*	WTinWT_21days_53112	2.03848386765566	0.000000599166981088905	ENSMUSG00000047881	Rell1	RELT-like 1 [Source:MGI Symbol;Acc:MGI:2140767]	63908897	63968897	-	ENSMUSG00000087552	Gm15819	predicted gene 15819 [Source:MGI Symbol;Acc:MGI:3802175]	63923901	63924970	+	13668	ENSMUSG00000106076	Gm43840	predicted gene 43840 [Source:MGI Symbol;Acc:MGI:5663977]	63990388	63990871	-	51216
4	144897828	144898593	766	*	WTinWT_7days_14452	-2.03697083890759	0.00000000000491248654739326	ENSMUSG00000066026	Dhrs3	dehydrogenase/reductase (SDR family) member 3 [Source:MGI Symbol;Acc:MGI:1315215]	144892827	144928209	+	ENSMUSG00000083998	Prdx2-rs3	peroxiredoxin 2, related sequence 3 [Source:MGI Symbol;Acc:MGI:1859808]	144791837	144792660	+	105168	ENSMUSG00000103911	Gm38074	predicted gene, 38074 [Source:MGI Symbol;Acc:MGI:5611302]	144957155	144958848	-	58562
11	75318417	75319323	907	*	WTinWT_7days_15457	-2.0363508319779	0.00000498548665473779	ENSMUSG00000106179	AL603834.1		75318488	75318608	-	ENSMUSG00000045287	Rtn4rl1	reticulon 4 receptor-like 1 [Source:MGI Symbol;Acc:MGI:2661375]	75193783	75267769	+	50648	ENSMUSG00000018809	Smyd4	SET and MYND domain containing 4 [Source:MGI Symbol;Acc:MGI:2442796]	75348433	75405705	+	29110
16	24826362	24826906	545	*	WTinWT_21days_7274__WTinWT_7days_20879	2.03592763258048	0.00000011176105286297	ENSMUSG00000033306	Lpp	LIM domain containing preferred translocation partner in lipoma [Source:MGI Symbol;Acc:MGI:2441849]	24393350	24992576	+	ENSMUSG00000087861	Gm24440	predicted gene, 24440 [Source:MGI Symbol;Acc:MGI:5454217]	24406355	24406417	-	419945	ENSMUSG00000065494	Mir28a	microRNA 28a [Source:MGI Symbol;Acc:MGI:3619267]	24827855	24827940	+	949
9	42427935	42428721	787	*	WTinWT_7days_51171	-2.03520942150667	0.000000408994343527939	ENSMUSG00000037287	Tbcel	tubulin folding cofactor E-like [Source:MGI Symbol;Acc:MGI:1925543]	42412316	42507809	-	ENSMUSG00000037705	Tecta	tectorin alpha [Source:MGI Symbol;Acc:MGI:109575]	42329619	42399929	-	28006	ENSMUSG00000104589	Gm44311	predicted gene, 44311 [Source:MGI Symbol;Acc:MGI:5690703]	42442852	42442920	+	14131
3	107737688	107738276	589	*	WTinWT_21days_11155	2.03480613320087	0.0000404459519653285							ENSMUSG00000027893	Ahcyl1	S-adenosylhomocysteine hydrolase-like 1 [Source:MGI Symbol;Acc:MGI:2385184]	107663118	107696560	-	41128	ENSMUSG00000014599	Csf1	colony stimulating factor 1 (macrophage) [Source:MGI Symbol;Acc:MGI:1339753]	107741048	107760469	-	2772
11	111053602	111054404	803	*	WTinWT_7days_9481	-2.0337720808387	0.00000000172955792158451							ENSMUSG00000051497	Kcnj16	potassium inwardly-rectifying channel, subfamily J, member 16 [Source:MGI Symbol;Acc:MGI:1314842]	110968033	111027968	+	25634	ENSMUSG00000041695	Kcnj2	potassium inwardly-rectifying channel, subfamily J, member 2 [Source:MGI Symbol;Acc:MGI:104744]	111066164	111076821	+	11760
4	66891893	66892458	566	*	WTinWT_21days_29185	2.02996861122396	0.0249906789148404	ENSMUSG00000039005	Tlr4	toll-like receptor 4 [Source:MGI Symbol;Acc:MGI:96824]	66827584	66930284	+	ENSMUSG00000082053	Gm11220	predicted gene 11220 [Source:MGI Symbol;Acc:MGI:3651695]	66725070	66725544	-	166349	ENSMUSG00000081435	Gm11403	predicted gene 11403 [Source:MGI Symbol;Acc:MGI:3651007]	67165479	67165847	+	273021
6	74692336	74692906	571	*	WTinWT_21days_28735	2.02996861122387	0.0191623716296542							ENSMUSG00000096282	Gm22254	predicted gene, 22254 [Source:MGI Symbol;Acc:MGI:5452031]	74505055	74505164	-	187172	ENSMUSG00000107467	Gm8992	predicted gene 8992 [Source:MGI Symbol;Acc:MGI:3644228]	75187667	75188168	-	494761
X	122395884	122396080	197	*	WTinWT_21days_5791	2.0299686112238	0.0254242419277628	ENSMUSG00000055733	Nap1l3	nucleosome assembly protein 1-like 3 [Source:MGI Symbol;Acc:MGI:1859565]	122394565	122397401	-	ENSMUSG00000083537	Gm14942	predicted gene 14942 [Source:MGI Symbol;Acc:MGI:3646389]	122347613	122347948	+	47936	ENSMUSG00000086452	Gm14947	predicted gene 14947 [Source:MGI Symbol;Acc:MGI:3642731]	122452368	122452670	+	56288
13	19843217	19843687	471	*	WTinWT_21days_27823	2.02996861122377	0.02128992886597							ENSMUSG00000053101	Gpr141	G protein-coupled receptor 141 [Source:MGI Symbol;Acc:MGI:2672983]	19749682	19824257	-	18960	ENSMUSG00000050243	Gm5446	predicted gene 5446 [Source:MGI Symbol;Acc:MGI:3644854]	19995021	19995804	-	151334
2	90981723	90982176	454	*	WTinWT_7days_16386	2.02996861122377	0.0232971555236753	ENSMUSG00000005506	Celf1	CUGBP, Elav-like family member 1 [Source:MGI Symbol;Acc:MGI:1342295]	90940382	91019497	+	ENSMUSG00000063235	Ptpmt1	protein tyrosine phosphatase, mitochondrial 1 [Source:MGI Symbol;Acc:MGI:1913711]	90908716	90918258	-	63465	ENSMUSG00000082108	Gm13777	predicted gene 13777 [Source:MGI Symbol;Acc:MGI:3650376]	91030778	91031122	-	48602
8	30612494	30613083	590	*	WTinWT_21days_24892	2.02996861122339	0.0460473151329704							ENSMUSG00000097044	4933433F19Rik	RIKEN cDNA 4933433F19 gene [Source:MGI Symbol;Acc:MGI:1918564]	30568393	30575573	+	36921	ENSMUSG00000109614	Gm45252	predicted gene 45252 [Source:MGI Symbol;Acc:MGI:5791088]	31003908	31004304	+	390825
10	117969710	117970273	564	*	WTinWT_21days_28484__WTinWT_7days_44900	-2.02845029524771	0.000000000208652171995782							ENSMUSG00000112500	AC160146.1		117925459	117948292	+	21418	ENSMUSG00000102896	Gm37852	predicted gene, 37852 [Source:MGI Symbol;Acc:MGI:5611080]	118004938	118005287	+	34665
11	113865490	113866274	785	*	WTinWT_7days_12772	-2.02720039970481	0.000394173828601636	ENSMUSG00000041592	Sdk2	sidekick cell adhesion molecule 2 [Source:MGI Symbol;Acc:MGI:2443847]	113776374	114067046	-	ENSMUSG00000083090	Gm11736	predicted gene 11736 [Source:MGI Symbol;Acc:MGI:3650061]	113756702	113757206	+	108284	ENSMUSG00000086760	1700025D23Rik	RIKEN cDNA 1700025D23 gene [Source:MGI Symbol;Acc:MGI:1916667]	114091406	114095336	+	225132
5	33032224	33032839	616	*	WTinWT_7days_28091	-2.0272003997048	0.0000949768022397023							ENSMUSG00000018965	Ywhah	tyrosine 3-monooxygenase/tryptophan 5-monooxygenase activation protein, eta polypeptide [Source:MGI Symbol;Acc:MGI:109194]	33018816	33027966	+	4258	ENSMUSG00000107046	Gm43849	predicted gene 43849 [Source:MGI Symbol;Acc:MGI:5663986]	33049985	33050199	+	17146
17	28192716	28194056	1341	*	WTinWT_7days_19915	-2.02720039970479	0.000366533872155646	ENSMUSG00000024220	Zfp523	zinc finger protein 523 [Source:MGI Symbol;Acc:MGI:2687278]	28177207	28205886	+	ENSMUSG00000038677	Scube3	signal peptide, CUB domain, EGF-like 3 [Source:MGI Symbol;Acc:MGI:3045253]	28142316	28174852	+	17864	ENSMUSG00000002257	Def6	differentially expressed in FDCP 6 [Source:MGI Symbol;Acc:MGI:1346328]	28207778	28228608	+	13722
11	90183264	90183777	514	*	WTinWT_7days_24817	-2.02640533341715	0.00116740588459055							ENSMUSG00000085074	Gm11494	predicted gene 11494 [Source:MGI Symbol;Acc:MGI:3649754]	90134842	90143624	-	39640	ENSMUSG00000077706	n-R5s72	nuclear encoded rRNA 5S 72 [Source:MGI Symbol;Acc:MGI:4421917]	90185009	90185127	-	1232
16	22607976	22608493	518	*	WTinWT_7days_12997	-2.0264053334165	0.00250717519164522	ENSMUSG00000022861	Dgkg	diacylglycerol kinase, gamma [Source:MGI Symbol;Acc:MGI:105060]	22468461	22657221	-	ENSMUSG00000098448	Mir6362	microRNA 6362 [Source:MGI Symbol;Acc:MGI:5531194]	22605326	22605432	+	2544	ENSMUSG00000033501	Crygs	crystallin, gamma S [Source:MGI Symbol;Acc:MGI:1298216]	22805203	22811410	-	196710
2	75847582	75848179	598	*	WTinWT_21days_21975	2.02518716125539	0.00568261620852527	ENSMUSG00000042410	Agps	alkylglycerone phosphate synthase [Source:MGI Symbol;Acc:MGI:2443065]	75832177	75931350	+	ENSMUSG00000082187	Gm13670	predicted gene 13670 [Source:MGI Symbol;Acc:MGI:3651580]	75822028	75822793	-	24789	ENSMUSG00000075273	Ttc30b	tetratricopeptide repeat domain 30B [Source:MGI Symbol;Acc:MGI:1919671]	75935849	75938585	-	87670
18	14526992	14527558	567	*	WTinWT_21days_22567	2.02518716125539	0.00568261620852527							ENSMUSG00000055795	Gm5160	predicted gene 5160 [Source:MGI Symbol;Acc:MGI:3648528]	14424868	14425311	+	101681	ENSMUSG00000053740	Gm6457	predicted pseudogene 6457 [Source:MGI Symbol;Acc:MGI:3648519]	14570101	14570915	+	42543
15	41681968	41682566	599	*	WTinWT_7days_22856	-2.02470246145048	0.02031040219041	ENSMUSG00000022307	Oxr1	oxidation resistance 1 [Source:MGI Symbol;Acc:MGI:2179326]	41447482	41861048	+	ENSMUSG00000048559	4930555K19Rik	RIKEN cDNA 4930555K19 gene [Source:MGI Symbol;Acc:MGI:1922612]	41173701	41173871	+	508097	ENSMUSG00000097232	Gm26854	predicted gene, 26854 [Source:MGI Symbol;Acc:MGI:5477348]	41758060	41788911	-	75494
5	108866742	108867175	434	*	WTinWT_7days_28917	-2.02470246145048	0.0146250053487891	ENSMUSG00000103580	Gm10417	predicted gene 10417 [Source:MGI Symbol;Acc:MGI:3642677]	108864833	108868354	+	ENSMUSG00000091624	Vmn2r9	vomeronasal 2, receptor 9 [Source:MGI Symbol;Acc:MGI:3643093]	108842947	108852510	-	14232	ENSMUSG00000093510	Vmn2r-ps21	vomeronasal 2, receptor, pseudogene 21 [Source:MGI Symbol;Acc:MGI:3761376]	108872655	108892380	-	5480
1	136405524	136406044	521	*	WTinWT_7days_23394	-2.02470246145047	0.02031040219041							ENSMUSG00000041570	Camsap2	calmodulin regulated spectrin-associated protein family, member 2 [Source:MGI Symbol;Acc:MGI:1922434]	136268123	136346104	-	59420	ENSMUSG00000097403	9230116N13Rik	RIKEN cDNA 9230116N13 gene [Source:MGI Symbol;Acc:MGI:2443255]	136411916	136415519	-	5872
4	22367300	22367744	445	*	WTinWT_7days_25288	-2.02470246145047	0.02031040219041	ENSMUSG00000040410	Fbxl4	F-box and leucine-rich repeat protein 4 [Source:MGI Symbol;Acc:MGI:2140367]	22357543	22434091	+	ENSMUSG00000083376	Gm11882	predicted gene 11882 [Source:MGI Symbol;Acc:MGI:3651786]	22275833	22276338	+	90962	ENSMUSG00000077561	Gm24607	predicted gene, 24607 [Source:MGI Symbol;Acc:MGI:5454384]	22396570	22396702	+	28826
2	84837839	84838421	583	*	WTinWT_7days_1600	-2.02303502290847	0.000000000000000174131221164275							ENSMUSG00000027076	Timm10	translocase of inner mitochondrial membrane 10 [Source:MGI Symbol;Acc:MGI:1353429]	84826997	84830213	+	7626	ENSMUSG00000027075	Slc43a1	solute carrier family 43, member 1 [Source:MGI Symbol;Acc:MGI:1931352]	84838850	84863594	+	429
2	93418332	93418556	225	*	WTinWT_21days_4636	2.02272157871507	0.00203450297337088							ENSMUSG00000085852	Gm13807	predicted gene 13807 [Source:MGI Symbol;Acc:MGI:3650023]	93403547	93417830	+	502	ENSMUSG00000027215	Cd82	CD82 antigen [Source:MGI Symbol;Acc:MGI:104651]	93419111	93463140	-	555
3	114720947	114721648	702	*	WTinWT_21days_18808	2.02272157871506	0.00109332078248846							ENSMUSG00000106452	Gm43749	predicted gene 43749 [Source:MGI Symbol;Acc:MGI:5663886]	114544421	114544772	-	176175	ENSMUSG00000077410	Gm23750	predicted gene, 23750 [Source:MGI Symbol;Acc:MGI:5453527]	114824154	114824285	-	102506
14	55945288	55946788	1501	*	WTinWT_7days_6887	-2.02258299313558	0.000000000000476388752385617							ENSMUSG00000022225	Cma1	chymase 1, mast cell [Source:MGI Symbol;Acc:MGI:96941]	55941453	55944661	-	627	ENSMUSG00000068289	Cma2	chymase 2, mast cell [Source:MGI Symbol;Acc:MGI:88426]	55971428	55973995	+	24640
9	124030568	124031322	755	*	WTinWT_21days_18351__WTinWT_7days_42490	-2.02145394194595	0.000000000000182404102914896	ENSMUSG00000035448	Ccr3	chemokine (C-C motif) receptor 3 [Source:MGI Symbol;Acc:MGI:104616]	124021972	124031689	+	ENSMUSG00000064039	Ccr1l1	chemokine (C-C motif) receptor 1-like 1 [Source:MGI Symbol;Acc:MGI:104617]	123977243	123978408	-	52160	ENSMUSG00000049103	Ccr2	chemokine (C-C motif) receptor 2 [Source:MGI Symbol;Acc:MGI:106185]	124101950	124113557	+	70628
11	44529178	44529811	634	*	WTinWT_21days_28855__WTinWT_7days_50935	-2.02127871412044	0.000000116164159479522	ENSMUSG00000019189	Rnf145	ring finger protein 145 [Source:MGI Symbol;Acc:MGI:1921565]	44518964	44565520	+	ENSMUSG00000082750	Gm12156	predicted gene 12156 [Source:MGI Symbol;Acc:MGI:3649752]	44479207	44480209	+	48969	ENSMUSG00000086501	4930597A21Rik	RIKEN cDNA 4930597A21 gene [Source:MGI Symbol;Acc:MGI:1922639]	44586317	44591229	+	56506
10	42520948	42521779	832	*	WTinWT_21days_15615	2.02121736694566	0.000139118407204216	ENSMUSG00000019804	Snx3	sorting nexin 3 [Source:MGI Symbol;Acc:MGI:1860188]	42502030	42535381	+	ENSMUSG00000087891	Gm25277	predicted gene, 25277 [Source:MGI Symbol;Acc:MGI:5455054]	42493423	42493746	-	27202	ENSMUSG00000019803	Nr2e1	nuclear receptor subfamily 2, group E, member 1 [Source:MGI Symbol;Acc:MGI:1100526]	42561963	42583632	-	40184
3	32421644	32421851	208	*	WTinWT_21days_4861	2.02121736694566	0.000139118407204216	ENSMUSG00000027665	Pik3ca	phosphatidylinositol 3-kinase, catalytic, alpha polypeptide [Source:MGI Symbol;Acc:MGI:1206581]	32397671	32468486	+	ENSMUSG00000102825	Gm36990	predicted gene, 36990 [Source:MGI Symbol;Acc:MGI:5610218]	32371578	32372989	-	48655	ENSMUSG00000103039	Gm37123	predicted gene, 37123 [Source:MGI Symbol;Acc:MGI:5610351]	32454587	32455757	+	32736
6	39787932	39788846	915	*	WTinWT_21days_13758	2.01947488164912	0.0000296615354045453							ENSMUSG00000002413	Braf	Braf transforming gene [Source:MGI Symbol;Acc:MGI:88190]	39603237	39725463	-	62469	ENSMUSG00000029918	Mrps33	mitochondrial ribosomal protein S33 [Source:MGI Symbol;Acc:MGI:1338046]	39801804	39810988	-	12958
8	12608367	12608516	150	*	WTinWT_21days_11108	-2.01846838090646	0.241161847302667							ENSMUSG00000010435	Spaca7	sperm acrosome associated 7 [Source:MGI Symbol;Acc:MGI:1925884]	12573029	12600744	+	7623	ENSMUSG00000000759	Tubgcp3	tubulin, gamma complex associated protein 3 [Source:MGI Symbol;Acc:MGI:2183752]	12614277	12672248	-	5761
9	74905815	74905988	174	*	WTinWT_21days_19498	-2.01846838090646	0.24474075869237							ENSMUSG00000043013	Onecut1	one cut domain, family member 1 [Source:MGI Symbol;Acc:MGI:1196423]	74861921	74891781	+	14034	ENSMUSG00000034858	Fam214a	family with sequence similarity 214, member A [Source:MGI Symbol;Acc:MGI:2387648]	74952884	75032468	+	46896
1	17097004	17097172	169	*	WTinWT_21days_24046	-2.01846838090646	0.241161847302667	ENSMUSG00000042686	Jph1	junctophilin 1 [Source:MGI Symbol;Acc:MGI:1891495]	16964560	17097889	-	ENSMUSG00000101640	Gm28376	predicted gene 28376 [Source:MGI Symbol;Acc:MGI:5579082]	16898185	17091631	+	5373	ENSMUSG00000100110	Gm28783	predicted gene 28783 [Source:MGI Symbol;Acc:MGI:5579489]	17124747	17128956	+	27575
19	31342414	31342570	157	*	WTinWT_21days_27635	-2.01846838090646	0.241161847302667	ENSMUSG00000052920	Prkg1	protein kinase, cGMP-dependent, type I [Source:MGI Symbol;Acc:MGI:108174]	30567551	31765033	-	ENSMUSG00000053536	Cstf2t	cleavage stimulation factor, 3' pre-RNA subunit 2, tau [Source:MGI Symbol;Acc:MGI:1932622]	31082841	31086590	+	255824	ENSMUSG00000052595	A1cf	APOBEC1 complementation factor [Source:MGI Symbol;Acc:MGI:1917115]	31868761	31949406	+	526191
11	54101965	54102258	294	*	WTinWT_7days_21542	-2.01846838090646	0.241161847302667	ENSMUSG00000018906	P4ha2	procollagen-proline, 2-oxoglutarate 4-dioxygenase (proline 4-hydroxylase), alpha II polypeptide [Source:MGI Symbol;Acc:MGI:894286]	54100095	54131665	+	ENSMUSG00000020388	Pdlim4	PDZ and LIM domain 4 [Source:MGI Symbol;Acc:MGI:1353470]	54054928	54069014	-	32951	ENSMUSG00000036045	Gm12221	predicted gene 12221 [Source:MGI Symbol;Acc:MGI:3649330]	54158926	54160056	+	56668
10	107475875	107476160	286	*	WTinWT_7days_23422	-2.01846838090646	0.241161847302667							ENSMUSG00000102934	Gm38117	predicted gene, 38117 [Source:MGI Symbol;Acc:MGI:5611345]	107436421	107437359	-	38516	ENSMUSG00000104558	Gm44403	predicted gene, 44403 [Source:MGI Symbol;Acc:MGI:5690795]	107480406	107480534	+	4246
19	53647432	53647702	271	*	WTinWT_7days_24249	-2.01846838090646	0.24474075869237							ENSMUSG00000024974	Smc3	structural maintenance of chromosomes 3 [Source:MGI Symbol;Acc:MGI:1339795]	53600398	53645833	+	1599	ENSMUSG00000043639	Rbm20	RNA binding motif protein 20 [Source:MGI Symbol;Acc:MGI:1920963]	53677306	53867080	+	29604
5	146732993	146733192	200	*	WTinWT_7days_27609	-2.01846838090646	0.241161847302667							ENSMUSG00000106020	4930573C15Rik	RIKEN cDNA 4930573C15 gene [Source:MGI Symbol;Acc:MGI:1923199]	146706622	146707496	+	25497	ENSMUSG00000029640	Usp12	ubiquitin specific peptidase 12 [Source:MGI Symbol;Acc:MGI:1270128]	146734809	146795006	-	1617
6	9991798	9992297	500	*	WTinWT_7days_27944	-2.01846838090646	0.241161847302667							ENSMUSG00000046178	Nxph1	neurexophilin 1 [Source:MGI Symbol;Acc:MGI:107492]	8948431	9249032	+	742766	ENSMUSG00000107459	Gm5110	predicted gene 5110 [Source:MGI Symbol;Acc:MGI:3644971]	10171792	10172854	-	179495
6	19921373	19921644	272	*	WTinWT_7days_28602	-2.01846838090646	0.241161847302667							ENSMUSG00000107067	Gm42581	predicted gene 42581 [Source:MGI Symbol;Acc:MGI:5662718]	19788053	19789018	+	132355	ENSMUSG00000106763	Gm19102	predicted gene, 19102 [Source:MGI Symbol;Acc:MGI:5011287]	20970438	20970990	-	1048794
3	106995585	106995735	151	*	WTinWT_7days_6157	-2.01846838090646	0.241161847302667	ENSMUSG00000098108	Gm27008	predicted gene, 27008 [Source:MGI Symbol;Acc:MGI:5504123]	106934382	107093894	-	ENSMUSG00000105102	Gm35507	predicted gene, 35507 [Source:MGI Symbol;Acc:MGI:5594666]	106827307	106879361	-	116224	ENSMUSG00000047959	Kcna3	potassium voltage-gated channel, shaker-related subfamily, member 3 [Source:MGI Symbol;Acc:MGI:96660]	107036169	107038070	+	40434
5	89050771	89052010	1240	*	WTinWT_7days_21347	-2.01759521371848	0.000026851581764453	ENSMUSG00000060961	Slc4a4	solute carrier family 4 (anion exchanger), member 4 [Source:MGI Symbol;Acc:MGI:1927555]	88886818	89239653	+	ENSMUSG00000082389	Mkrn1-ps1	makorin, ring finger protein 1, pseudogene 1 [Source:MGI Symbol;Acc:MGI:2663191]	88838010	88839399	-	211372	ENSMUSG00000035540	Gc	group specific component [Source:MGI Symbol;Acc:MGI:95669]	89417522	89457898	-	365512
19	38737588	38738099	512	*	WTinWT_21days_24918__WTinWT_7days_50668	-2.01583051120454	0.0000000740198690425777	ENSMUSG00000024998	Plce1	phospholipase C, epsilon 1 [Source:MGI Symbol;Acc:MGI:1921305]	38481109	38785030	+	ENSMUSG00000088940	Gm24930	predicted gene, 24930 [Source:MGI Symbol;Acc:MGI:5454707]	38473120	38473202	-	264386	ENSMUSG00000101079	Gm28991	predicted gene 28991 [Source:MGI Symbol;Acc:MGI:5579697]	38748760	38752645	-	10661
7	101477999	101478701	703	*	WTinWT_7days_10833	-2.01583051120454	0.0000000328117738862627	ENSMUSG00000110195	Pde2a	phosphodiesterase 2A, cGMP-stimulated [Source:MGI Symbol;Acc:MGI:2446107]	101421691	101512827	+	ENSMUSG00000065446	Mir139	microRNA 139 [Source:MGI Symbol;Acc:MGI:2676824]	101475376	101475443	+	2556	ENSMUSG00000110301	Gm45599	predicted gene 45599 [Source:MGI Symbol;Acc:MGI:5791435]	101525376	101538330	-	46675
16	30769026	30769923	898	*	WTinWT_7days_7125	-2.01583051120454	0.0000000328117738862627							ENSMUSG00000046546	Fam43a	family with sequence similarity 43, member A [Source:MGI Symbol;Acc:MGI:2676309]	30599723	30602797	+	166229	ENSMUSG00000095791	Gm26295	predicted gene, 26295 [Source:MGI Symbol;Acc:MGI:5456072]	30814162	30814268	+	44239
4	109079245	109080212	968	*	WTinWT_7days_21279	-2.0141298546345	0.000219358112144632	ENSMUSG00000028559	Osbpl9	oxysterol binding protein-like 9 [Source:MGI Symbol;Acc:MGI:1923784]	109061145	109202272	-	ENSMUSG00000053510	Nrd1	nardilysin, N-arginine dibasic convertase, NRD convertase 1 [Source:MGI Symbol;Acc:MGI:1201386]	109000655	109061777	+	17468	ENSMUSG00000088014	Gm23743	predicted gene, 23743 [Source:MGI Symbol;Acc:MGI:5453520]	109160924	109161197	-	80712
18	79434064	79435215	1152	*	WTinWT_7days_25278	-2.01412985463411	0.000994631212848047							ENSMUSG00000024548	Setbp1	SET binding protein 1 [Source:MGI Symbol;Acc:MGI:1933199]	78750380	79109391	-	324673	ENSMUSG00000087717	Gm25824	predicted gene, 25824 [Source:MGI Symbol;Acc:MGI:5455601]	79553557	79553677	-	118342
11	110483142	110483712	571	*	WTinWT_7days_46276	-2.01359126523122	0.000000611765988129928	ENSMUSG00000020623	Map2k6	mitogen-activated protein kinase kinase 6 [Source:MGI Symbol;Acc:MGI:1346870]	110399122	110525522	+	ENSMUSG00000018800	Abca5	ATP-binding cassette, sub-family A (ABC1), member 5 [Source:MGI Symbol;Acc:MGI:2386607]	110269369	110337716	-	145426	ENSMUSG00000085985	Gm11682	predicted gene 11682 [Source:MGI Symbol;Acc:MGI:3651410]	110544507	110546399	+	60795
7	127922523	127923129	607	*	WTinWT_21days_22202__WTinWT_7days_43156	-2.01326850610033	0.0000000000672977280279756	ENSMUSG00000030801	Kat8	K(lysine) acetyltransferase 8 [Source:MGI Symbol;Acc:MGI:1915023]	127912516	127925837	+	ENSMUSG00000030802	Bckdk	branched chain ketoacid dehydrogenase kinase [Source:MGI Symbol;Acc:MGI:1276121]	127904082	127910221	+	12302	ENSMUSG00000030800	Prss8	protease, serine 8 (prostasin) [Source:MGI Symbol;Acc:MGI:1923810]	127925716	127930104	-	2587
8	115413822	115414590	769	*	WTinWT_21days_26033__WTinWT_7days_41999	-2.01195427511652	0.00000000000000957512454723328							ENSMUSG00000004637	Wwox	WW domain-containing oxidoreductase [Source:MGI Symbol;Acc:MGI:1931237]	114439655	115352708	+	61114	ENSMUSG00000110592	4930488N15Rik	RIKEN cDNA 4930488N15 gene [Source:MGI Symbol;Acc:MGI:1922282]	115585392	115595152	+	170802
2	80690474	80691171	698	*	WTinWT_21days_42682__WTinWT_7days_26653	2.01145569860989	0.0000000000255670824733689							ENSMUSG00000026999	Nup35	nucleoporin 35 [Source:MGI Symbol;Acc:MGI:1916732]	80617236	80658906	+	31568	ENSMUSG00000077404	Gm25420	predicted gene, 25420 [Source:MGI Symbol;Acc:MGI:5455197]	80707589	80707715	+	16418
16	94185311	94186094	784	*	WTinWT_21days_29774__WTinWT_7days_36984	-2.01093613282127	0.000000000000000254911379117488	ENSMUSG00000040820	Hlcs	holocarboxylase synthetase (biotin- [propriony-Coenzyme A-carboxylase (ATP-hydrolysing)] ligase) [Source:MGI Symbol;Acc:MGI:894646]	94129195	94313563	-	ENSMUSG00000076304	Gm23062	predicted gene, 23062 [Source:MGI Symbol;Acc:MGI:5452839]	94169302	94169411	-	15900	ENSMUSG00000022941	Ripply3	ripply transcriptional repressor 3 [Source:MGI Symbol;Acc:MGI:2181192]	94328420	94336935	+	142326
8	119896999	119898685	1687	*	WTinWT_21days_7317	2.01045104364638	0.0000000090106816460475							ENSMUSG00000031828	Klhl36	kelch-like 36 [Source:MGI Symbol;Acc:MGI:2385305]	119862266	119876995	+	20004	ENSMUSG00000031826	Usp10	ubiquitin specific peptidase 10 [Source:MGI Symbol;Acc:MGI:894652]	119910360	119957560	+	11675
11	60230511	60230944	434	*	WTinWT_7days_18284	-2.00778034887412	0.00331347762457716	ENSMUSG00000000538	Tom1l2	target of myb1-like 2 (chicken) [Source:MGI Symbol;Acc:MGI:2443306]	60226714	60352905	-	ENSMUSG00000020538	Srebf1	sterol regulatory element binding transcription factor 1 [Source:MGI Symbol;Acc:MGI:107606]	60199089	60222581	-	7930	ENSMUSG00000085132	Gm12265	predicted gene 12265 [Source:MGI Symbol;Acc:MGI:3651913]	60240810	60241930	+	9866
16	27340022	27340806	785	*	WTinWT_7days_21125	-2.00778034887412	0.002680335526707	ENSMUSG00000052276	Ostn	osteocrin [Source:MGI Symbol;Acc:MGI:2677164]	27307489	27351212	+	ENSMUSG00000068428	Gmnc	geminin coiled-coil domain containing [Source:MGI Symbol;Acc:MGI:2685452]	26957236	26989974	-	350048	ENSMUSG00000089705	Gm15970	predicted gene 15970 [Source:MGI Symbol;Acc:MGI:3801995]	27343111	27343944	-	2305
11	121176187	121176945	759	*	WTinWT_7days_25129	-2.00778034887412	0.002680335526707							ENSMUSG00000081835	Gm11790	predicted gene 11790 [Source:MGI Symbol;Acc:MGI:3649211]	121165471	121165925	-	10262	ENSMUSG00000025169	Ogfod3	2-oxoglutarate and iron-dependent oxygenase domain containing 3 [Source:MGI Symbol;Acc:MGI:1913429]	121177591	121204711	-	646
8	80916360	80916954	595	*	WTinWT_7days_26781	-2.00778034887412	0.002680335526707							ENSMUSG00000109587	Gm31105	predicted gene, 31105 [Source:MGI Symbol;Acc:MGI:5590264]	80879940	80881169	+	35191	ENSMUSG00000098001	Gm27048	predicted gene, 27048 [Source:MGI Symbol;Acc:MGI:5504163]	80933534	80938667	-	16580
6	112197360	112197940	581	*	WTinWT_7days_27236	-2.00778034887412	0.0112610695462152							ENSMUSG00000107893	Gm44192	predicted gene, 44192 [Source:MGI Symbol;Acc:MGI:5690584]	112087639	112088194	-	109166	ENSMUSG00000100219	1700054K19Rik	RIKEN cDNA 1700054K19 gene [Source:MGI Symbol;Acc:MGI:1914586]	112210708	112212519	+	12768
2	125492244	125492876	633	*	WTinWT_21days_9568	2.00769110864573	0.000139560783635039	ENSMUSG00000027204	Fbn1	fibrillin 1 [Source:MGI Symbol;Acc:MGI:95489]	125300594	125507993	-	ENSMUSG00000087682	Gm14003	predicted gene 14003 [Source:MGI Symbol;Acc:MGI:3649824]	125282688	125283978	-	208266	ENSMUSG00000053615	Gm9913	predicted gene 9913 [Source:MGI Symbol;Acc:MGI:3642395]	125505089	125507881	+	12213
X	102478885	102479422	538	*	WTinWT_21days_53307	2.0063852351001	0.0000599025746090449	ENSMUSG00000067567	Hdac8	histone deacetylase 8 [Source:MGI Symbol;Acc:MGI:1917565]	102284639	102505359	-	ENSMUSG00000085568	Gm14858	predicted gene 14858 [Source:MGI Symbol;Acc:MGI:3705120]	102252522	102365498	+	113387	ENSMUSG00000034055	Phka1	phosphorylase kinase alpha 1 [Source:MGI Symbol;Acc:MGI:97576]	102513975	102644246	-	34553
4	123312942	123313686	745	*	WTinWT_7days_16758	-2.00579901533937	0.0000615336410085809	ENSMUSG00000032726	Bmp8a	bone morphogenetic protein 8a [Source:MGI Symbol;Acc:MGI:104515]	123312645	123343252	-	ENSMUSG00000011257	Pabpc4	poly(A) binding protein, cytoplasmic 4 [Source:MGI Symbol;Acc:MGI:2385206]	123262351	123298925	+	14017	ENSMUSG00000076436	Oxct2a	3-oxoacid CoA transferase 2A [Source:MGI Symbol;Acc:MGI:1891061]	123321875	123323634	-	8189
15	64173301	64174165	865	*	WTinWT_7days_16713	-2.00496457478474	0.00000446129922764531	ENSMUSG00000022377	Asap1	ArfGAP with SH3 domain, ankyrin repeat and PH domain1 [Source:MGI Symbol;Acc:MGI:1342335]	64086857	64382919	-	ENSMUSG00000093695	Gm20717	predicted gene 20717 [Source:MGI Symbol;Acc:MGI:5313164]	64098317	64100886	+	72415	ENSMUSG00000022376	Adcy8	adenylate cyclase 8 [Source:MGI Symbol;Acc:MGI:1341110]	64699042	64922296	-	524877
6	119217583	119218165	583	*	WTinWT_7days_50134	-2.00496457478474	0.00000140798486987226	ENSMUSG00000041477	Dcp1b	decapping mRNA 1B [Source:MGI Symbol;Acc:MGI:2442404]	119175253	119221616	+	ENSMUSG00000051331	Cacna1c	calcium channel, voltage-dependent, L type, alpha 1C subunit [Source:MGI Symbol;Acc:MGI:103013]	118587240	119196418	-	21165	ENSMUSG00000041460	Cacna2d4	calcium channel, voltage-dependent, alpha 2/delta subunit 4 [Source:MGI Symbol;Acc:MGI:2442632]	119236526	119352407	+	18361
9	66267181	66267723	543	*	WTinWT_7days_48749	-2.00450473157537	0.0000000215134082873349	ENSMUSG00000032380	Dapk2	death-associated protein kinase 2 [Source:MGI Symbol;Acc:MGI:1341297]	66158223	66272242	+	ENSMUSG00000032381	Fam96a	family with sequence similarity 96, member A [Source:MGI Symbol;Acc:MGI:1915500]	66126611	66138955	+	128226	ENSMUSG00000038664	Herc1	HECT and RLD domain containing E3 ubiquitin protein ligase family member 1 [Source:MGI Symbol;Acc:MGI:2384589]	66350450	66508775	+	82727
10	12739743	12740421	679	*	WTinWT_21days_49004	2.00225605512057	0.0000000314483693307692	ENSMUSG00000019820	Utrn	utrophin [Source:MGI Symbol;Acc:MGI:104631]	12382188	12869365	-	ENSMUSG00000112816	AC156952.1		12420804	12421596	-	318147	ENSMUSG00000088516	Gm23044	predicted gene, 23044 [Source:MGI Symbol;Acc:MGI:5452821]	12793875	12793974	-	53454
X	151286082	151286732	651	*	WTinWT_21days_23836	2.00159794006891	0.00250717519164522	ENSMUSG00000041245	Wnk3	WNK lysine deficient protein kinase 3 [Source:MGI Symbol;Acc:MGI:2652875]	151198078	151320152	+	ENSMUSG00000064524	Gm26441	predicted gene, 26441 [Source:MGI Symbol;Acc:MGI:5456218]	151261918	151262021	-	24061	ENSMUSG00000084771	A230072E10Rik	RIKEN cDNA A230072E10 gene [Source:MGI Symbol;Acc:MGI:3603753]	151291974	151344846	-	5242
13	63268654	63269688	1035	*	WTinWT_21days_15232	1.99960728575901	0.000000000132106839012258	ENSMUSG00000021458	2010111I01Rik	RIKEN cDNA 2010111I01 gene [Source:MGI Symbol;Acc:MGI:1919311]	62964893	63326096	+	ENSMUSG00000113665	CT009757.5		63253024	63255564	-	13090	ENSMUSG00000114104	CT009757.7		63273600	63275911	+	3912
4	87885179	87886459	1281	*	WTinWT_21days_13496	1.99909764066035	0.000000611765988129928	ENSMUSG00000028496	Mllt3	myeloid/lymphoid or mixed-lineage leukemia; translocated to, 3 [Source:MGI Symbol;Acc:MGI:1917372]	87769925	88033364	-	ENSMUSG00000082443	Gm12604	predicted gene 12604 [Source:MGI Symbol;Acc:MGI:3651368]	87580789	87581560	+	303619	ENSMUSG00000084809	Gm12631	predicted gene 12631 [Source:MGI Symbol;Acc:MGI:3650969]	88033501	88034998	+	147042
12	115008386	115008881	496	*	WTinWT_7days_15258	-1.99807613810771	0.000759590551925945							ENSMUSG00000103990	Ighv8-3	immunoglobulin heavy variable V8-3 [Source:MGI Symbol;Acc:MGI:5009915]	115003418	115003712	-	4674	ENSMUSG00000096355	Ighv8-4	immunoglobulin heavy variable V8-4 [Source:MGI Symbol;Acc:MGI:3646040]	115024026	115024459	-	15145
11	108484564	108485391	828	*	WTinWT_7days_16377	-1.99807613810771	0.000716950887328744	ENSMUSG00000020728	Cep112	centrosomal protein 112 [Source:MGI Symbol;Acc:MGI:1923673]	108425192	108860615	+	ENSMUSG00000082544	Gm11667	predicted gene 11667 [Source:MGI Symbol;Acc:MGI:3649871]	108423273	108423758	+	60806	ENSMUSG00000086761	Cep112os1	centrosomal protein 112, opposite strand 1 [Source:MGI Symbol;Acc:MGI:3652256]	108529097	108533664	-	43706
12	113058984	113059697	714	*	WTinWT_7days_27129	-1.99807613810771	0.00142516852704649	ENSMUSG00000021143	Pacs2	phosphofurin acidic cluster sorting protein 2 [Source:MGI Symbol;Acc:MGI:1924399]	113014508	113074401	+	ENSMUSG00000097100	9230104M06Rik	RIKEN cDNA 9230104M06 gene [Source:MGI Symbol;Acc:MGI:3642845]	112999964	113001926	+	57058	ENSMUSG00000104729	Gm44471	predicted gene, 44471 [Source:MGI Symbol;Acc:MGI:5690863]	113063339	113063438	-	3642
12	41577899	41578803	905	*	WTinWT_7days_28257	-1.99807613810771	0.000759590551925945	ENSMUSG00000056899	Immp2l	IMP2 inner mitochondrial membrane peptidase-like (S. cerevisiae) [Source:MGI Symbol;Acc:MGI:2135611]	41024090	41955588	+	ENSMUSG00000113766	AC167360.1		41545391	41547884	+	30015	ENSMUSG00000113438	AC124826.1		41684394	41684718	+	105591
X	7922026	7923359	1334	*	WTinWT_21days_17075	1.99684866677377	0.00000327129242505391	ENSMUSG00000039278	Pcsk1n	proprotein convertase subtilisin/kexin type 1 inhibitor [Source:MGI Symbol;Acc:MGI:1353431]	7919822	7924410	+	ENSMUSG00000073290	Gm10490	predicted gene 10490 [Source:MGI Symbol;Acc:MGI:3642001]	7909542	7909927	+	12099	ENSMUSG00000031160	Eras	ES cell-expressed Ras [Source:MGI Symbol;Acc:MGI:2665023]	7924276	7928607	-	917
10	73788268	73789024	757	*	WTinWT_21days_24161	1.99644396360556	0.013764991429837	ENSMUSG00000052613	Pcdh15	protocadherin 15 [Source:MGI Symbol;Acc:MGI:1891428]	73099342	74649737	+	ENSMUSG00000093548	Gm6407	predicted gene 6407 [Source:MGI Symbol;Acc:MGI:3642965]	73690257	73690805	-	97463	ENSMUSG00000112686	AC154136.1		74820722	74821366	+	1031698
3	147413304	147413992	689	*	WTinWT_21days_28726	1.99644396360515	0.0318758248123808							ENSMUSG00000103302	Gm37803	predicted gene, 37803 [Source:MGI Symbol;Acc:MGI:5611031]	147404519	147409076	-	4228	ENSMUSG00000102569	Gm37041	predicted gene, 37041 [Source:MGI Symbol;Acc:MGI:5610269]	147428889	147433289	+	14897
4	62796208	62796520	313	*	WTinWT_7days_7853	1.99644396360505	0.00919816514063161							ENSMUSG00000086139	Gm11211	predicted gene 11211 [Source:MGI Symbol;Acc:MGI:3651244]	62723516	62727537	-	68671	ENSMUSG00000077161	Gm24117	predicted gene, 24117 [Source:MGI Symbol;Acc:MGI:5453894]	62812428	62812560	+	15908
X	157475630	157476687	1058	*	WTinWT_21days_16788	1.99522672413691	0.0000000135337139039074	ENSMUSG00000071708	Sms	spermine synthase [Source:MGI Symbol;Acc:MGI:109490]	157443855	157492287	-	ENSMUSG00000077422	Gm24281	predicted gene, 24281 [Source:MGI Symbol;Acc:MGI:5454058]	157430604	157430739	+	44891	ENSMUSG00000046873	Mbtps2	membrane-bound transcription factor peptidase, site 2 [Source:MGI Symbol;Acc:MGI:2444506]	157535371	157598715	-	58684
3	101245149	101245827	679	*	WTinWT_21days_52283	1.99522672413691	0.0000000203180074328734							ENSMUSG00000083546	Tpt1-ps1	tumor protein, translationally-controlled, pseudogene 1 [Source:MGI Symbol;Acc:MGI:107797]	101233460	101233895	+	11254	ENSMUSG00000081569	Gm12490	predicted gene 12490 [Source:MGI Symbol;Acc:MGI:3651827]	101260917	101261476	+	15090
9	80313570	80314049	480	*	WTinWT_7days_14822	-1.99521512338635	0.00000487106505840756	ENSMUSG00000032343	Impg1	interphotoreceptor matrix proteoglycan 1 [Source:MGI Symbol;Acc:MGI:1926876]	80313330	80465481	-	ENSMUSG00000033577	Myo6	myosin VI [Source:MGI Symbol;Acc:MGI:104785]	80165031	80311729	+	1841	ENSMUSG00000111267	AC174799.1		80451248	80452166	+	137199
5	82960364	82960998	635	*	WTinWT_7days_26832	-1.99237943245993	0.0696120763111629							ENSMUSG00000089162	Gm24129	predicted gene, 24129 [Source:MGI Symbol;Acc:MGI:5453906]	82803765	82803861	+	156503	ENSMUSG00000106606	Gm43217	predicted gene 43217 [Source:MGI Symbol;Acc:MGI:5663354]	83040638	83041004	-	79640
2	72220813	72221371	559	*	WTinWT_7days_21738	-1.99237943245992	0.0558592862919927	ENSMUSG00000049044	Rapgef4	Rap guanine nucleotide exchange factor (GEF) 4 [Source:MGI Symbol;Acc:MGI:1917723]	71981240	72257474	+	ENSMUSG00000085439	Rapgef4os1	Rap guanine nucleotide exchange factor (GEF) 4, opposite strand 1 [Source:MGI Symbol;Acc:MGI:3649714]	72097603	72148796	-	72017	ENSMUSG00000085001	Rapgef4os2	Rap guanine nucleotide exchange factor (GEF) 4, opposite strand 2 [Source:MGI Symbol;Acc:MGI:2139429]	72224688	72232302	-	3317
16	49917371	49917660	290	*	WTinWT_7days_28547	-1.99237943245992	0.04619158524793							ENSMUSG00000055447	Cd47	CD47 antigen (Rh-related antigen, integrin-associated signal transducer) [Source:MGI Symbol;Acc:MGI:96617]	49855618	49915010	+	2361	ENSMUSG00000098028	Gm8824	predicted gene 8824 [Source:MGI Symbol;Acc:MGI:3647096]	50111073	50112062	+	193413
1	98178979	98179215	237	*	WTinWT_7days_4524	-1.99237943245992	0.04619158524793	ENSMUSG00000100711	Gm29461	predicted gene 29461 [Source:MGI Symbol;Acc:MGI:5580167]	98173648	98190698	+	ENSMUSG00000100182	1810006J02Rik	RIKEN cDNA 1810006J02 gene [Source:MGI Symbol;Acc:MGI:1916280]	98131456	98144655	+	34324	ENSMUSG00000097608	Gm7952	predicted gene 7952 [Source:MGI Symbol;Acc:MGI:3648772]	98263523	98264506	+	84308
5	110471880	110472611	732	*	WTinWT_7days_25664	-1.99237943245988	0.04619158524793							ENSMUSG00000105482	Gm42596	predicted gene 42596 [Source:MGI Symbol;Acc:MGI:5662733]	110447989	110449946	+	21934	ENSMUSG00000105603	Gm32996	predicted gene, 32996 [Source:MGI Symbol;Acc:MGI:5592155]	110480755	110482201	-	8144
2	160421762	160422307	546	*	WTinWT_7days_22419	-1.99237943245946	0.0494436587896206							ENSMUSG00000074622	Mafb	v-maf musculoaponeurotic fibrosarcoma oncogene family, protein B (avian) [Source:MGI Symbol;Acc:MGI:104555]	160363703	160367065	-	54697	ENSMUSG00000078956	Gm14221	predicted gene 14221 [Source:MGI Symbol;Acc:MGI:3650696]	160568379	160619971	-	146072
16	22520677	22521359	683	*	WTinWT_7days_14485	-1.99178340753973	0.000143231625197879	ENSMUSG00000022861	Dgkg	diacylglycerol kinase, gamma [Source:MGI Symbol;Acc:MGI:105060]	22468461	22657221	-	ENSMUSG00000089874	9230117E06Rik	RIKEN cDNA 9230117E06 gene [Source:MGI Symbol;Acc:MGI:1925332]	22511480	22517681	+	2996	ENSMUSG00000099071	Mir8095	microRNA 8095 [Source:MGI Symbol;Acc:MGI:5530948]	22532056	22532184	-	10697
3	79451167	79451973	807	*	WTinWT_7days_13200	-1.99178340753971	0.000143231625197879	ENSMUSG00000091685	Gm17359	predicted gene, 17359 [Source:MGI Symbol;Acc:MGI:4936993]	79336661	79464129	+	ENSMUSG00000102545	6430573P05Rik	RIKEN cDNA 6430573P05 gene [Source:MGI Symbol;Acc:MGI:2686494]	79287173	79289848	+	161319	ENSMUSG00000061175	Fnip2	folliculin interacting protein 2 [Source:MGI Symbol;Acc:MGI:2683054]	79455974	79567796	-	4001
9	115631489	115632324	836	*	WTinWT_7days_22888	-1.99178340753939	0.000143231625197879							ENSMUSG00000094630	n-R5s92	nuclear encoded rRNA 5S 92 [Source:MGI Symbol;Acc:MGI:4421940]	115626600	115626718	-	4771	ENSMUSG00000111398	AC107851.2		115665914	115674353	+	33590
3	36496734	36496959	226	*	WTinWT_21days_2308__WTinWT_7days_28004	1.98969103496141	0.000207055498968618							ENSMUSG00000027713	1810062G17Rik	RIKEN cDNA 1810062G17 gene [Source:MGI Symbol;Acc:MGI:1919532]	36475937	36482299	+	14435	ENSMUSG00000085320	Gm11548	predicted gene 11548 [Source:MGI Symbol;Acc:MGI:3650340]	36499804	36506809	-	2845
11	110268388	110268958	571	*	WTinWT_21days_8694__WTinWT_7days_35713	-1.98920374003193	0.00000000000000000991179553023278							ENSMUSG00000044749	Abca6	ATP-binding cassette, sub-family A (ABC1), member 6 [Source:MGI Symbol;Acc:MGI:1923434]	110176820	110251776	-	16612	ENSMUSG00000018800	Abca5	ATP-binding cassette, sub-family A (ABC1), member 5 [Source:MGI Symbol;Acc:MGI:2386607]	110269369	110337716	-	411
6	50521464	50522062	599	*	WTinWT_7days_20278	-1.98737211237495	0.0000404459519653285							ENSMUSG00000029822	Osbpl3	oxysterol binding protein-like 3 [Source:MGI Symbol;Acc:MGI:1918970]	50293330	50456201	-	65263	ENSMUSG00000077357	Gm26289	predicted gene, 26289 [Source:MGI Symbol;Acc:MGI:5456066]	50539904	50540034	-	17842
11	113339643	113340567	925	*	WTinWT_7days_27206	-1.98737211237495	0.000139237919115619	ENSMUSG00000041654	Slc39a11	solute carrier family 39 (metal ion transporter), member 11 [Source:MGI Symbol;Acc:MGI:1917056]	113244853	113650079	-	ENSMUSG00000085421	4732490B19Rik	RIKEN cDNA 4732490B19 gene [Source:MGI Symbol;Acc:MGI:2442884]	113203315	113209669	-	129974	ENSMUSG00000078251	Gm16487	predicted gene 16487 [Source:MGI Symbol;Acc:MGI:3641811]	113467977	113472014	+	127410
17	26849751	26851108	1358	*	WTinWT_21days_15403	1.98547131999833	0.000000372745590253996							ENSMUSG00000015579	Nkx2-5	NK2 homeobox 5 [Source:MGI Symbol;Acc:MGI:97350]	26838664	26841565	-	8186	ENSMUSG00000078838	Gm17382	predicted gene, 17382 [Source:MGI Symbol;Acc:MGI:4937016]	26860287	26886175	-	9179
10	108861315	108861721	407	*	WTinWT_21days_26881	1.98485330592999	0.0516415474494265	ENSMUSG00000035864	Syt1	synaptotagmin I [Source:MGI Symbol;Acc:MGI:99667]	108497650	109010982	-	ENSMUSG00000111910	AC162908.1		108778311	108782873	+	78442	ENSMUSG00000112905	AC117199.1		108953357	108956488	-	91636
3	45150562	45150984	423	*	WTinWT_21days_22995	1.98485330592997	0.0722501863501213							ENSMUSG00000088535	Gm24997	predicted gene, 24997 [Source:MGI Symbol;Acc:MGI:5454774]	44983200	44983304	+	167258	ENSMUSG00000099285	Gm27989	predicted gene, 27989 [Source:MGI Symbol;Acc:MGI:5531371]	45160695	45160801	+	9711
15	20407460	20407902	443	*	WTinWT_21days_24416	1.98485330592997	0.0722501863501213							ENSMUSG00000102810	Gm37815	predicted gene, 37815 [Source:MGI Symbol;Acc:MGI:5611043]	20239299	20240650	-	166810	ENSMUSG00000047565	Acot10	acyl-CoA thioesterase 10 [Source:MGI Symbol;Acc:MGI:1928940]	20665219	20666750	-	257317
4	71204310	71204988	679	*	WTinWT_21days_28164	1.98485330592997	0.0722501863501213							ENSMUSG00000084937	Gm11228	predicted gene 11228 [Source:MGI Symbol;Acc:MGI:3651435]	71075109	71131133	-	73177	ENSMUSG00000082017	Gm11229	predicted gene 11229 [Source:MGI Symbol;Acc:MGI:3651948]	71285942	71286378	+	80954
X	91780467	91780977	511	*	WTinWT_21days_28801	1.98485330592997	0.0573390375996735	ENSMUSG00000061392	Mageb5	melanoma antigen, family B, 5 [Source:MGI Symbol;Acc:MGI:2148169]	91779544	91783018	-	ENSMUSG00000064129	Gm14781	predicted gene 14781 [Source:MGI Symbol;Acc:MGI:3712084]	91632194	91635671	+	144796	ENSMUSG00000082807	Gm14782	predicted gene 14782 [Source:MGI Symbol;Acc:MGI:3705443]	91859498	91859692	-	78521
6	147686773	147687231	459	*	WTinWT_21days_30371	1.98485330592997	0.0722501863501213							ENSMUSG00000030301	Ccdc91	coiled-coil domain containing 91 [Source:MGI Symbol;Acc:MGI:1914265]	147475828	147632612	+	54161	ENSMUSG00000085077	1700049E15Rik	RIKEN cDNA 1700049E15 gene [Source:MGI Symbol;Acc:MGI:1920644]	147690241	147702374	+	3010
2	9718595	9719164	570	*	WTinWT_21days_30532	1.98485330592997	0.0722501863501213							ENSMUSG00000104276	Gm37866	predicted gene, 37866 [Source:MGI Symbol;Acc:MGI:5611094]	9630646	9631341	-	87254	ENSMUSG00000015619	Gata3	GATA binding protein 3 [Source:MGI Symbol;Acc:MGI:95663]	9857078	9890034	-	137914
16	89019854	89020301	448	*	WTinWT_21days_22061	1.98485330592973	0.0722501863501213							ENSMUSG00000068075	Gm10229	predicted gene 10229 [Source:MGI Symbol;Acc:MGI:3711943]	89015277	89015846	+	4008	ENSMUSG00000058172	Krtap6-1	keratin associated protein 6-1 [Source:MGI Symbol;Acc:MGI:1330228]	89031699	89032292	+	11398
11	99168082	99168550	469	*	WTinWT_7days_49857	-1.98458760264398	0.00000000000494763841471993							ENSMUSG00000037944	Ccr7	chemokine (C-C motif) receptor 7 [Source:MGI Symbol;Acc:MGI:103011]	99144196	99155077	-	13005	ENSMUSG00000037935	Smarce1	SWI/SNF related, matrix associated, actin dependent regulator of chromatin, subfamily e, member 1 [Source:MGI Symbol;Acc:MGI:1927347]	99209047	99231017	-	40497
6	113089870	113090817	948	*	WTinWT_21days_24498	1.98347647030903	0.00161564453401826	ENSMUSG00000034269	Setd5	SET domain containing 5 [Source:MGI Symbol;Acc:MGI:1920145]	113077365	113153435	+	ENSMUSG00000086429	Gt(ROSA)26Sor	gene trap ROSA 26, Philippe Soriano [Source:MGI Symbol;Acc:MGI:104735]	113067428	113077333	-	12537	ENSMUSG00000042873	Lhfpl4	lipoma HMGIC fusion partner-like protein 4 [Source:MGI Symbol;Acc:MGI:3057108]	113168090	113195384	-	77273
19	44487238	44487746	509	*	WTinWT_7days_18192	-1.98283439765174	0.00613698380005353							ENSMUSG00000037071	Scd1	stearoyl-Coenzyme A desaturase 1 [Source:MGI Symbol;Acc:MGI:98239]	44394451	44407709	-	79529	ENSMUSG00000036961	Wnt8b	wingless-type MMTV integration site family, member 8B [Source:MGI Symbol;Acc:MGI:109485]	44493472	44514273	+	5726
8	68786769	68787223	455	*	WTinWT_7days_20582	-1.98283439765174	0.00715649099542563							ENSMUSG00000036356	Csgalnact1	chondroitin sulfate N-acetylgalactosaminyltransferase 1 [Source:MGI Symbol;Acc:MGI:2442354]	68356781	68735146	-	51623	ENSMUSG00000031864	Ints10	integrator complex subunit 10 [Source:MGI Symbol;Acc:MGI:1918135]	68793929	68831667	+	6706
2	6522328	6523064	737	*	WTinWT_7days_25572	-1.98283439765174	0.0129764463003273							ENSMUSG00000102599	Gm38386	predicted gene, 38386 [Source:MGI Symbol;Acc:MGI:5611614]	6479690	6483110	+	39218	ENSMUSG00000002107	Celf2	CUGBP, Elav-like family member 2 [Source:MGI Symbol;Acc:MGI:1338822]	6539694	7509563	-	16630
14	67086206	67086644	439	*	WTinWT_7days_28338	-1.98283439765174	0.0169474407688293							ENSMUSG00000098365	Gm27647	predicted gene, 27647 [Source:MGI Symbol;Acc:MGI:5531029]	67074830	67074947	+	11259	ENSMUSG00000093744	Gm20675	predicted gene 20675 [Source:MGI Symbol;Acc:MGI:5313122]	67232437	67233129	-	145793
11	58364664	58365189	526	*	WTinWT_7days_28797	-1.98283439765174	0.0129764463003273							ENSMUSG00000013646	Sh3bp5l	SH3 binding domain protein 5 like [Source:MGI Symbol;Acc:MGI:1933124]	58330724	58347728	+	16936	ENSMUSG00000013643	Lypd8	LY6/PLAUR domain containing 8 [Source:MGI Symbol;Acc:MGI:1917413]	58379043	58390728	+	13854
11	111535767	111536561	795	*	WTinWT_7days_12765	-1.98159550659636	0.00000632275016427435							ENSMUSG00000082272	Gm11675	predicted gene 11675 [Source:MGI Symbol;Acc:MGI:3650970]	111276100	111276931	+	258836	ENSMUSG00000082448	Gm11676	predicted gene 11676 [Source:MGI Symbol;Acc:MGI:3650355]	111612817	111613306	-	76256
6	28598897	28599833	937	*	WTinWT_21days_1778	1.98036346143416	0.000000000309270948604908	ENSMUSG00000001424	Snd1	staphylococcal nuclease and tudor domain containing 1 [Source:MGI Symbol;Acc:MGI:1929266]	28475139	28935162	+	ENSMUSG00000103132	Gm37978	predicted gene, 37978 [Source:MGI Symbol;Acc:MGI:5611206]	28568072	28570986	+	27911	ENSMUSG00000049939	Lrrc4	leucine rich repeat containing 4 [Source:MGI Symbol;Acc:MGI:2182081]	28661831	28831747	-	61998
[truncated: 64,979 more rows]

## Sheet: AL vs AE
Chromosome	start	end	width	strand	condition	logFC	PValue	Overlap_Gene_id	Overlap_Gene_name	Overlap_Gene_description	Overlap_Gene_start	Overlap_Gene_end	Overlap_Gene_strand	Upstream_Gene_id	Upstream_Gene_name	Upstream_Gene_description	Upstream_Gene_start	Upstream_Gene_end	Upstream_Gene_strand	Distance_Upstream	Downstream_Gene_id	Downstream_Gene_name	Downstream_Gene_description	Downstream_Gene_start	Downstream_Gene_end	Downstream_Gene_strand	Distance_Downstream
[truncated: 73,669 more rows]

[truncated: 2 more sheets: AE vs VE, AL vs VL]
