# Supplementary material for: Persistence of self-reactive CD8+ T cells in the CNS requires TOX-dependent chromatin remodeling
Source: Nat Commun. 2021 Feb 12;12:1009. doi: 10.1038/s41467-021-21109-3 (PMC7881115; doi:10.1038/s41467-021-21109-3)
Supplement: Supplementary file 4 — Supplementary Data 2 [file 41467_2021_21109_MOESM4_ESM.xlsx]

## Sheet: ATAC-seq clustering Figure 1E
Chromosome	start	end	width	strand	VE_rep1	VE_rep2	AE_rep1	AE_rep2	VL_rep1	VL_rep2	AL_rep1	AL_rep2	cluster
11	70513193	70513193	1	*	0.0994974196270542	0.204119406712925	0.597523174998815	0.506408571048988	0.238906160539883	0	1	0.736067042269363	1
11	82179892	82179892	1	*	0.0551377994178043	0.0397244709183078	0.576574168967174	0.551614913714703	0	0.00868344723605946	0.956760246993081	1	1
8	40395156	40395156	1	*	0.352475373898723	0	0.80934659164951	0.451316093325325	0.0729345403496608	0.217464787759557	1	0.982461365001524	1
2	71274544	71274544	1	*	0.113401071555862	0.0965486960018526	0.556150645643768	0.55668482585365	0	0.15176611134829	1	0.837045636513038	1
12	79796987	79796987	1	*	0.0302280684085999	0.137575609438064	0.522442239065742	0.478525689203029	0	0.0878389854721607	1	0.702032718350716	1
1	162720864	162720864	1	*	0.128968349775395	0.235728996771485	0.525147103594387	0.724143051310218	0.303142644014656	0	0.998679136904233	1	1
12	81933723	81933723	1	*	0	0.21690198633228	0.635298558561461	0.583389885967521	0.11385782134165	0.0389567292426328	1	0.960717154848195	1
1	138938183	138938183	1	*	0.0930341881554564	0.0224791563603764	0.665406133700728	0.519656534598931	0.0471845142781885	0	1	0.988220022725276	1
7	105519592	105519592	1	*	0	0.148538772867444	0.644291149694356	0.515416362860032	0.0243504047581896	0.0513717297482744	1	0.909062810595683	1
1	138938120	138938120	1	*	0.129431135259192	0.0196984958477797	0.669113226123882	0.526705031440781	0.0598235463058684	0	0.970225946098124	1	1
8	40395216	40395216	1	*	0.353173296657088	0	0.805831491602123	0.445674290260083	0.0730789551920876	0.188595228462122	0.963321976454957	1	1
2	9578082	9578082	1	*	0	0.243479896839767	0.563606840501799	0.71030116855479	0.204578439038118	0.0820248926176749	0.978663716471071	1	1
8	46567172	46567172	1	*	0.0424542337756391	0	0.524689920979967	0.582937296819547	0.0515938428658914	0.0257320620834278	1	0.847006395898881	1
4	137875342	137875342	1	*	0	0.204436396739761	0.718871681070234	0.544557659002198	0.193010824323488	0.0383801763133651	1	0.962318682005471	1
2	25537551	25537551	1	*	0	0.176995393648629	0.555288001812521	0.497897886047145	0.0211955182268605	0.140645155863573	0.695937990274894	1	1
2	71274738	71274738	1	*	0.0816590496359522	0.0767941228610088	0.514568572727037	0.611273590334557	0	0.147744132834094	1	0.826276757571747	1
14	63255866	63255866	1	*	0.0797107846199969	0	0.674850596241857	0.317779479189212	0.0277117897554777	0.055742999775429	1	0.640676463128623	1
12	15832878	15832878	1	*	0.0244561520454296	0.160048845088123	0.484586488386116	0.620407060688789	0	0.138692287906175	1	0.721131072373486	1
1	36604282	36604282	1	*	0.225119292136151	0.114086350327561	0.482057827864564	0.799604312165445	0	0.292870859264163	1	0.928450601297693	1
9	44005542	44005542	1	*	0.00924053094952306	0.107855325387795	0.689375765513465	0.430694702890155	0	0.10755539127024	1	0.75160506722062	1
13	52854952	52854952	1	*	0.0345033791279157	0.244511854195768	0.526325833410399	0.712589776459633	0.279453304434068	0	0.860315828105709	1	1
16	90330895	90330895	1	*	0	0.067684187824422	0.622799747074022	0.500320487999344	0.109345155406998	0.0038467285566371	0.879262716378077	1	1
8	46567266	46567266	1	*	0.0359444661849888	0	0.517649507179388	0.561476555907393	0.0453201268665064	0.0355273153285254	1	0.836277701921483	1
1	40444878	40444878	1	*	0.0882851534241299	0.127140522513845	0.579225139953955	0.660016603589207	0.290611580258336	0	0.994120397488494	1	1
6	88827958	88827958	1	*	0	0.0971296133979093	0.513060868707846	0.53248894300368	0.182932388993016	0.00454400374243672	0.694855435029355	1	1
16	90331160	90331160	1	*	0	0.106363669189294	0.65528005539676	0.475019507442769	0.173226778632526	0.0241063072723703	0.937364104124059	1	1
14	25371932	25371932	1	*	0	0.164210950842333	0.526428113042733	0.607692640087067	0.15067960821964	0.109276456885728	1	0.932404696101292	1
17	30530254	30530254	1	*	0.0598806846348266	0.0916848288449329	0.441942808783555	0.600674313214974	0.192843653077116	0	0.765834884600625	1	1
12	17750760	17750760	1	*	0.0170646247229734	0.286757983060768	0.521514076611457	0.670178058902766	0.341513935245603	0	0.907752673872305	1	1
1	83006528	83006528	1	*	0	0.202822214624765	0.46815637719608	0.65117620753045	0.0486987791624004	0.186086115854958	0.840414435771168	1	1
5	72811183	72811183	1	*	0.0034189773790088	0.119565336011053	0.409327670022663	0.552528431902723	0	0.147681827928825	0.656231846759386	1	1
1	94006262	94006262	1	*	0.0778406022699406	0.155636559450994	0.524782547845326	0.483939708409568	0.247357702317706	0	0.663937657765603	1	1
10	21318986	21318986	1	*	0	0.157091341566497	0.6567284567976	0.456147731607445	0.117650733078098	0.0876124879159341	0.938108118459241	1	1
6	99050648	99050648	1	*	0.0427367392511506	0.203783977066162	0.654530792721768	0.535589322514743	0.207327560303724	0	0.996361851825055	1	1
14	74827746	74827746	1	*	0	0.11399084537231	0.627637031532016	0.480747550663326	0.0550735690568552	0.0377142409923619	0.926277724330516	1	1
1	16162442	16162442	1	*	0	0.379312138681794	0.638113533374527	0.563513646528559	0.20641837672247	0.161354518636287	1	0.939950738327732	1
5	123382182	123382182	1	*	0	0.0950767138152425	0.644590727911492	0.315587584201645	0.0695764370691038	0.0369889882219651	1	0.730835096420561	1
1	55420534	55420534	1	*	0.00275472135931069	0.0352868829173434	0.309841673610134	0.634527194041432	0	0.0142291947140244	1	0.799834231636185	1
12	110381644	110381644	1	*	0.0315400839335223	0.129695014759919	0.602332631450637	0.496013992912327	0.176669999121718	0	0.9675875956509	1	1
5	107778904	107778904	1	*	0	0.150658069541563	0.435891478257415	0.595038255425135	0.023954838446368	0.138233285118374	1	0.864007631312408	1
5	53658053	53658053	1	*	0.105143009302271	0.157827013035018	0.454632209496606	0.641790202426855	0.289502827566355	0	1	0.872050720374538	1
2	73547356	73547356	1	*	0.11253489871065	0.0870445958551602	0.622123799115621	0.608480404497381	0	0.302182170189341	0.875226029047706	1	1
2	153002806	153002806	1	*	0.0641005777578275	0.0214311164443867	0.423102381938624	0.666396043095192	0.177965057867261	0	0.715960822336275	1	1
19	57399102	57399102	1	*	0.108056160876264	0	0.414740164043393	0.548662915624613	0.147980264625193	0.0289057116763391	0.486800534542322	1	1
12	15832743	15832743	1	*	0	0.125954902098208	0.504384121698512	0.614835551380596	0.0501743226198593	0.15026273144411	1	0.722834638118724	1
15	83412852	83412852	1	*	0	0.0405156487996929	0.700062180928281	0.572025172015197	0.140124089686237	0.0343754519104728	1	0.963387683693949	1
6	134262252	134262252	1	*	0	0.0896373729813176	0.681626249138008	0.463694263144822	0.134623306929866	0.146651724330398	1	0.775046763262116	1
18	68009853	68009853	1	*	0.00447844584628629	0	0.770887886059722	0.443368081952086	0.134604125774138	0.0729547285019942	0.927737192105437	1	1
6	134262126	134262126	1	*	0	0.045149694894327	0.603945651150824	0.482011034557387	0.124994484214102	0.132415304929209	1	0.720032174449624	1
5	125377412	125377412	1	*	0.0930655051217959	0.298113012970279	0.743680905160643	0.567359435081508	0.208443759055937	0	1	0.817251749997294	1
5	125377166	125377166	1	*	0.0930655051217959	0.298113012970279	0.759058111380699	0.607070346062911	0.204858298627356	0	1	0.898464934262748	1
10	96727160	96727160	1	*	0.0257945734711348	0.230618084659731	0.621483264716317	0.769191672308926	0.0634775227479529	0	0.996949233080419	1	1
1	152819787	152819787	1	*	0.0778742584723938	0.141036359046944	0.592579993291802	0.660439392425218	0.0382420671692014	0	1	0.851429870189081	1
6	86784943	86784943	1	*	0.0384457212825486	0.160693561451549	0.698219802098166	0.451081585881709	0.0337135737373671	0	0.704715012785846	1	1
9	40342366	40342366	1	*	0.132356665557659	0.121723556515905	0.633791351865203	0.617331850886448	0.0686875544854815	0	1	0.830213514436923	1
X	11845867	11845867	1	*	0.0776277236172847	0.133228359946695	0.748434061657733	0.423149584010244	0.0338607855551764	0	1	0.777166650804865	1
17	33550502	33550502	1	*	0.119776162269798	0.162044076579705	0.709003315677245	0.523222536747974	0.105946109788706	0	1	0.850123845493817	1
9	104275254	104275254	1	*	0.169676123898947	0.194979126424114	0.728295370167189	0.600208871778924	0.15304101959374	0	1	0.959229114523604	1
7	38077162	38077162	1	*	0.100817693534549	0.0852247815105851	0.715274670159832	0.655367806920748	0	0.0643155867452383	0.944912933871865	1	1
14	53736610	53736610	1	*	0.100629576291449	0.13695733779362	0.614236756390948	0.672823168146957	0.132442426210377	0	1	0.823205113529262	1
9	25230388	25230388	1	*	0.0211445824550336	0.278279694571969	0.696245740288157	0.649813315000094	0.162861071279619	0	0.864475200190064	1	1
7	99394066	99394066	1	*	0.22400990881678	0.0175666117687274	0.581197418865635	0.699623547922542	0.154759408945951	0	1	0.820402836189958	1
5	23626635	23626635	1	*	0.103122035106558	0.0655107348759382	0.534505662568633	0.644910817857628	0.0843147691764322	0	0.745910995129868	1	1
17	27655718	27655718	1	*	0.138137800870736	0.186573076945196	0.685163104343746	0.578882591622241	0.230612798006072	0	0.843381664328651	1	1
2	32585513	32585513	1	*	0.0353615706660748	0.127904441900048	0.704197185069113	0.56757444673403	0.0496625494212988	0	0.985495802096991	1	1
13	49283894	49283894	1	*	0.0475455380551789	0.0992168861881839	0.673343327907578	0.356512274355094	0	0.0190522853878652	0.608556397829309	1	1
11	115670809	115670809	1	*	0.0177929958702422	0.16080813571083	0.545007131301723	0.572669400642351	0.069745143450035	0	1	0.775705192039012	1
18	78968508	78968508	1	*	0.10282080577213	0.0452636666924324	0.615778546044554	0.51817866522054	0.0657663983523211	0	0.773770738616555	1	1
4	140867352	140867352	1	*	0.0578683626457757	0.0120157322021212	0.461641760745098	0.51316844437374	0.0163904590746767	0	1	0.522561826653088	1
19	4230664	4230664	1	*	0.172584818741067	0.127082990614225	0.680901483010522	0.428477300716374	0.0432792156114172	0	0.731115000658069	1	1
14	77524460	77524460	1	*	0.21451997844237	0.0656438422541205	0.762052981875951	0.459889149014775	0.00124704072021643	0	1	0.921274723118867	1
17	30228594	30228594	1	*	0.218925453888723	0.128319437429697	0.65818282807911	0.492931851665999	0.0839135837280035	0	1	0.755339127231899	1
16	45033364	45033364	1	*	0.422428716152741	0	0.658111323394679	0.552240454533203	0.0703850892805611	0.116844979649227	0.829537464119186	1	1
11	108036656	108036656	1	*	0.206122223146521	0.260779471501183	0.907996119403293	0.347084347434698	0.228529136555382	0	1	0.883825533005457	1
2	128094770	128094770	1	*	0.0842903287338588	0.233255486894709	0.695653879400069	0.492805408840812	0.0819278901433785	0	1	0.777295120173006	1
9	53344782	53344782	1	*	0.143226978496927	0.140587905139283	0.726996300486483	0.519376115748983	0	0.0245802008909097	1	0.926184322362724	1
9	40342498	40342498	1	*	0.171772441129188	0.147454401985453	0.613930120558191	0.613610521692963	0.0892565139706003	0	1	0.880278387115593	1
14	62022552	62022552	1	*	0.107841060039297	0.208519736771147	0.642157619582557	0.572955277976805	0.10311615874517	0	1	0.845541381819395	1
8	128353012	128353012	1	*	0.144655930752715	0.122829522609082	0.614252243624477	0.55108051330518	0.0475509817066195	0	0.890337448860201	1	1
15	64261179	64261179	1	*	0.305314784549402	0.112461791820912	0.661791577064055	0.573199563744592	0.216707290070741	0	1	0.904198925664117	1
8	79150744	79150744	1	*	0.00817974112897484	0.236220806795768	0.600572509815683	0.542248869705746	0.0489096767768435	0	0.841792750154668	1	1
2	167727286	167727286	1	*	0.156299286024681	0.0982555125116822	0.456810624632898	0.755591889688723	0	0.0335859270102362	1	0.932893322334703	1
5	31256104	31256104	1	*	0.131942896418256	0.147671478836644	0.601494602697929	0.590343041338505	0	0.0555970468981802	0.992606489422149	1	1
4	129818794	129818794	1	*	0.096601908225465	0.216044183357581	0.614738020968314	0.58731634248727	0.126655316792258	0	0.924211486164765	1	1
10	54063902	54063902	1	*	0.0588818623494389	0.392397195912057	0.698322225256673	0.58744638254411	0.292846389933614	0	1	0.902954220039379	1
8	25962254	25962254	1	*	0	0.288421896750071	0.628871741325846	0.623515875244574	0.033100463686239	0.101657537953016	0.930515685642606	1	1
X	73989301	73989301	1	*	0.0674635226986442	0.046427372145096	0.647696354765405	0.604679023029628	0.151734042605389	0	0.79177820199243	1	1
X	73989218	73989218	1	*	0.0674635226986442	0.046427372145096	0.647696354765405	0.604679023029628	0.151734042605389	0	0.79177820199243	1	1
4	97871910	97871910	1	*	0.0222187489831716	0	0.486463287013039	0.564202921722203	0.0595211459884421	0.00930495029153482	0.514382451471117	1	1
4	156013862	156013862	1	*	0.0316350972384054	0.170845253257507	0.818461956481581	0.641486914052589	0.147798464939595	0	0.991782962874253	1	1
11	32801906	32801906	1	*	0.0133635709810709	0.0949928127290331	0.602564015174079	0.71914560432739	0.0649114599150511	0	1	0.877771351053215	1
11	33967930	33967930	1	*	0	0.0813396845756919	0.55932124373377	0.697183333478114	0.0505006516322943	0.0240075400462971	1	0.837944557221143	1
19	56858436	56858436	1	*	0.0616973816414504	0.0841775707606672	0.655243433578639	0.612702803233009	0.166690382113832	0	0.849726680787733	1	1
4	140867542	140867542	1	*	0.0345887683296549	0.0284080773999703	0.485240876687649	0.547587858479148	0.0214542126368723	0	1	0.561335617367526	1
4	63935713	63935713	1	*	0.0815981352222135	0.0486033524243554	0.529003862946141	0.724232137240015	0	0.234200619515554	0.753187730892046	1	1
4	137898944	137898944	1	*	0.176533317227349	0	0.675337017874503	0.650677093055998	0.210440231546441	0.0753346007056832	0.843691470382817	1	1
8	34798197	34798197	1	*	0	0.116141838476111	0.643246042371649	0.621413888878118	0.0787452845229249	0.139891512101317	1	0.796504620579368	1
11	79678724	79678724	1	*	0	0.14805566398786	0.742069000982802	0.63070176577252	0.196011307570855	0.0492887771500684	1	0.931959050157146	1
11	79678777	79678777	1	*	0	0.148153652920405	0.735754802579968	0.613856962878562	0.209537742760406	0.0734129054085877	1	0.881586802039118	1
19	12004824	12004824	1	*	0.0983495265853716	0.0147874360832656	0.743125228408259	0.548712668558753	0.256981752699853	0	1	0.871360665839233	1
8	95149687	95149687	1	*	0.0378583918626047	0.0648931784171032	0.716219247541	0.744463583259858	0.161440057702297	0	1	0.987727661234326	1
12	101014395	101014395	1	*	0	0.55352630616155	0.825346106987053	0.765324458312872	0.361195376614013	0.230537686243967	0.991804355046499	1	1
6	131405430	131405430	1	*	0	0.238328189887285	0.81532096128994	0.627636777914146	0.180216055133205	0.0927405228557075	1	0.895154908464993	1
12	8854506	8854506	1	*	0	0.0187189827426706	0.652327786531514	0.745544739932295	0.0238869106687404	0.0593156268937653	1	0.970318495146269	1
17	56406184	56406184	1	*	0.11280923780174	0.125855465708286	0.716469252932537	0.54127788884449	0.321984886435796	0	0.650438057618235	1	1
2	167375350	167375350	1	*	0.0641049550045714	0.075366380038858	0.725978710628492	0.590172791932895	0.129324825085689	0	1	0.685110493151514	1
2	167375288	167375288	1	*	0.0225335519663313	0.0336232343679683	0.738210214469921	0.571670894016877	0.0798431942334769	0	1	0.722220260232138	1
13	107857247	107857247	1	*	0.0254737548791545	0.053743879030091	0.984580022761971	0.500882432480712	0	0.0162514636760896	1	0.995946685200243	1
4	136469332	136469332	1	*	0	0.304546360867941	0.845626036083674	0.68323208158133	0.133870010988112	0.14778143096544	0.974931160492256	1	1
15	78567205	78567205	1	*	0.105089252431662	0.281294615961381	0.614240071927289	0.422819896301353	0.202987647771846	0	1	0.960223037239699	1
17	34296192	34296192	1	*	0	0.582545011056928	0.511103207679372	0.615560485494812	0.404633916124836	0.019126675170282	0.916767257369994	1	1
1	170767272	170767272	1	*	0.0426264270181219	0.141094641466207	0.360280713871253	0.460238678723432	0.00336449473524634	0	1	0.752406548234032	1
15	80009903	80009903	1	*	0.143376233713919	0.281404814818982	0.566321537091769	0.438289546749487	0.256503446579027	0	1	0.799767997144606	1
17	12086010	12086010	1	*	0.221873491861502	0.192867933976101	0.533850525240562	0.486520147240649	0.223889065573062	0	0.888152239767026	1	1
15	76220988	76220988	1	*	0.078454240810619	0.286492740362567	0.417679134267894	0.554435280390262	0.216499133461219	0	1	0.750454465364216	1
18	73452642	73452642	1	*	0.0533126724519549	0.135159385356424	0.439769873062022	0.442824323455913	0.0289357705746414	0	1	0.750923971696961	1
14	53344083	53344083	1	*	0.0550484541759922	0.278959377993241	0.682395199042387	0.346997792064239	0.178482927588928	0	0.910858890524702	1	1
4	149403284	149403284	1	*	0.0296992806920379	0.327612255947125	0.597665447033517	0.382084475255611	0.194693506401887	0	1	0.786156788039693	1
11	35842096	35842096	1	*	0.0883371059611942	0.211012244878735	0.441004851541027	0.447594998945174	0.165057470887882	0	1	0.734603019905148	1
3	37456636	37456636	1	*	0	0.393714386794845	0.547218493692241	0.421845602408971	0.186807339877199	0.0638177283546986	0.834299336368412	1	1
5	125376057	125376057	1	*	0.0872111915824033	0.0946076269082134	0.622674677733951	0.268950301217187	0	0.00396924481403061	1	0.911310499178646	1
5	86079087	86079087	1	*	0.103661722458032	0.0628423967346555	0.445648701188408	0.468617424776651	0.00990469239712188	0	1	0.935506938165974	1
2	18307776	18307776	1	*	0	0.397595465612238	0.423476882149353	0.593999204225436	0.1735834434507	0.049771985206964	0.975430357811893	1	1
3	68830098	68830098	1	*	0.141905930325577	0.0594188064101598	0.411515299507455	0.470808564759891	0.00581716670327747	0	1	0.950431397292688	1
4	106883630	106883630	1	*	0.0292027476143332	0.224688037519461	0.537262504518046	0.347565631973293	0	0.0507173546927089	1	0.867081358664701	1
5	36680300	36680300	1	*	0.0174637734243903	0.12191972701685	0.53266631281472	0.42128220735315	0.0158866825684127	0	1	0.793522924741458	1
17	74550424	74550424	1	*	0.0209727508181086	0.107664530981239	0.62789222624973	0.282126602543105	0.0216597200940682	0	1	0.702029913912903	1
5	36680246	36680246	1	*	0.0173217668697304	0.120928337586971	0.525713975288154	0.417856553953285	0.0157575001173071	0	1	0.796577517967464	1
1	156107632	156107632	1	*	0.140292356763582	0.13222653972239	0.370309330342246	0.636678879171	0	0.179069900982419	1	0.720064536068937	1
17	73222272	73222272	1	*	0.0757652398766731	0.0612549775648492	0.521274842788051	0.454467276635114	0	0.0298220302688445	1	0.852121530361966	1
17	74550571	74550571	1	*	0.0223491390469128	0.112011665896598	0.623310824160751	0.280551352059336	0.0434245119922885	0	1	0.716999833263558	1
17	73222374	73222374	1	*	0.0574177780994835	0.0337529213004394	0.527205700227878	0.490000844607313	0	0.0079495111651793	1	0.910803733292149	1
13	42110742	42110742	1	*	0.104407016124707	0.104960454443383	0.358191592231318	0.601486344361964	0.0925632952269092	0	1	0.82336353426448	1
4	83223334	83223334	1	*	0.0477537238005135	0.253552298605991	0.689852734530481	0.341230975774438	0.175734087400117	0	1	0.913342679471927	1
4	128780118	128780118	1	*	0.293404551031685	0	0.174982361348145	0.75835159260123	0.118911450508627	0.10288763734119	0.655107858683335	1	1
10	68301004	68301004	1	*	0.104277487656257	0	0.3157011300724	0.657545342896895	0.0251646225696052	0.00778730160101754	0.922668046067879	1	1
8	46656118	46656118	1	*	0	0.274996487756187	0.490356556083478	0.496234041753432	0.0839059340670761	0.00736515918511277	1	0.683273070829949	1
15	81416858	81416858	1	*	0	0.336187205491245	0.553856182256299	0.311028021272429	0.120535786832294	0.0855134296526353	1	0.377291419043679	1
10	76802250	76802250	1	*	0.0979321782188402	0.231287893151079	0.482424128212025	0.673268834493338	0.132839154159282	0	1	0.979330693771217	1
7	75785810	75785810	1	*	0.0676474973729545	0.276373641365207	0.619228728632152	0.476738755527031	0	0.102830834449486	1	0.945498331566923	1
10	93869028	93869028	1	*	0.0121197251067368	0.41668779804535	0.5710473798693	0.582635230129136	0.229855306033153	0	0.938431460874909	1	1
7	100693423	100693423	1	*	0.0676380930382185	0.170227029842626	0.430852873155444	0.598521588096751	0	0.00324441405577545	1	0.848405549818111	1
14	121100080	121100080	1	*	0.0538984653587191	0.18720543332566	0.71271757609379	0.305550477196107	0.00888363763835914	0	0.983260895235509	1	1
6	144662785	144662785	1	*	0	0.390160457467457	0.444485482870643	0.476643079024894	0.155780091896348	0.07999912892202	1	0.586303551891385	1
4	129272486	129272486	1	*	0.0271126084131847	0.176148659449339	0.56046977830133	0.383790978994502	0.011758369050504	0	1	0.85323017118993	1
5	73345442	73345442	1	*	0.0911120776284346	0.327649085469514	0.604343119237392	0.455542391264207	0	0.21597632845823	0.845599500542324	1	1
9	13640276	13640276	1	*	0.0405750783731662	0.210512142320146	0.412174863721061	0.473132384283479	0	0.103789675509798	1	0.548760798594138	1
17	36023964	36023964	1	*	0	0.395778812603114	0.487706234795161	0.604103573586061	0.175577990830229	0.0733700729526601	1	0.799501650524626	1
9	96515946	96515946	1	*	0.0387283808810661	0.182075363224042	0.480032988334793	0.577863976133927	0.0797748115623366	0	1	0.842673335432481	1
5	124303140	124303140	1	*	0.0151519124761607	0.424004137652311	0.528269535703152	0.487907284352904	0.323112906607453	0	1	0.662643847935584	1
19	5460288	5460288	1	*	0	0.341918174933948	0.724028757779318	0.401488909749861	0.156159843122847	0.038753788622058	0.994263720328614	1	1
17	30962094	30962094	1	*	0.0572976284701066	0.283196284096264	0.520435220972876	0.579351500166629	0.19590346708222	0	1	0.911280931040362	1
10	13060304	13060304	1	*	0.200217778598039	0.265051425579587	0.572816328219478	0.615466370131882	0.142789232278042	0	0.991347280609517	1	1
7	83565014	83565014	1	*	0.229174858043337	0.0897010900514432	0.382576813457565	0.600908462882231	0	0.0155297125300523	0.744955760394709	1	1
1	152733322	152733322	1	*	0.158723678929825	0.274182578956155	0.515894020346889	0.57513783203166	0.146685738124878	0	1	0.838271479853037	1
14	73201676	73201676	1	*	0.214494743859286	0.224800026827662	0.680044472299952	0.387761617695551	0	0.09809930574244	0.827268004369053	1	1
13	46742703	46742703	1	*	0.346236230199882	0.0768458184850864	0.554546932231464	0.510481119778981	0	0.0718840219078777	1	0.90074042427271	1
7	117982452	117982452	1	*	0.249644421106673	0.11731324459537	0.559395412446626	0.54750775719792	0.0430641821434724	0	0.835750194695909	1	1
12	21336040	21336040	1	*	0	0.359584423564648	0.510178307872963	0.572004440731046	0.0464669436981492	0.00610683982897297	0.792119762377181	1	1
11	5861986	5861986	1	*	0.225846946613698	0.167865345038634	0.562222895419669	0.387094749954148	0.177830998917937	0	0.488277868863777	1	1
7	100693000	100693000	1	*	0.155396255659945	0.207874208270348	0.485773189895844	0.56923993282799	0	0.0359128241681061	1	0.800701693220059	1
1	189006426	189006426	1	*	0.0758394951112513	0.330172587657268	0.645143414434024	0.608366121502089	0.155142936469078	0	1	0.999150166639584	1
8	116555984	116555984	1	*	0.240468911414838	0.113876061018689	0.64724597884147	0.39473550950043	0.155197346167985	0	1	0.678157764206325	1
15	81081340	81081340	1	*	0.0556836313285392	0.456445062496001	0.674783082377883	0.569903893779915	0.260987148428717	0	1	0.963763085206962	1
14	31401014	31401014	1	*	0.126139909956465	0.159271486868149	0.60425141329423	0.428507003575172	0	0.0385765564832706	1	0.777348466217154	1
2	163156134	163156134	1	*	0	0.486353711922662	0.595405182582615	0.459613010526147	0.144188784970141	0.0438995851031563	1	0.823412771688339	1
13	46742957	46742957	1	*	0.236352210311485	0.126761722066629	0.506001043173646	0.512581621343196	0.0154690245752068	0	1	0.929809945150685	1
16	94816016	94816016	1	*	0.191993599053349	0.198098166674304	0.57762589044524	0.48803254411187	0.0777970446473152	0	1	0.917120302295613	1
5	36562000	36562000	1	*	0.0542125616721072	0.299567556936959	0.528030483934405	0.376397296915358	0	0.0247906150568107	0.753107819899882	1	1
3	132791390	132791390	1	*	0.244907611565575	0.255378714236669	0.62505467603021	0.487486289513503	0.184550536347896	0	1	0.987735291621006	1
7	132719956	132719956	1	*	0.15902255683626	0.19028483738465	0.235651019395432	0.651019523390554	0.109043123605681	0	0.648098287491345	1	1
14	79285023	79285023	1	*	0.151822381055444	0.222839502969526	0.513865502853542	0.444357969844071	0	0.121605318696446	1	0.778587550493874	1
14	63383478	63383478	1	*	0.242309354702073	0.239545643213211	0.490509073703669	0.511765901635275	0.222462104588852	0	0.785370540119044	1	1
13	13584565	13584565	1	*	0.113962621355036	0.163425311394734	0.409063805858209	0.408951849109673	0	0.0158393546177854	0.643958838493898	1	1
11	20912573	20912573	1	*	0.0812264528203645	0.231345442551195	0.476585127080141	0.475572564019374	0.0444402884574512	0	1	0.898111744308042	1
15	59009720	59009720	1	*	0.355653012048183	0.177877147622112	0.621059597830925	0.497128580521845	0.049717925889217	0	0.908471354025279	1	1
5	118691754	118691754	1	*	0.450203350404056	0.0784178359466474	0.689230370795103	0.423490997598875	0	0.0637728275149514	0.879314132946435	1	1
X	57210894	57210894	1	*	0.267251616525011	0.183459375623876	0.348779436073363	0.603906059520126	0	0.0775975160536232	1	0.576407422154101	1
4	89486158	89486158	1	*	0.252247385319789	0.243459612566601	0.478346898352645	0.586287622692239	0	0.000966794711003401	1	0.824791146961722	1
11	120981219	120981219	1	*	0.261880295819841	0.228139270059133	0.594122121548291	0.544324015914444	0	0.0564476333065176	0.908930588748975	1	1
4	12036830	12036830	1	*	0.119325448335022	0.343397679029782	0.676694537179663	0.459823701709527	0.0429179148872992	0	0.894726888385361	1	1
6	145193620	145193620	1	*	0.164253523083948	0.417133643133648	0.634258591891047	0.508900767557023	0.198654543190455	0	1	0.86809624414589	1
12	15801036	15801036	1	*	0.312272020928506	0.131419021966944	0.428857191691494	0.502155040459951	0.102253132392388	0	0.604660082190844	1	1
17	30070724	30070724	1	*	0.229505904661258	0.254159658613206	0.650512397004507	0.462498382288939	0	0.061363497783389	1	0.9875419398813	1
14	27268287	27268287	1	*	0.154660053627977	0.325692867769169	0.649978522068808	0.393373368801281	0	0.0777579060630738	0.874899566442343	1	1
16	49976206	49976206	1	*	0.0907649997200828	0.262047997431074	0.263482834760384	0.406470327823836	0.0932047538668286	0	1	0.165761478258092	1
2	24311754	24311754	1	*	0.161295070031323	0.307777723560649	0.391095893109843	0.600150105019176	0.0581448483914159	0	1	0.848219060157768	1
3	40980916	40980916	1	*	0.18356522607147	0.198959797776062	0.403432854043731	0.482882066097222	0.0138076496035075	0	1	0.706068331007367	1
9	57866722	57866722	1	*	0.129629044635957	0.488052379287717	0.664911227991969	0.431899533274631	0.104580062804153	0	0.866849872670642	1	1
5	24759778	24759778	1	*	0.163648157035898	0.441849636520548	0.504994760946671	0.55361562359443	0.137347278707256	0	1	0.777914121624186	1
17	46686158	46686158	1	*	0.256471425978699	0.444571926321054	0.528443064479558	0.669432161259984	0.218121816293196	0	1	0.947888892095224	1
18	80600781	80600781	1	*	0.16536678767266	0.382517040471744	0.551650732168844	0.555116687903029	0.0218293929900413	0	0.942202881571365	1	1
X	106165070	106165070	1	*	0	0.555948313705316	0.439398682486476	0.622009979508907	0.00556845783607708	0.0605937603567631	0.892707559297876	1	1
11	116688079	116688079	1	*	0.245142332346749	0.447335992631828	0.556512939837011	0.52859180788909	0.199229801129433	0	0.829583129711434	1	1
9	70894300	70894300	1	*	0.143514691949255	0.364454544432991	0.575271172558887	0.530064766792653	0.0287888776993464	0	1	0.669301363716751	1
11	11519518	11519518	1	*	0.097820255426244	0.560975809171439	0.63952169134925	0.627628364441698	0.170530482750163	0	1	0.854112195930409	1
7	130605290	130605290	1	*	0.249762273792415	0.235553222689745	0.851728969888459	0.17629852593809	0	0.0405529255135865	1	0.534693623179415	1
7	66198708	66198708	1	*	0.159313154987382	0.603803841107521	0.72932265274396	0.593423269365677	0.252380407023861	0	1	0.912937855672183	1
6	125468483	125468483	1	*	0.269114718491554	0.476612299558413	0.640150379040044	0.674418298792446	0.209166286487832	0	0.94396000526977	1	1
16	35103306	35103306	1	*	0.365321942918962	0.238709495368279	0.621499166229164	0.562777516070235	0.0965731511938012	0	0.813657635216621	1	1
16	24187262	24187262	1	*	0.211374654188684	0.439269831512601	0.546929788927565	0.68376099194463	0.16586693637819	0	1	0.859181686278932	1
10	21188048	21188048	1	*	0.176154344557513	0.452972436407354	0.67864057660028	0.505662085937989	0.191799329172792	0	0.777547676653961	1	1
13	37290916	37290916	1	*	0.340613859765169	0.253319375402495	0.829160801279695	0.410970371808005	0	0.158184045614935	1	0.858406315843685	1
3	68828920	68828920	1	*	0.148468652465512	0.41138810734865	0.483344975693235	0.680846324009315	0.00629442944234221	0	0.911004279149805	1	1
2	166936467	166936467	1	*	0.25688263868383	0.492301400712302	0.630101926747484	0.583949916875482	0.354011783834551	0	0.770596926821818	1	1
6	146391261	146391261	1	*	0.317251074422459	0.302149222327976	0.623989857161692	0.497644104638694	0	0.0927000693602344	0.798863941307698	1	1
6	112821129	112821129	1	*	0.515377110827894	0.144543021926697	0.529885904721086	0.548983399985965	0.084683906012309	0	1	0.77621925532152	1
10	128135562	128135562	1	*	0.270310814566095	0.353181762073663	0.504095628941116	0.551021840173205	0	0.0976128634830964	1	0.721733560802597	1
14	55062864	55062864	1	*	0.307045558495338	0.479709610897027	0.677238938001996	0.637370915779291	0.181806407262781	0	1	0.956601743590566	1
13	92304380	92304380	1	*	0.191271850036248	0.309377278515472	0.73868092394057	0.554653604778484	0	0.207284818243785	0.84246453054317	1	1
8	79155686	79155686	1	*	0.19096235905592	0.20395311295532	0.660516358409946	0.592817456809159	0	0.0805436240222739	1	0.858445793081177	1
15	64299664	64299664	1	*	0.104440842917382	0.377919182011064	0.550391167215608	0.677232451169239	0.192778715022503	0	1	0.78020643687352	1
14	75892126	75892126	1	*	0.105187558987492	0.198024555790268	0.621836381283821	0.41909640005517	0	0.0202145800350238	0.605067542847695	1	1
16	55735753	55735753	1	*	0.0374711041726692	0.310789674422579	0.833344693979439	0.384708737965395	0.0155276202747423	0	1	0.894935115471192	1
8	79155614	79155614	1	*	0.213072461321937	0.219563290304461	0.660516358409946	0.592817456809159	0	0.0685535362937655	1	0.897618206048725	1
16	13427997	13427997	1	*	0.084726968076347	0.295913021255578	0.610882740116735	0.58304334577697	0	0.0232483097276646	1	0.827910904936042	1
16	44734513	44734513	1	*	0.100265739517041	0.320937521654973	0.674556902221946	0.584665458185484	0.0453828055776578	0	0.880800075145266	1	1
2	30708045	30708045	1	*	0.168850354629436	0.359926102008026	0.817064695846917	0.531949057632134	0.195883823421744	0	1	0.891390035435284	1
1	153623520	153623520	1	*	0.123858481746193	0.355128372402697	0.605368988150251	0.553498403409601	0.168323472975117	0	1	0.574481197036084	1
4	135177732	135177732	1	*	0	0.42972293937309	0.558731475954454	0.596494928067248	0.0690424983958103	0.0358670896453146	0.614436056517276	1	1
4	150950994	150950994	1	*	0.160940669998053	0.348072446860939	0.696660083706512	0.394078918466751	0.201077222950991	0	1	0.514766354876936	1
12	26185182	26185182	1	*	0.0970435808380473	0.373232403046058	0.728303909101723	0.571291090189219	0.0308615919156373	0	0.925717580673706	1	1
2	128229963	128229963	1	*	0.0516455165395606	0.414023709602335	0.710748934754493	0.456717952545271	0.176535582322787	0	1	0.783187628679369	1
4	118093782	118093782	1	*	0.163241768913932	0.188066947328047	0.673393442153797	0.521156484722388	0.0176527859900854	0	0.933360659528879	1	1
4	118093698	118093698	1	*	0.188970375348254	0.185770121223536	0.650753885103973	0.530622882246229	0.0282574683918524	0	0.922787824389175	1	1
1	94036952	94036952	1	*	0.102881327671068	0.309357259886986	0.461002721235459	0.658060751593275	0.112357613602352	0	0.704379964566062	1	1
9	61557182	61557182	1	*	0.343440584849589	0.115813585052813	0.796427095936567	0.305200914180516	0	0.167444511731415	0.676224984307498	1	1
16	44734270	44734270	1	*	0.136788006954294	0.343473204634241	0.646488828889311	0.553926194983451	0.105716147671013	0	0.940715068855938	1	1
9	108010768	108010768	1	*	0.231340693999119	0.324586176022753	0.643913107642305	0.556329830142554	0.253580629093695	0	1	0.831400982289623	1
9	116195424	116195424	1	*	0.371788767588922	0.110994958067688	0.55405667719708	0.479951735438652	0	0.15184552210681	1	0.550517930618432	1
1	153019520	153019520	1	*	0.0852350333062653	0.318277402010238	0.611523043649549	0.39601079160437	0	0.0407434531311294	1	0.581313995923611	1
3	146192545	146192545	1	*	0.136498368446555	0.327084635110655	0.639263266788224	0.606855557396253	0.0350016362522664	0	1	0.912554392531147	1
2	157087822	157087822	1	*	0.348429324685529	0.135392747316981	0.491750841976629	0.76402095289205	0	0.10512476684266	1	0.920897816396406	1
11	107130418	107130418	1	*	0.155965633065035	0.426039632658895	0.605232312784848	0.596165742044525	0.238216578213233	0	1	0.797159678610621	1
4	137898840	137898840	1	*	0.0958475486304167	0	0.668530971376384	0.621954643117894	0.217606874869822	0.107762618760847	0.689495287703706	1	1
18	46447796	46447796	1	*	0	0.116444778224913	0.743869306165305	0.735538297383763	0.263975672211142	0.0808461617646666	1	0.931076701261522	1
2	104561874	104561874	1	*	0	0.153870956633457	0.78951226096253	0.670738729579064	0.219963269503466	0.165110021087171	0.944767244499282	1	1
19	18585858	18585858	1	*	0	0.221776781923288	0.727153724602774	0.576720350359458	0.184930772521902	0.225769844988456	0.771754734920111	1	1
4	156008612	156008612	1	*	0	0.259807887572961	0.699501453942219	0.758316709468417	0.31020507732083	0.13046541815902	0.967768113544452	1	1
4	156008527	156008527	1	*	0	0.250390918559892	0.747501762520136	0.774233693099617	0.302200746247397	0.114344647059096	0.980612648184881	1	1
17	34104937	34104937	1	*	0	0.232404192171916	0.79544232773729	0.620651649540057	0.202201351529055	0.18842141597108	0.87216046017044	1	1
4	133388336	133388336	1	*	0.0745388838881052	0	0.655840142064941	0.702883700290596	0.150324551437788	0.0687168774086194	1	0.840445640264768	1
X	73991002	73991002	1	*	0	0.143604283449454	0.867649107867981	0.462789749156832	0.197614590772768	0.0911502465531839	0.724270617718259	1	1
9	120091708	120091708	1	*	0	0.177489914900691	0.819320759758812	0.687825276531069	0.208081898976299	0.109108503082875	1	0.962277907000713	1
8	122769386	122769386	1	*	0	0.211581303165576	0.743585259769377	0.706051756087315	0.32089939145862	0.222193822649061	1	0.7752994341899	1
11	103686598	103686598	1	*	0	0.108588887945467	0.771543047776451	0.789795657048667	0.400015284764026	0.078170607248007	1	0.95206543536402	1
1	153703124	153703124	1	*	0.0850296365796128	0	0.748015383049458	0.792871557862924	0.314672408256346	0.192153931536636	1	0.961829792374025	1
1	170897824	170897824	1	*	0	0.0489090601785242	0.705159480344495	0.558969216228056	0.335356529816124	0.00510158498060518	1	0.663114030464612	1
15	81933173	81933173	1	*	0.00633471696984813	0	0.693389149718684	0.79717179235954	0.228430112841723	0.0899849461075559	1	0.855003916643195	1
2	103941214	103941214	1	*	0	0.0994505642402088	0.800144619470646	0.612234197864551	0.26855458510309	0.246457458837175	0.880405445046231	1	1
7	38071136	38071136	1	*	0	0.105678958899311	0.72154054040372	0.677864946309506	0.299082448964855	0.210303248293368	0.916962249999653	1	1
3	83971772	83971772	1	*	0.093911299661617	0	0.669843101422715	0.677491695928901	0.208607868459064	0.246190499115193	0.887756894448722	1	1
2	166235015	166235015	1	*	0	0.218188057820027	0.837843344746327	0.625730477387604	0.267691541951566	0.302905756833059	1	0.999685141000535	1
2	70118772	70118772	1	*	0	0.0513064645919341	0.642290882609851	0.670112347678142	0.212893011106391	0.182614390593868	1	0.871721962813767	1
2	172409084	172409084	1	*	0	0.0680344384619422	0.628216100368112	0.743768876695057	0.196451935050841	0.245472176373296	0.99525304027326	1	1
2	106985241	106985241	1	*	0	0.0285842688688272	0.497582597476021	0.772951346951582	0.111133382038542	0.18435100618303	1	0.784912952226231	1
8	95153641	95153641	1	*	0	0.139408957492674	0.76233505402238	0.584056374234816	0.313636326088723	0.108164457205718	0.910932296893236	1	1
17	31165360	31165360	1	*	0	0.0407947710495207	0.68014131504202	0.494085941474274	0.249252567835864	0.168420544161143	1	0.756026444870031	1
2	127891260	127891260	1	*	0	0.237889234518152	0.865694984199815	0.512939954509548	0.305172012324866	0.301813360259871	1	0.993345741023598	1
17	31165274	31165274	1	*	0	0.00248421847833916	0.645956873399323	0.469251548524088	0.224876136511151	0.134729885164847	1	0.7550939244522	1
4	119923114	119923114	1	*	0.0163371750517255	0	0.526794523700936	0.71270792007643	0.260903141941983	0.081991778376161	1	0.966393098020536	1
16	90953399	90953399	1	*	0	0.0843862740358975	0.558227419041348	0.68069815876986	0.162831184892881	0.218758133526125	0.926632403729101	1	1
9	44009610	44009610	1	*	0	0.28699625675869	0.723623132381713	0.45640584496732	0.306088293374849	0.221151871496749	0.649095321028784	1	1
2	166018512	166018512	1	*	0	0.00770283554111473	0.776446945585442	0.390461700858131	0.324451600932204	0.111454243288084	0.984613662109725	1	1
9	46168970	46168970	1	*	0	0.0157356661931424	0.599157224696691	0.563512769212561	0.328334337633341	0.107351885306332	0.975022751539395	1	1
8	106232646	106232646	1	*	0	0.135015157882373	0.850386611704624	0.173328785097384	0.262902912212172	0.181981721169102	1	0.618957998817104	1
2	163160707	163160707	1	*	0	0.0247266910783947	0.44023330980248	0.67505347254462	0.309987361537654	0.149818535396015	1	0.898124075830977	1
2	126483482	126483482	1	*	0.0123188986437867	0	0.862119660203296	0.259176971428574	0.380965270872194	0.0560051255120958	0.89610352181945	1	1
2	166018632	166018632	1	*	0.00145696734867059	0	0.703960598679799	0.387097577889662	0.326845185096599	0.0922168333745341	0.956760594301216	1	1
9	42897710	42897710	1	*	0	0.0992218618837829	0.616971301334851	0.463228409922919	0.224897409983124	0.251315874974132	1	0.867090047768371	1
9	114760498	114760498	1	*	0	0.0367039297833322	0.504206980279838	0.532664399540204	0.392181171364898	0.00398469394591895	1	0.788361694322778	1
8	120832179	120832179	1	*	0	0.183727627588977	0.582135418877465	0.529474830672672	0.332330925997436	0.146840522029295	1	0.712057730753054	1
13	104622968	104622968	1	*	0	0.0214421834985445	0.557714565999736	0.461546933204202	0.192475134383169	0.138062924113015	1	0.694437719126161	1
12	35563081	35563081	1	*	0.223527282389784	0	0.660831746879486	0.537615799599805	0.27467676745232	0.375795874684602	1	0.909461605078143	1
3	88754044	88754044	1	*	0	0.10664270514878	0.635806259885965	0.416968142489251	0.393355881862621	0.121652069849039	1	0.750832144360919	1
8	94985122	94985122	1	*	0	0.167951559724945	0.534058993812842	0.593225349187487	0.39685854276469	0.248256150925799	1	0.943222974008513	1
17	26843348	26843348	1	*	0.00300042787311945	0	0.735488778291227	0.302775252278435	0.296007240446443	0.193658580492155	1	0.90733667451533	1
1	153633846	153633846	1	*	0	0.0978379740610611	0.651368677367265	0.664568353200823	0.350988756428819	0.236204390880512	1	0.83995665570875	1
14	25562289	25562289	1	*	0	0.179536864666083	0.605979381992108	0.774346526859763	0.459210749757957	0.214946491072531	1	0.954999514410156	1
10	13469006	13469006	1	*	0.165558764792258	0	0.616912269092545	0.697681602134813	0.245204118367067	0.457517961615203	1	0.891306682110186	1
8	94828100	94828100	1	*	0.00139564598679857	0.0185497881906323	0.461927439051735	0.463674099677892	0.25347128776391	0	0.937780941367262	1	1
4	124928376	124928376	1	*	0	0.0189738121321594	0.413087881983362	0.440465453478559	0.1867542511219	0.0501953740288642	0.795461796191035	1	1
4	128787401	128787401	1	*	0.15982065943202	0	0.425558011417699	0.567494796418492	0.252938047362167	0.142513799012698	0.987150834536787	1	1
11	70198630	70198630	1	*	0	0.134448498685881	0.429770499799322	0.526143290564674	0.219889990673642	0.129032210485361	0.937261651206904	1	1
6	55056214	55056214	1	*	0	0.0939000868579654	0.472352667458145	0.434419008559334	0.339011751881013	0.0190807856113548	1	0.819031225543953	1
8	34686629	34686629	1	*	0.130662822607473	0	0.472181518498833	0.475945591281919	0.341299668354581	0.0304941125653491	1	0.869902908358625	1
4	128787497	128787497	1	*	0.128089670672507	0	0.40169613987485	0.551102703870618	0.26762955634883	0.13303358699709	0.980372379664704	1	1
6	42379398	42379398	1	*	0.0454922989442901	0	0.640622904169744	0.197641564749054	0.179918660728158	0.149727280087287	1	0.903650145974025	1
11	5000330	5000330	1	*	0	0.0628359991733072	0.538289607919853	0.258686202436788	0.0866814776746278	0.195017957535754	0.724576403177573	1	1
9	41129499	41129499	1	*	0	0.0947705013624454	0.471303857862728	0.354346199630625	0.253163930942188	0.0524966100729716	0.74641203710137	1	1
11	97083236	97083236	1	*	0	0.12898134730711	0.357351080748822	0.492492922179177	0.315982283893047	0.0587185430436309	0.956890879229943	1	1
16	32672260	32672260	1	*	0	0.0253780748653305	0.275833032571118	0.386326705320879	0.181923062565471	0.0595120601206316	1	0.651931630083578	1
11	5000185	5000185	1	*	0	0.077511754776767	0.54345527584391	0.24099312087823	0.120828325952669	0.171562000380762	0.81296093124477	1	1
16	32672406	32672406	1	*	0	0.0758897819125667	0.329983227000072	0.365468148511706	0.250982967623783	0.0503232204626268	1	0.593676504860824	1
9	42897255	42897255	1	*	0	0.0211233556952259	0.42562542948241	0.354210755215224	0.220035383977618	0.0777415669323604	1	0.899297628778289	1
10	8363610	8363610	1	*	0	0.0392660963451538	0.273936859940102	0.480567357471546	0.213214839596934	0.00876974099775472	0.709317148061242	1	1
8	88279663	88279663	1	*	0	0.0936715661596685	0.442106491544057	0.3386012535261	0.148423764286946	0.122595999537142	1	0.71307889379931	1
8	88279528	88279528	1	*	0	0.109720811024952	0.462931240373878	0.338285444521914	0.148285331364123	0.122481655836025	1	0.712413814349629	1
11	70198492	70198492	1	*	0	0.166195081135364	0.423012803373095	0.552918439565904	0.229508404197252	0.122180162637748	0.991218784787119	1	1
13	45837764	45837764	1	*	0	0.192113701993495	0.480380310695612	0.403575697589032	0.236517994533592	0.0909223871507164	1	0.779191898056398	1
16	45332764	45332764	1	*	0.123828687022745	0	0.439302088184118	0.410676717625994	0.123783048111558	0.138798765467179	0.784307266907415	1	1
9	69340366	69340366	1	*	0	0.193080196035727	0.483763201845269	0.430372342304919	0.212967467260098	0.125468723213334	1	0.880666028637329	1
17	35749877	35749877	1	*	0	0.265341205171206	0.419519346596882	0.441536093112354	0.201948499995814	0.147191691997447	1	0.625103887322869	1
4	118112782	118112782	1	*	0.167995836419605	0	0.361221297197864	0.490860442987642	0.124171291985184	0.143510259088341	1	0.83909011034572	1
12	110332848	110332848	1	*	0.0715079475137842	0	0.433935599246097	0.393015229347173	0.109398394643904	0.0623265157892224	0.938261278682602	1	1
4	134018219	134018219	1	*	0.255085811904277	0.0802862973685406	0.377181508146862	0.373863924285925	0.399994384780702	0	0.384815146267912	1	1
6	29557548	29557548	1	*	0	0.0718169126068112	0.281144691179197	0.369879175002367	0.157597793617098	0.0569245695399309	1	0.505705154056307	1
11	79366466	79366466	1	*	0	0.179736549617948	0.414826957815892	0.462407287349225	0.149273235891626	0.168468753320667	0.913501140300045	1	1
10	41822770	41822770	1	*	0.134490347046396	0	0.520589137380149	0.475106680623944	0.191721244702571	0.100791908396034	0.800170176500448	1	1
14	74974954	74974954	1	*	0	0.00672214882273272	0.461160366241462	0.491228343175517	0.158570376416835	0.0288101956289046	1	0.872421730378347	1
13	44808541	44808541	1	*	0	0.193420305064537	0.564673855124575	0.43975718965058	0.24082945733592	0.100560650400131	1	0.821189363971451	1
9	115583706	115583706	1	*	0	0.184172909465917	0.514349597717479	0.512443852504455	0.241672619471138	0.0602330613448501	1	0.839590769373564	1
2	83766138	83766138	1	*	0.300166193805783	0	0.58968429715262	0.344933737321474	0.275856576263518	0.0976018794559606	0.561658325264187	1	1
11	32715553	32715553	1	*	0.0367816261133073	0	0.562586100889182	0.310056008838159	0.163464467045443	0.0191172530492635	1	0.771122638313067	1
4	57295251	57295251	1	*	0.0144310218757933	0.148188768308404	0.472214028206739	0.493329570836214	0.28072599001188	0	1	0.819418345781847	1
2	59042835	59042835	1	*	0.0181631534144233	0	0.523564145849597	0.367583873544321	0.0803061399822476	0.121249111466054	1	0.892052672853402	1
4	138166745	138166745	1	*	0.0141113043137599	0.029918489157694	0.697167572670398	0.193159675736211	0.190313949120651	0	0.851512045296517	1	1
14	78712760	78712760	1	*	0	0.0379583318284644	0.398656467686516	0.591866524302196	0.192388201596651	0.0991365837299852	1	0.912853003230841	1
3	103829310	103829310	1	*	0	0.0515935532695834	0.693575295413702	0.30134745997427	0.157537145486807	0.141938177478296	0.919813201467323	1	1
6	127219513	127219513	1	*	0	0.17151773206132	0.607308553754118	0.438109774691929	0.178111799456185	0.205869162318038	1	0.881005803346703	1
5	52618620	52618620	1	*	0	0.0553620016670613	0.470486501398528	0.576595644500286	0.177307576052582	0.0886824732366509	1	0.955645982322719	1
1	74351414	74351414	1	*	0	0.0589713603647584	0.472358787185179	0.447283553503428	0.256228572340934	0.0105979203489094	1	0.829502771559615	1
14	74974820	74974820	1	*	0.0436352415302575	0	0.419096333797597	0.542174914517302	0.205329373668723	0.0324510655571248	1	0.924101902981958	1
14	20689215	20689215	1	*	0.092052664931107	0.115054005471533	0.571541481636729	0.338636203596372	0	0.112516311776224	1	0.903512299188739	1
13	30831574	30831574	1	*	0.0512220141065005	0.0406549070982953	0.438591573097907	0.451795528452315	0.0142351168546394	0	0.99211147830288	1	1
10	120197228	120197228	1	*	0.0800662306194502	0.0983055108990682	0.458350454763942	0.415744216923177	0.0727268593465833	0	1	0.928478861571124	1
2	24359242	24359242	1	*	0.295674549973117	0.0992293849433485	0.581289074358746	0.406736330994569	0.304748544535436	0	0.900370141757871	1	1
13	30831472	30831472	1	*	0.0407853815612902	0.0301434393046664	0.437398580520384	0.426978504519779	0	0.0100417812072579	1	0.985939262470674	1
3	88799037	88799037	1	*	0.110950955888714	0.00591515877072921	0.687878790046652	0.191870360401211	0	0.0550576670810494	1	0.985357212397807	1
15	67024748	67024748	1	*	0	0.239874774740266	0.485656513400851	0.453334662583401	0.128953236250758	0.0788716063999638	1	0.839176239749444	1
15	67024612	67024612	1	*	0	0.249291048718599	0.483395955378361	0.446719569801091	0.137132714301152	0.0864926648980546	1	0.836448081061148	1
17	71074633	71074633	1	*	0	0.118302770655612	0.441005474537216	0.456294199290627	0.0608263259875568	0.00628519246857893	1	0.880678442013694	1
2	31825580	31825580	1	*	0.0673365625604589	0.203885590889784	0.513872042339204	0.397843775611716	0.16656192273999	0	1	0.794636337672747	1
7	38076840	38076840	1	*	0.204131183389735	0.0233800553861432	0.453534555143363	0.498723628178784	0	0.104076318318946	1	0.997876877780116	1
1	79701853	79701853	1	*	0.0777721766646101	0.0498724150267207	0.447960923801866	0.487322528706145	0.0201045771899669	0	0.991407555059068	1	1
2	126636545	126636545	1	*	0	0.24208567417101	0.595729015214382	0.39136796610438	0.259208434449734	0.0460504951408513	1	0.908623646231549	1
15	81928194	81928194	1	*	0.050981828056649	0.0906490070325163	0.376169064912588	0.533309427562614	0	0.195460219152369	0.857494171557854	1	1
4	155517076	155517076	1	*	0.0305400609077306	0.0645262235822618	0.5749528591824	0.375106500558947	0.188972736971071	0	1	0.966428901515258	1
14	78749516	78749516	1	*	0.179290875044959	0.170839785199795	0.447617580821315	0.576844628496019	0.397759031459602	0	1	0.754025650878105	1
11	86600320	86600320	1	*	0.0817618991802471	0.10778956597474	0.550365113259273	0.404817965783485	0.222714605836037	0	1	0.817711776514083	1
1	55420650	55420650	1	*	0.0387407992377911	0	0.282510364104198	0.617193827725445	0.00399409397203856	0.0177450229977777	1	0.832872625715925	1
17	12710252	12710252	1	*	0.123181904090904	0.0074010708320575	0.640819691157266	0.352641962637434	0.121594471056071	0	1	0.965416353605791	1
9	54551282	54551282	1	*	0.118750891250253	0	0.41583618491593	0.394207054148021	0.0901188309484218	0.0264235173280691	0.751699403341171	1	1
X	166226980	166226980	1	*	0	0.0385736437407456	0.418763346119294	0.38160177248508	0.00908331306376705	0.0296039919130561	1	0.84598051047842	1
10	19956080	19956080	1	*	0	0.190288870669306	0.336987109983825	0.417745422319972	0.12765844401476	0.0567331643830476	1	0.543814054705237	1
11	34489716	34489716	1	*	0	0.288540314202081	0.488053130799416	0.510989611767699	0.24816671398798	0.0458032015747091	0.995788371419266	1	1
14	57104350	57104350	1	*	0.0559355391646711	0	0.393736681615372	0.353166883450251	0.0147653588111126	0.0312942055226487	1	0.679008203606554	1
16	24840088	24840088	1	*	0.255595262307382	0	0.546137902183999	0.440875450857843	0.146619305651511	0.100484150938877	0.97782472546111	1	1
2	5402445	5402445	1	*	0.110382588150342	0.0431983802685669	0.308576183918955	0.488593244002458	0	0.138576876922033	1	0.765636146951571	1
1	152841337	152841337	1	*	0	0.187207120449547	0.419531454406721	0.34323175677295	0.191171512443427	0.0477624673943634	1	0.533719143678477	1
12	116095996	116095996	1	*	0.0688575985605558	0.060738043048818	0.475649153730603	0.3823055596777	0.195893395578959	0	1	0.874984290994043	1
7	130631840	130631840	1	*	0.105360472135975	0	0.518953452047522	0.324032459873795	0.180271745877597	0.00233391646272385	1	0.914786691758625	1
12	110333020	110333020	1	*	0.086028434322312	0	0.436038651210633	0.397715161465357	0.101621547422216	0.0437343830680991	0.92659487084271	1	1
1	106187761	106187761	1	*	0	0.065948811576636	0.298830029255416	0.605656624978935	0.0495384089013388	0.0561489298374241	0.995913984763082	1	1
5	113108564	113108564	1	*	0	0.21601915027987	0.436576718667008	0.773768776150064	0.177411558520672	0.238201142789376	0.913459680186594	1	1
11	20064391	20064391	1	*	0.199371834464866	0	0.607784369057904	0.615381583426394	0.0786727705565596	0.324718446207919	0.956972805042439	1	1
15	98791930	98791930	1	*	0	0.100820211838626	0.44716553711986	0.636180334115894	0.28606496224908	0.0286208088102463	1	0.783179986401502	1
7	16643202	16643202	1	*	0	0.043232054145075	0.766958514007124	0.306786943266268	0.135114867064043	0.103689375581427	1	0.857652701946116	1
19	47526688	47526688	1	*	0	0.11249871491457	0.62046223309573	0.512054883953877	0.293843852399617	0.0629603374960598	0.920496372507722	1	1
13	41671497	41671497	1	*	0	0.257448828864263	0.668167585242892	0.556440894207497	0.251536734215042	0.215802000716969	0.9502284097046	1	1
9	52261706	52261706	1	*	0.0423115578074898	0	0.582179397113223	0.477701646110834	0.153180081417164	0.0765586719229451	1	0.793007646253393	1
9	13563884	13563884	1	*	0.0844739575750676	0.0810586190228962	0.6107122594821	0.459454216545137	0.312611974436512	0	1	0.717649411009132	1
9	52261820	52261820	1	*	0.0205143997741441	0	0.609912846529476	0.474110515744862	0.151583723821322	0.0561935719999331	1	0.812415843778577	1
14	77580814	77580814	1	*	0.140281841699759	0	0.581111759910459	0.505930063824992	0.244412769475994	0.0495535455490972	1	0.855039550612455	1
2	167623258	167623258	1	*	0.156772906522075	0	0.644069628606536	0.489427569965244	0.263329860050179	0.0646842301330184	1	0.951780727498539	1
11	54208722	54208722	1	*	0	0.17073141759776	0.511709791064523	0.488176652747808	0.159692715030203	0.144495754763016	1	0.735692327414215	1
11	70594818	70594818	1	*	0	0.123450785339892	0.538330163635465	0.546828931358871	0.190973333366465	0.163790398685591	0.875475700427623	1	1
1	79703719	79703719	1	*	0	0.124679945622498	0.534422242570136	0.598724239372319	0.26397478425935	0.120160662002758	1	0.993504539995253	1
1	36646557	36646557	1	*	0	0.0551798346023849	0.589323518512016	0.54300578364108	0.217159056971276	0.146255301141874	0.919999713518322	1	1
13	104622633	104622633	1	*	0	0.102088371921834	0.601799487133444	0.432113199559261	0.241864102304845	0.115394501316147	1	0.744308281556875	1
17	30533622	30533622	1	*	0	0.282284677553196	0.596958536680779	0.527000937720671	0.241568159691295	0.328307335892558	1	0.814512910042587	1
2	166018376	166018376	1	*	0	0.0708816466914154	0.741385917541222	0.379334925916118	0.281536734036104	0.106180202227095	1	0.957804858143182	1
12	8829774	8829774	1	*	0	0.0499582880546419	0.385608985556098	0.630859485359305	0.257086269252994	0.076071145007903	1	0.89586229924903	1
10	41822558	41822558	1	*	0.0588677585464327	0	0.512277281067173	0.431580442787006	0.215396079760807	0.110366052398717	0.774971852222181	1	1
16	32200924	32200924	1	*	0	0.460530479759452	0.652203018730546	0.469673121241443	0.48001537729659	0.199900759529353	1	0.759511043794579	1
16	10897631	10897631	1	*	0.0857928725067772	0	0.46880641868782	0.509877796342203	0.393409246708763	0.0218591476988783	0.788513747215927	1	1
7	100479848	100479848	1	*	0	0.0910807722648634	0.618496773543296	0.264126037569586	0.219887154208367	0.175840793234291	1	0.908075288926155	1
7	126194372	126194372	1	*	0	0.314712307785209	0.674678469111902	0.319806258313647	0.350092696788636	0.221009286977947	1	0.882046537466631	1
10	60746739	60746739	1	*	0	0.0250989516050428	0.435193840774132	0.391574989323206	0.13885591304818	0.190131100261886	1	0.834343032978249	1
10	60746865	60746865	1	*	0	0.0135771886809664	0.416705335772753	0.399545879545771	0.151101512733074	0.203852330270046	1	0.87410914372751	1
5	135479336	135479336	1	*	0	0.0760155363332441	0.368407546074912	0.522535301294741	0.247850661224809	0.131075799619302	0.772591728642293	1	1
5	135479392	135479392	1	*	0	0.0690013007808492	0.365860704293689	0.520689428573229	0.256031747055303	0.124902817825724	0.787855297147783	1	1
11	100913040	100913040	1	*	0.071336903131883	0	0.36867704615722	0.442129951466716	0.287854280495189	0.0787446798689424	1	0.675391732096558	1
11	100912936	100912936	1	*	0.0546453230627009	0	0.361670751541275	0.448854533942335	0.308082980011277	0.0847723207168676	1	0.667987146324623	1
10	21535791	21535791	1	*	0.0394925050702188	0	0.450565414035677	0.39828240768505	0.200276606905679	0.230901052084926	0.886056592462879	1	1
13	35815108	35815108	1	*	0.0183987817036078	0	0.547508386563696	0.28554598798186	0.206779232779288	0.21685039811856	0.701480265062116	1	1
6	30657470	30657470	1	*	0	0.0548924451348924	0.476883915736099	0.485386175155786	0.30130674096854	0.196949971402063	1	0.941567543392635	1
18	11845880	11845880	1	*	0	0.159831679967512	0.380336381997421	0.53483120236856	0.294559357139406	0.248310183717857	0.752408344763579	1	1
12	73324227	73324227	1	*	0	0.139312804584132	0.561734392923224	0.444939249496739	0.375560222305019	0.220227252955031	0.945001111507819	1	1
18	11845964	11845964	1	*	0	0.158728222043934	0.376776744412965	0.524571736760983	0.302484499899943	0.241411912902826	0.76978079387214	1	1
8	94966323	94966323	1	*	0	0.177646109039421	0.426482687403748	0.601780404510126	0.528597674838691	0.0253187940768662	1	0.867587593679927	1
6	127219600	127219600	1	*	0	0.198747985937517	0.598169400515836	0.431901784733841	0.319059353312011	0.255993385899746	1	0.876699988226253	1
2	158743828	158743828	1	*	0	0.104721421037121	0.503721816925937	0.425024722903	0.337832996016131	0.111232381327621	0.724410034830355	1	1
15	78606645	78606645	1	*	0	0.156892879083748	0.357112826067396	0.390730046675578	0.216970172527675	0.114416608673649	0.904149989602178	1	1
10	118386880	118386880	1	*	0	0.0772929324259313	0.353733448987613	0.374908211719446	0.169360087977211	0.0927073650886889	1	0.997614019631568	1
2	6598819	6598819	1	*	0.0210792282544988	0	0.340241026531696	0.285124550381751	0.117296096568433	0.0785716434129965	1	0.884823546390327	1
16	51911700	51911700	1	*	0	0.212807553768466	0.318098048641248	0.461154732552116	0.135016378640742	0.222880854088713	1	0.920898207450149	1
13	111265840	111265840	1	*	0.0352115345004434	0	0.356622760659116	0.279388579419972	0.203494371964613	0.0230993699753716	1	0.830642847315741	1
5	125152900	125152900	1	*	0	0.0420497632807966	0.46153429517003	0.202894535649069	0.138886260657826	0.115629246883413	1	0.940335655229556	1
6	54752146	54752146	1	*	0	0.199837761197252	0.330982278677763	0.478615940216417	0.206357030009739	0.199510253656102	1	0.979719494214639	1
2	60828874	60828874	1	*	0.276481828935146	0	0.343275992920913	0.542298203446396	0.210780553304281	0.223860480734268	1	0.97756944568152	1
11	54194142	54194142	1	*	0.0777459622181508	0	0.431627924154583	0.288570300547736	0.0767050635539448	0.164490267024604	1	0.880627659948172	1
1	52127308	52127308	1	*	0.055691797221062	0.0223694840400146	0.286835454876811	0.366363238917538	0.268715941395355	0	1	0.680256707511423	1
13	104620322	104620322	1	*	0.144996501816145	0	0.360398172672919	0.406788350546493	0.233077269182342	0.103544737404885	1	0.853660842009178	1
10	121611836	121611836	1	*	0	0.114262122296244	0.342102159045758	0.396553024723476	0.13704010514036	0.1699890709484	0.882497180356087	1	1
1	138604218	138604218	1	*	0	0.0369741310366499	0.371626888692597	0.304205092320349	0.14080113465779	0.123976218606945	0.790888898980945	1	1
4	129008924	129008924	1	*	0.00127206882179312	0	0.323857481176858	0.343221986393383	0.0790123189273185	0.165687080128102	1	0.899078785766495	1
13	45833208	45833208	1	*	0	0.0381005221478223	0.233519307519725	0.41999554218821	0.0601305080494719	0.123500577799842	0.995834978924486	1	1
17	29143508	29143508	1	*	0.169380772401441	0.00613847698887336	0.341314427427026	0.350458375702651	0.296890443503907	0	0.829040208620818	1	1
10	118386760	118386760	1	*	0	0.0806038551167276	0.325263795896383	0.35274483772975	0.143018217377104	0.0878767843773877	0.944223185281422	1	1
5	73235312	73235312	1	*	0.0681378044184559	0.0447328532351025	0.321088760609116	0.37112255420848	0.226538260676395	0	1	0.949593124867993	1
14	78916520	78916520	1	*	0	0.0356926642371007	0.268412054703582	0.31281248429623	0.117541910861155	0.0415790078844688	0.835805010602364	1	1
18	39654272	39654272	1	*	0	0.123209514742137	0.305870043176304	0.413865594287178	0.0839927458365706	0.158801817312002	1	0.927558860926141	1
9	14376094	14376094	1	*	0	0.124144967568734	0.365199018031414	0.352473369324615	0.13056590012786	0.108952771931259	0.91366956632529	1	1
13	93332555	93332555	1	*	0.0407401723249008	0	0.381667828714699	0.280839461096068	0.0925939003366843	0.0481099508923554	0.903931725253663	1	1
5	33344808	33344808	1	*	0	0.00519890781088968	0.372413438113758	0.175592641889579	0.138268484960585	0.0519080088336899	0.741366196871145	1	1
5	117991094	117991094	1	*	0	0.142386121738557	0.221687935679161	0.40679453987949	0.298413077436311	0.0154412550036941	0.74812353721332	1	1
7	58778847	58778847	1	*	0	0.0356998536916188	0.211662415204744	0.316973806351792	0.138323531068893	0.0416064988652281	0.697172490384541	1	1
15	88758520	88758520	1	*	0	0.000167475409013873	0.334955034088557	0.318871482358173	0.05061425983764	0.052048944231327	1	0.839285185205405	1
15	51727058	51727058	1	*	0.0616016774961135	0	0.359406107515507	0.374640415599373	0.0797526729511466	0.0829234020544786	0.948747601817444	1	1
8	94909846	94909846	1	*	0.0416977824596231	0.0257552521863004	0.427761744066878	0.318383000333814	0.160667200338175	0	1	0.969090555994326	1
8	94910031	94910031	1	*	0.0625023903401444	0.00882727391930764	0.421845270990719	0.313628142206869	0.141196007688637	0	1	0.958300692018599	1
4	137864996	137864996	1	*	0.0614172953533962	0	0.353616117580542	0.414026931508518	0.180683146337031	0.0170258537015947	1	0.980846867742781	1
16	38458876	38458876	1	*	0.0578986292810586	0.0469466776970532	0.339583401813875	0.398324587191522	0.20218927913731	0	1	0.774007939735863	1
11	86637816	86637816	1	*	0.116904257306383	0.0259835641555125	0.307760122196101	0.479725644797763	0.169790747882042	0	1	0.848933361380412	1
12	80071026	80071026	1	*	0	0.0527745430549547	0.447939622747442	0.297110780618933	0.0480987818170973	0.0274239010432563	1	0.883850976088685	1
6	43532892	43532892	1	*	0.218779384754538	0	0.405235562321475	0.452693004850475	0.228749564328358	0.0284930495774271	0.951474724039043	1	1
13	46689105	46689105	1	*	0.0391729912918819	0.0506947441571514	0.42493969475134	0.319789849544424	0.104244617246124	0	1	0.848638928174176	1
2	166412599	166412599	1	*	0.133939875853039	0	0.445073354381995	0.272053940317233	0.066809056947546	0.07916023221823	1	0.725047221573052	1
1	74800898	74800898	1	*	0	0.236069348515485	0.493240153292296	0.345096151412792	0.171803034974945	0.0535423963536692	0.867669314142903	1	1
5	77115104	77115104	1	*	0.0372444388786579	0.0235547147505183	0.368064949946253	0.323606097256801	0	0.0240336237581122	1	0.952518995554378	1
9	73053443	73053443	1	*	0.200921151521426	0.0662353624497513	0.458948142603088	0.35392731344603	0.249356788339347	0	1	0.853099225017045	1
12	52136044	52136044	1	*	0.129668381509363	0.120169291177989	0.38784325970621	0.369939670857153	0.270204846555477	0	1	0.694014511328768	1
6	48591590	48591590	1	*	0.00972682624876933	0.0312605179339618	0.305891075023154	0.397285404199917	0.0701507074597887	0	1	0.993835432888055	1
5	143683970	143683970	1	*	0.0414914225565257	0.0436298198504531	0.393324061199089	0.324917138281527	0.0172068602841213	0	1	0.810244695721599	1
6	15710848	15710848	1	*	0	0.256573284795448	0.2990802341348	0.597205041966432	0.114974670245677	0.084586554599378	1	0.988894519203837	1
17	27658977	27658977	1	*	0.0774545036373188	0.0261519074918001	0.397838643446425	0.397899645470038	0.0484820872882694	0	1	0.920419814436109	1
12	116095726	116095726	1	*	0.113620734251124	0.0970349463389159	0.437419918080725	0.387314277172334	0.171302340825189	0	1	0.869948709990022	1
2	152321933	152321933	1	*	0.0745176164301541	0.0874450235989357	0.408350647054046	0.340460400569132	0	0.0806355054666079	0.861789433559135	1	1
5	143683888	143683888	1	*	0.0497421170442532	0.0511047694856204	0.385546553713662	0.324640830884813	0.0275084553755725	0	1	0.833905474330178	1
2	73592785	73592785	1	*	0.113822155142552	0.00492026204948637	0.341116353348387	0.386011570026419	0.0323057061283584	0	0.850205262860371	1	1
6	17800880	17800880	1	*	0.25034537420911	0.0474465748441989	0.281824169931516	0.434821659186778	0.22220868240203	0	1	0.653001129815626	1
8	83790094	83790094	1	*	0	0.151438773372369	0.457955999774131	0.216701361729431	0.0544027215442468	0.0173523334651187	0.84469063515207	1	1
11	55155256	55155256	1	*	0.178799567480722	0.113042567208347	0.381839189972706	0.32479550345343	0.203295404791787	0	1	0.740654478484318	1
8	83789998	83789998	1	*	0	0.189342516210298	0.474891032979053	0.235706712065443	0.060302983402881	0.00363904133339112	0.846001984681963	1	1
10	19956570	19956570	1	*	0.0890526626472622	0.123766477506345	0.256260154384389	0.21711582714378	0.0150503765557575	0	1	0.519715595542803	1
5	143669950	143669950	1	*	0.358446656344036	0.0428735913357458	0.403987868152736	0.300028402050213	0.185890070501103	0	1	0.878777529584995	1
5	140048286	140048286	1	*	0.112138181279561	0.13220009629346	0.238023671692662	0.341012339894208	0.0280261811521573	0	0.808353150047012	1	1
4	133248170	133248170	1	*	0.114989865078948	0.248294227256845	0.332781045492288	0.375520229686571	0.14400547691496	0	0.990061201338025	1	1
13	47030850	47030850	1	*	0.235443349708918	0	0.193851306467431	0.378652470615844	0.0681594577070138	0.00370399173100132	0.634515415117875	1	1
11	23977320	23977320	1	*	0.348338734410345	0.0555973689085675	0.27434422410795	0.48699310179889	0.24501897501004	0	0.863452379425714	1	1
1	170729571	170729571	1	*	0.0524546482971202	0.118771831351304	0.156859330604535	0.382550206973338	0.0219161071394464	0	1	0.689296190247489	1
1	39585340	39585340	1	*	0.185588577815884	0.224812512092341	0.509064944235457	0.254460444309548	0.270715334387046	0	1	0.651886484229865	1
9	46073560	46073560	1	*	0.163304923202192	0.180484977662786	0.391242686456763	0.378468956740919	0.174322980482139	0	1	0.847800036760984	1
5	134580998	134580998	1	*	0.0986539989942172	0.337625298025017	0.316399762867486	0.510579521766796	0.28997199424898	0	1	0.850226459413587	1
8	115494552	115494552	1	*	0.133450684672944	0.163909850941253	0.375644640691107	0.351092050124335	0	0.152464035281721	0.83159611642319	1	1
12	111048450	111048450	1	*	0.0466127123011569	0.26427588254821	0.385604185684917	0.324601065094571	0.125276918856588	0	1	0.788091729960474	1
14	48560324	48560324	1	*	0.101403348916724	0.0984750432729507	0.232291705840822	0.337766315411991	0.00574068131552674	0	1	0.655937637196063	1
17	28467994	28467994	1	*	0.0278551513819122	0.381578979898285	0.428829808931781	0.317851426660895	0.1706341358346	0	1	0.838737867453362	1
3	153571290	153571290	1	*	0.292494127586649	0.0913346870113551	0.470455315986396	0.270421041230488	0	0.131131240232511	1	0.939174343462258	1
9	57932100	57932100	1	*	0.00714767524361056	0.315763437010038	0.374145289448611	0.308343646742001	0.0552279739707111	0	0.830265694889333	1	1
X	48174775	48174775	1	*	0.200336013956798	0.132147030771711	0.183763901128563	0.417883209294738	0	0.102604652569034	1	0.63113968637206	1
5	143656546	143656546	1	*	0.360182191605396	0.190660124690455	0.493631954961671	0.438019095177508	0.274689793926558	0	1	0.995065454276357	1
4	150725536	150725536	1	*	0.21256191385048	0.0587606700455436	0.371097631867317	0.316078686624904	0	0.0200101227659532	0.724629614810105	1	1
4	130183289	130183289	1	*	0.0877513298465231	0.201900792859298	0.334978991079382	0.520582694050688	0	0.0742282997393628	1	0.927188722141313	1
1	179537136	179537136	1	*	0.0235977359771685	0.375511303060386	0.566889112239179	0.253271377946863	0.234561508558169	0	1	0.639652549679659	1
15	58670108	58670108	1	*	0.0296807840632916	0.238339926514099	0.242496445157222	0.475589686312458	0.0888524499516412	0	1	0.62716048747266	1
9	52259893	52259893	1	*	0.280800614742086	0.10607295534235	0.431517983453766	0.429799270763474	0.158374349573601	0	1	0.857667633952996	1
2	129385549	129385549	1	*	0.194609777389489	0.08118744143636	0.290270650651973	0.518198707234267	0	0.0520794885270239	0.784582482559363	1	1
13	46780062	46780062	1	*	0.287210338963482	0.0761836583567776	0.361633131707041	0.499085971254727	0.172801484064626	0	1	0.764573318162248	1
10	95210428	95210428	1	*	0.377743217358028	0	0.481919713176679	0.466353832132845	0.115528906547836	0.0855941529327209	0.916562367024901	1	1
2	11142964	11142964	1	*	0.0652781066037526	0.232328132245489	0.518594280008744	0.368696747840807	0.139556445512214	0	1	0.874445010198169	1
3	21898374	21898374	1	*	0.166406696682897	0.182951047498488	0.398899338904643	0.535349052485752	0.161625470473403	0	1	0.989642139103597	1
19	56761917	56761917	1	*	0.0796678283299012	0.17675692369016	0.462797842909097	0.346430485211834	0.124993261755326	0	1	0.818588100098586	1
14	27280316	27280316	1	*	0.0392557152435696	0.313857969351181	0.355979613607667	0.530479368469244	0	0.206835795756187	1	0.934539062027334	1
16	33073155	33073155	1	*	0	0.309725930542955	0.34703187113037	0.576087448048553	0.103706702241128	0.0551781228102945	1	0.983278419224337	1
10	61559564	61559564	1	*	0.182901229547133	0.123946097939918	0.401105579238944	0.382650547834669	0.13623253765502	0	0.774601421473543	1	1
11	98747438	98747438	1	*	0.0627912704834233	0.170890281739752	0.352241272301461	0.406555067339321	0.0554393833966537	0	1	0.88848737473637	1
18	78968828	78968828	1	*	0.174670062210778	0.105517719521347	0.731304761690246	0.535047414379406	0.0607503057858059	0	0.776408492993501	1	1
12	99610475	99610475	1	*	0.048793542789065	0.216868902491111	0.67322914917086	0.717083834938502	0.0268439425139595	0	0.961075555009294	1	1
6	136947582	136947582	1	*	0.111981831249345	0.180511177283674	0.572919384160348	0.729113798421353	0.0765486193396192	0	0.828084637368766	1	1
8	121975387	121975387	1	*	0.193599462566114	0.170261000161236	0.584706856378804	0.695879393055661	0.17029782289875	0	1	0.758812943243752	1
14	62022764	62022764	1	*	0.0638707787607984	0.283891458640521	0.708413711636649	0.589136780544053	0.105295859511168	0	1	0.817423463121417	1
2	31026916	31026916	1	*	0.0469088467577762	0.370533301866177	0.951685651192745	0.456718230511396	0	0.184091348027845	1	0.948938848161781	1
15	59737569	59737569	1	*	0.135478018548304	0.205241393614535	0.67505236923504	0.779617114582447	0	0.0767070333256985	1	0.980027810292909	1
1	85761982	85761982	1	*	0.120275605868903	0.235599565392728	0.737092691844915	0.598774332254671	0.159400342119179	0	0.781531993519151	1	1
16	13428238	13428238	1	*	0.0722375556954424	0.218092424562584	0.548948451209627	0.732905587544748	0.00960986836541377	0	1	0.878239590781864	1
17	8190500	8190500	1	*	0.0297995105018415	0.312138597227193	0.644740651806725	0.640141350384811	0	0.116577044782798	0.84609636612066	1	1
10	119295952	119295952	1	*	0.289963912143087	0.07334676534362	0.624572619091824	0.825942556091703	0	0.0419964439107437	0.967689557855945	1	1
9	123240272	123240272	1	*	0.102228715883709	0.211346862062467	1	0.372881916603938	0	0.0129124925446706	0.919909417125849	0.946655160734773	1
9	119435836	119435836	1	*	0.196410148741408	0.0669515346381007	0.518713373879645	0.729734732909811	0.00986495608014364	0	0.692947236512356	1	1
12	99610622	99610622	1	*	0.0781705861410769	0.249938660090436	0.664050643499045	0.68091674156808	0.0134519691634482	0	0.897244466351256	1	1
4	145201616	145201616	1	*	0.0293403827868143	0.328592879727305	0.455715819779728	0.901107495160498	0.0339494058227492	0	1	0.937626620358807	1
13	41638272	41638272	1	*	0.100194194640285	0.266027096530405	0.894935692495611	0.622403046006805	0.189554114616596	0	1	0.95851650968428	1
17	32092152	32092152	1	*	0.0416893875211571	0.418476914991081	0.83224019535488	0.571796659723348	0.318198377140808	0	0.778171012217176	1	1
15	77938680	77938680	1	*	0.00328022885348114	0.216131557908506	0.726394044958513	0.464523936159799	0.0595402321206703	0	1	0.596245495475029	1
10	96727488	96727488	1	*	0.00993515042994748	0.213858589870063	0.770228047946577	0.711420366379155	0.0574567670742233	0	0.991811421987734	1	1
4	129256744	129256744	1	*	0.0688223868621173	0.154467404342949	0.689676343017628	0.721209945505358	0.0777875988047664	0	0.79325211512855	1	1
4	46097538	46097538	1	*	0.262705987168438	0.0151293798778671	0.526611944226383	0.702842256994738	0.115072201776573	0	1	0.674897515058813	1
18	39730056	39730056	1	*	0.129583094540264	0.324011898206548	0.85601388449203	0.508717781822884	0.301259553445475	0	1	0.795192548729551	1
7	45415756	45415756	1	*	0.012324740240354	0.264777435864454	0.726349856529983	0.689811926074874	0.106392268237814	0	1	0.952232252282703	1
19	29375169	29375169	1	*	0.142606392984328	0.228993975774371	0.710734213867553	0.577270763467597	0.230406180596099	0	0.742906611489528	1	1
3	135640580	135640580	1	*	0.00581737405690088	0.230827629123152	0.789861329936632	0.621493350930295	0.115452984341523	0	1	0.903024159960541	1
5	144964036	144964036	1	*	0.0627761101542361	0.285305128334839	0.682131476868278	0.660208909733992	0.0176606439563593	0	1	0.760020497641273	1
11	108039242	108039242	1	*	0.129001760734211	0.264682436615503	0.89699763211622	0.581681630177304	0.044404303624623	0	0.928302217609859	1	1
11	77532053	77532053	1	*	0.222508688339465	0.166054008457896	1	0.3641593407299	0	0.0834111544248943	0.965946971251708	0.808259760001173	1
4	135114721	135114721	1	*	0.0257062657559439	0.479315805181838	0.857845417525109	0.639456255557985	0.19255109969148	0	1	0.925153329638449	1
4	63899088	63899088	1	*	0.228753291998174	0.234762033857482	0.759265697890524	0.792323513080394	0.139201094438961	0	1	0.98713542566221	1
8	81286593	81286593	1	*	0.275897608189857	0.143007946229479	0.871423468622522	0.572844952358605	0	0.121470998810307	0.866297593752461	1	1
14	56293363	56293363	1	*	0.0973116856623765	0.352773719864694	0.776360804191097	0.699509696015413	0.102291426717845	0	1	0.968033538672859	1
5	75668998	75668998	1	*	0.312097683086218	0.0465010434898847	0.59782017517318	0.705729578438914	0.0616497188236868	0	1	0.736298990587106	1
10	75433472	75433472	1	*	0.0215754710409509	0.384506332976449	0.71177113714418	0.693083962314415	0.000132179491938927	0	1	0.873195011171798	1
2	38610174	38610174	1	*	0.315487134324609	0.0764821945983918	0.629511413854905	0.620537990613341	0	0.0375237397607993	1	0.663497463471017	1
11	121100992	121100992	1	*	0.297534387306608	0.141594955181812	0.551934837553203	0.573729754237771	0.159495207248783	0	1	0.479024795134573	1
11	119143656	119143656	1	*	0.154135634420972	0.311732618223722	0.748934694399026	0.642647914412243	0.131629267483638	0	0.833260610482897	1	1
15	83410834	83410834	1	*	0.145443183526826	0.287351178259257	0.730254927658252	0.809505792199859	0	0.0214956759836099	1	0.955566532265088	1
12	76953746	76953746	1	*	0.206296679395598	0.328339193841212	0.681246586858152	0.671725872310322	0.25154260760752	0	0.667942895122537	1	1
10	93868581	93868581	1	*	0.157690893886167	0.316406801445709	0.709675723697296	0.784113282745914	0.161552886049636	0	0.843146737685347	1	1
10	93915926	93915926	1	*	0.17088919902912	0.167396270648075	0.504811347984487	0.855995823592266	0	0.0403672595928016	1	0.735059559659536	1
8	120760652	120760652	1	*	0.194501509600192	0.202877951482456	0.687333516272672	0.874783712580635	0.100504858056031	0	1	0.880363981712241	1
18	78968942	78968942	1	*	0.2290920496193	0.13917523717529	0.819004063651318	0.648950771503679	0.0924567578595488	0	0.767749900037922	1	1
11	79829840	79829840	1	*	0.0139536648086544	0.380875279402984	0.785811977710128	0.746864958889902	0.11078478456431	0	0.851309310980648	1	1
3	135298810	135298810	1	*	0.202966027651953	0.216834941269387	0.92747555289168	0.571014574790743	0	0.129784078414941	1	0.775902586588218	1
5	24320623	24320623	1	*	0.106191054834742	0.149609192094349	0.771781827996754	0.707254346806457	0.012118611066731	0	0.781369926624336	1	1
8	120760581	120760581	1	*	0.139813587250381	0.192549764634777	0.69289961928017	0.830111288078507	0.0774687947529919	0	1	0.840314191706956	1
15	78457487	78457487	1	*	0.236787660754373	0.209730135207098	0.90850948437299	0.728776606399606	0.182435718549132	0	0.985592788287689	1	1
16	36602830	36602830	1	*	0.156391919156215	0.20179780723446	0.752583320666382	0.746686048391951	0.085799909674314	0	0.731365430930139	1	1
11	97947288	97947288	1	*	0.121831615048621	0.288182681959254	0.877089266529949	0.538245067677339	0.170438356142633	0	1	0.641432431313356	1
17	49992944	49992944	1	*	0.234115891036692	0.0373284804929517	0.842624108089016	0.707646658043873	0	0.0434163099372862	1	0.750141713655899	1
11	6522260	6522260	1	*	0.208223146449163	0.178045329994519	0.964862119537399	0.598460048985259	0	0.164915695983603	1	0.805521936005106	1
7	108991454	108991454	1	*	0.145060435407528	0.185367491618155	0.883699620292011	0.677762554665779	0	0.0365963623353901	0.987257363050146	1	1
10	21529530	21529530	1	*	0.198624663070178	0.116107948908933	0.699036791907743	0.350924568361328	0.12723222716403	0	1	0.334368194750527	1
7	38077362	38077362	1	*	0.144263156956704	0.110521776797431	0.794690087386762	0.687338932301754	0	0.0332308274468032	0.880822926668966	1	1
6	72397040	72397040	1	*	0.117236069000961	0.122502443215412	0.732760458410578	0.608374030344701	0.0282584717503425	0	0.762412713214157	1	1
16	84800099	84800099	1	*	0.0153796947729742	0.265868030412715	0.835361754831252	0.705970005236809	0.0829925240974166	0	0.855564764910569	1	1
1	93937936	93937936	1	*	0.365522710458443	0	0.605372888852947	1	0.0392600226411605	0.104448181811874	0.978662466154635	0.972544651222394	1
2	163155708	163155708	1	*	0	0.44943511540314	0.861912910409501	0.774597001929427	0.248619940940659	0.042603745855628	0.952791468191325	1	1
2	27728788	27728788	1	*	0.224886690029663	0.411575963789311	1	0.729359157530096	0.236795161692236	0	0.985511428427507	0.938040888304468	1
11	46507414	46507414	1	*	0.230871051083501	0.219133695596075	0.759936696792325	0.776293795542841	0	0.0534037700127469	0.729748717030335	1	1
1	153675805	153675805	1	*	0.121286563656798	0.351791591929922	0.7778859174551	0.766996516402792	0	0.0698770085519225	1	0.757398281426092	1
1	36611722	36611722	1	*	0.235691578923639	0.301150962213997	0.672779826526245	0.968072260936189	0	0.104954036160807	0.827186112278594	1	1
13	94144742	94144742	1	*	0	0.457598941443662	0.890544056892128	0.8042445630173	0.0208458615330946	0.0262405055918428	1	0.939239954574709	1
19	7263076	7263076	1	*	0.211208699199237	0.241570017095936	0.917517532238322	0.6603362467602	0	0.0342023272315826	0.845853901820509	1	1
8	124333937	124333937	1	*	0.23773765964201	0.374104086062255	1	0.610957428179977	0	0.120187015469068	0.934978482514853	0.927554862448047	1
1	36611658	36611658	1	*	0.258218383893152	0.287906749859026	0.676313713419515	0.905147243851211	0	0.100160984357111	0.805584082021638	1	1
19	11505494	11505494	1	*	0.109694553731501	0.455359491981749	1	0.588116342074682	0	0.0631475551446313	0.988577326867291	0.890348840415652	1
14	60525306	60525306	1	*	0.244881080954347	0.372159817479734	0.917164641225015	0.770336459010534	0.12836777806732	0	1	0.996384465149676	1
15	83410950	83410950	1	*	0.135438397837359	0.283023764271665	0.712988384369227	0.809077568716456	0	0.0146147130163831	1	0.863738411402669	1
14	60525156	60525156	1	*	0.213666299142952	0.291601879684587	0.922843209841036	0.724929867721208	0.0955448682334228	0	1	0.996727777640065	1
9	123240602	123240602	1	*	0.162471763574539	0.230075123729094	1	0.392481820994702	0.062418936626378	0	0.796539585842056	0.886290178885101	1
19	7263186	7263186	1	*	0.166309603143961	0.202055056181665	0.871252023491219	0.616056732175312	0.010012237149546	0	0.829153480665068	1	1
6	134716186	134716186	1	*	0.272881241064959	0.246607081961575	0.694972357629249	0.808032960915347	0.0838317992058379	0	0.820509311117483	1	1
9	45321136	45321136	1	*	0.370188277086972	0.238225445338683	0.602402328551001	0.782471153410619	0.267902318246283	0	1	0.648859599237168	1
13	48974862	48974862	1	*	0.286550258308663	0.230681603124709	0.736926331394697	0.862948467998676	0.0781685212666128	0	1	0.922816592375925	1
7	118040218	118040218	1	*	0.304202179181779	0.332128913990009	0.514041135762505	0.909085491519533	0.0510846477863017	0	1	0.648488608987191	1
2	128087111	128087111	1	*	0.241246631734071	0.492465846481847	0.890449242858901	0.662283012086198	0.129556031450965	0	1	0.788021331653606	1
9	103134696	103134696	1	*	0.401798352852838	0.340314765910329	0.917419585328081	0.706190941354138	0.108409340604385	0	0.88076636070371	1	1
10	44722454	44722454	1	*	0.425333556853026	0.225676100224381	0.930212299381487	0.656632983473504	0	0.0218874703227603	1	0.876859590686717	1
9	58243012	58243012	1	*	0.0939291027952284	0.646496727590824	0.72170414951751	0.930551795741973	0.0732514291376838	0	1	0.979601396427765	1
8	84020094	84020094	1	*	0.392047982964812	0.226282458324655	0.996731863296311	0.53233762433053	0.0762079325679658	0	1	0.752072908466252	1
11	117240424	117240424	1	*	0.153121919847787	0.540456795337414	0.900713061591018	0.832558622638648	0.103387498647929	0	1	0.997580497592224	1
11	87468752	87468752	1	*	0.0716985517561199	0.502150132639645	0.607712645243206	0.636229873713901	0	0.0440696996216748	1	0.533405756140916	1
4	117970118	117970118	1	*	0.297976724256574	0.395762790615076	0.666469759459661	0.904044107299076	0.0158291339349977	0	1	0.95300878729383	1
11	106545094	106545094	1	*	0.175615014124347	0.669081961054926	0.816684421378843	0.760109647101741	0.237688730458744	0	1	0.909038150233249	1
1	88066506	88066506	1	*	0.308111841209419	0.507109268662332	0.826552140033361	0.649014452526178	0.277580159406076	0	1	0.72695784482779	1
1	88066568	88066568	1	*	0.234109374867657	0.482575471519725	0.795618396270579	0.617272201482417	0.251577104158243	0	1	0.714065279184532	1
11	46276902	46276902	1	*	0.287117002137092	0.422680815332279	0.807097799388042	0.637227215246621	0.218809411540795	0	1	0.779915309132999	1
17	34164814	34164814	1	*	0.269545551809956	0.343599829719128	0.793697248100549	0.568367568751366	0	0.176605383713344	1	0.679870317890649	1
19	31910560	31910560	1	*	0.362107363475562	0.261208074905708	0.844958961281798	0.723522818521992	0.0794729762032325	0	0.903491985008149	1	1
16	27355112	27355112	1	*	0.47284167291523	0.100104294548037	0.752383157579448	0.801852617099493	0.00987907878586299	0	1	0.913398450058522	1
11	98539920	98539920	1	*	0.280783865711904	0.37469115715655	0.839322843759766	0.65702173535184	0.200577779386792	0	1	0.938684653580811	1
10	67696665	67696665	1	*	0.312161733048196	0.212560259394299	0.705984024057102	0.652146362890858	0.126136082650664	0	1	0.787142818901127	1
13	37197288	37197288	1	*	0.109772034286568	0.344794115714318	0.600573498364767	0.855202639931787	0.000456552120159271	0	1	0.990138280294761	1
10	128439147	128439147	1	*	0.116791271235873	0.305271108640851	0.615613550479826	0.661880126532516	0	0.0106281145602962	1	0.77201413865097	1
11	118212619	118212619	1	*	0.16971867178998	0.383883420848173	0.953662817966037	0.365439596858054	0.138444024675855	0	0.66323032503701	1	1
15	5250397	5250397	1	*	0.228010682839072	0.309244738202357	0.79068805130795	0.426524020486714	0.175324907035096	0	1	0.541964207379824	1
7	45025146	45025146	1	*	0.256016756814034	0.344185656619337	0.849386602480404	0.704996150806855	0	0.136744320628103	1	0.985385777624612	1
6	51540664	51540664	1	*	0.136301141847121	0.59221718804532	0.905885087613777	0.558165773365651	0.262306883303501	0	1	0.95766190834643	1
11	83044113	83044113	1	*	0.204785057687784	0.347560020485356	0.732323673587513	0.650065840870148	0.0200386690315849	0	1	0.961520719702023	1
5	143696602	143696602	1	*	0.341593773145606	0.20825161981854	0.560510005443886	0.784346745524039	0	0.110279032510111	0.83277549332466	1	1
7	130886558	130886558	1	*	0.39868978159451	0.294674180603689	0.690622662866695	0.65569967866287	0.2266099282633	0	1	0.823772194599026	1
3	89491288	89491288	1	*	0.223994852405447	0.445673265287239	0.832356552749608	0.549800613260707	0	0.147116382760603	0.952450486182827	1	1
7	130886500	130886500	1	*	0.434602447565093	0.328316037094957	0.737236679686449	0.69650676717295	0.258765844684572	0	1	0.868965018197363	1
11	43395523	43395523	1	*	0.153861004869186	0.453442812593814	0.636206554627141	0.656780002904079	0.156784039397309	0	1	0.711675356577169	1
2	166781252	166781252	1	*	0.307330622600221	0.339322323366488	0.619389817998327	0.61829489856442	0	0.102838043428473	1	0.668664778398818	1
X	57141830	57141830	1	*	0.149318715011055	0.486951122235942	0.743348277812284	0.507213130156496	0.0243182430242311	0	1	0.748794089257905	1
11	6370028	6370028	1	*	0.426209496927022	0.290134287272528	0.649405618649514	0.654934189863513	0.178112705743723	0	1	0.782964074559102	1
17	34619284	34619284	1	*	0.46972573793488	0.316607943846423	0.770248954687706	0.665607323407212	0	0.194906089563172	0.821693883162282	1	1
9	31120784	31120784	1	*	0.341887955479487	0.342729370402849	0.872943344040135	0.519930118002119	0.144680795629033	0	1	0.80511471273426	1
15	12588851	12588851	1	*	0.23863773077854	0.283108709042288	1	0.782933922452944	0.0906066325220279	0	0.951595444850585	0.957133338077977	1
4	137890782	137890782	1	*	0.203899035346741	0.344501002705603	0.918990828412423	0.926174608680369	0	0.078971028567188	1	0.994218655612467	1
1	164988249	164988249	1	*	0.0740657350735327	0.394520533511329	0.859759621117572	0.728961475605848	0.0622585525834649	0	1	0.695143477862169	1
1	192835004	192835004	1	*	0.488222674186882	0	0.739313925603534	0.917172220776602	0.0264395792284703	0.0903550376492753	0.733019576445071	1	1
9	66822450	66822450	1	*	0.340729178242162	0.27638115158487	0.910032960929244	0.741016704178273	0.291975352880312	0	0.74035027274575	1	1
6	22385328	22385328	1	*	0.192483641136142	0.369223039535905	0.912132197395518	0.94695768466115	0.00848542317889905	0	0.97920539742497	1	1
2	126311274	126311274	1	*	0.259726542025398	0.340943131753938	0.859251092824315	0.732036026871131	0.193577420176581	0	1	0.678541985449319	1
4	132932992	132932992	1	*	0.167551534861011	0.313219015522287	1	0.559946403500015	0.0253614390751016	0	0.955143454010109	0.720547833973199	1
10	70089044	70089044	1	*	0.264735713092048	0.189207787631439	0.565962404013277	0.88897107756573	0	0.0459844051820628	1	0.523756334544128	1
9	109023335	109023335	1	*	0.218638845378225	0.398379617962276	0.973532785023732	0.708002760337959	0.222911431604873	0	1	0.66962394299243	1
12	98445400	98445400	1	*	0.220455059852157	0.297422650713547	1	0.839934275000074	0	0.0341164530406696	0.987768166642164	0.824765893846498	1
13	43778216	43778216	1	*	0.19376743446416	0.261913935241757	0.921489230094997	0.792357789535198	0	0.013720708903083	1	0.734115476343015	1
17	26551318	26551318	1	*	0.137877099499926	0.446895924307107	1	0.922577914874325	0.161243345837326	0	0.948422910584063	0.978875343647941	1
10	82797016	82797016	1	*	0.183149591720007	0.396772171636307	0.916035766643172	0.850365040960057	0.135859387912474	0	1	0.805962340510758	1
13	43778154	43778154	1	*	0.196718446106803	0.279999120173308	0.917189738201075	0.777168886295073	0	0.0158245976785092	1	0.750619004708465	1
3	106982323	106982323	1	*	0.254076401795777	0.145634887714309	0.934392641350709	0.634348658965147	0	0.111026857936557	0.551329007301831	1	1
9	15103888	15103888	1	*	0.0525699577561806	0.323962834759731	0.805141902383476	1	0.0327428460406686	0	0.961101218587682	0.82411257154829	1
10	94508989	94508989	1	*	0.322885396392196	0.290198083362519	0.876988563139642	0.825311488116198	0	0.337167324675563	1	0.688483663279642	1
6	134343118	134343118	1	*	0.625235950418107	0	0.781022935508704	1	0.105742331732328	0.19177933981707	0.87451868167929	0.911391925483884	1
8	107078398	107078398	1	*	0.240435387452719	0.224086115011929	0.909216439720689	0.993783495089655	0.0757713746823798	0	0.909578849507713	1	1
2	29647245	29647245	1	*	0.0612698040532811	0.42637297567437	1	0.804796028799579	0.155120103564965	0	0.945053497370332	0.910823554705378	1
15	80223965	80223965	1	*	0.0539533556469239	0.34405021795588	0.866218541202903	0.996124953871095	0.0607904696164513	0	1	0.945390138558345	1
12	98445040	98445040	1	*	0.160700726137761	0.380539041959818	0.914046718371624	0.942054987948905	0	0.0356429368583048	1	0.762396719221904	1
9	69026244	69026244	1	*	0.159115352199541	0.333949353936671	1	0.766195198848017	0.0172278977329307	0	0.789196049063604	0.87162542214148	1
9	69026300	69026300	1	*	0.176771632630362	0.327482285109559	1	0.778770804884392	0.00768559811308658	0	0.787149232252014	0.872403039236819	1
9	44528506	44528506	1	*	0.25630037627092	0.434912299356875	0.938812136605429	1	0.312757868047706	0	0.883769414858904	0.933456557652174	1
5	103539626	103539626	1	*	0.11815812156705	0.343610588062686	1	0.708992431875309	0.103191761766639	0	0.78130232776671	0.801168278885914	1
12	98578137	98578137	1	*	0.226870001982748	0.23260498094257	1	0.861432293951646	0	0.0688488448004715	0.881406036688821	0.908196727272478	1
7	75388060	75388060	1	*	0.234168099596856	0.380394996072875	1	0.932987238594235	0	0.0929605824204179	0.815848712982952	0.912124307451852	1
1	133053280	133053280	1	*	0.228186793992444	0.33362570763485	1	0.963277761202356	0.0264056375090274	0	0.769826804268366	0.975149817320676	1
12	98574738	98574738	1	*	0.241492532062371	0.307551703078591	0.956814218661206	0.933236335660275	0.0404851410605579	0	1	0.699283515890878	1
10	75170540	75170540	1	*	0.218894010889103	0.30014638319869	0.817127757448813	1	0.0293372516288025	0	0.858441690405558	0.730243065060405	1
1	133053214	133053214	1	*	0.228596297436358	0.342607357428671	1	0.970419284184698	0.0301120281682053	0	0.732700374501848	0.957495382450594	1
9	50836369	50836369	1	*	0.0938975157680686	0.383742271182746	1	0.918384037251178	0.0385612197084237	0	0.902638749015109	0.793600869497289	1
13	43769106	43769106	1	*	0.24706139055469	0.398706625656491	0.977515469393273	0.72297006056498	0.0904534096644662	0	1	0.8493978559062	1
7	132672705	132672705	1	*	0.235822823280602	0.375975595539743	0.847422650113971	0.85561953221125	0	0.00997345728253869	0.894085276827329	1	1
14	71257889	71257889	1	*	0.279604823342933	0.301821451794004	1	0.534796794399186	0.0881065726259238	0	0.75925301965196	0.939334051597073	1
8	124333852	124333852	1	*	0.234300374097607	0.368695172013634	1	0.603513762951242	0	0.0942598327042141	0.913533291553069	0.879090320403265	1
14	121862350	121862350	1	*	0.494063404368415	0.166150531430809	0.974887530350382	0.848017929312674	0.1148753879521	0	1	0.999424252412944	1
2	128087294	128087294	1	*	0.206425208878329	0.410554906858109	0.911967460311769	0.678647385079329	0.146528287120167	0	1	0.756107277727611	1
1	183956749	183956749	1	*	0.359851864269831	0.187237611608936	0.814858827932929	0.792323640721369	0	0.0735416996171967	1	0.776656794965753	1
12	3862264	3862264	1	*	0.21420387401578	0.39657303135792	0.958048264151657	0.743407842034351	0	0.100680253486561	1	0.838729875053775	1
16	10669142	10669142	1	*	0.327511397552833	0.379723580248914	0.921789610507259	0.84349097919948	0.0625936854515256	0	0.898793758417847	1	1
12	98572530	98572530	1	*	0.291232032684656	0.381797788115796	0.70563318683664	0.987254786986925	0	0.0686962005978826	0.819965504947342	1	1
17	71118710	71118710	1	*	0.343637124398597	0.315934445127107	0.85704498067406	0.811040855831573	0.0183046020480891	0	1	0.83410401354213	1
2	128092246	128092246	1	*	0.362586256482714	0.306335559390212	0.975451977930361	0.853595622805925	0.0240723256078988	0	1	0.980955374346718	1
13	43769038	43769038	1	*	0.245597854754835	0.417215149694676	0.979253249816113	0.718687349440086	0.089917584123431	0	1	0.844366215115837	1
2	128388070	128388070	1	*	0.239345833963324	0.445558005882139	0.998321169938899	0.7355633457559	0	0.071033898856189	1	0.880120370438786	1
10	78385682	78385682	1	*	0.398741127481772	0.244335413589457	1	0.827367644675132	0	0.0148073570059888	0.957839913860103	0.925752379082564	1
9	108154977	108154977	1	*	0.231029300883622	0.495061839787225	0.748232694254013	0.902877769589548	0.217311145204599	0	0.708876749002115	1	1
11	46507192	46507192	1	*	0.234394454054109	0.293101384284881	0.781072107448653	0.810545549059917	0	0.034854471927913	0.647065036530535	1	1
16	20324432	20324432	1	*	0.366363732883045	0.278383754920119	0.837426412916425	0.94009300285721	0.125885303500014	0	1	0.799419311516872	1
7	78798320	78798320	1	*	0.249414545741722	0.226113021664609	1	0.486764667449563	0	0.0159000170586335	0.712218638080604	0.749598309131801	1
1	183969649	183969649	1	*	0.172299527224836	0.468372613567568	1	0.885624953548741	0.119308358881071	0	0.90825938410474	0.924364707803826	1
17	27997394	27997394	1	*	0	0.167487267166388	0.701953321327365	0.686155112695475	0.462011056983001	0.179652761762727	0.703964238554755	1	1
18	5397464	5397464	1	*	0.238588716307971	0	0.726875849647417	0.776040651580844	0.421113685158492	0.304187926147473	0.829595138996661	1	1
10	128663430	128663430	1	*	0	0.196691580912317	1	0.571651831923136	0.367792963793416	0.372075280208003	0.98452522966294	0.968705382582363	1
18	5397528	5397528	1	*	0.200809639965297	0	0.675180498564184	0.758928603497762	0.375443378466663	0.286512811200377	0.811302190194194	1	1
X	42336986	42336986	1	*	0	0.045191793059956	0.421094651698738	1	0.586641083096887	0.200965588749709	0.971574697425722	0.880466113144908	1
17	8640926	8640926	1	*	0	0.107780074845692	0.890199116680592	0.57455005487001	0.633984935824819	0.237560675278086	1	0.983752978222017	1
8	110912246	110912246	1	*	0	0.24191679900322	0.756911955927429	0.60216993044527	0.497523495621973	0.301917790746858	0.770186497097854	1	1
5	115441658	115441658	1	*	0.0965430639510718	0	0.82968977063105	0.797675378723244	0.55834944868381	0.219242906368971	0.887043962930233	1	1
15	59585884	59585884	1	*	0	0.0723561630872902	0.971821409389237	0.698638155057321	0.495378620712728	0.249118925505204	1	0.914490619152018	1
5	35838891	35838891	1	*	0	0.0529076479398486	0.887291036768135	0.648321400448561	0.410114185982264	0.398536381014915	0.880467641430383	1	1
2	18911654	18911654	1	*	0	0.345721545215079	0.737518553580942	0.679176224981921	0.489189240529975	0.330387911064956	0.688829142730784	1	1
4	57725660	57725660	1	*	0	0.138451465699432	0.721934385642185	1	0.426240802341486	0.384806904335933	0.932302460506639	0.850581834903857	1
3	37263500	37263500	1	*	0	0.270545935212267	0.935662687781469	0.977750018995304	0.483851289232878	0.39293755839329	1	0.841577001761908	1
6	91061376	91061376	1	*	0	0.0983084044930535	0.901391783918716	0.9539825508222	0.348229501435117	0.273576431948812	0.827001847334263	1	1
11	97942831	97942831	1	*	0	0.140064144513558	0.868201108270287	0.711356561324017	0.486860505349712	0.0975951170680064	1	0.641653097108002	1
1	64648980	64648980	1	*	0	0.099425518454122	0.741023448236343	0.669466829698899	0.277202714038092	0.18898262515856	1	0.46892158888135	1
11	118222808	118222808	1	*	0.0359872093537267	0	0.962886923863675	0.937114939565632	0.443295374633931	0.0831821538650518	0.995260657549193	1	1
18	89219570	89219570	1	*	0	0.323344629388269	0.668158582866415	0.736250187322416	0.485071744516031	0.089672057365159	1	0.500751552079569	1
1	138039082	138039082	1	*	0	0.231434596726331	0.849620065369383	0.749911879142235	0.431747379092616	0.260281375824284	0.794302271339168	1	1
17	12794008	12794008	1	*	0	0.194000480473395	0.671852140109105	1	0.375950493131366	0.260809860999695	0.650049353154034	0.840557124337212	1
19	10772091	10772091	1	*	0	0.0218058982044809	1	0.946076433851344	0.406403693539609	0.198879980503695	0.852978694920387	0.827250466783706	1
1	39560570	39560570	1	*	0	0.210949023079327	0.759861454673871	0.913361210104409	0.404735475664684	0.223231995807807	1	0.520944276369937	1
17	80579378	80579378	1	*	0	0.108336151522611	1	0.824278459826819	0.319871559628333	0.343232676679856	0.715741736617276	0.842245183473552	1
17	27375576	27375576	1	*	0	0.24018333060158	1	0.818752506169595	0.442952685983803	0.348017535374339	0.787893297489042	0.891169574447941	1
1	106268446	106268446	1	*	0.25471799586314	0	0.945226038029801	1	0.478009360749493	0.375152890407484	0.886980031440559	0.854930516367637	1
17	27375700	27375700	1	*	0	0.216851637977985	1	0.712458946124564	0.419749193826742	0.255689653366991	0.696783708856863	0.72139849226246	1
8	122115064	122115064	1	*	0	0.262151598929677	0.703745685951244	1	0.315479973051477	0.387716834075946	0.617449963277726	0.766699083308608	1
2	157258006	157258006	1	*	0	0.0664104325103776	0.988238354131078	0.783287630240635	0.462408628093582	0.0626401105924537	1	0.361726346841685	1
16	11001991	11001991	1	*	0	0.410002247140416	1	0.978685978871945	0.457666171791466	0.335564418790923	0.776472910478437	0.928193073000107	1
3	37680624	37680624	1	*	0	0.262051381023415	0.672343281204192	1	0.394058073776154	0.0733507114097738	0.695158071742163	0.816618175745691	1
4	135024230	135024230	1	*	0.0843388614421307	0	0.924279980242482	1	0.271787147634867	0.0792473199211796	0.84708517391122	0.831396539457802	1
18	11974186	11974186	1	*	0	0.104537112798743	0.819109276956489	1	0.265758124979075	0.125236888504922	0.693253174387753	0.870667557296715	1
9	56128530	56128530	1	*	0.0201015412245762	0	1	0.67972150942339	0.245074238707743	0.0302667929693975	0.741176352814682	0.638250797131554	1
1	79459054	79459054	1	*	0.0828659591475805	0	0.959814218598179	0.841185116199582	0.344679544361375	0.0460543168569172	1	0.680548160836718	1
4	11016900	11016900	1	*	0	0.320587490780001	0.858665687030499	0.89575242014258	0.223876097743498	0.340396834306081	0.6284682601	1	1
14	73364011	73364011	1	*	0.172329520173379	0	1	0.961565122633564	0.256410028821068	0.317572289108841	0.872758415075185	0.89718241850293	1
13	20140218	20140218	1	*	0.056394268964684	0.410748660378911	1	0.601737725071168	0.254104021474664	0	0.773103491527461	0.927255284501458	1
7	128376337	128376337	1	*	0.172228583406447	0.191082734632898	0.831274651660807	0.765660305505629	0.14955889231377	0	0.694883875138768	1	1
3	52470272	52470272	1	*	0.0494565180814698	0.399552417360786	0.930631352692975	0.924226531696226	0.213675787456754	0	0.981860352179965	1	1
7	108991058	108991058	1	*	0.148365842305287	0.134699059064023	1	0.82222864455566	0	0.0331081012643303	0.996945267814031	0.962487244179022	1
1	153746452	153746452	1	*	0.100352270718567	0.204580566737971	0.937755915946835	0.878278624083406	0	0.0268091569564885	1	0.90886583261041	1
9	108157173	108157173	1	*	0.0574323704978798	0.23492078844136	1	0.535377840614403	0.0187372640239883	0	0.883025341803934	0.772572208208229	1
18	49784382	49784382	1	*	0.0574145719436796	0.30309922439277	0.753714784030526	0.941839454892427	0.0831143046931586	0	1	0.821126210562471	1
9	33036149	33036149	1	*	0.0854469058633597	0.270024577461591	0.565733668966884	0.776132011241297	0.143210144086837	0	1	0.45402721586163	1
7	25707884	25707884	1	*	0.163363433939006	0.247645446777511	0.935255052603356	0.868222461950416	0.128673585678275	0	0.947314884784836	1	1
14	66241490	66241490	1	*	0.152206008065587	0.472541894446158	0.786377045765435	0.792779395610154	0.333929925854807	0	1	0.71998746268997	1
5	113050460	113050460	1	*	0.224095231489835	0.257567853746548	0.930092235699203	0.813507163538851	0.0978981597032181	0	0.943888070779839	1	1
5	120323354	120323354	1	*	0.309730541677979	0.286336106206724	0.790422074064076	0.744113038523279	0.338337102397335	0	0.665166685808153	1	1
4	137890450	137890450	1	*	0.138185875478059	0.26614180889326	0.842001252737645	0.927390325375255	0	0.0222842851768302	0.921505947538445	1	1
7	30594535	30594535	1	*	0.0912554949573421	0.244274795699336	0.823818677856269	0.708986549656395	0.0135616398180049	0	1	0.676173491803951	1
16	43300623	43300623	1	*	0.157693884544949	0.271588449838415	0.823828080817722	0.807459733277548	0.303253585683458	0	0.720292733364991	1	1
5	24320907	24320907	1	*	0.123765208233064	0.155481889239398	0.97131129096339	0.715581238031894	0.123444104768376	0	0.803261292898678	1	1
2	167496567	167496567	1	*	0.000586360921855588	0.357520624146582	0.773275740457212	1	0.227038949679839	0	0.91096634955216	0.959861453238035	1
4	123147751	123147751	1	*	0.158426178670732	0.161736994122316	1	0.887853228205877	0.188609821277064	0	0.994828707957996	0.999666060152647	1
2	29247095	29247095	1	*	0.016288188283788	0.190573783928807	1	0.633690102977449	0.0624120111329931	0	0.918696768649756	0.775988592041419	1
1	74295454	74295454	1	*	0.142139623816832	0.158978110136848	0.926564134071458	0.985912291670238	0.141363218910168	0	0.992986443230576	1	1
1	93871792	93871792	1	*	0.193291027991409	0.132668517825596	0.712021640775611	0.985960489298822	0	0.144724923366682	1	0.833129277147767	1
7	128376434	128376434	1	*	0.126878970167357	0.143804021942285	0.821975167231896	0.737888493378905	0.11135476723318	0	0.680051305225216	1	1
3	52470127	52470127	1	*	0.0493229349975131	0.343232775210624	0.873415800625761	0.919194531592846	0.228075563386704	0	1	0.939909949034468	1
2	38460952	38460952	1	*	0.158005435453904	0	0.70338358087035	0.815137160769928	0.0167034696246498	0.000894232698068212	0.681293548853715	1	1
19	24985148	24985148	1	*	0.127078476061231	0.0259821966479411	0.937327519276414	0.708630425742007	0.0285791259177857	0	0.858733009490451	1	1
9	52349291	52349291	1	*	0.0950504687124391	0.204241752593699	0.919215578238682	0.894447954979909	0.0212937762034801	0	1	0.685374746125844	1
19	53491558	53491558	1	*	0	0.369166859676728	1	0.543880741879461	0.101520149839201	0.0426153614508063	0.566455780620452	0.860633459606482	1
10	80967857	80967857	1	*	0.0738949209904978	0.181369458009474	0.468411530825165	1	0.00360295674485552	0	0.68921752235224	0.68603792255099	1
4	137879790	137879790	1	*	0.122990678681736	0.23491423095589	0.976395599642647	0.993561721237667	0.106209261329636	0	1	0.847421655663864	1
14	53039600	53039600	1	*	0.124440509361096	0.19012872069759	1	0.906615065673313	0	0.0555121558569211	0.855466069417054	0.902731370576717	1
17	34305645	34305645	1	*	0	0.462303068148655	0.641101568090109	0.820126720555009	0.12688931921907	0.166494561638848	1	0.404464880726116	1
1	36571955	36571955	1	*	0.226567472621476	0.157347988481276	0.920899863340468	0.815320354700273	0.14785271002801	0	0.756074585968001	1	1
2	166765993	166765993	1	*	0.172370864061328	0.207254297958656	0.837743025305938	0.995489526165193	0	0.15831955201664	0.820117603617082	1	1
8	69149404	69149404	1	*	0.0615230814322583	0.327803537119617	1	0.583775040425808	0.153560171510548	0	0.924777948251844	0.625614187194836	1
19	46518826	46518826	1	*	0.0351272883950134	0.361324837525097	0.981791773909514	0.832794781388618	0.250608049991327	0	1	0.83601916676635	1
1	74295684	74295684	1	*	0.158498235582317	0.142345561913195	0.9429534664788	0.95783574913995	0.151983461132603	0	1	0.920200464781727	1
11	76791518	76791518	1	*	0.167357051714403	0.127082844188504	0.916197848318195	0.78752866599235	0.13145344548584	0	1	0.721558970012693	1
5	92337044	92337044	1	*	0.00569501799102704	0.125207702795024	0.864939440032715	0.988942528201067	0	0.0139911679567885	1	0.889882262801661	1
10	83032794	83032794	1	*	0.292304368078162	0	0.761398729791082	0.884377391022903	0.0495611634700129	0.160689162065924	1	0.616384752920325	1
4	123147960	123147960	1	*	0.191390484162601	0.160094258503487	1	0.889455600517972	0.159859767191481	0	0.928964270655314	0.913823153040085	1
19	7457206	7457206	1	*	0	0.332741834803645	0.984883134162415	0.937092261799435	0.104028794269269	0.0087427088872444	1	0.848861394489828	1
15	55523546	55523546	1	*	0.173311234673333	0.121907498136672	0.722568445113329	1	0	0.141722084393182	0.714140630314794	0.909334768057855	1
9	52281297	52281297	1	*	0.271155420406618	0.109284170736168	0.976105745554873	0.74918921616744	0	0.300778878885769	0.91217316423461	1	1
7	123189310	123189310	1	*	0.174888971913061	0	0.767498245293861	0.823954316674342	0.00533528727279615	0.116440990115879	1	0.78083983451682	1
2	163155340	163155340	1	*	0.0128250550506211	0.287742944460749	0.918774035443176	0.784666455346635	0.254133726966766	0	0.931725841047734	1	1
11	117825701	117825701	1	*	0.0490117691947175	0.292428246673095	1	0.683188413425751	0.298839524863493	0	0.941597473201875	0.961916922292011	1
8	25149301	25149301	1	*	0.0640384089539407	0.128002500650034	0.471996059832396	1	0	0.180502533863287	0.661034399904444	0.915251779311243	1
11	88553219	88553219	1	*	0	0.100212309416646	0.961106919172904	0.796882852952389	0.0504587685882644	0.0450802197257015	0.924861691285302	1	1
5	107013558	107013558	1	*	0.437080656558633	0	0.703587145225638	1	0.195078684410643	0.270398075074435	0.926289125444594	0.956309224788773	1
8	124371690	124371690	1	*	0	0.371176881898007	0.888130900279724	0.86055857949421	0.302394837217405	0.0569453152403021	0.944360471643096	1	1
2	60240040	60240040	1	*	0	0.288494625654273	0.807822025199689	0.875711293606526	0.227770281957346	0.0370383964664966	1	0.959806251201653	1
5	107013697	107013697	1	*	0.402720804088963	0	0.667274914248225	0.955417754934654	0.213623406571854	0.180355206878655	0.858275771660519	1	1
9	120091620	120091620	1	*	0	0.15699889917435	0.922256968045861	0.766731182320003	0.175805900101987	0.0579313949773237	1	0.95132695200633	1
11	46135096	46135096	1	*	0.0571181915993659	0.283664279738332	0.848028282514366	0.832632441049635	0.377172765651048	0	1	0.941865988141456	1
7	89147007	89147007	1	*	0.132255887218361	0.0907796162305965	0.893185112338962	0.73892227963037	0.0823762910802235	0	0.909286189948885	1	1
9	62624832	62624832	1	*	0.099316480344948	0.112738671075422	0.581173932876237	0.712211119512552	0	0.101469439497166	1	0.519632253959108	1
7	89146900	89146900	1	*	0.162992716528882	0.100009862975537	0.896474271410869	0.761885120627548	0.0828558553979579	0	0.923299460207755	1	1
6	115574321	115574321	1	*	0.115173114098302	0.0675714998555761	0.907738729922799	0.799667399507492	0.0675078207105396	0	1	0.990262750990553	1
8	95154825	95154825	1	*	0.0780564436083619	0.119629487965963	0.795609250063597	0.812390010201812	0.103528381596766	0	0.882254295439393	1	1
11	79306964	79306964	1	*	0.104185540652072	0.208953324681616	0.595972104880978	0.968422915504423	0.205338055536289	0	1	0.861445527706741	1
2	60239942	60239942	1	*	0	0.304723054027118	0.797939650954784	0.882019338217365	0.217618043468408	0.0194560579533525	0.993178535343304	1	1
6	55057469	55057469	1	*	0.0518403737124579	0.224371503471825	0.840899343672924	0.695654148200959	0.202948458435313	0	0.846464180176148	1	1
6	55057554	55057554	1	*	0.0304300033928397	0.221878337488266	0.849678428100687	0.701173099136695	0.206364150123227	0	0.835856109322978	1	1
17	12102230	12102230	1	*	0	0.0809271508761673	0.711197522164852	0.903039977965165	0.0299592220275159	0.00301359120483966	1	0.948063849325779	1
2	166399614	166399614	1	*	0.0876508653946871	0.0981722862022796	0.764332778548343	0.808230139016464	0.131398138187932	0	1	0.932908746297858	1
2	166399554	166399554	1	*	0.071463897702827	0.100088938070117	0.781188684418844	0.824228521812063	0.148477428565521	0	1	0.95092490297894	1
16	95182289	95182289	1	*	0	0.193031518607943	0.697175867137744	0.732029948195368	0.106175912556215	0.0646211294475858	0.764326870421549	1	1
2	31180254	31180254	1	*	0.0452888842801404	0.113937633840159	0.786132847135173	0.668161466294606	0.138501370830439	0	1	0.828837145519042	1
11	115660594	115660594	1	*	0	0.225891857836	0.676249636653106	0.486526055544489	0.121408350273862	0.116303935555575	1	0.414741645556322	1
2	31180314	31180314	1	*	0.0468896336766515	0.0996695655686063	0.790014469754532	0.669316729507962	0.150437799874465	0	1	0.806108877397548	1
17	12102377	12102377	1	*	0	0.123922705116604	0.632892493006263	0.867069383442856	0.0918094180579305	0.106662368605027	1	0.880722527317037	1
15	36491884	36491884	1	*	0	0.247998109336814	0.829084511442648	0.730202046263716	0.170816500444899	0.149436978485986	1	0.931784216413784	1
5	53413872	53413872	1	*	0	0.211699249632258	0.882844028492787	0.667978515802297	0.175486978296815	0.0787744490667996	1	0.901284327141718	1
4	144980592	144980592	1	*	0.1741138997703	0	0.676154335271291	0.742219331212505	0.0482820058297193	0.188628945089932	0.685452814436669	1	1
2	104561707	104561707	1	*	0	0.179325231788115	0.866965460862818	0.772069874325397	0.119603783505313	0.149168262305533	0.987328603865758	1	1
11	55087288	55087288	1	*	0.136922310205146	0	0.837409813529748	0.663118285656673	0.244229078920727	0.0299927609514034	1	0.583150424115034	1
5	53409865	53409865	1	*	0	0.175303069567121	0.910899717309586	0.909769296971585	0.267001907199257	0.0747311040363441	0.95046870744669	1	1
3	27311326	27311326	1	*	0.134555582193693	0	0.929121811024021	0.690576295568033	0.164757800148467	0.0841038153663001	1	0.710320495473353	1
4	135419145	135419145	1	*	0	0.0792936135153422	0.667730901135837	1	0.218771979991733	0.0478983147974816	0.743392428431963	0.989135934038372	1
5	134879071	134879071	1	*	0	0.0960258048729162	0.903676815882722	0.767925894886499	0.249510931040648	0.0303105492720116	1	0.823094695420186	1
9	62763872	62763872	1	*	0.117169695909953	0	0.830316043485014	0.866833037442437	0.0354438981659204	0.227557433251727	0.864026852999513	1	1
4	135418924	135418924	1	*	0	0.0882425891520576	0.692663196959699	1	0.257244319816042	0.0594989711266425	0.833035659421042	0.991605646951876	1
5	113221006	113221006	1	*	0	0.35987099286916	0.876101543398758	0.707650093607367	0.361907180638965	0.181418685360293	0.721264574327606	1	1
7	127129790	127129790	1	*	0	0.0144657548479868	0.8979246494639	0.872653112492215	0.297467415847455	0.0253867792181262	1	0.941981062143787	1
15	80061358	80061358	1	*	0.0442143286366665	0.0761205450206847	1	0.676685146593169	0.0829308816322424	0	0.778048615854842	0.589408031317322	1
1	36995996	36995996	1	*	0	0.336482367959779	0.978919077230998	1	0.204112321969627	0.105468677756163	0.697159866145432	0.954096236964475	1
15	80636968	80636968	1	*	0.109831241131165	0.131614120943782	1	0.76664309847883	0.199162907409981	0	0.648693984547921	0.84345568593482	1
9	96535573	96535573	1	*	0.00172690737346079	0.0835365302764007	1	0.63510131254995	0	0.0126873683018748	0.447282615968939	0.865817436375018	1
9	96535624	96535624	1	*	0.00172690737346079	0.0835365302764007	1	0.63510131254995	0	0.0126873683018748	0.447282615968939	0.942839381160349	1
9	44105970	44105970	1	*	0.0558759292016628	0.136352887031831	1	0.875540373484828	0.0656692323900684	0	0.74534732132344	0.798296526193275	1
4	137860171	137860171	1	*	0.066245043179519	0.123666182817739	1	0.828756253624084	0.175670647611228	0	0.789416462660103	0.768365316618707	1
6	49641583	49641583	1	*	0.366584834736116	0	1	0.692380523741207	0.341488176592254	0.0187329439529421	0.920111563364256	0.54379180721478	1
8	120798544	120798544	1	*	0.210277707602026	0.208435019498331	1	0.755336750915449	0.42701183719085	0	0.837062558462537	0.679184216732935	1
11	119806690	119806690	1	*	0.0675894635526877	0.221602817406037	1	0.709054959107496	0.323827573012296	0	0.921017975969259	0.590716641983658	1
6	145993104	145993104	1	*	0.00807974566315308	0	1	0.90306563778938	0.0285608170692592	0.0124286595595785	0.667428055272109	0.957223831604252	1
8	13251752	13251752	1	*	0	0.34090250302228	1	0.769782293364325	0.158982379493637	0.00103342062060622	0.929107454821718	0.690938156983272	1
7	29007392	29007392	1	*	0.102095980836405	0.0913709906095754	1	0.698972300465864	0	0.032482016510309	0.961600503138286	0.567742858854864	1
2	167831275	167831275	1	*	0.0322776669809129	0.186061450462945	1	0.79441626158507	0.038259269183405	0	0.728310212029771	0.826422965027704	1
16	51721856	51721856	1	*	0.328399939204977	0.0341283583488337	1	0.769967770073224	0	0.253699729809034	0.838908704923493	0.74908915564872	1
5	134878716	134878716	1	*	0	0.181085546374006	1	0.789291659266476	0.24942843445109	0.0265100925455913	0.887927815744937	0.745215301760062	1
1	79458682	79458682	1	*	0.0710369912325552	0.00556268880227008	0.922745394810665	1	0.169080488799688	0	0.988149976075367	0.737930596873814	1
5	38274220	38274220	1	*	0.0198107867631906	0.00170377491213763	1	0.576938426381261	0.135141891292062	0	0.720454809743164	0.690906220200784	1
5	30679684	30679684	1	*	0	0.19114575223022	0.918395522767488	1	0.198741605858198	0.174252021184081	0.915891323182665	0.862044961487044	1
4	129271355	129271355	1	*	0	0.0907706894941867	1	0.671049083142165	0.166930553786712	0.0509909486405847	0.967149876572778	0.602151044740963	1
4	119966414	119966414	1	*	0.239301555639394	0	0.958880236771727	1	0.125639385950434	0.295322231811414	0.961639075148263	0.73725826834028	1
19	5724706	5724706	1	*	0	0.367499513371713	1	0.957546943042273	0.28657033321966	0.239252842197331	0.870257129835203	0.855581674447182	1
11	120267845	120267845	1	*	0.0311650799748748	0.241127468854025	0.909854106693293	1	0.454296320683629	0	0.768555610095524	0.926541943068109	1
5	38274136	38274136	1	*	0.0523634146216946	0.00630252531434121	1	0.603013520785951	0.175534624600133	0	0.706985268023155	0.694165854396353	1
5	30679901	30679901	1	*	0	0.136385808757122	0.816735964575243	1	0.148335888148384	0.0920411250966376	0.783329039864894	0.775140338724663	1
9	66990357	66990357	1	*	0	0.0552471655358686	1	0.763887455836018	0.0152146752088518	0.00308115427077669	0.952270612069289	0.762525537921466	1
9	66990275	66990275	1	*	0	0.0552471655358686	1	0.763887455836018	0.0152146752088518	0.00308115427077669	0.952270612069289	0.762525537921466	1
2	29694309	29694309	1	*	0.0264618807951615	0	1	0.494040495866014	0.0260823747423893	0.0162618190008005	0.876299767395121	0.556496007266582	1
3	101062106	101062106	1	*	0	0.268742997955525	0.94102399917585	0.87248563349354	0.289140769132081	0.0384028892231293	1	0.843160564161605	1
18	11974606	11974606	1	*	0.0297472617199283	0.154682272108305	0.757684547101379	1	0.162731861461359	0	0.848973197089377	0.923827335422771	1
5	122291349	122291349	1	*	0	0.184671615187501	1	0.688818354611043	0.157495891000719	0.137242661675696	0.70938383833521	0.947622209054269	1
8	120206100	120206100	1	*	0.127812028551725	0.136995496755296	0.862258850821201	0.966304163766393	0.165704248227097	0	1	0.715949618696357	1
7	142477712	142477712	1	*	0.0142667233725504	0.268311800191598	1	0.650408723671616	0	0.234868289340981	0.884126911532582	0.660236859747121	1
19	5050398	5050398	1	*	0	0.302217587463225	0.849012938941275	1	0.296861808911855	0.00730909924576594	0.897437882743457	0.827144942514839	1
12	28800605	28800605	1	*	0.261542203183451	0.000171094286105933	0.902432762816966	1	0.24297317132402	0	0.886654334755562	0.8526567202602	1
13	36955502	36955502	1	*	0.321510624070162	0.0857565379577359	1	0.909949708046472	0	0.202548523746395	0.946512258219891	0.541110614323508	1
17	27994763	27994763	1	*	0	0.466076966348891	1	0.872284374552706	0.223528797999027	0.0396612835808467	0.764174630287579	0.693743094881659	1
1	128058846	128058846	1	*	0.100376152089405	0.159570961991332	1	0.481663670672407	0	0.0932823184364714	0.55009177710025	0.556822816304019	1
11	106546109	106546109	1	*	0.0258301618921709	0.365249970089687	0.948000654909019	1	0.187385816384898	0	0.72263908481485	0.846365628754914	1
8	120225610	120225610	1	*	0	0.259740273714645	1	0.925981482198622	0.0591921830958806	0.0584569569048599	0.778710245206015	0.722016462689003	1
4	120045286	120045286	1	*	0.235061058021846	0.156710644442826	0.845332678060151	1	0.32036225404514	0	0.856797653400381	0.612406098495581	1
19	4993075	4993075	1	*	0.0320019372085642	0.181571604995448	1	0.726416800279311	0	0.101056957293601	0.655309891009132	0.625465967739419	1
9	14352516	14352516	1	*	0.124279134089919	0.0748486384900625	1	0.667606819535405	0	0.0847464294641002	0.702312123061798	0.514102882963619	1
14	47107689	47107689	1	*	0.183152349573324	0.17698699575186	1	0.988401710926158	0.0575944808254561	0	0.545107351577649	0.799128165631459	1
1	161376090	161376090	1	*	0.143049557513451	0.15571251372022	1	0.764505460012418	0.0700292404289292	0	0.502021935459628	0.662878031214959	1
4	46100003	46100003	1	*	0.233241772465943	0	1	0.767059140656905	0.00512299126646737	0.065623295497704	0.668712410102345	0.591608785527339	1
16	57176298	57176298	1	*	0.256371599225714	0.0827715955660074	0.645466549063873	1	0.19286102497775	0	0.322840720873319	0.852274298142721	1
9	66991154	66991154	1	*	0	0.386259593748012	1	0.722614308426642	0.402166308622942	0.054450858100666	0.633816755561316	0.789328509642397	1
9	55754788	55754788	1	*	0.013485973356088	0.153379024513703	1	0.835518469442968	0.238582104746759	0	0.878745788312301	0.565802564620032	1
2	9986308	9986308	1	*	0	0.0601756865488519	1	0.402440250004939	0.059375123769822	0.0835235772205362	0.585169571501138	0.461843741465908	1
X	74332989	74332989	1	*	0	0.258719152821746	1	0.837812001808442	0.140181383639338	0.0824009495648955	0.609434935361397	0.803295646102334	1
19	4993312	4993312	1	*	0	0.209897461241773	1	0.744648335412036	0.0673834560003034	0.144375637933787	0.6820555742031	0.663999551568894	1
11	51873212	51873212	1	*	0	0.213046322318109	0.733186860622026	1	0.121663355650889	0.0943400223928845	0.777093444114964	0.605550575067761	1
2	126354653	126354653	1	*	0	0.186702358128366	1	0.687314469153411	0.311332526945447	0.0211807443431113	0.631537097892366	0.762602979103522	1
2	167189368	167189368	1	*	0	0.147208404391619	0.749712113557922	1	0.144872547393416	0.198253890528893	0.599022160181733	0.776622522371488	1
13	51716839	51716839	1	*	0	0.404886646247954	1	0.893181723671289	0.0308823661298555	0.0752991884685262	0.802783346136672	0.780491700653342	1
6	145002306	145002306	1	*	0.323723918100198	0.0398489715975125	1	0.706573019551489	0.101527825221053	0	0.634103627619896	0.79671337340083	1
12	15932276	15932276	1	*	0.205774188715175	0.29676100890952	1	0.90927838111951	0.257200449911958	0	0.794680912924708	0.832920868343603	1
15	99787830	99787830	1	*	0.238992764525207	0.238742920868264	0.886070713859408	1	0.211853180547436	0	0.830814401165747	0.701980372016516	1
9	61779249	61779249	1	*	0.146232759803396	0.1393492464461	1	0.874640692392365	0.0027503060961284	0	0.689381665860421	0.78811420635237	1
9	61779182	61779182	1	*	0.149227869428015	0.142292666740089	1	0.901790914629845	0	0.012684798870011	0.724300451398871	0.803933515719296	1
9	50836048	50836048	1	*	0.114174915444421	0.38673292708565	1	0.786101061945831	0	0.239991602653122	0.804485685433517	0.684830231201298	1
11	75836008	75836008	1	*	0.211339448890125	0.254754923743761	0.996015739914698	1	0.122070646055096	0	0.691274647718808	0.913654864909633	1
15	62271604	62271604	1	*	0.185683611248039	0.238965362219341	1	0.89267423355727	0.0517372078252614	0	0.649563254247303	0.914737884370452	1
19	53491643	53491643	1	*	0	0.37418420006112	1	0.557107773020759	0.103524116156187	0.0477546983414644	0.612761622330034	0.79240530283128	1
5	113999558	113999558	1	*	0	0.439171345052556	1	0.766544880178606	0.163386815213322	0.0340219489891165	0.822224280822153	0.759603236657372	1
2	101616113	101616113	1	*	0.133669926597715	0.224333627494674	1	0.852224807103534	0	0.109059516074772	0.7539994312537	0.909559108107925	1
2	101616216	101616216	1	*	0.0985463123996453	0.191876099382457	1	0.951974053740672	0	0.0243782507002828	0.845785877474156	0.865904745730371	1
11	75835866	75835866	1	*	0.211552134845246	0.222385795666157	0.930672524944465	1	0.109167889206083	0	0.742343442387766	0.900943454313659	1
10	80967532	80967532	1	*	0.0944682004041927	0.172689801870564	0.524006885081313	1	0.00224841143264778	0	0.673911067933366	0.610903610873146	1
10	80967586	80967586	1	*	0.094986540580008	0.173637338310129	0.515097091957863	1	0.00226074830338648	0	0.677608769169781	0.614255594754615	1
11	82195184	82195184	1	*	0.145930286819734	0.266204142089262	1	0.888349409203399	0.060222964306727	0	0.812063241365493	0.809710583612752	1
15	78522113	78522113	1	*	0.224046669498209	0.147600366837361	1	0.642562576256391	0.273727429390699	0	0.749384362398126	0.310957991538	1
8	120228551	120228551	1	*	0.149515990610597	0.0479637501881571	0.763470801264221	1	0	0.102833765395879	0.447719431918076	0.602611423941996	1
8	82846622	82846622	1	*	0.200772241983536	0.198652215796722	0.938233428436043	1	0.328406802440698	0	0.725480166124789	0.557939831637301	1
13	36962427	36962427	1	*	0.11255992190614	0	0.661796269493882	1	0.00867892901410749	0.0480570053195279	0.628179313500585	0.340249522931376	1
1	136859329	136859329	1	*	0.290263457230069	0	0.923408813427744	0.983738267101963	0.141847942956401	0.117505633140253	1	0.270502294317973	1
9	66722326	66722326	1	*	0.385324780594681	0	0.888547032869759	1	0.234357651687806	0.141772701235565	0.561457154284793	0.734318048238813	1
11	75200264	75200264	1	*	0	0.20684820988584	1	0.749064624741207	0.13870570207513	0.0698519330950167	0.613383313331043	0.490196185305742	1
1	131347952	131347952	1	*	0	0.174125728189002	1	0.941621863279523	0.0812596937984991	0.0899540109419094	0.746442270083528	0.439331744332058	1
X	160604256	160604256	1	*	0	0.135517760763287	1	0.854481451511757	0.167012352999399	0.0286930042793045	0.741526650399267	0.502831999434851	1
9	20812766	20812766	1	*	0.186180068174491	0.00995375735359567	0.969635728186526	1	0.276841857309021	0	0.653157925417707	0.665655832891121	1
5	135873921	135873921	1	*	0.0393311506374074	0.193958439536738	1	0.71689030882206	0.245042913921428	0	0.605442279188935	0.591063400362113	1
12	85712678	85712678	1	*	0	0.120364969933152	1	0.598140141292339	0.0580904597217745	0.124995701182139	0.556887860315872	0.584208707244459	1
9	14171988	14171988	1	*	0.020128905994629	0.369619741106553	0.954056775512549	1	0.408052155255984	0	0.719209276582836	0.736370334297766	1
19	4992989	4992989	1	*	0.0120707327772651	0.169289429074798	1	0.716865513142805	0	0.0875275964323586	0.573444579796289	0.603741188239445	1
9	14172110	14172110	1	*	0.040732896860597	0.419647107681069	0.989527927564569	1	0.413145439722553	0	0.740052355936255	0.732266381136721	1
15	79199376	79199376	1	*	0	0.00201583506067557	1	0.730385474032351	0.0218955798809666	0.265863502666352	0.634259486306433	0.682621550168751	1
8	70174260	70174260	1	*	0	0.111771201882053	0.61384567641295	1	0.214297328404689	0.150416198018289	0.384842641814804	0.845932481918887	1
2	167910184	167910184	1	*	0	0.237062884723392	1	0.68769257812123	0.3474490236769	0.0995402187226207	0.66353399548785	0.632340573566427	1
13	63604900	63604900	1	*	0.101469460465059	0	1	0.961931215049246	0.504726363583602	0.0157914801805584	0.627357601900643	0.791271255638193	1
2	122719422	122719422	1	*	0	0.308295889013316	0.49222555833078	1	0.24425344411682	0.209851073448703	0.543664802483075	0.592131128301014	1
17	7896402	7896402	1	*	0.252427524460619	0.0241527574124333	1	0.872408175547564	0.468780809350912	0	0.756422508885357	0.600116293417081	1
13	46984108	46984108	1	*	0	0.0446845939231358	0.677752487675739	0.766313291176125	0.606741022916385	0.57657389828183	1	0.942017234239359	1
13	30567173	30567173	1	*	0	0.103067878064486	0.690878762924376	0.772207214194612	0.682000820589884	0.502988491407544	0.964461862999762	1	1
5	107678014	107678014	1	*	0.00800600724685142	0	0.599198828978449	0.786210230210586	0.551588851007693	0.652943271146835	1	0.982186902900143	1
17	28117819	28117819	1	*	0	0.314682800961876	0.842186608684003	0.613137638476306	0.715405159229721	0.535558343199056	1	0.969565546366236	1
5	121088194	121088194	1	*	0.0126225175524194	0	0.872884779439387	0.646410893453815	0.926422509251014	0.398431483098863	0.876130382100423	1	1
2	153543082	153543082	1	*	0	0.117043865843102	0.65092455297017	0.625047020674317	0.564087216798375	0.683143752213624	0.68130468273765	1	1
17	46622738	46622738	1	*	0	0.133808175193133	0.699629714110019	0.725849836548592	0.576292937624781	0.446136044003778	0.688734486272889	1	1
17	46622461	46622461	1	*	0	0.163764735223462	0.74921232817283	0.708351544329922	0.588664125513543	0.425193295552298	0.728454509372952	1	1
10	81462017	81462017	1	*	0	0.308749699391634	0.805033661707659	0.735840349150377	0.725126320333272	0.464442656653387	1	0.876897653597513	1
16	31788736	31788736	1	*	0.263964733930905	0	0.957451237932507	0.678486373681623	0.582416807479296	0.490888912568969	0.975091388633226	1	1
7	74486330	74486330	1	*	0	0.155932405117472	0.804381214971923	0.765921607137663	0.593833721539303	0.439543850849097	1	0.966715796902456	1
9	32494218	32494218	1	*	0	0.298443459322642	0.81074624447751	0.846743933639574	0.44010133419471	0.667329549940697	1	0.894853997964965	1
8	117352336	117352336	1	*	0	0.258393408500424	0.821562151547149	1	0.970883798219477	0.284941963743117	0.945102979939578	0.925065989094759	1
5	134802499	134802499	1	*	0.161418917072291	0	1	0.803988559630128	0.778085057222292	0.375287429629884	0.955686136974451	0.898938046656581	1
2	32741154	32741154	1	*	0.120403192921874	0	0.795075694687725	0.858620111577317	0.701744733751316	0.497311782227709	1	0.764621147245341	1
13	94098554	94098554	1	*	0.0803965124360853	0	0.552350541546472	1	0.885688246659645	0.239952148435573	0.775280867408648	0.971710364240539	1
2	32146787	32146787	1	*	0	0.0955480899618007	0.681487329892418	0.757065233078715	0.608474743523094	0.512096033835463	1	0.68536889935514	1
14	32609547	32609547	1	*	0	0.0974840960428238	0.700730100514645	0.975320564885528	0.682493501455852	0.46710789788847	1	0.421177693585445	1
4	133468218	133468218	1	*	0	0.374235039097962	0.784958855984696	1	0.727104173811594	0.496232674928953	0.85284864568252	0.738868960422303	1
6	91104913	91104913	1	*	0	0.160273873895237	1	0.907928660780274	0.742551172663955	0.179214784048578	0.837974326994187	0.952156541583186	1
17	27520577	27520577	1	*	0	0.220730250830053	0.538428238450864	0.950092028786408	0.534968513260117	0.194224090327475	1	0.406950846649127	1
4	135286053	135286053	1	*	0	0.239481876903383	0.888176245033455	1	0.758696422362372	0.247163273145193	0.947739437352126	0.755649519061322	1
12	105099100	105099100	1	*	0.13133256837486	0	1	0.799179442814968	0.678870225986036	0.338301866486634	0.84030274067708	0.862459812194469	1
8	94691948	94691948	1	*	0	0.0646695164509119	0.629376483732353	0.49368580251788	1	0.316007102107266	0.642100235323492	0.77730780145043	1
9	56655307	56655307	1	*	0	0.0492393548073427	0.665258881105307	0.717346462909032	0.983104763536223	0.4867679133769	0.791301321591716	1	1
7	75339698	75339698	1	*	0.0420366449950776	0	0.716659062721846	0.700065617497699	1	0.699643937350847	0.665655243054253	0.908384706389805	1
13	49352440	49352440	1	*	0	0.169793724064811	1	0.456929370283589	0.957550829192151	0.272241248420216	0.826012761980965	0.642746437225986	1
2	107233016	107233016	1	*	0	0.534535269724984	1	0.927409508565985	0.849229819020566	0.92412203851221	0.878916917876179	0.799594863748813	1
16	18915739	18915739	1	*	0.0373724553902774	0	0.556779338864771	0.520431560308791	0.546612464292756	0.298674721830149	1	0.764779855405817	1
10	18860998	18860998	1	*	0	0.22628524284004	0.632653954705464	0.578734793849486	0.616534584796114	0.401648957928584	0.936360093549318	1	1
8	46628549	46628549	1	*	0	0.106677703837947	0.651688454175814	0.442540973960133	0.612199830016814	0.374946135604402	0.779514800560898	1	1
4	107606253	107606253	1	*	0.0911786424859048	0	0.694884381283714	0.543256438661214	0.581607308198663	0.37770062914352	1	0.874008553570498	1
1	138598387	138598387	1	*	0	0.0392890057559736	0.472554602728906	0.484474984373967	0.542960479194003	0.353333636362713	0.923199071723589	1	1
4	46560515	46560515	1	*	0	0.0204147093504214	0.618927914209409	0.394490290845246	0.55521591766618	0.267597716312507	0.983090800797484	1	1
13	52880803	52880803	1	*	0	0.180990512526252	0.506403404708748	0.607130445876393	0.528274079585631	0.430002481498679	0.904763855401965	1	1
1	52144978	52144978	1	*	0	0.358626926566368	0.573761672128969	0.717000586661983	0.425143325166076	0.583396956790844	1	0.985582391894591	1
1	39556196	39556196	1	*	0	0.0276544729496891	0.618495168086506	0.478484479282596	0.474634030385065	0.367545787171142	1	0.999577262983713	1
7	68148456	68148456	1	*	0	0.0877077186731762	0.671298691041073	0.39251125234271	0.564865298909632	0.126803946595149	0.928150634660274	1	1
18	50066186	50066186	1	*	0	0.0156544518821433	0.457970920763864	0.534366550645828	0.455329838645851	0.175265175368668	1	0.874347979397113	1
3	27463124	27463124	1	*	0	0.128179850882405	0.541280050784162	0.687477213052221	0.537774704742927	0.28464971813471	1	0.908291327532794	1
13	94116825	94116825	1	*	0.0353995111628851	0	0.639456244979815	0.498702167038268	0.476470684982657	0.224280942400414	1	0.810437450650169	1
11	69259540	69259540	1	*	0	0.295838068198563	0.605743458373742	0.657913776073316	0.563410389442992	0.247179632668153	1	0.879712720964188	1
3	51935196	51935196	1	*	0.0275626542428183	0	0.404764504840396	0.505903644966894	0.864100828843085	0.383242464317535	1	0.9156916478484	1
11	96507808	96507808	1	*	0	0.147046222505265	0.465052473148473	0.478667292198439	0.763636245309629	0.533759343701462	0.936542881549019	1	1
17	5255682	5255682	1	*	0	0.0931055150528377	0.507034073421713	0.450801769307335	0.864408282758641	0.412539900925712	0.99916703322052	1	1
16	38385770	38385770	1	*	0	0.134159378512594	0.29627548569026	0.574731781615504	0.786396880436399	0.515463453135641	1	0.950634971467132	1
18	56366701	56366701	1	*	0	0.0577172591867423	0.495476990205931	0.242190713860038	0.585519548486545	0.573662625982934	1	0.79905627256878	1
2	166170129	166170129	1	*	0	0.0258764589805297	0.449115463538597	0.324715646971863	0.949042511861949	0.362753550321144	0.897687054828366	1	1
13	58481446	58481446	1	*	0	0.167865760587575	0.322654729833351	0.438314681526012	0.77144607306634	0.510479062725248	1	0.962478361292464	1
14	45011438	45011438	1	*	0	0.00151108308566713	0.239436035540057	0.31296622761709	0.596640358400973	0.483493883235324	0.745478555071164	1	1
5	53441412	53441412	1	*	0	0.125351707410511	0.451588237001235	0.421846388445088	0.57757048563228	0.526658586012717	1	0.902244323621411	1
16	44817686	44817686	1	*	0	0.125720367824638	0.333486515551719	0.422441977651523	0.555623294002214	0.350324623737251	0.642093285728261	1	1
4	133380010	133380010	1	*	0	0.310457197363988	0.694969139877701	0.359550185685098	0.546937239670068	0.63050514125185	1	0.915899528199124	1
2	80677129	80677129	1	*	0	0.0219368443193197	0.661910119488312	0.461168175073946	0.940529285800445	0.5916686567565	0.997071925440955	1	1
2	144343304	144343304	1	*	0	0.207225460025633	0.821170424705297	1	0.0312865328857143	0.0145820687640552	0.404748028035386	0.329595950939061	1
10	128259132	128259132	1	*	0.230182831793243	0.0221987823216929	0.898893304757036	1	0.0882045749602539	0	0.37413039442396	0.406867412969697	1
2	52952518	52952518	1	*	0.0196038074900424	0.159662275435005	0.910410377338679	1	0	0.0379295649894694	0.449142213534863	0.310660484004671	1
1	40056206	40056206	1	*	0	0.221625304938182	1	0.77284817861574	0.0361937162977626	0.0478554713853943	0.282421904268205	0.437497576998983	1
9	62638305	62638305	1	*	0.0339757508549274	0.137598869942151	1	0.734262009972615	0	0.00748284124919668	0.166694445773955	0.466055887698321	1
15	77741790	77741790	1	*	0.142646115854667	0.234278612903174	1	0.711509932984527	0.216026121004617	0	0.387685940999578	0.416076241578142	1
17	24063603	24063603	1	*	0.0681260085007222	0.225099246773612	1	0.857178056868798	0.182480414289066	0	0.378464483908727	0.416870547665398	1
14	76177478	76177478	1	*	0.187777356199349	0	0.723553750483999	1	0.0270522354376861	0.0864808922646445	0.0123543094488685	0.669472759060812	1
6	108448386	108448386	1	*	0.191982994196762	0.185909955119717	0.744936264186963	1	0.22998195899475	0	0.339603951123241	0.352742070060972	1
17	84291342	84291342	1	*	0.221864038880996	0	1	0.63680231288559	0.0176389124992016	0.0816566337011368	0.417135039467249	0.157065066021074	1
15	76779240	76779240	1	*	0.158205370322735	0.202697778047875	1	0.949181157108422	0	0.130065548009952	0.506003680073432	0.295628305086539	1
4	133501676	133501676	1	*	0.0867236634178282	0.378318051673973	0.993154162816586	1	0.249214403868753	0	0.410534876648162	0.474375568724146	1
17	5331422	5331422	1	*	0.0858594564352298	0.198806999997198	1	0.910892204736465	0.0368727331099735	0	0.361144374171311	0.358321505688322	1
15	97606394	97606394	1	*	0.15519796774923	0.168309675143187	0.85537082875408	1	0.0367114164233761	0	0.468329089809709	0.256364358581876	1
11	118363367	118363367	1	*	0.127131645315864	0.235872316861844	0.888323460976886	1	0.0809995553760624	0	0.366568464084277	0.393801371408057	1
1	55488489	55488489	1	*	0.101645037617259	0.227431770409695	1	0.899906033864976	0.0665585192869834	0	0.258704057961764	0.439033489710438	1
10	128256500	128256500	1	*	0.13914642830997	0.40961955336016	1	0.902329211715698	0.321498578014824	0	0.401857035384608	0.426700134872594	1
6	95555371	95555371	1	*	0.150672736040941	0.0901189954304848	0.662347220390919	1	0	0.057031535854844	0.124205738005787	0.46429087274389	1
8	126557730	126557730	1	*	0.072109042236309	0.176969165305497	0.549165335348768	1	0	0.0918277653752083	0.284944885050424	0.288122520417796	1
6	146000991	146000991	1	*	0	0.100277772296678	0.643573248589176	1	0.0408296409265763	0.119765055076298	0.279704499323858	0.28118303860998	1
2	71833846	71833846	1	*	0.119715790771275	0	0.621008648908395	1	0.121600305082387	0.0577999778727677	0.323612286344144	0.219068869633961	1
16	17024632	17024632	1	*	0.000619924186193536	0.161555155226203	1	0.326746124031407	0.228870761581051	0	0.391856727969635	0.118673498755949	1
9	42272665	42272665	1	*	0.144843453445484	0.31081489088893	1	0.602991307485457	0.434351645214354	0	0.257163873472705	0.504128085256577	1
11	86851688	86851688	1	*	0.234715699240585	0.10236456248148	1	0.534622255561609	0.308806803175315	0	0.41587764939888	0.225059005602117	1
11	107014839	107014839	1	*	0	0.290826890367294	0.800620431174288	1	0.211051463093523	0.0415081111628722	0.507183906981819	0.221209759521592	1
5	139215338	139215338	1	*	0	0.302120313173477	1	0.955583477847905	0.182015994943143	0.107112969030956	0.310570147276639	0.581289062955766	1
1	55410922	55410922	1	*	0	0.104620140093081	1	0.900101362878666	0.0598283305400317	0.0507706265132807	0.360819134324676	0.385365574827395	1
10	93929439	93929439	1	*	0.10445020552911	0.19960570463008	1	0.780840907324828	0.339060469655791	0	0.633855306499145	0.192855034210209	1
5	134304196	134304196	1	*	0	0.0269345930938871	1	0.852075723232227	0.0751707335153189	0.0712094217235304	0.384056722280105	0.306838479133308	1
2	128162980	128162980	1	*	0.141665808956538	0.186872609661665	1	0.698252878513565	0.0957487520776446	0	0.535806041986323	0.228838782407216	1
11	79305688	79305688	1	*	0.108368059179337	0.411625707720132	1	0.988778799626209	0.281676171659107	0	0.53919556629275	0.45721324409881	1
5	134342550	134342550	1	*	0.0209071325804735	0.30576792068691	1	0.608579419660974	0	0.13277954129917	0.408393435440799	0.343554105489816	1
6	145979938	145979938	1	*	0.137282132375548	0.189281001548294	0.780800551545735	1	0.113934678207926	0	0.344789219960894	0.460732865755693	1
7	67112855	67112855	1	*	0.107803504595334	0.366740337547737	1	0.945112190737798	0.163651109982561	0	0.421067187266674	0.470214654845936	1
7	67112913	67112913	1	*	0.108932859759653	0.370582328545416	1	0.979870462473154	0.183176677729476	0	0.421081937280078	0.475140648214909	1
11	117109628	117109628	1	*	0.0241589224159013	0.354613042379895	1	0.695885215529	0.11013168838417	0	0.314208049115771	0.4678561242697	1
2	6459472	6459472	1	*	0.268530481713547	0.135063305398497	0.943627689721907	1	0.136411995171301	0	0.553877267714685	0.432034659128644	1
11	97908677	97908677	1	*	0.131627285538404	0.163735420761961	1	0.829803206424252	0.0510899919184633	0	0.463645920318691	0.439422254862362	1
7	49494724	49494724	1	*	0.0802385672243374	0.195603574830609	0.752620528854759	1	0.0577604122676481	0	0.42510798946182	0.424297557787072	1
6	87723030	87723030	1	*	0.474840186998994	0	0.927835402787686	1	0.108396494023596	0.179119634239969	0.478114957078113	0.554453648164252	1
11	55067129	55067129	1	*	0.233934397436805	0.1280941589208	0.784337353684237	1	0.0860215979565143	0	0.377201899480195	0.494528787116319	1
17	31668058	31668058	1	*	0.125407696201093	0.219787150108096	1	0.795509978722407	0.0571231792656521	0	0.374462445971221	0.471090791270883	1
17	31667814	31667814	1	*	0.0960716659358391	0.303846627450793	1	0.83094151698108	0.0355192441052597	0	0.358145429414369	0.397035746425539	1
15	12558280	12558280	1	*	0.250874405622672	0.154734507430013	0.768673082429513	1	0	0.0729315147834117	0.362652275118962	0.357416687332436	1
18	61481785	61481785	1	*	0.257646930763306	0.12576344806009	1	0.979405797113795	0	0.0223454647026877	0.494553698943433	0.234019339886382	1
8	71670946	71670946	1	*	0.118017741385577	0.417176424200275	1	0.927802815274473	0.214268287085464	0	0.41440415013181	0.394262897266604	1
4	44091035	44091035	1	*	0.161753722519049	0.284305555129327	0.711263696508594	1	0.0866115489915531	0	0.229385187670883	0.581690415978153	1
4	138416314	138416314	1	*	0.262956124890695	0.164339533892886	0.901751332928537	1	0.0131613696218824	0	0.445829011010995	0.376157896468626	1
11	68458320	68458320	1	*	0.313798835149834	0.260365041946499	0.983007450678861	1	0.0963002203312241	0	0.456383990919074	0.447805648096458	1
11	54188099	54188099	1	*	0.208877701155103	0.164121911395147	1	0.944035974414312	0	0.0637156642844143	0.520320713274479	0.692352684383152	1
17	28925903	28925903	1	*	0.0589578364726293	0.36352965989571	1	0.824064024943436	0	0.152215783414759	0.753792005531326	0.421680082169917	1
7	118141520	118141520	1	*	0.0600334951931422	0.31330164196839	1	0.732457512687713	0.0710712956399235	0	0.67552948143107	0.397846455075461	1
8	126884426	126884426	1	*	0.126670706109483	0.360563492051405	0.973925550029043	1	0.163927732273232	0	0.566086824046297	0.645824106540843	1
11	22936638	22936638	1	*	0.126553191427793	0.18061939534787	0.681860055781946	1	0	0.0576001596860449	0.468630036277381	0.57444371471389	1
11	106493356	106493356	1	*	0.169982650700568	0.230558509737209	1	0.643535157749528	0.190148077517568	0	0.536460905574696	0.532689129537948	1
11	88516344	88516344	1	*	0.0939792728712143	0.294150021055485	0.751940562387067	1	0.156476573340462	0	0.564487476639778	0.5849204780941	1
11	75200043	75200043	1	*	0.0398636795132536	0.259447558285253	1	0.914028953679666	0.137723211179827	0	0.697380802807224	0.525056658664758	1
13	36962544	36962544	1	*	0.162824376352479	0.0273272832064012	0.70035812665655	1	0	0.0519029144821216	0.680715890220747	0.37654023940625	1
17	32023356	32023356	1	*	0.424182869744262	0.356296129219157	1	0.998256874227626	0.638664183058589	0	0.898570901414289	0.571464651263625	1
5	134342024	134342024	1	*	0	0.465461859598496	1	0.705450563482239	0.254388294990988	0.0558721587806433	0.65628472284735	0.446111904968908	1
9	123241337	123241337	1	*	0.138928573268655	0.180625273891585	1	0.808641614147666	0.150271844188482	0	0.451833519552091	0.65011430010041	1
11	106493202	106493202	1	*	0.141214655477433	0.197041232687701	1	0.637612113389524	0.156754965887201	0	0.48940428384856	0.538098145511948	1
11	34491600	34491600	1	*	0.129314749286463	0.342115403108512	1	0.871321453227557	0.152016902098019	0	0.505430394150064	0.470501097161187	1
6	59316102	59316102	1	*	0.38104352515828	0.108936570233918	1	0.920058238371189	0.168878309559866	0	0.668083096851674	0.338111710698568	1
9	33186636	33186636	1	*	0.131348433959924	0.341857749927579	1	0.988178681872036	0.162912510291929	0	0.565269108262717	0.49856412440274	1
17	35998749	35998749	1	*	0.105523701061641	0.279583583095036	1	0.777576908796301	0.0550977569310376	0	0.551609666971464	0.365009233798235	1
9	33186820	33186820	1	*	0.140246332883393	0.336068910534727	1	0.983403172271999	0.145553200003572	0	0.53995246149932	0.532413690697493	1
9	33186909	33186909	1	*	0.162541421204496	0.365150613453283	1	0.936325557572062	0.140522830590606	0	0.536471665829392	0.499464343394442	1
8	26943328	26943328	1	*	0.114149145251748	0.250129232368279	0.908886220514529	1	0	0.0529841122743408	0.497404580520162	0.536611155121573	1
7	98728700	98728700	1	*	0.205187571218243	0.203862309958789	0.853224574543475	1	0.143955334760454	0	0.44496479687203	0.593317182026569	1
4	101568554	101568554	1	*	0.166329872055388	0.317783373888289	0.843387204260881	1	0	0.170917240138018	0.614020644394361	0.445875892131101	1
7	132824784	132824784	1	*	0.293027501571403	0.017243845756415	1	0.79254761948262	0	0.0744928111701635	0.236595357368012	0.761913270489315	1
17	46691374	46691374	1	*	0.115080321978411	0.0921930967601647	1	0.458512194535381	0.0356838696214076	0	0.341759073613007	0.42618194671132	1
2	128027940	128027940	1	*	0.0385864089500885	0.183583293490903	0.873743103919691	1	0.138564616355538	0	0.549917781412863	0.500281761904048	1
11	70812524	70812524	1	*	0.277443650052809	0	1	0.660270599367988	0.0295272518337429	0.187941623065311	0.36807981234154	0.584483226888525	1
7	49494913	49494913	1	*	0.0345886323363911	0.143241283748931	0.848048715802389	1	0.0466021788093769	0	0.553040037946701	0.434480584199213	1
8	122356203	122356203	1	*	0	0.200223880345849	1	0.617604580311478	0.111522657973052	0.12696411039606	0.352573894694384	0.539603855312337	1
5	124908988	124908988	1	*	0	0.299894774492312	1	0.657924653456622	0.143345835115306	0.177376943962303	0.455299591457329	0.495053152349299	1
11	51527561	51527561	1	*	0.38644091035621	0	1	0.611210893269398	0.239370144139062	0.0912394861031422	0.342828229154091	0.581857023880922	1
11	106513310	106513310	1	*	0.0446678182991743	0.233029361805464	0.964755245070683	1	0.222400365908716	0	0.614276067439885	0.408753928821188	1
11	32762895	32762895	1	*	0.0393218610648388	0.150314355005193	1	0.822882415068268	0.108881340375132	0	0.369245606215062	0.454549031513075	1
17	31788564	31788564	1	*	0.0211696937892079	0.209154953752825	0.999664515786067	1	0.191332001882126	0	0.43115427638999	0.526211195738682	1
8	111720321	111720321	1	*	0.0948460445337438	0.189785611417975	1	0.771680122260355	0.14564333761026	0	0.253579331254176	0.601085740696314	1
1	181457141	181457141	1	*	0.113385848259105	0.149133191529667	0.953311410024787	1	0.438685123965484	0	0.62275320663934	0.558267926804861	1
2	6086056	6086056	1	*	0.0272235359491438	0	1	0.759706439407672	0.0695999580984849	0.0883226707681415	0.481779657269566	0.465325430019533	1
8	126539968	126539968	1	*	0.155611934051494	0.105426692817336	0.74596961067689	1	0.37514002656904	0	0.432780690750032	0.556763195618301	1
4	9094332	9094332	1	*	0.205427869744758	0	1	0.679765751425479	0.208822070121999	0.197645449225924	0.571592271168921	0.367422875602238	1
17	12275976	12275976	1	*	0.0291072779738473	0.210916224254537	1	0.848901310241924	0.434091004822463	0	0.582838002804186	0.435101718686632	1
2	103750640	103750640	1	*	0.273557117987329	0.295002669663433	1	0.913679569918507	0	0.00870872885570817	0.349958601653319	0.254884893925724	1
19	16373321	16373321	1	*	0.266917321031513	0.282451805342147	0.73930308763513	1	0	0.0451158451726326	0.236804651370178	0.323054312279677	1
19	16373258	16373258	1	*	0.261781898861242	0.267682418277252	0.779238637469033	1	0	0.0450825606268462	0.23733129530922	0.322815976590576	1
8	61557196	61557196	1	*	0.258691433057068	0.299810896232912	1	0.76564797382733	0.0886083080013919	0	0.158512023193739	0.476324562568942	1
2	103750468	103750468	1	*	0.250679583358021	0.296633569594853	1	0.914702691749919	0	0.00855505131802439	0.349578681227654	0.253893696890608	1
11	70949554	70949554	1	*	0.305215854129037	0.195551008384186	1	0.768625414501734	0	0.0276333260021421	0.171801561108141	0.33865076705934	1
7	30898448	30898448	1	*	0.175105833529246	0.380416051842826	0.964767778927349	1	0	0.0680176909223131	0.461463280344293	0.127276955636738	1
13	63541648	63541648	1	*	0.155006233371725	0.405673410184297	1	0.753214379530318	0	0.068329742515898	0.252588367019775	0.272080507734129	1
15	81308264	81308264	1	*	0.167565119775391	0.409812494038045	0.900492348748088	1	0.0931612663725253	0	0.364680079831861	0.356715688587285	1
1	183964360	183964360	1	*	0.267606296891099	0.289319296395815	1	0.866642090904422	0	0.123055769404624	0.46572757907136	0.259544014100705	1
16	92443853	92443853	1	*	0.339265139017731	0.281804164027884	1	0.937811640493438	0.18061422852652	0	0.436042286281437	0.301111003091508	1
14	62118690	62118690	1	*	0.192998107681407	0.338492067633786	1	0.804394152323171	0.0147772413317612	0	0.260627799234053	0.385533505143438	1
5	118050944	118050944	1	*	0.326774243048001	0.178421177750971	0.894467386587141	1	0.135261640342292	0	0.401485205119568	0.267473850112686	1
2	11416304	11416304	1	*	0.117654377974695	0.517673773848498	1	0.930622743730681	0.297369456732086	0	0.312779037365681	0.475206423161568	1
2	52955285	52955285	1	*	0.235746041847635	0.175805393517398	1	0.726522919798193	0.0533394631217322	0	0.232769553328933	0.311079635098363	1
10	99581358	99581358	1	*	0.164456521072743	0.254592559342656	0.723533332296578	1	0	0.0192735172273251	0.365504553224781	0.145108382553131	1
1	180290768	180290768	1	*	0.242509653314897	0.209585925071793	0.883635143230347	1	0.103802866653544	0	0.244016792560018	0.305943158670492	1
17	34069192	34069192	1	*	0.13165332986452	0.352706412198808	0.968038265607418	1	0.207190132204834	0	0.401453431956077	0.351129606020547	1
4	119977385	119977385	1	*	0.264092459820662	0.173056447232879	0.812382624687137	1	0.180044796591873	0	0.472105560211993	0.201029833338525	1
11	31807863	31807863	1	*	0.137824721945505	0.239494177012085	0.967349897736725	1	0.0552947775869305	0	0.31469182912586	0.305763163678733	1
4	120882414	120882414	1	*	0.0982699798742914	0.275515419116187	0.979033622035092	1	0.124948055698548	0	0.282551334599922	0.34817344569159	1
1	52421850	52421850	1	*	0.153376616938206	0.0644928935553391	1	0.528034321475919	0	0.00240608627091611	0.156860417803355	0.215461220860681	1
1	132264952	132264952	1	*	0.246573671281533	0.409078780636492	0.948911081963991	1	0.054762546109894	0	0.102406323933362	0.233646432501302	1
18	65099316	65099316	1	*	0.231530198139918	0.357716769702597	1	0.820580074900898	0	0.0537908405445707	0.215403734528308	0.125574787044096	1
19	36472372	36472372	1	*	0.15636017125615	0.426263014015714	0.874444447004488	1	0.0469323885625704	0	0.162735017723506	0.146327937637173	1
11	68502680	68502680	1	*	0.185129127583504	0.43045536583444	1	0.891173863215209	0.0143259391755113	0	0.224025157829023	0.140825783161179	1
19	56588549	56588549	1	*	0.334134446454693	0.335064016612717	1	0.745557165505523	0.144903733697286	0	0.200878879669306	0.2241810921329	1
1	153726744	153726744	1	*	0.240681781983079	0.277983076456184	1	0.765633516930799	0.0231607081258029	0	0.162379653903013	0.206518051288288	1
14	76221072	76221072	1	*	0.14207875784469	0.377767681334796	1	0.784830062094952	0.0288093696388003	0	0.209260009887689	0.173988541498761	1
12	4393318	4393318	1	*	0.272033618441855	0.278549573334625	0.992038278957217	1	0	0.075667800152064	0.158303923303291	0.27014418921255	1
1	120136356	120136356	1	*	0.245223849067359	0.296924274339163	0.898442169963899	1	0.0281061772579935	0	0.142877904854997	0.167369848606069	1
16	95416108	95416108	1	*	0.323265364453362	0.296186244851977	1	0.946292156630775	0.163704916697842	0	0.239765784981304	0.187248774393154	1
2	128345784	128345784	1	*	0.207353204217696	0.480271142147406	1	0.843493818633557	0	0.00690570280364109	0.355342113596949	0.118972155812365	1
2	128345733	128345733	1	*	0.213914869540934	0.480271142147406	1	0.866148252199498	0	0.0193400739215971	0.34019932134881	0.118972155812365	1
2	102701523	102701523	1	*	0.296677925139534	0.444501853805597	0.887588199611696	1	0.149991509637317	0	0.257046296424865	0.320777322507159	1
4	102393710	102393710	1	*	0.285763086829697	0.455139115982931	0.930097398057718	1	0.0530864560328659	0	0.229762966090594	0.217859568042937	1
11	84043327	84043327	1	*	0.190718090313207	0.205251797044666	1	0.818377310740561	0.00735340218103373	0	0.143026319999888	0.0984128699741455	1
2	164211222	164211222	1	*	0.1516071205989	0.243865134759039	1	0.923987561641378	0.00494760026075776	0	0.0916169677826007	0.141251786074577	1
5	112249540	112249540	1	*	0.316669741912996	0.212178917760373	0.96834208900605	1	0.204197548539372	0	0.270798539435328	0.127384048419245	1
16	51313192	51313192	1	*	0	0.347034600798444	1	0.541913694767468	0.0609320190523977	0.0378850560294506	0.0669648184518288	0.155881400117331	1
17	84271746	84271746	1	*	0.149552623665327	0.457659941238027	0.804949186571486	1	0.170885740451367	0	0.179152077444131	0.0671762750524435	1
9	54990430	54990430	1	*	0.172425474214872	0.392097040166893	1	0.90694881622528	0.101382390806875	0	0.105826197893215	0.0353347876688173	1
9	104388092	104388092	1	*	0.283981935623865	0.254059103201512	1	0.84243401372857	0	0.150810912839947	0.117074739983085	0.160606552621315	1
5	141277340	141277340	1	*	0.375750643941948	0.208043346715631	0.977616484657155	1	0.216873096282456	0	0.155006191995994	0.151643909917252	1
12	69102141	69102141	1	*	0.288519495807543	0.381545206080882	0.857847695613041	1	0.0436075358291848	0	0.228744717952735	0.0668527291927247	1
16	22632840	22632840	1	*	0.249862751924293	0.28813918751973	1	0.711140995039283	0	0.00920723451681206	0.0781877028032532	0.123262149459331	1
16	33010931	33010931	1	*	0.469415705608132	0.330696906149069	1	0.850782041149556	0.230340178108935	0	0.0477441497215608	0.298161698913879	1
19	30924365	30924365	1	*	0.366947688131719	0.274802473352236	1	0.89231895274714	0	0.0380533908834118	0.062072344345365	0.0651939450142735	1
2	128474770	128474770	1	*	0.332805141074877	0.25107374785148	1	0.523555813652256	0.186287407277041	0	0.20104487411595	0.0372568430164658	1
11	4249546	4249546	1	*	0.238344236995608	0.296950518168952	0.687666193583584	1	0.0860457524698481	0	0.160041362741546	0.0463790585708121	1
11	8675140	8675140	1	*	0.360669657931237	0.450540837609845	0.827168363106189	1	0.208122226570124	0.378504972491407	0	0.297306751466939	1
8	123353731	123353731	1	*	0.368617700563491	0.228621922393361	0.34075324487377	1	0.215844025296976	0	0.0161985933562786	0.115686643921458	1
11	79198352	79198352	1	*	0.267540942343237	0.243442265428845	1	0.945239086063895	0.128292113938501	0.0589347545370072	0.00612477592372293	0	1
6	134450907	134450907	1	*	0.225320485402307	0.241724102280497	1	0.852573289423585	0.0292266969443236	0.314084392437604	0.120492701277527	0	1
4	46635083	46635083	1	*	0.253645462261876	0.318965689404144	0.881024093194142	1	0.248026009674067	0	0.313008717191581	0.249089336061145	1
12	36241398	36241398	1	*	0.0237055729764442	0.32192170395352	0.74080013318248	1	0.00487507603366914	0	0.216893725027593	0.116192777495567	1
19	16372762	16372762	1	*	0.288140313789474	0.118124732260259	0.9674827730218	1	0	0.0129457559933918	0.165515120451026	0.211387159779696	1
1	89079136	89079136	1	*	0.123108634180655	0.409218824520146	0.970366985362679	1	0.191653799653768	0	0.0733735936766567	0.498821593439842	1
4	63636352	63636352	1	*	0.155092295286534	0.161441639664495	0.864860414001556	1	0.0221331979605801	0	0.22170537157446	0.123492385094936	1
13	73305894	73305894	1	*	0.12875893196381	0.240881545637232	0.953293219464766	1	0.156409431830679	0	0.209942355496957	0.318697750513726	1
12	28767392	28767392	1	*	0.0293850864228242	0.244666924132724	1	0.754000809522522	0.0761718665184061	0	0.2671931798001	0.145715898272618	1
8	126839500	126839500	1	*	0	0.589205194204074	0.701546043878097	1	0.208822459689873	0.256723190226668	0.243685054870221	0.474183573116795	1
5	24405199	24405199	1	*	0.146937910854434	0.0578451261643567	0.935543386404192	1	0	0.0468690777692744	0.20823941498399	0.165182851192669	1
1	40051390	40051390	1	*	0.0140579850588376	0.282330959128395	0.747954397733242	1	0.261390276627373	0.12983061190369	0	0.515472314232665	1
8	111785634	111785634	1	*	0	0.00647224940988187	0.615493655088195	1	0.0900677119328016	0.0644592211500532	0.10674060287107	0.074824244335592	1
10	78046672	78046672	1	*	0.0489468267177928	0.18780554591237	1	0.991252110290698	0.322255555949114	0	0.0431297805849696	0.329307845535752	1
1	153704322	153704322	1	*	0.013770675206058	0.00876517797850367	1	0.993586802551755	0.067776596364264	0	0.101566407850742	0.0907000586407479	1
9	42272796	42272796	1	*	0.0963102365236854	0.364464136382474	1	0.616825574846893	0.390267563026053	0	0.221426834618837	0.456756942324579	1
6	146000862	146000862	1	*	0.0916737232721648	0.0673908570537425	0.698387684398593	1	0	0.0649498736004626	0.194552338037908	0.215941541334	1
7	141628115	141628115	1	*	0.0105380234482205	0.0539854590495042	1	0.934101015712897	0	0.0612051845298527	0.250293024933688	0.242234177269393	1
4	107452973	107452973	1	*	0.222954192483244	0.174863179826379	0.77859973329366	1	0	0.190353034174478	0.0392964074718906	0.121950431923605	1
5	90742323	90742323	1	*	0.203445618657375	0.107455554644661	0.677761556352598	1	0.0557152831615621	0.103647792928304	0	0.132523742581815	1
8	117472498	117472498	1	*	0.198825350411384	0.157573804282764	0.862960785441147	1	0.374721409382884	0	0.0969648135584053	0.164620815265658	1
5	24971162	24971162	1	*	0.218629163111731	0.0917860529415931	1	0.828586174316181	0.229917161693605	0	0.296564908207177	0.101016115577021	1
11	74907984	74907984	1	*	0.149889929037324	0.0227437487410936	1	0.631753873887108	0.126856025692339	0	0.0266882167215528	0.237131035515796	1
5	105684309	105684309	1	*	0.0846545391335928	0.121090767705193	0.873917309090708	1	0.0898585908479527	0	0.112656593388836	0.0379268139384954	1
19	5151290	5151290	1	*	0.0125613220867486	0.0257105370199785	1	0.750263382283399	0.264609298980385	0	0.26044736410065	0.279708843016129	1
1	64076266	64076266	1	*	0	0.172427966565414	1	0.920290596656975	0.113680784875795	0.274280431614425	0.328959279089119	0.307934636945947	1
15	80327850	80327850	1	*	0	0.0402207771271822	0.803478561605306	1	0.128162411235624	0.174733982875922	0.0966517641565055	0.323578933424189	1
2	166487942	166487942	1	*	0.174456244788814	0.0177484379250068	1	0.652709764849588	0.50740546941305	0	0.323827470067714	0.28205226042569	1
1	88549998	88549998	1	*	0	0.330295696656909	0.822727384460258	1	0.297847305145074	0.307924296997161	0.265048130233172	0.501996501927936	1
9	43684814	43684814	1	*	0.142799533170883	0	0.615902163660583	1	0.433936097125233	0.136292219777534	0.207809089842247	0.422033319578273	1
9	57468148	57468148	1	*	0	0.245856818552122	1	0.669666331270008	0.502625525920675	0.140078745447065	0.301223177609588	0.431241472614585	1
15	81106121	81106121	1	*	0	0.283135256062395	1	0.874865954208309	0.55054553601811	0.254055137913243	0.390894712500187	0.421850083270103	1
9	65101690	65101690	1	*	0	0.0361122334305502	1	0.440759280209088	0.339970228312415	0.0582621026001865	0.401163125356587	0.164392592379857	1
1	120306112	120306112	1	*	0.0541972367241743	0.105106607574187	1	0.924855982160694	0.519628858138357	0.0810456702338207	0.0331817722803383	0	1
18	87717228	87717228	1	*	0.00491228406766316	0.156428942398543	0.680482892108814	1	0.0235632893158432	0.601040129273303	0	0.165453561978939	1
14	71230729	71230729	1	*	0.195717320268419	0	0.544772892494955	1	0.203142794936786	0.245447880175639	0.21306977237939	0.0945211100696602	1
7	114356630	114356630	1	*	0.0915710849486771	0	1	0.493442489343188	0.270780162729786	0.0924334772363641	0.042688794674504	0.0250159927473561	1
7	98772880	98772880	1	*	0.134875353351935	0	0.752402839200339	1	0.293207208880128	0.32426405702107	0.496939360994819	0.628480909996941	1
9	114632450	114632450	1	*	0	0.101372092726086	1	0.664994621271505	0.215807393108824	0.308958764403872	0.40011955269459	0.613322868941086	1
1	40847758	40847758	1	*	0	0.0414565963455077	1	0.691805460832628	0.259736157038175	0.317622033880257	0.472944956177529	0.517371762641478	1
15	83404109	83404109	1	*	0	0.0651011231369765	1	0.908694270259254	0.426466860299852	0.201765157753657	0.916030025176757	0.381222038931106	1
2	27765114	27765114	1	*	0	0.33499867208116	1	0.959869317956791	0.221066362001098	0.513334238974051	0.726015261444824	0.641897344086129	1
12	81963186	81963186	1	*	0	0.170106213669118	1	0.808647199171088	0.375678762354586	0.417996953368207	0.452383262747413	0.602904128978338	1
11	102338814	102338814	1	*	0	0.0948148304775983	1	0.702976638318337	0.381916253948164	0.283590625365813	0.544694608583354	0.419727094362931	1
10	80186618	80186618	1	*	0.0925930802033141	0	0.465497521305616	1	0.181721320129031	0.494422499171885	0.52023097814052	0.326883134869495	1
1	192510841	192510841	1	*	0	0.189018058606508	1	0.87116698921906	0.491327493696377	0.506660313310679	0.417163440394165	0.504455615837924	1
12	74824976	74824976	1	*	0	0.128063683340363	1	0.902541028974095	0.461524261640863	0.40425118825783	0.398110944682295	0.3462613180967	1
15	79382073	79382073	1	*	0	0.00589288129293902	0.892315046636261	1	0.827858416069934	0.265877464730544	0.776728910137759	0.498104933459981	1
12	86710538	86710538	1	*	0.0265045909977297	0	1	0.820968094306281	0.780992461401357	0.213128480997215	0.685088201477182	0.605060535083885	1
11	114911896	114911896	1	*	0.0296230542199367	0.0925277334720467	1	0.795310630478718	0.941919578485269	0	0.599853568462876	0.660442602287729	1
12	55438974	55438974	1	*	0	0.34911850684546	0.873515064585848	0.857508873298188	1	0.270802511521793	0.748022921081214	0.406616300598932	1
6	87742082	87742082	1	*	0.0825737994831581	0.532733232513838	1	0.584212524011955	0.0160148132724881	0	0.709659850079769	0.526008151242572	1
8	94134972	94134972	1	*	0.322829854799218	0.446421787782309	0.629352173720653	1	0.24535832037289	0	0.586160780642248	0.723780158545314	1
15	36819666	36819666	1	*	0.334751745153612	0.376463830206236	0.927715706970175	1	0.00911600658636022	0	0.777547014666895	0.728069434627642	1
13	12487862	12487862	1	*	0.558231929236932	0.0312636865187868	1	0.477839810296787	0	0.0426490216810728	0.520524236580646	0.654257926720523	1
2	72841627	72841627	1	*	0.356269277931985	0.183157355292407	1	0.444076665847117	0.00406277618294236	0	0.595447134146269	0.553269721035253	1
11	117092946	117092946	1	*	0.281236167483003	0.545093854356607	1	0.885358186193879	0.12642192111715	0	0.752622294470161	0.794179840840641	1
19	7419307	7419307	1	*	0.283101398089964	0.381376619686389	1	0.469030014445505	0	0.147731791823812	0.681890898599816	0.53917225340996	1
10	79897792	79897792	1	*	0.30396773038462	0.488490483562356	1	0.946380339569298	0.0591562611965245	0	0.891996565401908	0.726739769286206	1
1	144264230	144264230	1	*	0.339139232009403	0.431720691045062	1	0.709459184474382	0.0508740334078133	0	0.701065192194755	0.688066874248533	1
16	25587916	25587916	1	*	0.668760541887464	0.264036309197536	0.797537932749886	1	0.233115090208217	0	0.945670252231261	0.488977787313683	1
6	124901340	124901340	1	*	0.340473149679459	0.436538724107199	0.967366165701861	1	0	0.0165000359361725	0.735743694055033	0.705145206404314	1
8	126881954	126881954	1	*	0.231181619365281	0.44447431181875	1	0.765107023746753	0.0164402459035227	0	0.636612293292755	0.660356112441002	1
17	33902616	33902616	1	*	0.366576768924322	0.353822597764788	0.612363353331511	1	0.118440190252763	0	0.559292128383767	0.633074121778341	1
2	163121119	163121119	1	*	0.242919891614624	0.593104369170596	1	0.895552836404664	0.143638653082405	0	0.690658243998266	0.700505113103027	1
6	124901278	124901278	1	*	0.343077385912365	0.469655843693811	0.970950446212824	1	0	0.0250368303413922	0.732466999774923	0.757936118386117	1
2	150646760	150646760	1	*	0.527114631128577	0.428263586928339	1	0.934477492179989	0	0.243450169449656	0.889642784455412	0.588000085069975	1
17	8210096	8210096	1	*	0.478867916263712	0.21150715084164	0.811790185432418	1	0.0201603417326403	0	0.681963858990429	0.690839026346092	1
19	10757278	10757278	1	*	0.228455925883937	0.54473857076857	1	0.771318622679184	0.211003029921273	0	0.765081332558945	0.593693317273161	1
11	99160946	99160946	1	*	0.241391546574267	0.394941487895492	1	0.703330264953242	0.061267984421462	0	0.528779893497408	0.62463766263378	1
11	99161000	99161000	1	*	0.247563201638176	0.405038952650613	1	0.746154689839211	0.0628344223173883	0	0.542299203322917	0.627624160377689	1
11	68546108	68546108	1	*	0.261037413478124	0.465172431542185	1	0.878932581602489	0.0785435791985235	0	0.613257952548728	0.671219819582509	1
3	87832322	87832322	1	*	0.266842585262937	0.518319572227889	1	0.861138668027227	0.231212308273604	0	0.651829617002415	0.630714036545164	1
11	5882758	5882758	1	*	0.262012227244096	0.481882142924798	0.912422262219074	1	0.177965139594736	0	0.574047591253846	0.743050580624827	1
15	100018684	100018684	1	*	0.17452531988334	0.592395879238247	1	0.828540303032726	0.119867264220409	0	0.702079179173023	0.503124687345429	1
11	105385505	105385505	1	*	0.444316245206578	0.282079671534267	1	0.95839266783062	0	0.0212845914215187	0.582879246771207	0.667362320800531	1
11	105385568	105385568	1	*	0.46659068502863	0.277806979832417	1	0.952313023053803	0	0.0217256732201061	0.613453499219366	0.676867288749835	1
17	84032673	84032673	1	*	0.314294017996245	0.547706725159459	1	0.850194943738641	0.149077447580656	0	0.597099376470874	0.733006590872333	1
2	172405188	172405188	1	*	0.304281379961272	0.526498133707654	1	0.921332867319289	0.105132065139509	0	0.742757250258686	0.630171772641454	1
19	41321181	41321181	1	*	0.361869175726287	0.578271031735738	1	0.908745235497694	0	0.21036175898331	0.698039922211057	0.642711917220721	1
8	70684484	70684484	1	*	0.189554044039929	0.52543144412578	1	0.944996330004927	0.23942451453537	0	0.773984520734523	0.724972045078763	1
11	90260044	90260044	1	*	0.239875616542077	0.436396953846777	1	0.873006345225167	0.236074393611458	0	0.716973514052518	0.740493290509561	1
9	79989854	79989854	1	*	0.275404093372236	0.39237159334197	0.953785575473679	1	0.21196366937669	0	0.986969807287153	0.487802041686956	1
2	58097284	58097284	1	*	0.0287808766582212	0.425675824133109	1	0.76888108191402	0	0.0166809953967118	0.813960308694041	0.452325258077463	1
17	34859572	34859572	1	*	0.136251176857357	0.416608371909424	0.786344401436443	1	0	0.16646886338961	0.60350063079019	0.807258902740504	1
10	67841238	67841238	1	*	0.30131968364015	0.2060536439654	1	0.855406091887106	0.0893437751278353	0	0.708022866795986	0.730262157274308	1
5	32447452	32447452	1	*	0.174237156797473	0.401163952565245	0.682572599533083	1	0.19630235916664	0	0.758702798506312	0.565457486018977	1
9	122142514	122142514	1	*	0.213850414328913	0.358666473278378	1	0.969311599177958	0.0477403751796411	0	0.770152058054856	0.775599255168007	1
10	86794943	86794943	1	*	0.28142528443114	0.222574055842121	1	0.756404621352984	0.0257494275281247	0	0.716586082838936	0.632199841364543	1
11	108094989	108094989	1	*	0.230508456216352	0.379189975969877	0.981237611290268	1	0.00492478847756323	0	0.874784879346606	0.641151425429228	1
15	36819356	36819356	1	*	0.308869116928575	0.294394101801291	0.886392814125471	1	0.00217572955824471	0	0.790382762222357	0.606257383220784	1
18	54822819	54822819	1	*	0.287365518516263	0.35618099536229	1	0.853079155709488	0.0746370965911855	0	0.632711410651321	0.742991831277635	1
15	36819418	36819418	1	*	0.295133626763856	0.336469333262015	0.870799366828328	1	0	0.0203776196403831	0.745969324683714	0.62313241231184	1
19	8998734	8998734	1	*	0.274102278702621	0.41983524073431	1	0.951505624257382	0.0891117452401779	0	0.729812587181764	0.698287405583328	1
18	54822910	54822910	1	*	0.273835728448501	0.339411223824424	1	0.835209005122116	0.0711230206736573	0	0.626701069965656	0.7068980950257	1
13	43767902	43767902	1	*	0.289074716421	0.467918008544111	1	0.946464509083578	0.117451575131766	0	0.737453322066972	0.682299948874948	1
11	84369164	84369164	1	*	0.299501207824281	0.471106143970519	1	0.856281008306236	0.188921889072536	0	0.653819801481601	0.710489576510408	1
8	81736177	81736177	1	*	0.25932677756159	0.352429852106593	0.8583782844108	1	0	0.00572436284932711	0.736480032197047	0.74336651998113	1
4	119785156	119785156	1	*	0.295436444504029	0.35323770404652	1	0.962818689971011	0.0154042980854371	0	0.680579314003818	0.867737420010669	1
11	60232874	60232874	1	*	0.301209363025395	0.330639552462334	0.751343197219231	1	0.0835696233201288	0	0.732869529844408	0.697531110187623	1
4	46095718	46095718	1	*	0.265122702848806	0.283563800502354	1	0.722906345460143	0	0.0265781053716481	0.760652854018122	0.694094372348588	1
10	12977931	12977931	1	*	0.19010628375671	0.390460291018983	1	0.864234902435943	0	0.0547330002492759	0.820715181678887	0.738827409647242	1
1	183752034	183752034	1	*	0.572092210753492	0.191357686841368	1	0.912384657132645	0.315962217621414	0	0.828919790408904	0.794546974415178	1
9	122142458	122142458	1	*	0.218927930263647	0.361327249053771	1	0.981065291115253	0.0447723909706933	0	0.77311929223511	0.836787300180516	1
9	96696446	96696446	1	*	0.11170740218171	0.433148570822891	1	0.772920160590293	0.132039697608312	0	0.910266698572071	0.587431234859401	1
15	80592902	80592902	1	*	0.136025158776173	0.403733655564606	1	0.906815238215896	0.0915711825372192	0	0.84867417430509	0.711402176062278	1
9	96858070	96858070	1	*	0.257088317160634	0.323444433335182	0.966291170226117	1	0.0986078828724044	0	0.672608346525284	0.706380166044578	1
12	98292644	98292644	1	*	0.374920802035529	0.209353846762391	1	0.911410710512985	0	0.147669115087604	0.581106874115701	0.776579360636807	1
5	129456664	129456664	1	*	0.385709944555963	0.318389486437509	1	0.872811356389902	0.329181156371436	0	0.751791281659358	0.611456321858867	1
2	58097212	58097212	1	*	0.00475294865673616	0.425675824133109	1	0.82198100879966	0	0.0166809953967118	0.838435166779161	0.452325258077463	1
4	63842525	63842525	1	*	0.339328628665592	0.24569530646445	0.838157718147958	1	0.22675125721771	0	0.711419393374894	0.619063321425559	1
3	137962143	137962143	1	*	0.201665647423354	0.370964126027404	0.927779378013749	1	0.0476229934254785	0	0.686251739105043	0.646260443974417	1
1	153745596	153745596	1	*	0.20000357371941	0.194406592046277	0.900529449549555	1	0.0497133310211795	0	0.647581749444808	0.705406161186448	1
8	95672947	95672947	1	*	0.260432311689573	0.229374711216739	0.904319602582279	1	0.171525135439462	0	0.478915495524861	0.89239828234516	1
8	95673043	95673043	1	*	0.279994812180391	0.21020816443347	0.913033000269851	1	0.130920888237596	0	0.479314603222751	0.890880971556202	1
15	12026180	12026180	1	*	0.115008862843602	0.326750455724065	1	0.674696396557122	0.173357271852036	0	0.613247895002489	0.562419870810715	1
9	66989012	66989012	1	*	0.174244748005232	0.201163724085406	1	0.974211127040845	0.0226228380438856	0	0.749810898546656	0.563451786271922	1
1	161376298	161376298	1	*	0.195299894817166	0.182267699667229	1	0.847561165531423	0.0332655848629607	0	0.545441535468574	0.692070052150523	1
5	113975326	113975326	1	*	0.0949271173092208	0.293177724731832	0.459215942674319	1	0.124420808375553	0	0.620781858943748	0.534652538495221	1
11	44539364	44539364	1	*	0.24113997855584	0.348848920622827	0.965525433497504	0.915388964144126	0.259996903672922	0	1	0.50091595752133	1
15	59125899	59125899	1	*	0.026812564244164	0.332151626422157	0.821853299886721	1	0.00985090648525968	0	0.869456938003944	0.498000563392381	1
2	167831456	167831456	1	*	0.129116261074338	0.269831923914037	1	0.848485979453792	0.0690310271691502	0	0.61140931013491	0.8033632055889	1
15	59125640	59125640	1	*	0.0550550241115565	0.333829528313816	0.759348828874862	1	0	0.0196879685293402	0.774137074893106	0.494543337957931	1
11	54944529	54944529	1	*	0.162377541219275	0.271855949543667	0.990983267041191	1	0.037698909647178	0	0.831596996480867	0.603739859019378	1
5	113975256	113975256	1	*	0.124451847337699	0.305571697035998	0.481014268775513	1	0.126928381280853	0	0.582020667763295	0.529932143650336	1
1	153745654	153745654	1	*	0.187783362841634	0.175691953118295	0.886544101635348	1	0.0425306572230381	0	0.682777315782775	0.719441755240574	1
15	12026282	12026282	1	*	0.153181568700317	0.32583639917446	1	0.778197657925239	0.230898844611843	0	0.718845960965359	0.655327803929026	1
1	180303801	180303801	1	*	0.0721371935438257	0.186004960703676	1	0.536039296250272	0	0.0161565019931851	0.668259782628699	0.448700284779474	1
11	86872849	86872849	1	*	0.228646527674509	0.281160523575817	1	0.852799486058741	0	0.0599465015790212	0.62066397549806	0.578453864247866	1
7	126289551	126289551	1	*	0.172128951659933	0.299203519429995	1	0.768722457416347	0.0483923323467257	0	0.580579049911591	0.553644217588645	1
2	163131107	163131107	1	*	0.237838073911622	0.332248283232928	1	0.983552505844672	0.0849442740633744	0	0.75961452958678	0.496970607154557	1
2	52938413	52938413	1	*	0.235061944634288	0.266861915266496	1	0.98119748508389	0	0.0453758094476299	0.631026748597925	0.612550969103326	1
12	98292496	98292496	1	*	0.354605446310795	0.194060946487245	1	0.914053417859636	0	0.166897984026359	0.487889667593024	0.809474777027805	1
19	6286196	6286196	1	*	0	0.37611197705687	1	0.547849949263521	0.0620713717162091	0.00608003030580657	0.660704996816117	0.346214052385271	1
17	34096756	34096756	1	*	0.138978371027726	0.43673243460292	0.973627315684868	1	0.206168979345392	0	0.602994544682094	0.679185514890003	1
17	34096849	34096849	1	*	0.150543084144076	0.438971267404866	1	0.982335782837135	0.18472332984173	0	0.572274052785698	0.656434104639654	1
10	67655766	67655766	1	*	0.131613861576632	0.567347173812515	0.961480025737361	1	0.114388019595926	0	0.833317781141489	0.462634909503754	1
15	62265720	62265720	1	*	0.323212062409855	0.440358747092772	0.98990781061775	1	0	0.20542291384066	0.763208819393242	0.585677157460226	1
12	36468594	36468594	1	*	0.317601152677075	0.256133645679421	1	0.664045097457622	0.108614749109145	0	0.500533023150425	0.632117278646017	1
8	120797518	120797518	1	*	0.285021762581294	0.322353767778739	1	0.755514322520043	0	0.120642186215843	0.517542972660998	0.617354553064883	1
1	183933932	183933932	1	*	0.306416785220398	0.236667343514251	0.934782566243578	1	0.0352607119859696	0	0.615634117295272	0.556314195200154	1
10	19099887	19099887	1	*	0.322053252301125	0.480401613358554	1	0.673021827929775	0.144871314451389	0	0.830757036059136	0.688315400225622	1
9	116091294	116091294	1	*	0.181962564579871	0.634413485922891	0.867067033346797	1	0.0476464129227418	0	0.86130489326017	0.812457915792484	1
9	116091544	116091544	1	*	0.221367225229289	0.632471000286949	0.906706563529243	1	0.0357769968883049	0	0.848714554434795	0.848184896926766	1
15	96715148	96715148	1	*	0.248103732073134	0.603217896135583	0.638859362815848	1	0.272368239019877	0	0.684853863237392	0.774455344679429	1
17	28364884	28364884	1	*	0.0462458618047602	0.721839413321398	0.851469190359293	0.798029941396207	0	0.15528696529011	1	0.433545094558737	1
19	5833614	5833614	1	*	0.258989006030689	0.67797588108203	0.901699292873544	1	0.295188044714539	0	0.859002598993784	0.849725733472844	1
17	29054677	29054677	1	*	0.474848370811862	0.315996907560128	0.906490285429997	1	0.168671246907381	0	0.923955324772591	0.731350776219891	1
6	124901635	124901635	1	*	0.274164929813571	0.41870363195373	1	0.982735249802169	0.00403936238786178	0	0.879100754148782	0.823612175523778	1
11	86429068	86429068	1	*	0.280990405723888	0.518445299471224	1	0.885058235620865	0.174085902962112	0	0.844775145195367	0.756484020962546	1
3	89801666	89801666	1	*	0.350545403255867	0.359435407651909	0.715257955935833	1	0	0.166865962190802	0.783768838140555	0.684277212899053	1
10	79897412	79897412	1	*	0.246259844269672	0.452606629573082	1	0.799644560228509	0.0202571152088664	0	0.842018476233487	0.707575683749977	1
9	66667248	66667248	1	*	0.349427221589619	0.293692822071545	1	0.7968320395248	0	0.0774497923649547	0.774891101663829	0.862379179445463	1
5	122894703	122894703	1	*	0.0784823227571078	0.528959516248046	1	0.695643226908241	0.100119307019685	0	0.769106413777532	0.769782535780974	1
7	118733339	118733339	1	*	0.266609404029455	0.470116239338501	1	0.741118743610228	0.282162880905858	0	0.681359362805407	0.945845023982449	1
1	183969849	183969849	1	*	0.181545928320106	0.43273435126506	1	0.865032944494302	0.0632947977326876	0	0.83505247795485	0.842877141384787	1
10	95914848	95914848	1	*	0.346979570864787	0.352310769466657	1	0.843812046250024	0.047079031612051	0	0.872846129388675	0.795470552430657	1
10	95914794	95914794	1	*	0.345808482709541	0.327370462481438	1	0.845090027972446	0.0469201355244689	0	0.86352644392146	0.800432677589094	1
15	50751268	50751268	1	*	0.217141888882091	0.481060230245372	0.95463580585238	1	0	0.0686526710691496	0.75846318751997	0.967864672471722	1
16	95769894	95769894	1	*	0.265935798587816	0.494242015282482	1	0.796408873260144	0.121921746476658	0	0.900015960832572	0.774833547517063	1
12	85478893	85478893	1	*	0.298309373617677	0.401260247944812	1	0.780686138475417	0	0.0583072281625591	0.852281749565564	0.817659086051713	1
3	123192304	123192304	1	*	0.343005503412424	0.271968948399066	1	0.636665082550475	0	0.0460367517158488	0.777849288791994	0.73422793493972	1
14	78699420	78699420	1	*	0.32354301337882	0.637378249464956	0.906225971238769	1	0.303874827462159	0	0.923254946701012	0.848706086203337	1
12	52030192	52030192	1	*	0.110263680877262	0.510600910993993	1	0.589557716296006	0.00332459655831397	0	0.695742754570592	0.759936543506054	1
2	23047051	23047051	1	*	0.18405961688874	0.551187514373357	0.869603237738835	1	0.07469214003766	0	0.946083712789345	0.879711728487199	1
17	35758966	35758966	1	*	0.319207454731117	0.41230363576013	1	0.884475768866318	0.110009710148019	0	0.869094145735706	0.960388995039296	1
17	30027772	30027772	1	*	0.323061575685553	0.300208880419788	0.679891385691788	1	0	0.0310326605814301	0.959116609377363	0.641180465878859	1
5	149203106	149203106	1	*	0.237804479009787	0.552415985211872	0.912465442249499	0.865676339913827	0.24159920436465	0	0.703087692375662	1	1
1	153729746	153729746	1	*	0.081831554658247	0.799093912820705	0.750817061505163	0.999742524223493	0.232533139369009	0	1	0.768442595166178	1
11	50105324	50105324	1	*	0.298650886736426	0.512892045483664	0.837378148245295	0.88940319947678	0.222541149814034	0	0.757435810534811	1	1
1	13388710	13388710	1	*	0.233094477420596	0.536984841367462	1	0.589606987009163	0.150179879753985	0	0.717991717795335	0.809575886902568	1
17	73247060	73247060	1	*	0.358417961263289	0.408474964993963	1	0.766319610941005	0.072413574248566	0	0.910071021707056	0.794817865298188	1
16	52230223	52230223	1	*	0.221842865127058	0.373962459119978	0.7042873485191	0.595197826773528	0.07039595643859	0	1	0.410034877855158	1
17	31664959	31664959	1	*	0.347680091479145	0.375825663169263	0.995199552673993	0.696924436675545	0.034773917232717	0	0.834502005885521	1	1
8	79274093	79274093	1	*	0.410238835694512	0.318260309129842	0.776947951124743	0.835162803992566	0	0.0377523614637243	1	0.772222420745687	1
9	32620668	32620668	1	*	0.253336428038674	0.509498692344447	0.522455559544285	1	0.121833649383319	0	0.773983882346295	0.875798210134549	1
8	81636336	81636336	1	*	0.251873079267427	0.528690519022988	0.916122218002867	0.781140168684449	0	0.0588556177628907	1	0.82622144889257	1
11	67048756	67048756	1	*	0.482503429110902	0.362646228647086	1	0.722341808044202	0	0.0591305580000383	0.981931876423555	0.96285761564683	1
11	83737442	83737442	1	*	0.258068881827742	0.596505990392755	0.875906810003778	0.822261250331012	0	0.072978894825415	0.943446086911492	1	1
11	108285712	108285712	1	*	0.0727991488338663	0.602417860121819	0.663629442854109	0.765881294811909	0.045565443035766	0	1	0.638715359796306	1
5	113628368	113628368	1	*	0.483158695997658	0.515082803113495	0.913105156558261	0.819032194570092	0.268739353850093	0	1	0.791553847206007	1
17	86134544	86134544	1	*	0.306519304441158	0.717418611670092	0.930426702259876	0.870798481114792	0	0.245964706965366	1	0.868149886186059	1
10	121300858	121300858	1	*	0.369126745082069	0.573516368122173	0.921127004310499	0.941041882719597	0.0982711210958267	0	1	0.905797695347398	1
6	129427442	129427442	1	*	0.254712734755756	0.774590063424825	0.957595883407587	0.891152688274652	0	0.267547774458489	0.966385469756369	1	1
2	59053681	59053681	1	*	0.364324779157653	0.630350634355085	0.993342691582508	0.847174743241533	0.0604020916989979	0	1	0.967118850543373	1
10	96338511	96338511	1	*	0.368010950831613	0.642091239811441	0.978053521131048	0.861385533305276	0	0.0943549952280562	1	0.969357641825782	1
7	130903332	130903332	1	*	0.526403594103299	0.33695121344651	1	0.58908414992957	0.0332368246730763	0	0.757937582646685	0.911497851285626	1
13	5769852	5769852	1	*	0.319948918821314	0.483732113735581	1	0.544821782716058	0	0.134096768697702	0.707659465466985	0.526887717845431	1
2	167817094	167817094	1	*	0.376713301081618	0.773821980449547	1	0.977816191350973	0.373076024949847	0	0.834038068219419	0.762844233630271	1
2	150645440	150645440	1	*	0.534955925281145	0.513641932234481	0.943874607064926	1	0.151504668618035	0	0.871899493477052	0.673624149298251	1
10	118495528	118495528	1	*	0.316143753576678	0.748919438509188	0.982574764001958	1	0.0571791035554428	0	0.754888163361877	0.78805234608644	1
7	130892928	130892928	1	*	0.471683604846433	0.442273587498843	1	0.695131197331571	0.0543317922328996	0	0.633543504896656	0.675737850601236	1
19	43193824	43193824	1	*	0.234044620645241	0.636309752644217	1	0.634897410250281	0.0695503518946847	0	0.70626165129733	0.668909898130831	1
13	43789152	43789152	1	*	0.349876761132098	0.575735165451453	1	0.763284223923956	0.0941255224205739	0	0.696532935304291	0.803065928444984	1
11	101663794	101663794	1	*	0.264646258155269	0.709555191596942	0.742290856214469	1	0.278857144810069	0	0.699890076631614	0.796644509680582	1
1	181138935	181138935	1	*	0.359149016175291	0.500292044177968	0.722169596242578	1	0.0412946588946016	0	0.689774175247636	0.697981226887875	1
16	97402211	97402211	1	*	0.423197886527276	0.605572768691223	0.94502989222234	1	0.0606111203121695	0	0.917242568272599	0.872053113069474	1
1	161761724	161761724	1	*	0.377690455094045	0.537319693049735	1	0.653046017690446	0.0385663243367041	0	0.75879785047047	0.698345823994717	1
17	31821524	31821524	1	*	0.398783820826012	0.686989942398514	1	0.794709634720541	0.0919026983616092	0	0.544496027588821	0.616815806476442	1
14	61770066	61770066	1	*	0.495343487493932	0.676153099940832	1	0.9115283780288	0.0914151441026316	0	0.624262874667584	0.586641831227749	1
1	80855416	80855416	1	*	0.355094950758896	0.565408969998818	1	0.612507414735068	0	0.0305615471019369	0.347818936404388	0.662597050959545	1
17	31821199	31821199	1	*	0.372025143800245	0.685521037465829	1	0.768463733305242	0.0765297729916438	0	0.467679280449193	0.604374773156472	1
14	61770165	61770165	1	*	0.524738689401825	0.700812552916539	1	0.909862421721214	0.0925436189679841	0	0.638889514790117	0.619045954235374	1
6	129552577	129552577	1	*	0.435640608458455	0.767541461386769	0.863884950934769	1	0.172100672938565	0	0.614257457783582	0.631289156639787	1
11	90225036	90225036	1	*	0.495173483363188	0.66145574204363	1	0.76368962688295	0.145329384840673	0	0.664823670624475	0.410392807632616	1
1	165183978	165183978	1	*	0.470490624087476	0.590017870796531	0.991099206497144	1	0.0822965319802983	0	0.482191130693359	0.706822484954522	1
17	35708069	35708069	1	*	0.360625383393955	0.555142211462003	1	0.70167437570574	0	0.0807627599750484	0.591523318307144	0.403846605161539	1
13	52083826	52083826	1	*	0.514646345424768	0.557527799089949	0.880038280434663	1	0.140737510646832	0	0.524887695717703	0.625960290209544	1
1	153709644	153709644	1	*	0.412282219737062	0.647550716683951	0.906095276289548	1	0.209249172226703	0	0.605839094980652	0.469040844903381	1
9	88309408	88309408	1	*	0.406351182907642	0.523691044246318	0.762941225893773	1	0.032577636212734	0	0.321739968868471	0.56008121262824	1
5	20377490	20377490	1	*	0.366541327066881	0.54589822999302	0.623516105199204	1	0.00325635670532416	0	0.381492743805742	0.439999864607786	1
13	77908910	77908910	1	*	0.611186097621894	0.412130332194331	1	0.982537268065255	0.268927560609895	0	0.821341818363398	0.540066089568431	1
9	21250312	21250312	1	*	0.212437544913025	0.571566644875164	1	0.787188160905431	0.0294121002275922	0	0.661404574893643	0.495908312604714	1
12	102350877	102350877	1	*	0.20624418499281	0.537687219786295	1	0.669660812731495	0.0441493548538434	0	0.554516338940329	0.504532121108143	1
11	116418681	116418681	1	*	0.315223439650207	0.52269132331075	1	0.838631701362508	0.105301979919623	0	0.578935541523932	0.56937813928994	1
6	129687224	129687224	1	*	0.371797701459662	0.574427394170242	1	0.932621534335521	0.058785702840884	0	0.504643272588956	0.711083627635269	1
1	160805543	160805543	1	*	0.463237028287057	0.450630757731544	0.875282222265707	1	0	0.103482769412297	0.584384976837067	0.598763053968479	1
11	100885995	100885995	1	*	0.348480350543402	0.473026837216315	1	0.669575573491078	0.0977444035538662	0	0.560663475748839	0.535309514189649	1
5	73223360	73223360	1	*	0.492711140456208	0.407116739464076	1	0.801551511282512	0	0.0751991978524672	0.721193465650392	0.584863204474501	1
19	10742286	10742286	1	*	0.478196618232057	0.488057915203132	1	0.824054294884023	0.162590764200787	0	0.657771750197573	0.659676192238367	1
10	59902055	59902055	1	*	0.411592663886885	0.664527765755583	0.858329056982663	1	0.2771398849642	0	0.783356421657009	0.618620854475395	1
17	50998349	50998349	1	*	0.390541291051888	0.563197501034377	0.819837242575238	1	0.148368494138783	0	0.770470711022684	0.493769519434551	1
11	85183205	85183205	1	*	0.297376649250953	0.701642010059547	1	0.740442315722945	0.108502976353024	0	0.654209473267028	0.541981914701945	1
14	61778828	61778828	1	*	0.458397275593238	0.573698673303004	1	0.872640474482729	0.0554627887373704	0	0.59496897779608	0.64727214626125	1
5	96171963	96171963	1	*	0.361066474764633	0.763736979558564	0.814373731667975	1	0.0829132595764988	0	0.783274862168754	0.64819823284128	1
7	35178204	35178204	1	*	0.454733244699795	0.521183736130211	0.59212155904503	1	0	0.0822436217486095	0.490135420414414	0.781752604660701	1
8	126854603	126854603	1	*	0.304658278982697	0.811413001184528	1	0.869576171159073	0.0696536942965116	0	0.707664903695861	0.73147291386121	1
13	112278326	112278326	1	*	0.394232727765857	0.705030480295514	1	0.82494006952575	0.120523059395469	0	0.791289686807709	0.618986468865109	1
2	122020689	122020689	1	*	0.47621819685801	0.623779596199332	0.776651411734582	1	0	0.0364317015347461	0.516878495965906	0.802095634103955	1
10	84701548	84701548	1	*	0.430134391938816	0.644017482806507	1	0.839813296479675	0.0972802760211238	0	0.733286398902233	0.782993476231406	1
11	109480096	109480096	1	*	0.504585251938576	0.625042071010898	1	0.983849133984059	0.0406605347148788	0	0.908548126145838	0.665939564203416	1
2	128061264	128061264	1	*	0.503861171239852	0.75230537854859	1	0.892244859207499	0.181093433725247	0	0.831191305113657	0.817497798434821	1
19	53434198	53434198	1	*	0.337898809815083	0.829028281797097	0.847959213750452	1	0.080345868451821	0	0.870386598546067	0.706263720213649	1
8	126895332	126895332	1	*	0.541623489530078	0.686337491506223	1	0.776177343960732	0	0.190092011253239	0.671004648394285	0.825204116523156	1
16	94402194	94402194	1	*	0.647107292164861	0.737783064456503	1	0.941776590757771	0.105829013859728	0	0.745661682051645	0.926700442521218	1
11	80785932	80785932	1	*	0.538878275041283	0.895179454704968	0.885568053207309	1	0.214864003422356	0	0.708272702541328	0.692934198684232	1
12	76950568	76950568	1	*	0.559012693416777	0.753963579566151	1	0.836333953807439	0.0255280161836121	0	0.599877490550334	0.685879736217685	1
2	25168109	25168109	1	*	0.54864564822321	0.786626818224341	1	0.869078680116983	0.28456060635479	0	0.716306496066353	0.788428286033543	1
1	69555776	69555776	1	*	0.661700554380801	0.617153035858207	0.879976467763248	1	0.143904386477663	0	0.599944406318634	0.699340838196699	1
3	27419974	27419974	1	*	0.540378635923323	0.730452709082877	0.872127811606374	1	0.0914462780719811	0	0.695237951290958	0.53152759677973	1
15	67410079	67410079	1	*	0.604470599237927	0.715359924548808	0.83622785296914	1	0.0956521429441627	0	0.624562047235977	0.604956834425224	1
8	77436389	77436389	1	*	0.341963805844668	0.65390921992958	0.888007090769179	0.886788221368281	0.027407704680588	0	1	0.78856763597056	1
11	55102440	55102440	1	*	0.357344794569505	0.682191564306608	1	0.80964319254733	0.0775562211871575	0	0.844909337535109	0.997859962772967	1
8	77436304	77436304	1	*	0.358292043608395	0.66150864448345	0.902697846987704	0.876550269724239	0.0356162982651423	0	1	0.787037494715869	1
1	173419380	173419380	1	*	0.341166072907883	0.607536246975388	1	0.743829211951788	0.0121741202556635	0	0.95075173255725	0.758107574989322	1
16	29981632	29981632	1	*	0.264633274467151	0.777980479111835	1	0.861134896324141	0.150875605823351	0	0.886713361087331	0.923173570435964	1
9	57938980	57938980	1	*	0.502755603596971	0.684350634731153	1	0.976553619718705	0.203179520903458	0	0.943267241057535	0.945506637797392	1
16	17694998	17694998	1	*	0.487224064745922	0.459730090250439	1	0.829157277363614	0.0380554505147918	0	0.92560036837402	0.919136421867202	1
11	117798898	117798898	1	*	0.361566565215649	0.495434124104138	1	0.577902379459178	0.125308354274232	0	0.619574527510039	0.989828919487685	1
17	46967131	46967131	1	*	0.348581912475114	0.703520665844891	1	0.797890799133744	0.204606271868573	0	0.983764441338698	0.851420961440924	1
11	102222760	102222760	1	*	0.407270415110205	0.624931827329488	1	0.585088739240985	0.247338155786798	0	0.827238746152207	0.833847218907141	1
3	108504126	108504126	1	*	0.442848393554565	0.597616462807539	0.859224036521967	0.882388951750391	0	0.117708465587137	1	0.866165220999184	1
11	54171318	54171318	1	*	0.520544642729659	0.564356063213489	0.580343759124074	1	0.137116528611119	0	0.906934779321851	0.786221604320342	1
17	28504560	28504560	1	*	0.40952291483618	0.431135264503441	1	0.24563684859285	0.0227574503842666	0	0.609226931697204	0.750349670313821	1
12	92646776	92646776	1	*	0.560448043591256	0.469676940673012	0.710088489307531	0.863068655949487	0	0.0460617926844306	1	0.718709158436361	1
1	85982098	85982098	1	*	0.379155074950856	0.790885298804465	0.894303728597352	0.928603374282026	0.0410766842273527	0	0.872535330434861	1	1
19	42179186	42179186	1	*	0.540731867928663	0.365603016358081	0.848068167731607	0.647914959006396	0	0.0398114035269112	1	0.52567074173484	1
3	138424145	138424145	1	*	0.219482887340913	0.876170735240765	0.860522405384203	0.82280833181422	0.0859498354355536	0	0.913012234651016	1	1
3	129641754	129641754	1	*	0.430304499468817	0.625687972015281	0.876288386028201	0.738530734698197	0.138610805664903	0	0.828769023945757	1	1
9	114476735	114476735	1	*	0.623326611547667	0.514121008763166	0.817276705733872	0.834996136319428	0.293366624968976	0	1	0.8850939461677	1
1	178182299	178182299	1	*	0.42394608520024	0.500813807205465	0.878404861282649	0.661411558958188	0	0.00235788001674395	1	0.799082792569375	1
11	5005674	5005674	1	*	0.290049265609567	0.545428526401296	0.743964033149485	0.751152657806348	0.00879486434167441	0	1	0.666329156981128	1
5	124047123	124047123	1	*	0.292599067438652	0.707714935101538	0.893470665852901	0.769331676529778	0.158423662587897	0	0.876044019246345	1	1
11	6706954	6706954	1	*	0.221929055569033	0.642830900179679	0.92846451177344	0.50149071314935	0	0.0650952806040287	0.614466733912491	1	1
5	144919883	144919883	1	*	0.468879352979083	0.647428359510312	0.818529078379389	0.666179498415031	0.301129670898896	0	1	0.69436744701426	1
14	66805796	66805796	1	*	0.364361643702126	0.946972173300529	0.908918544793496	0.805342748345813	0.313899039460022	0	1	0.807933147793839	1
13	94328277	94328277	1	*	0.488475471330676	0.566429151946124	1	0.472223283065227	0.175651197084051	0	0.911794283083242	0.621323752025775	1
19	8919377	8919377	1	*	0.476571889869211	0.919462328185582	1	0.845656539339819	0.225316107630515	0	0.989502245581951	0.931922035974175	1
8	128525946	128525946	1	*	0.30256019195656	0.725879689226327	0.806012731131258	0.72199056167874	0	0.0561885629145729	1	0.541546385826219	1
11	103142705	103142705	1	*	0.524803967930482	0.822398011768268	0.706263115649635	0.965314127031272	0.190603386038384	0	1	0.838769211542295	1
8	61426404	61426404	1	*	0.629138896339022	0.746932333960946	0.879247498344271	0.851287229713714	0.0718385983576866	0	0.923995171336172	1	1
14	61687147	61687147	1	*	0.30993441741253	0.779981965587536	0.748202330292354	0.656919991777728	0.253966481702112	0	1	0.552593621678721	1
11	116394943	116394943	1	*	0.509091218284959	0.852100275080131	1	0.52176094054948	0.128145360629491	0	0.862194627041961	0.888012902348248	1
13	85462783	85462783	1	*	0.525812267162972	0.847775831452184	0.696391815727195	0.813157866994959	0	0.0688593325844294	0.811059594708609	1	1
5	62924732	62924732	1	*	0.450513169176553	0.929742432069784	0.795422814238166	0.757971140410742	0	0.131387310207791	0.732749966960471	1	1
11	103758943	103758943	1	*	0.587387361307938	0.598108376939712	0.584440340692044	0.840698283838371	0.0721135995814608	0	0.764967518385819	1	1
1	161727526	161727526	1	*	0.623197852548263	0.795982372860756	0.988637520284487	0.615260148590501	0.325579873459399	0	1	0.956495874750074	1
15	96690973	96690973	1	*	0.691882693115011	0.804818425739434	1	0.790172818964238	0.23383845378878	0	0.84696706503323	0.908549023823784	1
6	115685040	115685040	1	*	0.460774987278015	0.82152352346057	1	0.652141756291033	0.0172785919652785	0	0.604758366378567	0.974473924679996	1
11	76015380	76015380	1	*	0.356756304035158	1	0.60931461256	0.999736279624326	0.0882567349306221	0	0.928288234131229	0.739984599933054	1
11	108283278	108283278	1	*	0.478596820347596	0.790445209734862	0.986825698408863	0.664669945563988	0.19582613560872	0	1	0.575152571660235	1
9	32987734	32987734	1	*	0.465773232061941	0.852734395768858	0.791789009335767	0.956954753098079	0.265867881849788	0	0.701908277432899	1	1
11	3206908	3206908	1	*	0.518676494397614	1	0.773344588824273	0.918963868927542	0	0.0806930173135498	0.865589130630394	0.805952833207458	1
16	94403475	94403475	1	*	0.705471471611633	0.713276839321788	0.793395629318587	1	0	0.0133659678620323	0.713048971604315	0.795384935709508	1
16	92873926	92873926	1	*	0.524650863600597	0.868000868686512	1	0.701351394991236	0.219643788038279	0	0.771141125587049	0.65295366293405	1
1	160812586	160812586	1	*	0.324384937028936	0.630552034761695	0.823455178587254	0.579636776788706	0.0524571884410527	0	1	0.776241455421	1
5	143630990	143630990	1	*	0.389954068041831	0.597197220907867	0.786361544500136	0.673284249025384	0.0607519221935474	0	1	0.846519453885697	1
1	20912896	20912896	1	*	0.338244604795839	0.666813738014906	0.642733776657105	0.785155329473977	0.0914771367531564	0	0.823808595871356	1	1
11	5005422	5005422	1	*	0.248084666314391	0.612245630063727	0.668629742283578	0.619556848968436	0	0.0397187821250545	1	0.66529881661681	1
16	23997422	23997422	1	*	0.147313856964686	0.736291256464323	0.615990803605192	0.656415885779437	0	0.0781966511549466	1	0.695113959421639	1
17	12722696	12722696	1	*	0.320289105781137	0.55277329101013	0.791565862945036	0.572988391566328	0	0.144943984466681	1	0.645125822509883	1
6	32796180	32796180	1	*	0.421404660075044	0.558145323547853	0.826272602289761	0.79622993329927	0.0273383243662103	0	0.991412288582723	1	1
4	63823385	63823385	1	*	0.711587709364523	0.100683367024993	0.2474597787437	1	0.212191377521597	0	0.710083019399253	0.811192092767883	1
1	180249228	180249228	1	*	0.3626251087062	0.759423693674934	0.847762764524475	0.786980610943614	0.428854473152847	0	1	0.962891813496524	1
9	58255068	58255068	1	*	0.461112509536013	0.538873352997968	0.939414256754924	0.572515849638894	0.289242340491289	0	0.924123571810386	1	1
1	171849684	171849684	1	*	0.274464266376818	0.487388999918735	0.727505186786041	0.529335587558259	0	0.0247268958406095	1	0.695338678302157	1
11	14117737	14117737	1	*	0.323155885367201	0.490359249527994	0.760824311901194	0.57874345997471	0.0365832084316448	0	1	0.757064997567874	1
11	74977785	74977785	1	*	0.511571569826625	0.321205787784662	0.459823603904596	0.838857187883521	0.0121052266453334	0	0.809631873033923	1	1
1	43846020	43846020	1	*	0.541590438174737	0.437873990681138	0.794876777226663	0.740548216326946	0.291493855157802	0	0.951085419106024	1	1
19	11407678	11407678	1	*	0.308560613101881	0.35203387075034	0.628571829322239	0.485266823979228	0.00610456619637228	0	1	0.539602126011235	1
10	67663336	67663336	1	*	0.353504396248522	0.512919121916227	0.771692975450529	0.694167192788736	0.160638425342146	0	1	0.84445260371072	1
19	57971002	57971002	1	*	0.400736519357296	0.403927973045116	0.573704886452655	0.884014242186676	0.0723942779476412	0	1	0.852259799957219	1
12	80310553	80310553	1	*	0.431926112485183	0.489864859328609	0.850671539130603	0.627772011078014	0.257826641984843	0	1	0.814070630315798	1
14	122002401	122002401	1	*	0.188211466786632	0.669608556633797	0.754413422512927	0.789383148230651	0.11857414395969	0	0.925376370028002	1	1
3	84324546	84324546	1	*	0.347197094634769	0.45441153696285	0.838617855022163	0.714814382477718	0.0125170132143138	0	0.993289937590436	1	1
6	145149748	145149748	1	*	0.412164080890076	0.199204564717235	0.544654530485333	0.711250211024503	0.00806008821448613	0	0.569150622600535	1	1
4	150940161	150940161	1	*	0.195389185886741	0.66069475697976	0.83846864707808	0.811887825251731	0.000192735666353855	0	0.970042644558395	1	1
14	122002349	122002349	1	*	0.2200459594151	0.707326392516103	0.783255655579091	0.849304233542436	0.143674503389407	0	0.934295328867921	1	1
11	86590876	86590876	1	*	0.140978878056653	0.771274752013851	0.903447075042844	0.742616968164125	0.113890580965582	0	1	0.986236077460445	1
2	153278606	153278606	1	*	0.299041866392636	0.606864721414303	0.828356283559409	0.878088091393196	0.149554555879861	0	0.97442412134604	1	1
2	127505442	127505442	1	*	0.271651344017922	0.659023304331292	1	0.598791281542218	0.270972434424944	0	0.946876740600212	0.902849243339221	1
8	115530075	115530075	1	*	0.342609884924035	0.550676158793347	0.943452755259192	0.47041026464164	0.0855877587671354	0	1	0.963937840511779	1
6	136517111	136517111	1	*	0.375572867715044	0.551511402855387	0.6641007644587	0.694121577233356	0.252080391260981	0	1	0.837973175987694	1
14	32516330	32516330	1	*	0.487023878269029	0.470975603061675	0.699421604021955	0.711211298404678	0.305394868190909	0	1	0.878899126556798	1
6	125087302	125087302	1	*	0.420929677310073	0.431260619858854	0.619810037307399	0.628594639052039	0	0.213046802781982	0.72194952484384	1	1
13	45041187	45041187	1	*	0.53395289838593	0.250570002458377	0.503362990563091	0.668935795589858	0	0.0505432654245353	0.75694661715649	1	1
7	99984826	99984826	1	*	0.360980289553377	0.458821513964936	0.590386446729312	0.67562393977643	0.107946606692771	0	0.892636222875453	1	1
5	125195144	125195144	1	*	0.481508279857927	0.301864581255319	0.477914060248804	0.782385672247295	0.0832029094924699	0	1	0.94466619033415	1
16	51370255	51370255	1	*	0.557312396061691	0.356749454744889	0.512621302640613	0.625092537781384	0.187923648681061	0	1	0.734988996291777	1
19	32112522	32112522	1	*	0.423295368219787	0.613348520380992	0.338843499571827	0.880155591829788	0.357792901759739	0	1	0.785949502292835	1
3	63941469	63941469	1	*	0.16440667034574	0.490166817595167	0.347523306893622	0.494021855734187	0.164187383034152	0	1	0.24531640716296	1
11	49696727	49696727	1	*	0.387720651746576	0.438155651793163	0.394037005880774	0.729616750393623	0.0438264940348852	0	1	0.769819040202565	1
9	96699873	96699873	1	*	0.474810386147493	0.516763554488327	0.510764829560301	0.629700128730911	0.0800646573915954	0	0.58594105420821	1	1
11	97007450	97007450	1	*	0.18786684200063	0.764390688543667	0.850241733272509	0.231849620295152	0.0368624749120531	0	0.558130922995408	1	1
10	53525814	53525814	1	*	0.426281790112835	0.751524404827694	0.629206972076034	0.720962957453106	0	0.142472768662901	1	0.977713507608272	1
9	115492890	115492890	1	*	0.541867469555183	0.429280363535269	0.549174805975047	0.538541162728312	0.207555711281239	0	1	0.57010490054219	1
2	150773068	150773068	1	*	0.579978892596826	0.463196648486574	0.684335329877008	0.651003844901359	0.0955534247952413	0	0.839874351378175	1	1
13	43785408	43785408	1	*	0.375016913758938	0.593147858362734	0.620147525139843	0.644209663042254	0.182715866494251	0	1	0.756047525272229	1
11	61385968	61385968	1	*	0.892773954650943	0.419716444192229	0.714784485662604	0.488434451055932	0.0393076187740829	0	1	0.950820160592557	1
11	105467703	105467703	1	*	0.733490538051967	0.537196493002598	0.670146607094253	0.609920326286167	0.152236857229976	0	0.934585256714656	1	1
11	54192750	54192750	1	*	0.301061911331301	0.800348180332115	0.75602604347635	0.283279633034537	0	0.130993737772321	0.523311232334366	1	1
1	21836175	21836175	1	*	0.504547360763664	0.573666824817929	0.496081641545065	0.408446084511254	0.112474449304963	0	0.603189427047134	1	1
19	10959760	10959760	1	*	0.415503650199672	0.483242073611309	0.537097699377685	0.225519384137815	0.101033381852788	0	1	0.485111686557466	1
2	53074400	53074400	1	*	0.561667069055664	0.353697291412125	0.524649109201676	0.315118335690281	0	0.201582700650106	1	0.559508001887246	1
9	44526950	44526950	1	*	0.210485513449105	0.491585718451465	1	0.891037310026317	0	0.00802066380127096	0.569408485394569	0.555818681450253	1
2	31303494	31303494	1	*	0.212902531544488	0.533111516124975	1	0.935498704074046	0	0.0948504081393981	0.70570091590509	0.452110190745951	1
9	44526844	44526844	1	*	0.233126913779266	0.506414187016218	1	0.935064799048979	0	0.0166620409698999	0.558189708269507	0.543444090110695	1
2	118448502	118448502	1	*	0.332270606654937	0.349395188389348	1	0.653830211637717	0.153933549357436	0	0.376436729193863	0.683906666874241	1
2	128087896	128087896	1	*	0.280690014348632	0.406638726909601	0.963416934249665	1	0.0333308170799579	0	0.64447228211533	0.577205218639635	1
7	16198776	16198776	1	*	0.376615713203974	0.253982726907059	1	0.803904747154789	0.098049713654344	0	0.516791986926442	0.558727462521239	1
7	16198912	16198912	1	*	0.374890800859321	0.270842943037876	1	0.773210614088937	0.101594387317793	0	0.50549535219651	0.518060440180696	1
11	82239597	82239597	1	*	0.332332513227628	0.232559472950647	1	0.865015274434898	0	0.00559495909083043	0.434502049027009	0.568461757875959	1
2	25120975	25120975	1	*	0.18250017596886	0.260802071015555	1	0.56019839292101	0.00582704904507248	0	0.44878061159633	0.39979551611356	1
2	128069122	128069122	1	*	0.324506586792746	0.492060692887598	1	0.971658955329859	0	0.00831849353013025	0.56143006715105	0.513103967595174	1
12	98600974	98600974	1	*	0.293330373439949	0.441499167077146	1	0.855327607800938	0.106995771353083	0	0.606716914149151	0.441345458985429	1
11	79126030	79126030	1	*	0.224597087291105	0.469765637129319	1	0.560829389148621	0.155309175176826	0	0.466435061768667	0.41287208618805	1
11	99424619	99424619	1	*	0.346320693221842	0.481625412649697	1	0.911763787624019	0.0980539974503631	0	0.405742481432672	0.578569207177472	1
9	44526444	44526444	1	*	0.209307800876254	0.491016120762736	1	0.980248325557464	0	0.0013536292570621	0.45482267929429	0.436215197767721	1
19	9044426	9044426	1	*	0.228869200860883	0.373280845614821	1	0.451529301583547	0.16188466185878	0	0.481025555377435	0.233735734099814	1
15	81437998	81437998	1	*	0.258319328536402	0.36007589081311	1	0.85238310416505	0.0267706997119486	0	0.471902484423503	0.393650938500691	1
17	31302053	31302053	1	*	0.201247068750873	0.446295386926767	1	0.693572308820262	0.0414167265800016	0	0.46859848423678	0.236991195340317	1
19	57013487	57013487	1	*	0.336444221543844	0.463717250868848	0.975022887159629	1	0.183789448820549	0	0.396719842403346	0.47836151853147	1
15	81438156	81438156	1	*	0.222468058816639	0.332120441808244	1	0.807712791994557	0.0369189230852118	0	0.431684845719951	0.35783989410826	1
5	38566731	38566731	1	*	0.29370798720338	0.303020173530624	0.996354291265029	1	0.00251887397337111	0	0.33090769744697	0.457967827582511	1
10	117852888	117852888	1	*	0.240777917810646	0.323148913761586	1	0.808870976258604	0	0.0366288376833823	0.499587262001698	0.437032085982511	1
19	10814091	10814091	1	*	0.240486109185996	0.318800980567155	0.865170522417554	1	0	0.0358263956126871	0.545583431129089	0.387912310757053	1
4	155158737	155158737	1	*	0.237900860171341	0.328220810674233	1	0.990184080945228	0	0.0047990460992403	0.418587099596152	0.495363829044415	1
9	114451813	114451813	1	*	0.317601325912723	0.11397986300913	1	0.600080353231053	0.0432418619869704	0	0.504353731757253	0.269270166135264	1
1	191609832	191609832	1	*	0.214192965302524	0.624069925092709	1	0.771596660946265	0	0.0166644592005875	0.451348102499378	0.391122407298423	1
11	99204042	99204042	1	*	0.370505052997265	0.518985781472241	1	0.864707541015925	0.053654314537856	0	0.402514170754289	0.510071374090789	1
5	105509068	105509068	1	*	0.503989587269284	0.405257426243363	0.930675648195836	1	0	0.104665224777624	0.294000154442219	0.663245648426611	1
19	34299440	34299440	1	*	0.304007915993903	0.54054503798915	1	0.978842888267308	0.0542141663493015	0	0.499871230944765	0.394542686143144	1
15	76259876	76259876	1	*	0.383447237515176	0.431050004946035	0.753342138565088	1	0	0.0605875462551955	0.429418767569072	0.272420635261553	1
9	57989526	57989526	1	*	0.316962191522906	0.604355899367395	1	0.991622757619443	0	0.00471186012437118	0.403087157195158	0.319670405867658	1
4	136106952	136106952	1	*	0.293428982695374	0.490782749785129	1	0.852890253677687	0	0.00794849767726839	0.440128163316047	0.242646451790156	1
19	16418387	16418387	1	*	0.384500789660929	0.718738820619986	1	0.892578420686256	0	0.0662276785028102	0.435568081690774	0.365570571417022	1
16	92744028	92744028	1	*	0.321414324547504	0.730315856810103	1	0.809164199441885	0.0645298540178108	0	0.297690482120632	0.456334301285074	1
13	113549014	113549014	1	*	0.404609221647478	0.662880938119461	0.928171596046996	1	0.0939728291463522	0	0.554039608457313	0.320685504840896	1
7	143636784	143636784	1	*	0.203504381328167	0.87889478549539	1	0.993766102522459	0.0629574011597938	0	0.510276256643427	0.319745990601511	1
8	128535866	128535866	1	*	0.434080302737257	0.518574951959538	0.863275879707506	1	0.0187841905585348	0	0.183571775351433	0.239978239582545	1
9	121454862	121454862	1	*	0.644404561279201	0.91301617977235	1	0.955718126874807	0.0382422392284629	0	0.640910536385787	0.573633942998558	1
4	149759720	149759720	1	*	0.549749824489109	0.991248529931152	1	0.885621724280206	0.216964308377807	0	0.642773444836154	0.589885734075927	1
1	153238318	153238318	1	*	0.561574453549979	1	0.970758475220765	0.9364669740643	0	0.0213575990940668	0.516813273513272	0.637844998274096	1
4	145306351	145306351	1	*	0.627889449505198	0.908380772396281	1	0.851038970900169	0.10088582984882	0	0.491266420734058	0.457087356878102	1
11	90238818	90238818	1	*	0.464102099390163	0.589397780224157	1	0.557526853076966	0	0.0112687809663037	0.3953707125946	0.437938279190223	1
5	134330264	134330264	1	*	0.393230323322936	0.842222833376377	1	0.864643607106919	0.0132508654981037	0	0.526589126661204	0.412286311735378	1
11	54201996	54201996	1	*	0.612918126806227	0.796841982442337	1	0.960154008002129	0.155155228602443	0	0.618107797122259	0.415887302957255	1
2	128197402	128197402	1	*	0.476881011745931	0.841883102184253	0.96579682948855	1	0.158498788040248	0	0.443434741257531	0.337805310726269	1
3	138334368	138334368	1	*	0.426604777625801	0.640055167552725	0.756387768891735	1	0	0.00532253706213894	0.247430457531754	0.342483767665655	1
19	34120107	34120107	1	*	0.531185439756948	0.778792145385984	0.999585886255212	1	0.0211175342797341	0	0.312366699115812	0.335737982041847	1
17	87365500	87365500	1	*	0.388455200824133	0.727334954646448	1	0.762216872306109	0	0.024876088342136	0.270489596569727	0.287523195993528	1
8	104886672	104886672	1	*	0.707891760400075	0.735082393935386	1	0.862280606981782	0.0126754230061706	0	0.274148495414217	0.273735222796285	1
8	104867356	104867356	1	*	0.741315076017113	0.706744032984873	1	0.882569998857301	0	0.0442901628846764	0.241354923379704	0.318207914213857	1
9	118393003	118393003	1	*	0.464168751590593	1	0.641810624579285	0.802924366360113	0.0576983804593095	0	0.758506520940157	0.429860709301461	1
9	96465425	96465425	1	*	0.43121496465752	1	0.73209536962341	0.660275323414214	0.128076032437449	0	0.503345850736563	0.605791655586235	1
11	113470226	113470226	1	*	1	0.617834472079274	0.808853285085152	0.805495008540532	0	0.014278399400447	0.466301035167532	0.681026416974339	1
19	32465478	32465478	1	*	0.677022646442456	1	0.724387979875723	0.852981193945608	0.0115225049465035	0	0.588485359317004	0.57272778411881	1
4	33234276	33234276	1	*	0.614256176301538	1	0.869090091461564	0.835380075661529	0.0239506886105198	0	0.5518180547651	0.417984575009766	1
19	32138743	32138743	1	*	0.486731738151703	1	0.709702619835468	0.816136143153614	0	0.189007986950242	0.443889782886051	0.454460461995518	1
5	117263106	117263106	1	*	0.634603389400265	0.936080775277013	0.526345877055332	0.74967942979687	0.117043723369841	0	0.476119340874584	1	1
5	114024607	114024607	1	*	0.63299311937255	1	0.501905472719449	0.63837536232632	0	0.163584957786486	0.739390116496048	0.798862443725156	1
11	116395594	116395594	1	*	0.548440026816237	1	0.824821312397551	0.341888874482049	0	0.0337774321014431	0.838101025237886	0.922304940268119	1
13	112062354	112062354	1	*	0.697815707110895	1	0.643454968233613	0.293939530782778	0.227903204959867	0	0.700976770312331	0.853608253631478	1
3	63570708	63570708	1	*	0.585574115113433	0.496503252074098	0.121916034628115	0.752035603947234	1	0.192232801780175	0	0.179745910403106	2
10	121701530	121701530	1	*	0.81165602874093	0.835306011283443	0.60125827276894	0.702204730519469	0.815022648716067	1	0.2635038792846	0	2
7	77133165	77133165	1	*	0.737642621560556	0.815067184384111	0.897807139213304	0.32958563685313	1	0.65591971704538	0.30376640813474	0	2
10	120601362	120601362	1	*	0.433605661101646	0.905836361020981	0.110698924211645	1	0.900883337091528	0.636022767687033	0.0347770745930536	0	2
14	12577726	12577726	1	*	0.674340870351277	0.997811128442627	0.71153948156576	0.696790135145194	1	0.927543930281934	0.237788262462482	0	2
17	72798047	72798047	1	*	0.437489245453158	0.923063830739058	0.624267529587581	0.530369332477451	1	0.518450373047951	0	0.0194544893836065	2
1	167669952	167669952	1	*	0.768512336391708	0.44080662355274	0.583298543460255	0.523191217626761	1	0.406209729144438	0	0.177051243471247	2
16	87797965	87797965	1	*	0.727021736702004	0.744451687659055	0.710678359373076	0.605341332335593	1	0.485206776385203	0.468415657755406	0	2
4	35004625	35004625	1	*	1	0.343971413753843	0.837224094903516	0.30391571445619	0.721606022085772	0.676849445001496	0.0934021564784931	0	2
4	139367643	139367643	1	*	0.846530249806691	0.731740223360121	0.368307743231302	0.92150664810181	1	0.538176857414486	0.262098650816152	0	2
6	144131992	144131992	1	*	0.720485875823484	0.880374855740145	1	0.266365062073126	0.721341588869406	0.765342863937252	0	0.00999638223162346	2
2	174906096	174906096	1	*	0.729402744858808	0.512476487834851	0.235550832843529	0.785140951287031	1	0.304007557812711	0	0.129633263532859	2
11	57660998	57660998	1	*	0.731630272419781	0.796558850351343	0.855599681077953	0.311263003302477	1	0.577552247311967	0.10425296776234	0	2
15	67346071	67346071	1	*	0.746910376838274	0.996719820471216	0.634626292809431	0.643784873454294	0.733607546550246	1	0	0.338640840296395	2
18	66078142	66078142	1	*	0.641695327351191	0.606453652640483	0.327230397219013	0.531106595399063	1	0.206253535242186	0.110898853284578	0	2
10	120587376	120587376	1	*	0.920698364722131	0.417731654373806	0.469901623989673	0.518296217719147	1	0.290108207334864	0.120030934918046	0	2
5	43423217	43423217	1	*	0.884929127475612	0.655531207658213	0.421396517897975	0.649280772149378	1	0.397983218351201	0	0.110278253539736	2
13	91908576	91908576	1	*	1	0	0.105088775759368	0.558894590627761	0.558367910087476	0.44007294014636	0.10952043708871	0.0052377992012951	2
1	187366916	187366916	1	*	1	0.647150357550281	0.0752005265662744	0.996709785176013	0.966514888887505	0.652861363798574	0.169251286638893	0	2
2	110205290	110205290	1	*	1	0.670592797081453	0.22991371239785	0.900811610095391	0.920820124615622	0.827557798563	0.016374755416198	0	2
7	59080282	59080282	1	*	0.5538457439585	0.765104112784199	0.432103459362322	1	0.682901944000396	0.910584396573686	0	0.334394462652552	2
16	30942970	30942970	1	*	0.43421850057065	0.850780676243686	0.803985845597979	0.575748069019086	1	0.634326321944234	0.000376310892102571	0	2
13	105102718	105102718	1	*	0.595897602156783	0.485624566927563	1	0.106958013436569	0.610298989370134	0.675113239283027	0	0.116188284256169	2
5	35982144	35982144	1	*	0.591395556754253	0.791980166673477	0.805249784304737	0.703633585947091	1	0.679901066047244	0.554866256310012	0	2
13	103228106	103228106	1	*	0.880803055083249	0.438051293463781	0.740971146079253	0.70332417576015	0.758970667432252	1	0	0.136629779708956	2
12	54558331	54558331	1	*	0.986732036383915	0.488538498817344	0.930260326592684	0.471475456635457	1	0.798069876182665	0.396248861687358	0	2
3	154648372	154648372	1	*	1	0	0.225144682070825	0.798510306877573	0.431397511993194	0.90519215466517	0.121043692521235	0.0506217137920673	2
2	135329082	135329082	1	*	1	0.21860349179427	0.245577313630358	0.893086062834101	0.818692294866253	0.391396699623265	0.0427663458083408	0	2
7	64196320	64196320	1	*	1	0.895707928154908	0.837214221406035	0.912631484054205	0.97116645908682	0.966518776188238	0	0.166053104026565	2
2	178414462	178414462	1	*	0.839052542054551	0.777810185084462	0.726611805510488	0.886908553750375	1	0.703991312476789	0.172212116540628	0	2
13	42458177	42458177	1	*	1	0.847417272982887	0.846544575687519	0.949017926077165	0.9348043177323	0.846275211344273	0	0.188870131806854	2
14	99419198	99419198	1	*	0.638038626657589	0.850687896125947	1	0.523853238579688	0.820738921958805	0.53890898509011	0	0.121952837082245	2
2	155702596	155702596	1	*	0.633588306500965	0.54048562630343	0.381044479198913	1	0.646715075679804	0.667035650173047	0.0268084884242212	0	2
11	63135797	63135797	1	*	0.792792956317176	0.823042603438731	0.918276576137349	0.952664614919308	1	0.705489102906054	0.248660668110591	0	2
15	55218232	55218232	1	*	0.960977842955149	0.424566447759445	1	0.472986424695856	0.77295516159816	0.682612061381532	0	0.475182768941812	2
15	3219963	3219963	1	*	0.466127474394144	1	0.375908052103539	0.957500872954767	0.637283095807515	0.691079971026263	0	0.0242797853017235	2
3	84103350	84103350	1	*	0.992946649957584	0.915329190448962	1	0.711050213957344	0.877696184859896	0.850780880546266	0.382165019175202	0	2
12	21457360	21457360	1	*	0.51676565092648	1	0.98403161068507	0.398481309862235	0.94341801119519	0.394320152742625	0	0.454809963386759	2
3	153849460	153849460	1	*	0.819725278148588	0.786302397755261	0.472179448076435	1	0.883361053957267	0.407762291383017	0	0.110103655690099	2
4	115709986	115709986	1	*	0.702639450345927	0.97083198511138	0.314079190964841	0.988025083089617	1	0.449518649845756	0	0.0363240060569479	2
7	110243736	110243736	1	*	1	0.837387260931209	0.711227462566777	0.735181387989204	0.865962689640835	0.716165168589031	0.1370941990417	0	2
1	64136323	64136323	1	*	0.260457720457279	0.834364385302849	0.685266053488223	0.815621576915838	0.952878538335124	1	0.336990903424858	0	2
1	82442000	82442000	1	*	0.429153432996914	0.343850564907108	0.374897406769452	0.779701300658085	0.61579621828164	1	0	0.00910975797934781	2
1	177467238	177467238	1	*	0.474615210744822	0.45443436905339	0.390258106753505	0.994947228178113	1	0.917483086179334	0	0.100839075329331	2
7	110991026	110991026	1	*	0.671773202634991	0.300487341732944	0.648582024586875	0.667253338113582	1	0.711399703901266	0.227204408673906	0	2
3	138909470	138909470	1	*	0.413264605873975	0.760355540303816	0.634455878962688	0.863263348281863	0.98204530677284	1	0.294571515749379	0	2
2	66655804	66655804	1	*	0.899689989272589	0	0.808203717447882	0.526586280374157	0.781246615158391	1	0.0557087384277797	0.195213476263435	2
8	115626513	115626513	1	*	0.322157662719502	0.617480849778675	0.732117019173268	0.552437329882598	0.770152890429984	1	0	0.326066084314611	2
3	125088660	125088660	1	*	0.518410124187264	0.414894337695742	0.636761365364472	0.577697706619951	0.762748273914671	1	0.195417012382333	0	2
10	119453932	119453932	1	*	0.714795412932943	0.0226914716682464	0.512089815547178	0.549611463256852	1	0.287104800902495	0.022980912317697	0	2
7	100992181	100992181	1	*	0.3241456328938	0.5011695848662	0.202627839297648	1	0.625817229432875	0.80909134669459	0	0.105943523980163	2
16	84864846	84864846	1	*	0.373466743308959	0.606874596868175	1	0.31627711522061	0.988875821224425	0.588496827724056	0	0.28764788460222	2
2	8754368	8754368	1	*	0.290975867217325	0.502976486380685	0.520076181766777	0.480376747787112	1	0.169381805126516	0	0.224912446627792	2
9	48860584	48860584	1	*	0.746585331794669	0.115743375448957	0.444121821024738	0.570875008792023	1	0.271792665990953	0	0.19382254051069	2
7	95721476	95721476	1	*	0.476085371679338	0.507685750084536	0.741993084108164	0.63413780525473	1	0.66113403587774	0	0.343676455629143	2
14	71211890	71211890	1	*	0	0.88957900659679	0.877526816291418	0.568742462629309	1	0.762394533506365	0.144053106383611	0.00708737247825099	2
8	77476909	77476909	1	*	0.288952287241442	0.816024798162973	0.770614780693638	0.796840788810714	1	0.767762462938054	0	0.683358010148372	2
3	18243560	18243560	1	*	0.40286881006443	0.471752017623286	0.669297120947594	0.726279578063335	0.70223829572321	1	0	0.346073757647477	2
8	63920499	63920499	1	*	0.324225359841823	0.459665308967403	0.745814205246724	0.631978615455521	0.530189457903314	1	0	0.108889063082708	2
4	95090186	95090186	1	*	0.0693356622449784	1	0.988716712877211	0.519655584691669	0.926013659678207	0.722340739504979	0.61183606879787	0	2
14	111229656	111229656	1	*	0.386699130839371	0.674998453812775	0.670913625423094	0.580734138498212	0.754810567341241	1	0	0.0937082506149198	2
16	11495080	11495080	1	*	0.257578585054672	0.759955076774679	0.883670658316787	0.272334730446401	1	0.492183970853922	0	0.370604343667538	2
9	86187577	86187577	1	*	0.232564943406541	0.729749137735142	0.369886555092113	0.731409917620523	0.607525792821158	1	0.0720947840936899	0	2
3	121201186	121201186	1	*	0.571091958109634	0.642729685179514	0.481422573669908	0.849068399632023	0.765870864850358	1	0.450517055698616	0	2
2	3964418	3964418	1	*	0.812512845481506	0.232913947267049	0.325590458779652	0.845023879364386	0.64548920193175	1	0	0.292808033079799	2
2	3964530	3964530	1	*	0.783488213292222	0.229324188543243	0.317933723133001	0.772719002409873	0.584391084939654	1	0	0.266974362625885	2
2	137225260	137225260	1	*	0.228695862083333	0.501153646985798	0.308440734184874	0.446078595665403	0.0432113495011296	1	0.108660276450798	0	2
14	85209897	85209897	1	*	1	0.309251618327524	0.606603771189364	0.707717757257612	0.888052971776575	0.887199440236378	0.336657026786306	0	2
16	71451372	71451372	1	*	0.154303689168419	1	0.691123446805854	0.425792653317231	0.72137478518098	0.903513697407284	0	0.337051645294579	2
7	118499224	118499224	1	*	0.360067652889581	0.641809913054369	0.39616173839773	0.612832586137853	1	0.474051685487469	0.247854999090655	0	2
13	32832244	32832244	1	*	0.319686684402402	0.676661417814547	1	0.264472332376868	0.932683261872203	0.333633182422813	0	0.325539643100425	2
4	85626906	85626906	1	*	0.543354897266695	0.736168737424685	0.534872945142341	1	0.977399936821309	0.511610368608858	0	0.643389114136676	2
9	83814578	83814578	1	*	0.411920749803646	0.490771887047615	1	0.269193435137174	0.40574322158933	0.735812807026039	0.0812770890421424	0	2
6	58611624	58611624	1	*	0.283477931915548	0.608537621447955	0.303868324380727	0.819635297456698	1	0.180867644856121	0	0.216283489892264	2
2	58921212	58921212	1	*	0.532315144835954	0.487568253351376	0.682973207297606	0.575053141691564	1	0.356088066017601	0	0.210617456793806	2
8	97714820	97714820	1	*	0.490069516807458	0.677123992734838	0.762141484414352	0.860476210664105	0.764771115025193	1	0.0981568114346209	0	2
4	145578242	145578242	1	*	0.364924337340347	0.356442142450009	0.258355956181104	1	0.394104600446099	0.817118988515226	0.0085000589272021	0	2
1	165154034	165154034	1	*	0.360115697154903	0.358858398543874	0.378312061708879	0.94617689373704	1	0.31177275725282	0.0448136112075283	0	2
16	90087515	90087515	1	*	0.0595553533483227	0.633313160549214	0.311165154306345	1	0.901129035318728	0.384762208011263	0.128203326656805	0	2
2	104687154	104687154	1	*	0.494170257167493	0.204171185113152	0.229356645881653	1	0.411014243226198	0.785220941973032	0	0.23038863127099	2
16	31155563	31155563	1	*	0.309232040756412	0.500174557335705	1	0.393717643051525	0.432456263166715	0.758770708818882	0	0.056587391382631	2
8	80393389	80393389	1	*	0.650362862606027	0.785988233083357	0.49447685136937	0.413324844263842	1	0.331212372493224	0.10710288978652	0	2
1	46425584	46425584	1	*	1	0.330521383612289	0.225488327184685	0.602337075116766	0.642440529550347	0.585849272830388	0.0692812707641537	0	2
15	93927000	93927000	1	*	0.881430234426015	0.912721834160231	0.593848058693276	0.634547573454325	1	0.634681911585989	0	0.335733981343976	2
9	48795327	48795327	1	*	0.553729207084193	0.891100718478928	0.333651115471916	0.707057084813282	1	0.323180434269258	0	0.444970633347319	2
6	95650518	95650518	1	*	0.646729306666226	1	0.697691238341418	0.370174243548532	0.667898046294562	0.894869841466106	0.265126478113112	0	2
1	30585021	30585021	1	*	1	0.438196288442697	0.612070408007477	0.338663616803335	0.746500938187744	0.627763190934325	0.329566476341216	0	2
6	73279905	73279905	1	*	0.529484131257668	1	0.566745600526343	0.326174807307938	0.652575281666696	0.734260176123191	0.0974831429964288	0	2
12	54405448	54405448	1	*	0.375529004753411	1	0.366349455652609	0.487822811164105	0.660179671996045	0.575254786378918	0	0.250772787407291	2
5	34822776	34822776	1	*	0.481137063677397	1	0.443384031313698	0.453405394938697	0.831251998707216	0.470733712791075	0.118667944582946	0	2
12	118391008	118391008	1	*	0.585161380190362	1	0.573567699494363	0.400617556862569	0.718185398391561	0.599670595634742	0.219187588753851	0	2
7	109170279	109170279	1	*	1	0.559446697028376	0.683503660324548	0.382588376633328	0.963689589594351	0.363792984253027	0.450798292697463	0	2
11	27220376	27220376	1	*	1	0.539413899156443	0.327910684330964	0.652121738188726	0.962769399286309	0.328711682166821	0	0.241357749996948	2
3	137016815	137016815	1	*	0.582711429839193	1	0.270778987083565	0.612236199731204	0.915750985098149	0.428680769936985	0.139024178444758	0	2
16	66191376	66191376	1	*	0.490953999269938	1	0.221055802664274	0.650163819420557	0.632586790104774	0.640050221585255	0	0.209363297700187	2
12	89479262	89479262	1	*	1	0.305148376902546	0.375251587240127	0.408648116965928	0.904893736599118	0.320682808902826	0	0.228808160412701	2
6	118379914	118379914	1	*	0.310598768455911	1	0.233511978189605	0.477025940471322	0.571763816780868	0.632250259580255	0.110530661347902	0	2
1	159929029	159929029	1	*	0.477510589850597	0.929246502849678	0.598971299373728	0.178383447361003	1	0.275292660485857	0	0.280546324378067	2
X	155644133	155644133	1	*	0.540988942675152	1	0.378159841611651	0.378257043111149	0.699389253322055	0.627637774662226	0	0.0712892571107493	2
2	74606282	74606282	1	*	0.866816119184983	1	0.683409893311313	0.438219269791587	0.937378280617433	0.915130816230916	0	0.377039456400544	2
5	49988665	49988665	1	*	1	0.542838970617053	0.237789530092585	0.661849072327525	0.819983694849461	0.755654704710225	0.213146856409427	0	2
16	53266540	53266540	1	*	0.786906638907253	0.968727374461287	0.305359859427519	0.919690289995066	1	0.730226770493836	0.596236549930364	0	2
6	45323834	45323834	1	*	0.657681071972956	0.639713485980052	0.376718184818349	0.273764648693689	1	0.302469397167574	0	0.187910360137849	2
7	74600552	74600552	1	*	0.32979609471344	0.74251669348286	0.171663301818786	0.585300878504708	1	0.281707839790372	0	0.0910822821830628	2
13	53304767	53304767	1	*	0.764743020786381	0.807648701594087	0.40404200484356	0.62374731375299	0.902642149635428	1	0	0.00374071914958694	2
9	53991186	53991186	1	*	1	0.274734246932176	0.457694201335608	0.398258839968807	0.95693450992493	0.486092444325771	0	0.179897455073265	2
6	127983745	127983745	1	*	0.757552779972897	0.59701003302532	0.321352405666117	0.599404930104365	1	0.721375916449939	0.025811695490462	0	2
12	114130764	114130764	1	*	0.396819141977127	0.974576631839394	0.445101039787459	0.567868550909509	0.649745968419962	1	0.393904623701785	0	2
10	108659125	108659125	1	*	1	0.0748298715542533	0.298922760266506	0.535450336025405	0.622675463630306	0.739216071071111	0.0512152909941607	0	2
9	48739756	48739756	1	*	0.496625895812612	0.921022589801538	0.486377013406355	0.622627595371781	1	0.747309782790235	0	0.203351694036864	2
10	68553694	68553694	1	*	0.684656868783509	0.857281896125557	0.860968691267892	0.402573040614589	1	0.788251694747217	0	0.495173549550285	2
1	130902673	130902673	1	*	1	0.197843116550142	0.829242828794714	0.110104749992194	0.868883233291378	0.643032695269586	0	0.198766040928441	2
3	19499574	19499574	1	*	0.725550313221464	0.767935176745593	0.503649079052473	0.724957534497007	1	0.633876376390119	0	0.532783118611454	2
1	187137542	187137542	1	*	0.978857175917879	0.530679065856237	0.475727635607526	0.706585218303715	1	0.704968874224012	0.354942796557189	0	2
4	145557970	145557970	1	*	1	0.267168169560327	0.262838501997176	0.686123537047352	0.722385440773349	0.667860916714941	0.290497361686922	0	2
18	84541008	84541008	1	*	0.755184618281593	0.631978714978815	0.799162580675264	0.193570411007806	1	0.540344777989839	0	0.215917373704743	2
5	100875704	100875704	1	*	0.365404092627941	1	0.223319081624453	0.386513088525516	0.957172787090861	0.537532480240497	0.0111824561696165	0	2
8	106701476	106701476	1	*	0.621819029785855	0.921345717169515	0.60508341927347	0.382423415993339	1	0.675323110996503	0.515410392751567	0	2
8	22544770	22544770	1	*	0.687199156711964	0.959647116380157	0.539806886097306	0.410061347993379	1	0.754192661482039	0	0.34485726092806	2
1	155322363	155322363	1	*	0.779547752538681	0.756508849218507	0.69391495634713	0.319012277103637	1	0.632735148600256	0	0.426306928198317	2
2	14992724	14992724	1	*	0.742353807878613	0.781175752111175	0.377098130244544	0.619180691061903	1	0.710004284211565	0	0.376521620921767	2
18	58837270	58837270	1	*	0.794887054268328	0.666352744870292	0.331720570820375	0.417362316099308	0.715825664372006	1	0	0.0832187831479482	2
2	132658636	132658636	1	*	0.400003863391115	0.9249506639221	0.480293411469745	0.354371142109462	1	0.50623594922473	0.398619626513243	0	2
4	7485752	7485752	1	*	0.835813278800566	0.643220083328263	0.83506684954136	0	1	0.663387336928685	0.125832737311274	0.196000796048932	2
13	28751304	28751304	1	*	0.447323561758467	0.788231803974466	0.554897812108067	0.20597920621702	1	0.461681582643354	0.335703900437945	0	2
18	24185772	24185772	1	*	0.356787620902875	1	0.562742031497434	0.119531566810806	0.550253653249755	0.22588446450272	0	0.029272101141512	2
3	148729374	148729374	1	*	1	0.881308933403931	0.515359728789277	0.448460567117626	0.616051535957241	0.489209382513086	0	0.10614765830669	2
10	105774597	105774597	1	*	1	0.747278032289267	0.350576332946245	0.534179606240013	0.726414252840082	0.259501527033124	0	0.0167060659109521	2
7	98469362	98469362	1	*	0.921823957930758	1	0.504539333085184	0.511911681608184	0.64865248063167	0.534009979068579	0	0.198846294650515	2
7	88192981	88192981	1	*	1	0.823048160216787	0.448519388866362	0.512044636738087	0.521773013578877	0.632354719034379	0	0.271033826689763	2
3	148729556	148729556	1	*	1	0.867260730070275	0.519333978938279	0.363411522461067	0.57174763669432	0.518704335033822	0	0.101190336195829	2
9	10909854	10909854	1	*	1	0.762899245685668	0.406788629729181	0.415865471474332	0.424578239615291	0.559080699231642	0	0.0237250961418592	2
12	89505393	89505393	1	*	1	0.618796628950883	0.255748927577627	0.633733332108157	0.554615899246577	0.320514869863053	0.144771115335806	0	2
4	5644417	5644417	1	*	1	0.762261377081306	0.43012179124853	0.391645671282532	0.837390035712675	0.0733041156020518	0.0404917891739302	0	2
16	95605570	95605570	1	*	1	0.815103143294613	0.261072645819062	0.578133131066998	0.414035816607188	0.658673727841048	0	0.153618305062772	2
1	189608837	189608837	1	*	0.652695309204887	1	0.359769491623249	0.317757805611315	0.597561685660983	0.304097961359706	0.0199261285434993	0	2
15	40131124	40131124	1	*	0.971275124570977	0.613898723472081	0.208296183144763	0.554801590229286	1	0	0.103604622864257	0.142380334299467	2
9	89793118	89793118	1	*	0.965480937841027	1	0.416706517687279	0.525688897990937	0.91286757725969	0.279782284637697	0	0.29780864361594	2
13	105267180	105267180	1	*	1	0.732251835508163	0.56215873429849	0.459303785885267	0.6123439315656	0.448739874906465	0	0.0922838933686742	2
8	67986711	67986711	1	*	0.888080650006173	1	0.375631515011928	0.668440005145203	0.927727077300979	0.199973139733367	0	0.020638504401883	2
8	125523388	125523388	1	*	0.973148025284899	1	0.850348627914126	0.390450010746861	0.718013664390607	0.51628105043735	0.224867410568508	0	2
13	109116755	109116755	1	*	1	0.592294145741474	0.1675468219929	0.686640095617839	0.673314781604005	0.187516987863477	0	0.00341323701453706	2
3	148762860	148762860	1	*	0.891953690005432	1	0.601041520591852	0.460488833943459	0.639444198780895	0.392148075592389	0	0.0970749015700374	2
3	118562206	118562206	1	*	1	0.95313704190218	0.612409830667952	0.525613662457229	0.647197682374456	0.434241426861864	0.0673727284200738	0	2
1	127954300	127954300	1	*	0.742488232469785	1	0.306899792889994	0.649317212217397	0.741078682564964	0.384123220729776	0	0.0194992085659903	2
1	127954410	127954410	1	*	0.708913606000953	1	0.30383236309257	0.601133257423903	0.732171267267269	0.374510492921832	0.0252707225853801	0	2
6	45026474	45026474	1	*	1	0.479063462577348	0.0625041752779922	0.685397472118816	0.777540779191241	0.162251483998777	0	0.0706895432736529	2
18	78215404	78215404	1	*	1	0.689962628217707	0.362615598774256	0.400148806777033	0.733763452326186	0.520383190276634	0	0.0129983625504253	2
13	106716032	106716032	1	*	0.718974318477859	1	0.350430391269985	0.423482400313767	0.601408612582927	0.717709461486951	0.0805291878646471	0	2
6	90391786	90391786	1	*	0.610693908230426	1	0.199639551517493	0.560647948440191	0.713672804252482	0.47496607179227	0.153410898526355	0	2
1	60793954	60793954	1	*	0.515471180835687	1	0.454422760468316	0.440769218471546	0.788070871746085	0.373600249347598	0.235157101000265	0	2
14	60059851	60059851	1	*	0.746696995067028	1	0.625871127682113	0.385268402424441	0.911225949014462	0.463807933836851	0	0.308456901283469	2
2	71735622	71735622	1	*	0.964621927423888	1	0.303785277703391	0.527351268416925	0.74601045098131	0.888956884829168	0.161301742475551	0	2
3	144362262	144362262	1	*	0.903978652884589	0.811067176097718	0.222646031812643	0.563231144872638	1	0.424505462225227	0	0.253082891968371	2
7	131882188	131882188	1	*	1	0.410313514167019	0.0911608004918597	0.578517527228546	0.819673988531152	0.355955714675879	0	0.194395541922475	2
1	174595368	174595368	1	*	1	0.710724306180603	0.070006896849887	0.686719202240236	0.898935724381952	0.239566046250913	0.141504932919907	0	2
6	142453482	142453482	1	*	0.826178000076286	1	0.240215825155595	0.470462865501128	0.772677471994304	0.400545166965349	0	0.0547694477580613	2
10	130439216	130439216	1	*	0.764168723097488	1	0.477338579066192	0.327877537951897	0.613658295066779	0.547538380621517	0.0957944438791366	0	2
4	63704324	63704324	1	*	0.891746447103794	1	0.270840530887634	0.445638684764125	0.832657668642203	0.508062629517653	0.0615318008931538	0	2
12	52644374	52644374	1	*	1	0.679225525422832	0.227329530481364	0.387745204258582	0.571979930136896	0.569481813519593	0	0.0221321313216745	2
15	4124876	4124876	1	*	0.778892837777627	1	0.535074673307317	0.61595911966185	0.774311167171724	0.547875463093521	0.0540860945808459	0	2
1	151083766	151083766	1	*	0.427173561369906	1	0.429961858946587	0.480851503459311	0.653554713031156	0.381274089066771	0	0.00836512565619826	2
8	88771454	88771454	1	*	0.225090277138132	1	0.140183010913479	0.659770636687035	0.824778189810426	0.0882689772782469	0.000583729215022075	0	2
17	63362328	63362328	1	*	0.883873423400112	0.871807779810912	0.306895451769094	1	0.758857933559375	0.609309202019145	0	0.406864192600082	2
8	13955228	13955228	1	*	0.897593921691049	1	0.820565497802225	0.483287730932265	0.719895395504676	0.666713453271229	0	0.202901108511955	2
3	126978764	126978764	1	*	0.907340378686324	0.891038960484906	0.473493168515544	0.84720048537486	1	0.304355233464714	0	0.199593711260082	2
4	95742800	95742800	1	*	1	0.626030315445052	0.432585272603954	0.784838447164651	0.503693639184701	0.51735707936649	0	0.033805226480942	2
1	172015696	172015696	1	*	0.352635683466069	1	0.521443538170457	0.451745831932901	0.676724446210429	0.194691327121598	0.0101560346886246	0	2
16	31149048	31149048	1	*	0.512110883815523	1	0.572176093756051	0.504561751618884	0.536760127016329	0.413106541624667	0.0937617607417417	0	2
18	10524820	10524820	1	*	0.462107732404459	1	0.660870440828855	0.397242217607956	0.654355644668252	0.259643572998959	0.139712318373528	0	2
15	44441208	44441208	1	*	0.588147807259144	1	0.536803966348704	0.494411445995155	0.940147599377252	0.130955434635679	0	0.0653424770464663	2
4	95742520	95742520	1	*	1	0.911110622369816	0.424933126884218	0.905423882036802	0.682044862971103	0.617566596185442	0.291207679234921	0	2
18	64936228	64936228	1	*	0.768675633130841	1	0.473378650924938	0.928957830673407	0.701333028857261	0.520269772676458	0	0.0442574972853133	2
17	21408402	21408402	1	*	0.552070982814372	1	0.797120345246113	0.451548768855462	0.55608625834302	0.580832619888097	0.222224748864277	0	2
4	119989808	119989808	1	*	1	0.534028986098197	0.672813661657533	0.59441609900242	0.971364938562623	0.055782708233339	0.125155625889136	0	2
2	71046888	71046888	1	*	0.512287864065413	1	0.607715022681767	0.597654300925055	0.838148052577974	0.142204238743375	0	0.0280152385205595	2
2	132051806	132051806	1	*	0.607585843020809	0.984994519809758	0.725231467600492	0.611413536668447	1	0.267833174800134	0	0.309874199792249	2
2	132052007	132052007	1	*	0.69914351527298	1	0.723357088406903	0.685088793357368	0.971174447804337	0.381150501042692	0	0.344719539078997	2
3	127162390	127162390	1	*	1	0.349551465604176	0.452775846622617	0.665958654093245	0.772206303742751	0.226238556981335	0	0.125133220359844	2
8	118817184	118817184	1	*	0.849156670540622	1	0.758601409940169	0.787092679450143	0.544729136357847	0.468552445207321	0	0.049252239671242	2
14	64719198	64719198	1	*	0.619439569542129	1	0.599095681979967	0.718229125737895	0.588550979932673	0.31255072723287	0	0.0618702137636196	2
15	95276771	95276771	1	*	0.280067010743521	1	0.360803437008199	0.732293758649286	0.471915287893776	0.379358723050148	0	0.261548325075407	2
9	81626600	81626600	1	*	1	0.729947043394005	0.568204244412889	0.785466166806016	0.543264313675978	0.577842341461725	0	0.313744628617489	2
14	73349330	73349330	1	*	1	0.765844000579638	0.79158811292311	0.544903936661127	0.510219036084615	0.504699544862958	0.107168161002716	0	2
16	97326234	97326234	1	*	0.988263221607328	0.990216895713769	0.553514630874195	1	0.374204434114448	0.753474343040382	0.0830816089669605	0	2
17	86353692	86353692	1	*	0.668103544484053	1	0.609107870481581	0.519541864393768	0.572260752729657	0.251677081790484	0	0.0134557800396379	2
7	58147366	58147366	1	*	1	0.756893636566438	0.63271026457989	0.583674132840362	0.535252927606589	0.411727849963186	0	0.151798541892287	2
13	108527225	108527225	1	*	0.817884357907866	1	0.767236842005393	0.539351780834468	0.636227035839577	0.368469961776656	0	0.127139967315917	2
6	17851554	17851554	1	*	0.629438466251633	1	0.68480753851559	0.455775342051923	0.605000061825165	0.160444004997982	0.0549700583697668	0	2
6	52471804	52471804	1	*	0.600379864555355	1	0.732891332101944	0.639195254348897	0.541446782097608	0.300011514170084	0.14514311318253	0	2
16	65815494	65815494	1	*	1	0.437014830725591	0.618472091986789	0.582327564092199	0.272667307408843	0.338228434305231	0	0.0493437969877756	2
3	101571040	101571040	1	*	0.372453285799693	1	0.618968075733472	0.490613853154233	0.409269163512792	0.25289882989502	0	0.0765689281758413	2
16	3232117	3232117	1	*	0.942954397583842	1	0.875535222196993	0.661296091208763	0.271529017492882	0.775909911148188	0	0.230266026537636	2
6	33675582	33675582	1	*	0.64953555909127	0.993367287314041	0.688840101969428	1	0.660338762554588	0.665258182958034	0.216803263558663	0	2
7	57590867	57590867	1	*	0.735496533705622	0.971597175066505	0.765880294562111	1	0.823586919252202	0.496602184470145	0	0.136631758947774	2
8	125686160	125686160	1	*	0.811089309039556	0.718990317903291	1	0.436601466017104	0.556339246048326	0.608574478078774	0.192444958962463	0	2
6	128474320	128474320	1	*	0.806461815426598	1	0.999369091010191	0.787940222300185	0.832487128196247	0.434122036646731	0.0976837135523081	0	2
7	91226650	91226650	1	*	0.861902984357075	0.576386751667323	0.426017072305914	1	0.620029723834152	0.398406529904606	0	0.199286202073161	2
1	142742158	142742158	1	*	1	0.629061943625348	0.88969769426359	0.827106924858703	0.400186452329181	0.699377694718191	0	0.00774653379178758	2
15	82111930	82111930	1	*	0.38549842729844	1	0.99472265946405	0.547958308837514	0.755074109110499	0.32209920897373	0	0.130485926314213	2
15	82112144	82112144	1	*	0.438292185509144	0.985115808250724	1	0.544527633618043	0.880204357422172	0.421005421608337	0	0.215135295995944	2
4	135905062	135905062	1	*	0.580516140288279	0.961360650676121	1	0.670613026559431	0.835911236762186	0.548462691894868	0.268317561472639	0	2
4	95448892	95448892	1	*	0.501706441771911	0.894838488262943	1	0.620813198878236	0.476701023422787	0.831230719949876	0.0906937736481524	0	2
13	76969564	76969564	1	*	0.907253416779855	0.384622037496216	0.553689556258834	1	0.420863712102591	0.781949142407507	0	0.0824275282244275	2
2	179662768	179662768	1	*	0.970016579042386	0.672894485801034	1	0.960697256971259	0.937127613567715	0.615910673144338	0	0.382178160910376	2
2	176248722	176248722	1	*	0.277723569235792	1	0.741430314576726	0.753022016898422	0.455933298641087	0.695223785246202	0	0.275759888525639	2
6	5436747	5436747	1	*	0.709660358812938	0.90845562630177	0.811630244196464	1	0.485341499602343	0.530238246734267	0.0829979687679726	0	2
9	118421161	118421161	1	*	0.840251110641654	0.842722230269942	0.943667533406965	1	0.804661841346483	0.272023154015919	0.0883019891846389	0	2
1	13608678	13608678	1	*	0.762399140936721	0.843061551076542	0.888833778514504	1	0.599547048730825	0.549209647812947	0.0899958565093084	0	2
1	175587380	175587380	1	*	0.550892278254209	1	0.877523057697884	0.963190574574378	0.475039925530522	0.583123542259369	0	0.130533728109636	2
4	148998359	148998359	1	*	1	0.621810261133337	0.999687086005778	0.927829609035517	0.722694909425689	0.336840036256736	0	0.241257665088494	2
19	57926626	57926626	1	*	0.901666177399043	0.458262730987293	0.642174089199511	1	0.592958985343937	0.506186949800455	0	0.271588177420633	2
6	140801443	140801443	1	*	0.485365475024444	0.964158874878487	1	0.759687440913463	0.493960063254494	0.579788904380697	0.125489106234043	0	2
6	127103090	127103090	1	*	0.339885550225078	1	0.565010275323252	0.676044824823838	0.417800441079676	0.413905107402987	0	0.118800212056846	2
4	126212132	126212132	1	*	0.418713172947535	1	0.783411656894634	0.491529353352547	0.546911720976096	0.257712843112615	0.0384407771486521	0	2
3	129613936	129613936	1	*	0.772082600815476	1	0.688640309278615	0.86674541348728	0.559036589724982	0.538321437642915	0.174763923543549	0	2
12	13508813	13508813	1	*	0.980918375330098	0.966570881385626	1	0.910103240307002	0.6682572338982	0.476289601058574	0.125625026581743	0	2
2	24642930	24642930	1	*	0.539443739720191	1	0.954467918848929	0.602871400766255	0.291808475393639	0.397930422351351	0.0319311429982381	0	2
7	91431962	91431962	1	*	1	0.388613751625099	0.690091357126802	0.758056609969396	0.482901295172235	0.174469508462818	0	0.0104319461001257	2
7	91226322	91226322	1	*	1	0.700786370711251	0.691019177432526	0.960740822264174	0.472874214073336	0.347950202858737	0	0.181549820262074	2
13	108603910	108603910	1	*	0.913894921597615	0.875268203437929	1	0.968297061326445	0.332308270404444	0.619743992961494	0	0.0937008796755045	2
4	105157946	105157946	1	*	1	0.793795293490723	0.973222136902254	0.977557117869373	0.6713399927469	0.254639357286349	0.273354265926456	0	2
7	89712908	89712908	1	*	0.78725377695002	1	0.889916861633465	0.886134407288986	0.184125260947078	0.384094594571134	0	0.0704308894101265	2
17	51502755	51502755	1	*	0.647160928832975	0.933982158752498	1	0.629700185625714	0.430795539624652	0.237307717536165	0.2226423691328	0	2
11	64435648	64435648	1	*	0.674406327898741	0.769199349728518	0.951596272940114	1	0.233673594011358	0.456538192136688	0	0.0780744607806344	2
19	5823480	5823480	1	*	0.502321307303605	0.941046904778885	0.823243115295802	1	0.315282522493872	0.131582152301041	0.0010818803996129	0	2
8	72295848	72295848	1	*	0.675735389015597	0.509197285848903	1	0.824749902824323	0.211104894169	0.367020305123757	0.082490607058119	0	2
5	45402740	45402740	1	*	0.897769452165836	0	0.126993455120092	0.627049368891649	1	0.399759780317022	0.0310747496808766	0.0440180491343244	2
2	107885774	107885774	1	*	1	0.0512972849454698	0.625277181769324	0.262726892240482	0.795648976366263	0.8157918320125	0.154304474129032	0	2
5	108549954	108549954	1	*	0.544996361613925	0.340151578291652	0.0825258049877562	0.606218591227702	1	0.356870983213103	0.0250055114622589	0	2
13	73274836	73274836	1	*	0.818139702566963	0.484039366260004	0.521240383380854	0.657567203463607	0.962597908008317	1	0.21214331477663	0	2
12	51982990	51982990	1	*	0.441462221443725	0.942826201291127	0.382557083674578	0.708671325666468	1	0.872074523723985	0	0.279810769760596	2
14	108994890	108994890	1	*	0.43715383825161	0.892913435760325	0.270329743631803	0.729097831812543	1	0.848267712119097	0	0.150655438860728	2
10	49603004	49603004	1	*	0.456774319107328	0.831047517288514	0.311326470034909	0.670273945116966	1	0.828317747612833	0	0.240354888635777	2
1	104986300	104986300	1	*	0.655545828762474	0.234338391012497	0.156149990809247	0.592444999938682	1	0.192622978398536	0	0.123562582910943	2
2	20673640	20673640	1	*	0.561861548626763	0.876107637893794	0.620055353286861	0.661330149795336	0.856822661217484	1	0.444217152219172	0	2
3	38280406	38280406	1	*	0.462938288350596	0.983954415089145	0.615850169452198	0.52719807382363	1	0.977340456203914	0	0.0599262005756438	2
1	75344658	75344658	1	*	0.861654040356214	0.456981007537594	0.361833676645455	0.830879417826107	0.843021571375004	1	0	0.12779130045475	2
2	37803113	37803113	1	*	0.72375700279057	0.730337849962352	0.354266350788655	0.678424681962473	1	0.833640768939827	0.430249326267215	0	2
18	80236268	80236268	1	*	0.734073805508614	0.779347995106934	0.121061427929606	0.891997756590738	1	0.935550862590674	0.343407144263695	0	2
X	103845485	103845485	1	*	0.38708004903651	0.620614951176337	0.163798398822407	0.471283786355434	1	0.363852507046098	0.0801901484818154	0	2
3	125938354	125938354	1	*	0.880371239601089	0.50319547008795	0.603007584900282	0.488533750841402	1	0.672482803070108	0	0.648145499785043	2
6	5401555	5401555	1	*	0.983704965697153	0.295293300251958	0.444396373007299	0.374379939736476	1	0.839143821530235	0	0.0112142314997035	2
5	12562128	12562128	1	*	0.778214404509351	0.335054998523019	0.499208017123689	0.22207698997721	1	0.569544777155471	0	0.0785989237829704	2
17	13668918	13668918	1	*	0.467023650578873	0.534751664342003	0.547870755233112	0.176992776289378	1	0.252762464382459	0.241306243569378	0	2
3	128712808	128712808	1	*	0.655266229079669	0.921211452738677	0.315044092114198	0.78580295070288	0.982454064640846	1	0.378248714187817	0	2
3	109051693	109051693	1	*	0.887692634121026	0.217807956526339	0.160084334499245	0.606662576700716	1	0.505064427090383	0.095620675713824	0	2
5	46347516	46347516	1	*	0.708261767345332	0.534416324742385	1	0.0604255147447697	0.797911095290435	0.987329640335194	0.448680128562435	0	2
1	145791918	145791918	1	*	0.525776646666718	0.500427950155218	0.534316617355196	0.269549377712295	1	0.730461067453222	0	0.0121823299643965	2
8	33540900	33540900	1	*	0.964326142759656	0.346943863322224	0.583922791123357	0.378635906495499	1	0.957285425612587	0	0.280082855961821	2
13	68726326	68726326	1	*	0.342425778608068	0.727376727098746	0.299035395988081	0.514516239392063	0.787914449285963	1	0.145870121961284	0	2
5	33295392	33295392	1	*	0.563471412905862	0.572069154688388	0.466643657605067	0.358863397166025	0.913528371918849	1	0.171746945014909	0	2
3	133902464	133902464	1	*	0.710263549100888	0.597665834739429	0.683623092956131	0.380074445556891	1	0.910214766027565	0	0.55895304564657	2
14	122598283	122598283	1	*	0.917820915520597	0.105793624687593	0.301297935620907	0.388970367357763	0.847025551963299	1	0	0.0380299706929381	2
12	65084880	65084880	1	*	0.670706500249677	0.395862633045696	0.241568040329204	0.562053785710773	1	0.607442456409887	0.371322748537866	0	2
13	31659276	31659276	1	*	0.784353785987491	0.349404641847667	0.681845959548866	0.395960703281291	1	0.815530806847326	0	0.486754943917221	2
16	63780965	63780965	1	*	0.267211284867007	0.782064565043083	0.314189981492566	0.59074331087852	0.987624649627708	1	0.115373333056853	0	2
5	38781900	38781900	1	*	0.579420247683201	0.108622891519132	0.0642900376495467	0.522240276719547	1	0.166577083000743	0.206818554461786	0	2
14	101804478	101804478	1	*	0.606696001762117	0.561098772914018	0.550977828135085	0.502421681734041	0.996768487556506	1	0	0.43215625091552	2
7	49399384	49399384	1	*	0.892722527605599	0.192325860741885	0.36974156416579	0.638522236344707	1	0.858055475863489	0	0.0956902574338395	2
14	97459790	97459790	1	*	0.623961256187965	0.248417220304904	0.171343122282906	0.632804166124978	0.572514124229067	1	0	0.00913649187567034	2
2	109257117	109257117	1	*	0.608281389593689	0.26140629485708	0.284704384021469	0.491815355065681	0.647572610013897	1	0	0.0118796740254482	2
10	29534695	29534695	1	*	0.570187571481148	0.382550274595696	0.0187670464294067	1	0.79717475017646	0.901800088982667	0.0831815671126009	0	2
14	123388080	123388080	1	*	0.737788554659434	0.146768368716493	0.327035807807256	0.584774085844671	0.534530243168981	1	0	0.180230614202739	2
1	88647815	88647815	1	*	0.0554633786344059	0.94147484700366	0.248762082339174	0.308343042728551	1	0.477133762885222	0.189751720034036	0	2
15	9600184	9600184	1	*	0.421468722083667	0.613102343823154	0.157702059624827	0.401206896094153	1	0.631578572402393	0	0.135820406930898	2
15	24589152	24589152	1	*	0.344986513817336	0.592095583605217	0.128648892503582	0.425928538431608	1	0.539458747037167	0	0.112310747442613	2
2	9558474	9558474	1	*	0.655896968437783	0.306542754444476	0.588221387424996	0.0523179550845922	1	0.436773041256441	0.294746828252389	0	2
13	108648031	108648031	1	*	0.602679407320876	0.761494172852485	0.334275489896554	0.516481720031962	1	0.902450383979175	0	0.498817219118286	2
3	148465797	148465797	1	*	0.422836032381867	0.380606734402195	0.133409262052307	0.219946125181644	1	0.34138508059347	0.0337968503295415	0	2
5	35183448	35183448	1	*	0.569298513952765	0.504007033232921	0.285986152000746	0.242499123305872	1	0.584448225591135	0	0.0937400281725179	2
1	187338541	187338541	1	*	0.195914793237087	0.884648061754201	0.126272077797661	0.378482554540531	1	0.655977422383896	0.0397809737539102	0	2
9	89239190	89239190	1	*	0.639730744061942	0.546599182602317	0.278156913388268	0.29216158995627	1	0.632839579129061	0.216062882568205	0	2
10	24381991	24381991	1	*	0.956667745304643	0.0542369990652263	0.184564236833631	0.21200087623106	1	0.524674034397476	0	0.0304130531996321	2
13	91924240	91924240	1	*	0.950760421826835	0.457312104156613	0.497077468881356	0.329994135823402	1	0.926463021993992	0.136427344997088	0	2
17	52448900	52448900	1	*	0.515880954000029	0.625115288827032	0.571440372302506	0.114490985319241	1	0.702645144593999	0.00139892486420659	0	2
13	108820232	108820232	1	*	0.413313408872046	0.699390793706646	0.436446618732336	0.266328179938575	0.551878700204756	1	0	0.24930484417185	2
2	21234774	21234774	1	*	0.773177784569479	0.700686203217306	0.411329332912872	0.382311037233021	1	0.979109150896133	0.290990626953993	0	2
15	19501644	19501644	1	*	1	0.205777725732668	0.0134829276916748	0.609537496748189	0.908969637478361	0.782467041377704	0	0.148232015113322	2
16	56670359	56670359	1	*	1	0.116777345299734	0.348871399209206	0.239797288612338	0.832541749074314	0.609982344829207	0	0.169637604637562	2
14	70962197	70962197	1	*	0.288487275358932	0.585747892721368	0.254314533998014	0.22244575626123	1	0.740602212117905	0	0.00441139624168763	2
1	150165348	150165348	1	*	0.439271305989156	0.22384638799557	0.293410033940249	0.0953956734348289	1	0.30015362742282	0	0.0530641655455977	2
3	87033584	87033584	1	*	0.621708682542247	0.270877698350444	0.48162276212134	0.209841511842917	1	0.407867311994387	0	0.422359665727915	2
4	145559812	145559812	1	*	0.497312282736302	0.227500177693113	0.425718532368441	0.117022634560436	0.19794328458684	1	0	0.266183019422069	2
14	95500790	95500790	1	*	0.39259033887428	0.246374776877521	0.37449940451834	0.00843369656997729	0.265715618367753	1	0	0.0199693541741549	2
12	52290615	52290615	1	*	0.449155035773798	0.183387626984938	0.0121108416722979	0.411238049983226	1	0.301287927323228	0	0.015510399506417	2
8	102534482	102534482	1	*	0.356970053944545	0.455813263625932	0.262868207437372	0.361220792581076	0.533544807364914	1	0	0.283559384104589	2
13	26388280	26388280	1	*	0.579625009531239	0.449491609674993	0.750464317727096	0	1	0.996257456329399	0.306713350631478	0.0019698967668317	2
6	8068517	8068517	1	*	0.427205868401114	0.402468186568174	0.0743358157306559	0.480178248076487	0.738544394729408	1	0	0.106412433585044	2
2	63239579	63239579	1	*	0.36393755209885	0.496729032595212	0.34296833276666	0.345894080551237	1	0.409177159039837	0.467784910658115	0	2
3	130880661	130880661	1	*	0.344449385307202	0.267409136497128	0.36604640771944	0.13034877585613	1	0.361671805413679	0	0.0710302050595743	2
6	42860545	42860545	1	*	0.405531866290314	0.165253547148998	0.229513957944233	0.234233374290046	1	0.269646940402811	0	0.0719964854389033	2
14	114418560	114418560	1	*	0.506854478688054	0.2598394665776	0.149685673628915	0.522656522069822	0.419803268947509	1	0	0.292272891055953	2
15	9555994	9555994	1	*	0.700395918767698	0.277263642981991	0.269946104402645	0.46690965199626	0.964683455109755	1	0.20492246647071	0	2
15	24589396	24589396	1	*	0.335417979929963	0.386842950645988	0.185394472712239	0.354568971887243	1	0.537977879271686	0	0.114579063916495	2
1	168773356	168773356	1	*	0.310181180788328	0.214844504264644	0.240922223478288	0.224413595372571	0.311892988711753	1	0	0.00561403782228447	2
6	93090332	93090332	1	*	0.396334132553228	0.359366894217748	0.319815842061191	0.409328550256015	0.663238313900209	1	0	0.208362194907972	2
4	112244825	112244825	1	*	0.419227197321333	0.306875261250757	0.575993710445914	0.110839721683078	0.687930959742464	1	0.174387934226853	0	2
8	98595001	98595001	1	*	0.212411029353308	0.63983954406586	0.663141511038768	0.129897895645483	1	0.672970424522695	0	0.272192468619192	2
18	84630400	84630400	1	*	0.420649763071258	0.48195235630223	0.549019188234409	0.307493043167266	1	0.674908691590139	0.496925030700282	0	2
16	97089004	97089004	1	*	0.471384128645247	0.218527989059365	0.345627921262707	0.264999896061165	1	0.608010840701829	0	0.201179878413772	2
10	44030014	44030014	1	*	0.372581838135326	0.363530750245925	0.510865659932226	0.0573731577338168	1	0.67309977843479	0	0.181626314469796	2
9	22657338	22657338	1	*	0.218661491269187	0.737480704199323	0.398019972683825	0.335836920921476	1	0.948151484053298	0	0.361812115124056	2
14	8232716	8232716	1	*	0.389319517419752	0.22071952728316	0.56878179486304	0	1	0.846411758926469	0.0355024083751289	0.0759036447388553	2
6	144278631	144278631	1	*	0.280551801201826	0.16742442170876	0.0599874729916432	0.32798725714813	1	0.276862369615391	0.108211293083377	0	2
17	60713139	60713139	1	*	0.398870115811572	0.362742752773264	0.289921428247677	0.38449728563825	0.78810789431613	1	0.270340313435934	0	2
4	46791616	46791616	1	*	0.377290263299491	0.399043858089738	0.837777653575809	0.0722017349943695	1	0.514476202697683	0.305847606345182	0	2
4	91939915	91939915	1	*	0.190390169062818	0.682150040415743	0.556114010077996	0.547874049770374	1	0.912878512197583	0.248256033809157	0	2
12	47036382	47036382	1	*	0.625939679118995	0.131677663992668	0.583956491439266	0.27897853732378	0.597712547815017	1	0.211663565192799	0	2
1	22269162	22269162	1	*	0.576109804456887	0.295374498783354	0.735640702991938	0.238523743899829	1	0.543679671675293	0.455607515034679	0	2
9	29921691	29921691	1	*	0.20913978790332	0.602307049280263	0.350103470786159	0.503528482158645	1	0.721036053409097	0	0.210505709512253	2
8	107015572	107015572	1	*	0.220163751390536	0.354220118758043	0.476750359320574	0.11960553738858	1	0.36485914792182	0.0434347991674541	0	2
13	31504557	31504557	1	*	0.165057898414607	0.523234695654255	0.410881517731108	0.320116559336769	1	0.674066508837684	0	0.000679456786825566	2
19	53768660	53768660	1	*	0.0947276875513702	0.281819699810785	0.307438823879424	0.194357310691937	1	0.0549778829115596	0.0140181619008024	0	2
2	161952072	161952072	1	*	0.166346206085642	0.234765373442715	0.0089772261102112	0.578170949800612	0.26400992687866	1	0	0.0114971665220683	2
8	106574567	106574567	1	*	0.0297685481251257	0.699685840673965	0.401259832336419	0.43576236836709	1	0.856492710257213	0.164184430153582	0	2
1	85500214	85500214	1	*	1	0	0.788512777665013	0.322986609388772	0.678201319781649	0.990727419328099	0.559653607418026	0.14764479021718	2
1	101153636	101153636	1	*	0.342065389763689	0.415455779688471	0.304847587062194	0.585308508411552	0.867027761275985	1	0	0.319960744313421	2
1	168717286	168717286	1	*	0.638758013319027	0	0.563649902130855	0.270782370057935	1	0.779642926045744	0.0512174214717371	0.191741263108016	2
3	147735494	147735494	1	*	0.144642963199409	0.313263827350588	0.171617817506902	0.489443221506215	0.613510002957369	1	0.117129564064889	0	2
9	45803194	45803194	1	*	0.314509774830241	0.502134345264716	0.750186593388105	0.197778415624765	1	0.763493686006458	0	0.523735618221807	2
10	65538623	65538623	1	*	0.316578362951558	0.255368467137904	0.162142204879513	0.486930428144337	0.586641603244994	1	0.224733404549297	0	2
4	76471428	76471428	1	*	0.106769690068742	0.305374855675275	0.00860143653090514	0.458706403949878	0.418956959922266	1	0.0659954290834924	0	2
7	138077397	138077397	1	*	0.457709578670939	0.126899947221931	0.173236180019338	0.50420910217591	0.966889469041727	1	0.0419071240238692	0	2
1	96500564	96500564	1	*	0.096845379556351	0.325613041048455	0.0923128727118783	0.475955231671343	0.560682699934257	1	0.108631340873448	0	2
5	118601603	118601603	1	*	0	0.699745615899522	0.454991971357817	0.355617118014033	1	0.722493337061491	0.287814835397594	0.123834506461839	2
7	25860574	25860574	1	*	0.156861663243913	0.295066173114072	0.375920965053185	0.199350601644734	1	0.243133597938857	0	0.257448705690694	2
13	8400676	8400676	1	*	0.245636292608701	0.114808902092059	0.363701510153349	0.118602335395205	1	0.526902264465909	0	0.0468053451845836	2
13	72640008	72640008	1	*	0.281575990217863	0.299656584429755	0.466687927373273	0.216256152306695	1	0.400274997827107	0.384041869021687	0	2
1	184091161	184091161	1	*	0.189045136275539	0.371311825700464	0.449903230360774	0.385211040721624	0.944516322426584	1	0.25675091011919	0	2
7	46280002	46280002	1	*	0.116931838741265	0.281692536548606	0.0993923735201026	0.537453996378218	1	0.584882758523953	0	0.166860951720303	2
18	39102345	39102345	1	*	0.113582718703906	0.610667748438474	0.463407116477838	0.210160036623967	0.991171030165886	1	0	0.261608358868546	2
9	76209092	76209092	1	*	0.36689212702689	0.410711170744188	0.590007813946905	0.118754151597034	0.954508849957827	1	0	0.356378447349496	2
15	60832852	60832852	1	*	0.483978615418693	0.165378321600825	0.338318128203787	0.270964821592679	1	0.781097422247206	0.276890774040192	0	2
4	104610823	104610823	1	*	0.674899687573707	0	0.0795738360200096	0.53599800575998	0.815661513733088	1	0.183542097976703	0.121407341627118	2
16	44644028	44644028	1	*	0.742003525269322	0	0.309860468966022	0.45761423786862	1	0.552261756947752	0.227450540118952	0.255539716981649	2
6	102810659	102810659	1	*	0.420455340515378	0.273436671503833	0.173413471660943	0.572808500436693	0.760876822369039	1	0.375946445549798	0	2
12	71768878	71768878	1	*	0.229781672637268	0.228971107197298	0.0948374099329796	0.428128353964644	1	0.433639524020336	0.198843547550002	0	2
X	50910238	50910238	1	*	0.226619510187035	0.522114602582376	0.357166816715769	0.474664215319814	0.809813799697269	1	0	0.488320902740943	2
1	114165226	114165226	1	*	0.123769931542169	0.251622312316237	0.202842939757936	0.302542122085255	0.945737175826507	1	0.0249860190026286	0	2
18	64467310	64467310	1	*	0.564740100746695	0	0.0957425353414689	0.498275121793989	1	0.126150112876795	0.372142577442209	0.0628838472598809	2
10	86262481	86262481	1	*	0.119372025058973	0.511474167078595	0.337136675571857	0.757301891521595	1	0.980652073724894	0.362412895881178	0	2
1	100591094	100591094	1	*	0.16766257433621	0.293464488684455	0.440336178480746	0.416023471340012	0.676874634118534	1	0	0.206351056711637	2
17	86126073	86126073	1	*	0.0690436686678332	0.326518540348444	0.678346952534682	0.0926096311035436	1	0.391707029770506	0	0.191291219794546	2
4	122248435	122248435	1	*	0.273424966606234	0.0572979052703229	0.507375950580766	0.487815539111431	1	0.905752308009835	0.103596967973514	0	2
10	101221904	101221904	1	*	0.164525097491651	0.202598230749089	0.108011121451376	0.763825815071019	0.645704393988285	1	0	0.157976865718239	2
9	78420182	78420182	1	*	0.250009196131659	0.112982946494267	0.255883690030775	0.504703289010941	1	0.861305646576695	0.0292666644821136	0	2
13	52003970	52003970	1	*	0.10709388286878	0.419450527455845	0.369146630750692	0.454510410168905	1	0.475246864631056	0	0.374313144563963	2
5	60335796	60335796	1	*	0.156122413533225	0.253658662142662	0.644192438968694	0.169182658464519	0.544172111382595	1	0	0.0774525918660542	2
1	15276008	15276008	1	*	0.319606340469076	0.258734803052059	0.430809670315857	0.536053289895308	0.871699525623688	1	0	0.221180909386751	2
7	46939610	46939610	1	*	0.0219988927131665	0.532818546594554	0.432475372824771	0.365288796849916	1	0.631209711411883	0	0.159537865749577	2
6	92269252	92269252	1	*	0.320129880365357	0.356530780485909	0.351943015310743	0.457937424845338	1	0.273847399053453	0	0.463460924461746	2
15	86333778	86333778	1	*	0	0.623300467053837	0.519284773665495	0.417512556166405	1	0.407952419612558	0.0417557953203588	0.32315472515459	2
2	148350455	148350455	1	*	0	0.42253432357829	0.390730411714452	0.457999322131903	0.378019850753405	1	0.151324402716877	0.0486331473662464	2
14	96518764	96518764	1	*	0.127435803518877	0.148496560403398	0.480221658557755	0.647212530357347	0.602456797216609	1	0	0.240497190706505	2
8	100612390	100612390	1	*	0	0.246366548490833	0.514735826832936	0.457039246015269	0.388109493494755	1	0.0814138929610504	0.195483347539502	2
10	98156165	98156165	1	*	0.343889286663916	0	0.264650090626797	0.628645185968946	1	0.383947441397212	0.110446312620217	0.149053597298319	2
14	99324751	99324751	1	*	0.156897445777784	0.0857923528586395	0.219812846096614	0.751688834260055	1	0.369521679970951	0.367581305988488	0	2
3	145743078	145743078	1	*	0.143979778310176	0.117409227346266	0.529595134936505	0.614395888378551	1	0.699815321907297	0	0.421427323354895	2
17	11144032	11144032	1	*	0.288182627669446	0	0.64013096548591	0.444221539612248	0.418317980232771	1	0.140290727003051	0.0527576493200378	2
10	101198274	101198274	1	*	0.281856799555453	0.239450221607486	0.522145382255855	0.800152343672882	1	0.801991956441607	0.347023709252341	0	2
6	67424992	67424992	1	*	0.16191316743714	0.768647114009995	0.611298158599119	0.741235472170096	1	0.776026794532702	0	0.45000254850984	2
4	99299426	99299426	1	*	0.503416165288926	0.382995020055619	0.969047391626504	0.332760971280662	1	0.704909939005761	0.438333508913218	0	2
3	21977604	21977604	1	*	0.060447583948974	0.522839544502008	0.550234095688265	0.509193074742615	1	0.513348932764727	0.131967650318056	0	2
10	77478558	77478558	1	*	0.244745231510922	0.36697547134489	1	0	0.796114207869573	0.493956531175094	0.242524133104006	0.0177656294456993	2
6	71747023	71747023	1	*	0.649741138036895	0	0.305595626063867	0.81061632662948	1	0.503962724682897	0.244031419194132	0.0825269723553134	2
16	43598295	43598295	1	*	0.407071668066097	0.276420156221394	0.544851514273026	0.726509660841165	1	0.843786191706536	0.263352544702064	0	2
12	44572630	44572630	1	*	0.429248981778748	0.209470624972561	0.749556205721153	0.271347453400801	1	0.533542539653232	0	0.232274112925429	2
15	28146302	28146302	1	*	0.136022465497304	0.51301493197654	0.365855747062855	0.766697186798453	0.72932341748245	1	0.223149251025047	0	2
3	79484559	79484559	1	*	0.140705320107684	0.267929331181255	0.396724065683377	0.305720445369731	1	0.207761819167224	0	0.0233543420199508	2
4	50243576	50243576	1	*	0.00969672074429965	0.422306121978818	0.375155382112031	0.391013622213263	0.406195764585259	1	0	0.00683092874868602	2
16	48716760	48716760	1	*	0.346531451503508	0.315502559632707	0	0.927296905808831	0.515362489788576	1	0.102577778734003	0.128575956508804	2
1	132952134	132952134	1	*	0	0.815561700256046	0.487436309654329	0.595319471586923	1	0.758654916074117	0.0379316209672068	0.295930883538688	2
4	55341934	55341934	1	*	0.279921313233897	0.524951543288142	1	0.195089770123424	0.933557911328888	0.756394567420069	0	0.275951215807674	2
9	25069306	25069306	1	*	0.146272151764901	0.564089748763448	0.674274264752426	0.331154924389268	1	0.587259497250896	0	0.204349994878663	2
4	103924166	103924166	1	*	0.190789377595711	0	0.381608678562143	0.157067966991375	0.389338399542056	1	0.224864318251732	0.159542452930066	2
18	61830869	61830869	1	*	0	0.122683464531616	0.241759729962294	0.244240256389171	1	0.382270740938041	0.21337707202076	0.111513755221314	2
13	71180455	71180455	1	*	0	0.0211156368863857	0.264167136712117	0.144794340393373	0.314927679032365	1	0.0730527317535166	0.161438629497975	2
7	109824520	109824520	1	*	0.0652853494600647	0	0.015045839875081	0.461441551888814	1	0.37183612317969	0.0729053161620155	0.196977928281462	2
3	54746002	54746002	1	*	0.0647290973796204	0	0.401962393510582	0.151590664253251	1	0.472755041480383	0.158772733782063	0.203383949093254	2
X	147055994	147055994	1	*	0.0568505249432176	0	0.320630468077864	0.36676432859416	0.891428333548722	1	0.0647251799851652	0.340284832010681	2
5	67796810	67796810	1	*	0	0.21877924031386	0.339612531647479	0.439900993623469	1	0.995427896298272	0.226370956133161	0.336420066514049	2
13	95943106	95943106	1	*	0	0.080958946763377	0.182892910749404	0.425947747357461	1	0.618672451928459	0.212225882745243	0.0452006650044743	2
12	9584846	9584846	1	*	0.169691847027169	0	0.408585935342194	0.288309770944683	1	0.704132413844399	0.162433264903078	0.129104358827648	2
4	65697574	65697574	1	*	0.0150178282436935	0.029744601521123	0.126121117751149	0.466866263276739	0.853167914379327	1	0	0.256471364032135	2
13	99243102	99243102	1	*	0.0861918073016593	0.0568443348520523	0.184504534921218	0.454407229285363	1	0.851527201560747	0.301808898837403	0	2
4	74906974	74906974	1	*	0	0.205423116266899	0.274179063400252	0.638486641051489	1	0.814802782963497	0.355384714394927	0.112790123481357	2
1	173350314	173350314	1	*	0	0.623429055931489	0.700692653038869	0.338124880494573	1	0.61758488681551	0.38722827159521	0.383996703371112	2
3	109400622	109400622	1	*	0.36177625917291	0	0.418364339009097	0.369880947395439	0.326815354848107	1	0.127228755995648	0.42955657471639	2
2	47074110	47074110	1	*	0	0.194469861823472	0.573784257075591	0.16079017880275	1	0.60552780773241	0.227584155742294	0.166243660995915	2
5	74641424	74641424	1	*	0.199196471214112	0	0.103405471693689	0.568830737317282	1	0.466665631335155	0.265498417549954	0.124059018698795	2
3	147413648	147413648	1	*	0.296941960427146	0	0.484191209570049	0.243151459129976	0.353594017280938	1	0.1247810075393	0.297042709946056	2
1	136306878	136306878	1	*	0	0.255635142103753	0.87029532754578	0.0929551399955878	0.628291685837548	1	0.110655188689216	0.277552431826349	2
12	82197309	82197309	1	*	0.0674087243550836	0	0.400908510893798	0.509896624262858	1	0.720971250410672	0.106148613609809	0.124255078181558	2
12	36081759	36081759	1	*	0.238682109388742	0	0.0395997622866971	0.824936839335918	1	0.464732313001563	0.16365056879235	0.213489289965277	2
4	62877392	62877392	1	*	0.164800091133468	0	0.682094739481192	0.347876539664052	1	0.959646059856966	0.28536309106979	0.0762385134250736	2
1	167878727	167878727	1	*	0.22997110271334	0.00492696728312509	0.415259835588651	0.67605770305756	1	0.892048010305691	0	0.357330780118612	2
10	73788646	73788646	1	*	0.120059189784738	0	0.255443833806262	0.391918540169127	0.445232590802094	1	0.10081277729542	0.121184934136372	2
14	46491840	46491840	1	*	0	0.122039586370483	0.276892767783495	0.503471449521191	1	0.766477201801621	0.0969900177550626	0.10205826894102	2
4	71204649	71204649	1	*	0.0509862684785917	0.0981320848024962	0.0216841029644458	0.82829857397711	0.966320908799567	1	0	0.0490735482071485	2
1	75131698	75131698	1	*	0	0.145075188828351	0.517406921842537	0.120369912001831	1	0.248895636633035	0.331509437168446	0.207574671135344	2
17	6492725	6492725	1	*	0.140532404445918	0	0.0651261466035652	0.554776319452883	1	0.244939610305826	0.222695590503977	0.317806482518629	2
16	74470480	74470480	1	*	0.186877351234228	0.128921134355184	0	0.930292116109574	0.685972681801816	1	0.410257409735463	0.414041237898937	2
18	44931642	44931642	1	*	0	0.0103385554321749	0.41696448082757	0.502776101872781	0.96753179869092	1	0.318377940672452	0.269639175544205	2
3	32494376	32494376	1	*	0.380435306679596	0	0.697464020979933	0.335481946071188	1	0.972121089491182	0.36367952458607	0.488045658310355	2
8	78709106	78709106	1	*	0.0290705717789129	0	0.367835536731654	0.471263911483095	1	0.725275356221463	0.305133617484299	0.492305129346635	2
14	22578428	22578428	1	*	0.258645222485422	0	0.275428440290498	0.563045189586683	1	0.461650544435456	0.626209610006024	0.142560030987641	2
2	145881020	145881020	1	*	0	0.203829563899611	0.415815167701613	0.454781936389051	1	0.544401231560843	0.390524508233446	0.339327514139907	2
16	11553248	11553248	1	*	0	0.116480171838678	0.826226810131107	0.398611967252459	0.929536914978776	1	0.246874186501541	0.329778505277444	2
12	8295710	8295710	1	*	0.374779964201671	0	0.603405943163542	0.533286253228943	1	0.608942843923661	0.221138080718833	0.459387410765978	2
7	99314786	99314786	1	*	0.101306665000214	0	0.382340144579339	0.301715274450855	1	0.306671637903103	0.249140502747974	0.165085918875084	2
9	22655076	22655076	1	*	0	0.253897981254441	0.430335189461421	0.290652691580772	1	0.187890601223883	0.314259795107281	0.165220415582713	2
6	63257566	63257566	1	*	0.37719392407033	0.162572726618885	0.257472556219344	0.871514876868127	0.311624563033187	1	0	0.182079350612496	2
3	72939708	72939708	1	*	0.324337659591694	0.330620780399929	0.471953322401721	1	0.886045825562433	0.893298886050673	0.126444600092818	0	2
13	101632769	101632769	1	*	0.165941684903562	0.565178770298079	0.603815402728518	0.726905400490604	1	0.504303350899577	0	0.308028574634555	2
16	81902140	81902140	1	*	0.388659941199598	0.348945851047339	0.731157377958202	0.996682803436942	0.888714378889558	1	0	0.265506170850705	2
8	108749245	108749245	1	*	0.571274215502713	0.0713268692426748	0.436905922363499	1	0.8595319017317	0.758075665506791	0.27010553155452	0	2
2	72083320	72083320	1	*	0.193384062627603	0.240757659472163	0.592968402604383	0.500347957555646	1	0.459014362135293	0	0.00309792203426452	2
16	22097798	22097798	1	*	0.26807247803851	0.347311317652198	0.761259925225101	0.553643115606998	1	0.685509401786354	0.208061426228744	0	2
5	73937952	73937952	1	*	0.426745368331074	0.353684476310215	0.747302109744596	0.775120672402866	1	0.818547536990966	0	0.373321756929943	2
2	135823868	135823868	1	*	0.410273318683673	0.0322299966090202	0.785188165683132	0.468781953148844	0.538527474837471	1	0.153524572823178	0	2
2	72083269	72083269	1	*	0.193414545829344	0.105708843400352	0.639220054972408	0.527962268109482	1	0.497101992756268	0	0.0244032486796592	2
12	8998530	8998530	1	*	0	0.678330984977576	0.779656178661914	0.916721422340777	1	0.712669718826831	0.11203383885013	0.0816699237828575	2
7	30045836	30045836	1	*	0.0472423969316578	0.488431239133349	0.521055682022163	1	0.755722868722056	0.707237628837275	0	0.0375508063180329	2
10	5481020	5481020	1	*	0.174873203530217	0.00214894308859263	0.777443628728125	0.325850902727082	1	0	0.0115282091618013	0.0216629788518073	2
3	9844370	9844370	1	*	0	0.327056797745652	0.631753871512389	1	0.697689669561284	0.805219971272347	0.404389773982529	0.252426193963497	2
3	116493528	116493528	1	*	0.177108593109192	0	1	0.576488286883125	0.647806603632335	0.912378830658996	0.185808732772029	0.142212684143112	2
7	90175832	90175832	1	*	0.0106447624036309	0.185821182759168	1	0.483899414036935	0.678580980760543	0.55970368767019	0.251332555738675	0	2
5	84417546	84417546	1	*	0.227090765160892	0	1	0.707538159598877	0.432891076715659	0.912104481675782	0.229481438793485	0.130038998665649	2
3	62436034	62436034	1	*	0.300523135086042	0.47492835675021	0.78018124512794	1	0.853543634580515	0.720684769371518	0.170129271630119	0	2
12	111227383	111227383	1	*	0.423596874163452	0.659133713734124	0.797474930092543	1	0.701098460737784	0.847816296466435	0.527622761292518	0	2
10	76358104	76358104	1	*	0.0422903807928864	0.70239941948297	1	0.777075747410252	0.795823880080055	0.517070875743886	0	0.128421925718295	2
3	97955685	97955685	1	*	0.183554762757681	0.215819284813011	1	0.723232685657171	0.798860325029299	0.313806970599197	0	0.203996607457621	2
6	99905196	99905196	1	*	0.707894311312185	0.413849038050354	1	0.619026416020491	0.807665910681999	0.339411572749367	0.128647011704647	0	2
5	100861964	100861964	1	*	0.764624800794028	0.456902754882406	1	0.81054457162302	0.681395970797444	0.582540697952261	0.131224985676965	0	2
1	92883440	92883440	1	*	0.128851196660024	0.994748753293605	1	0.589430012274506	0.861418447475324	0.397927884973838	0.372210071633315	0	2
1	106866876	106866876	1	*	0.468343094708361	0.752644881971048	0.674782281585421	1	0.739276484102579	0.424407623921195	0	0.248295592720254	2
16	11509182	11509182	1	*	0.596217796960865	0.688456778852717	0.901124226326804	1	0.692381570169864	0.48132085420978	0.0535719528805477	0	2
18	84115692	84115692	1	*	0.646760223255703	0.471817748154981	0.695054780604389	0.809044546407964	1	0	0.00565916028295249	0.115373336889385	2
10	76118902	76118902	1	*	1	0.297542955516747	0.933434025973943	0.986042927568911	0.869650159241177	0.401000122686372	0	0.317128966636121	2
19	40357236	40357236	1	*	0.362401239453478	0.87579002149431	1	0.748456710238641	0.823624202988542	0.449473177206761	0	0.53269078100493	2
5	69986185	69986185	1	*	0.561258696765966	0.287203433289501	0.407944437751431	1	0.28128248090871	0.653521345888454	0.252223200667716	0	2
6	145793504	145793504	1	*	0.634503981228235	0.552760110356428	1	0.656320453127177	0.638264064904644	0.663762122438239	0.183893203519286	0	2
3	101469935	101469935	1	*	0.760150163434938	0.40291166974876	1	0.628077842062404	0.812408948529433	0.413046766603188	0.15906475738111	0	2
17	48931584	48931584	1	*	0.575655336082385	0.349363855771864	0.339298015170569	1	0.634213837185327	0.457168932559015	0	0.0959885165019579	2
11	101360732	101360732	1	*	0.407745636204625	0.806873324042916	0.703895493143772	0.842842370520764	1	0.294964716995083	0	0.249156646163323	2
3	90629578	90629578	1	*	0.335451701596114	0.539053684811491	1	0.756025927124982	0.384503403651535	0.515996809218366	0.0558818120131902	0	2
16	33012762	33012762	1	*	0.262543244445613	0.689590483029312	0.997613879996388	1	0.415442963798181	0.331603892903233	0	0.0896655791908404	2
1	119997686	119997686	1	*	0.488426861892634	0.0862622087238809	1	0.497839432169501	0.473889075464539	0.352119749359618	0	0.00927247290656254	2
1	89131038	89131038	1	*	0.0288853546737494	0.593100507517251	1	0.897349810640594	0.674840820468219	0.284580588368665	0.049426391777869	0	2
10	68961256	68961256	1	*	0.279808236059215	0.0219914438157509	0.0932466845465877	0.267287452529666	0.706775998596248	1	0	0.404657013738749	3
15	7226640	7226640	1	*	0.189160428919065	0.323842812727751	0.219062807315679	0.335015214598653	1	0.688998324206851	0	0.595983482524825	3
2	13011595	13011595	1	*	0.0212590554242666	0.11178029945367	0	0.174742716273883	1	0.371060258134622	0.0858230311007994	0.14501634775447	3
12	102936284	102936284	1	*	0.27771890084836	0	0.352269685136077	0.0222218161756285	1	0.984295881038784	0.25568225038449	0.130418210884922	3
4	29791763	29791763	1	*	0.481213586897587	0	0.200134809136175	0.340772782843664	0.827241003296783	1	0.557104983294785	0	3
8	97378406	97378406	1	*	0.130719312669535	0.130955870391871	0.263443168045838	0	0.748183341232644	1	0.140551479967797	0.255426839149309	3
6	96422304	96422304	1	*	0.0305816979333582	0	0.033851003622848	0.00711448217197622	0.493159612429623	1	0.0874679776443287	0.0655153959546266	3
16	51296863	51296863	1	*	0.11952245164483	0.192866047460275	0.172777704714521	0.171609098784117	0.960585257253161	1	0.404329401971733	0	3
6	114090052	114090052	1	*	0.441690108461542	0.0748820386107243	0	0.511304804721467	1	0.170856060484873	0.389716189020778	0.158459522477516	3
12	49676406	49676406	1	*	0.110355780336965	0.428110238711509	0.276612750278728	0.217554344330365	0.778329746487936	1	0	0.545733475256513	3
14	115827102	115827102	1	*	0.0703274430961559	0.284543271566182	0	0.319147877909366	0.654088789649428	1	0.102333766244494	0.268169102443811	3
6	55788652	55788652	1	*	0.443179391990729	0.00879472279137665	0.46747568145208	0	1	0.793647495098123	0.181092204992238	0.293753769347404	3
8	16686463	16686463	1	*	0.121135870866183	0.310116301039724	0.326974737543889	0.00735530592348796	0.996907847105592	1	0	0.524292220067554	3
16	18159614	18159614	1	*	0.00635572154580082	0.250175694633373	0.0171256886843086	0.14258172317367	1	0.85566769877777	0	0.33705129899568	3
6	59369503	59369503	1	*	0.142755418657867	0.245393678322766	0.31204037615493	0	0.807733950543029	1	0.273248801579319	0.227169962417653	3
4	79104232	79104232	1	*	0.334558284912897	0.138193207011979	0.402894146394767	0	1	0.929881363564985	0.170910199761284	0.345466678123122	3
X	120606959	120606959	1	*	0.228031909288549	0	0.0812986279670643	0.0718558973436834	0.721330448220245	1	0.0864244008877152	0.160514537407508	3
4	81279752	81279752	1	*	0.0861016013871472	0.357754444018728	0.310684805269627	0	0.951781730262736	1	0.206150510642391	0.230185152244408	3
1	85257945	85257945	1	*	0.0830376776738718	0.162303238362163	0	0.29870544607945	0.313270412572479	1	0.0214734037379078	0.213893766155355	3
X	120440680	120440680	1	*	0.34087674054061	0	0.111894111754981	0.287511636235246	1	0.768426156047743	0.105654138447823	0.22235027327597	3
4	45855999	45855999	1	*	0.147545774257417	0.192456850934176	0.377035240854276	0	1	0.234436908812224	0.267520386138866	0.0823406224824907	3
1	12084432	12084432	1	*	0.177392244961335	0	0.162726408158504	0.0652991362466318	1	0.569420266451431	0.00777190547854213	0.166423241779389	3
16	60605330	60605330	1	*	0.00816184823918903	0.30046813484215	0.18060272047846	0.220362186168594	0.610408217147019	1	0	0.34870684650164	3
10	50657508	50657508	1	*	0.154490861702864	0.0821597868740802	0.176907271885798	0.134703975194774	1	0.470424931009931	0	0.270834424915278	3
17	83962246	83962246	1	*	0.115054949264684	0.373934369507677	0.118297101449746	0.411464964060445	1	0.498407771758632	0.438740830869142	0	3
2	37575956	37575956	1	*	0.185758064045496	0.00851967531940493	0	0.230350222238791	1	0.615086504815204	0.0835285411547723	0.0410921108756343	3
10	5480283	5480283	1	*	0.0374730154623122	0.131288524805752	0.145805350509842	0.0810908164152665	1	0.454769955708212	0.125530036973473	0	3
5	4948500	4948500	1	*	0.176256378163128	0	0.0687997230591894	0.160852911258614	1	0.872891334084234	0.0825308268729456	0.0341673029063549	3
X	66469958	66469958	1	*	0.419100351569451	0	0.274068588981204	0.0915238175102688	0.769745643157526	1	0.0692411343337752	0.309799952059495	3
17	80299308	80299308	1	*	0.094121909135311	0.132530163009798	0.00599846566379399	0.181636887996819	1	0.484379348702911	0.18726292603811	0	3
14	105803062	105803062	1	*	0.702375975945345	0	0.367925464728205	0.303430313366308	0.815515645650165	1	0.215892087714881	0.427320571387891	3
14	92367246	92367246	1	*	0.243379986473526	0.0363917707105685	0.155195727991081	0	1	0.649339886181431	0.162613336359253	0.0102517148554742	3
6	118930014	118930014	1	*	0.466758656801951	0.0104041923138339	0	0.221043828564544	1	0.540537218649386	0.269008727128196	0.0143480557904516	3
13	27342828	27342828	1	*	0.150187170296008	0.357052193977956	0.22022537123452	0	1	0.749873104343852	0.00517002099527444	0.284964563878018	3
3	129379258	129379258	1	*	0	0.422806908202959	0.210098172946321	0.0676328126711116	1	0.0221471955089399	0.182773297517589	0.112268910344734	3
5	75835629	75835629	1	*	0.202632466124694	0.185880061695833	0.0968612924366137	0	1	0.862753596093734	0.0961684801700322	0.0615571145744962	3
4	86225822	86225822	1	*	0.0114824756905387	0.332887975786929	0.0101038185995123	0.105693867655571	0.449123093249282	1	0	0.144725305499397	3
14	119282371	119282371	1	*	0.216658726089465	0.160854119059577	0	0.122757341311719	0.833971066717036	1	0.154248906379752	0.0263810164186588	3
X	78423154	78423154	1	*	0.265400456392852	0.204449257025663	0.136250597051529	0.0972216839687098	1	0.480949815558287	0	0.22033061989871	3
6	56481078	56481078	1	*	0.324648512546625	0.337783849619235	0.11762068785805	0.324246517127104	1	0.796027133239906	0.414332942027447	0	3
7	68062871	68062871	1	*	0.263995200849713	0.30359036422323	0	0.438811434249835	1	0.606437808618008	0.176192459084432	0.174935472450503	3
1	178945109	178945109	1	*	0.321311486662465	0.151544061261644	0.111731085170228	0.172000617463141	0.855258894812411	1	0	0.19215387754967	3
5	85622180	85622180	1	*	0.525800617933771	0	0.0702866828757981	0.34957752104377	0.708023321370013	1	0.2464488413215	0.073245897607866	3
1	184310808	184310808	1	*	0.294843708271872	0.168737970431722	0.123022177291603	0.205428914081268	0.557234684777386	1	0	0.39670142288836	3
10	125584472	125584472	1	*	0	0.353702188087557	0.0437967829164332	0.143316222374483	0.742527059299297	1	0.174938530165277	0.0796347574587058	3
3	9550342	9550342	1	*	0.190908391686795	0.121471150725764	0.0934497136426979	0.0948674904477729	1	0.247872501144993	0	0.223622595353267	3
12	42559658	42559658	1	*	0.444245641502892	0.0250013383181845	0	0.250001557173057	0.926094849735246	1	0.245546495339453	0.0959205263106605	3
6	89257714	89257714	1	*	0.155625254341894	0.109049261619833	0.0783442303590918	0	1	0.608150281806509	0.0340258602302501	0.123515966880039	3
4	147405401	147405401	1	*	0	0.401148947254311	0.0996716918730021	0.181218334699387	0.519398485792345	1	0.106840787575934	0.151506785909356	3
13	102542356	102542356	1	*	0.307956442062024	0.0235219658306691	0.00752236559148415	0.198463417281905	1	0.369766036669124	0	0.200640014136288	3
13	56266656	56266656	1	*	0.468204135550666	0.294071001267992	0	0.617151278986113	1	0.667770329672459	0.205822877706288	0.41424172245844	3
X	162868518	162868518	1	*	0	0.58184603329405	0.117513317795594	0.123972442901663	0.95297328554351	1	0.185614621533799	0.224125876145521	3
17	9506572	9506572	1	*	0.262605017104219	0.259431362148207	0	0.142154549037209	0.955833408091704	1	0.0553404937186816	0.236454301998744	3
16	91036048	91036048	1	*	0.240657059060983	0.639455952815192	0	0.69058463847168	1	0.725334148816474	0.448326225795564	0.330027419390704	3
1	172161320	172161320	1	*	0.381410385902528	0.455316917662624	0.673191297158784	0	1	0.509562949408472	0.308011946001243	0.421504006561764	3
8	61522505	61522505	1	*	0.064154680607039	0.442791954428793	0.301097710023891	0	1	0.668398650355419	0.25005387511556	0.168205034755116	3
15	25449979	25449979	1	*	0.528777738390365	0	0.153980419123007	0.123512927405775	1	0.952969343997103	0.392151731116093	0.0125707930105097	3
5	9073575	9073575	1	*	0.214751081624716	0.339892838972647	0	0.341810592368585	1	0.612074106112392	0.171864073885892	0.249510179208658	3
18	6627701	6627701	1	*	0	0.546149708144523	0.163802571813313	0.165148049858948	1	0.740761917877718	0.134352355607774	0.267747386963278	3
X	57935932	57935932	1	*	0.313854311268202	0	0.0807452720623238	0	0.746810308325718	1	0.154179012796714	0.196822208485407	3
4	78800148	78800148	1	*	0.127727489617551	0.252388041357996	0.171656150011562	0	0.670785161145123	1	0.0588090214242857	0.34055388654457	3
12	52832358	52832358	1	*	0.223381892577666	0.18455503769822	0.221811379287621	0	1	0.466890502175634	0.310981029060382	0.10157533744229	3
15	10144658	10144658	1	*	0.167001993038277	0.129791671174181	0.099993624325156	0	1	0.5290569074653	0.229170336856182	0.121551348784717	3
12	65194471	65194471	1	*	0.333371802761044	0.0155392690539988	0.188842384540855	0	1	0.461107874497275	0.263850431393918	0.127212078195795	3
1	85088038	85088038	1	*	0.325886780771157	0.0767585739509961	0.0589161568915871	0	0.965550607709433	1	0.0872519220937163	0.319788844433439	3
14	118491178	118491178	1	*	0.416357959271497	0.0374572945723991	0	0.104849820976115	0.990791014530224	1	0.274119584057658	0.117606049418077	3
X	155170396	155170396	1	*	0.102547488920559	0.362625759776287	0.200506116759804	0.0995764625192523	0.693155236278898	1	0	0.481959424034557	3
16	5374972	5374972	1	*	0.115628929974234	0.3549570707018	0	0.330648668000457	0.692733260842151	1	0.327519117437228	0.174239902622479	3
X	91780722	91780722	1	*	0	0.319057045570263	0.176415733045595	0	0.825829529951189	1	0.251717258080248	0.18116819323875	3
14	14513628	14513628	1	*	0.464969280379916	0.0873903327138014	0.475437254701918	0	1	0.315394184654988	0.578830042317627	0.0172372167456751	3
1	155196117	155196117	1	*	0.145401205319373	0.155982020962428	0.102617698600877	0.0394767263719305	1	0.360093256376844	0.251116226736039	0	3
18	62063434	62063434	1	*	0.0490770491473114	0.412347628938324	0.283460915931651	0	0.868339232491363	1	0.101015250463393	0.333370784538692	3
13	15759376	15759376	1	*	0.250028131513082	0.0978691818443982	0.100576105832411	0.0661773477519267	1	0.324057240920897	0.302784063640664	0	3
13	95942816	95942816	1	*	0.158195037774562	0.222889376836633	0	0.295844542253065	1	0.623560430654386	0.304816858520143	0.287650000127629	3
3	47724014	47724014	1	*	0.0861656543988185	0.044562476740195	0.0749936225194974	0	0.0889924952065536	1	0.202250162888771	0.096821485036439	3
13	12928591	12928591	1	*	0.254167789332928	0	0.0383676887178627	0.142833693311758	1	0.799815929847563	0.270967365671819	0.250029258683063	3
14	111109998	111109998	1	*	0.103836892299449	0.133283107106217	0.0994119403958451	0	0.851493780002501	1	0.251348121835523	0.196355034285193	3
12	70280768	70280768	1	*	0.127210537908212	0.179150804853326	0	0.221290365618152	1	0.587619153107301	0.213818219102458	0.285428570860712	3
6	29748563	29748563	1	*	0.234088863935462	0	0.0191374974743989	0.0586070875576629	0.606769938363774	1	0.0744116678590423	0.307273143380565	3
5	119713028	119713028	1	*	0.618438880847416	0	0.0913922510761944	0.404603216015604	1	0.720924303828579	0.498404850201507	0.22482322991268	3
16	89974544	89974544	1	*	0.093903889739252	0.260867377621747	0.202417686171233	0	1	0.823460599023432	0.311761249517683	0.175739810063519	3
4	70383409	70383409	1	*	0.436471952156924	0.00938568244297953	0	0.309474687157381	1	0.880031763533309	0.18308132335025	0.403635214994421	3
7	117636924	117636924	1	*	0.171033004659877	0.0440236185930818	0.16006012002045	0.0150058959257253	1	0.187993714349349	0.348419187440474	0	3
12	80993824	80993824	1	*	0.083604627425876	0.0647494954548197	0.0688933727109098	0	0.854927832517034	1	0.235821501433649	0.111717675785107	3
14	99599324	99599324	1	*	0.170617931011131	0	0.0488324356491467	0.0389297389169183	0.404710380657004	1	0.250772024559601	0.0493874883331852	3
6	8694796	8694796	1	*	0.256591507783603	0	0.235427073774871	0.18108183604041	0.928684642114831	1	0.15599117053106	0.369619257579971	3
14	38773784	38773784	1	*	0.410185749234048	0	0.183948740883182	0.335700739534716	0.585959506266995	1	0.100771629759055	0.493385046105209	3
X	100466386	100466386	1	*	0	0.165856633788449	0	0.280393421860844	1	0.748885222625482	0.269484922749826	0.141783481218696	3
14	111496428	111496428	1	*	0	0.147522327090914	0.11105665433337	0.175343934447723	0.701718684584782	1	0.170650206054731	0.196312533164385	3
16	78843062	78843062	1	*	0.474161030606998	0	0.3492515061059	0.243877310022756	0.764369162880399	1	0.529638439366484	0.113939935617439	3
4	80073220	80073220	1	*	0.130446099361333	0	0.03598769695708	0.21160785129139	0.518096357989805	1	0.18433943703467	0.209026049798403	3
10	49831114	49831114	1	*	0	0.249436216262301	0.139452841258312	0.194829630968947	0.484610947907297	1	0.118653104842698	0.353311349600952	3
5	34584406	34584406	1	*	0.0186162585377445	0.0669402229419674	0.15155647108634	0	1	0.732990634922543	0.0363148682609583	0.277585111949048	3
10	62145352	62145352	1	*	0.383438124436171	0	0.143852962491212	0.280523741738244	1	0.346552480155513	0.267861080182179	0.242978340879015	3
3	154880750	154880750	1	*	0.0123778123932522	0.120266411573445	0.00104324533755037	0.228932936684366	1	0.964966136942679	0	0.38869780415067	3
4	79971664	79971664	1	*	0	0.134003384577194	0.0578929126433415	0.129357558338148	0.744565489850777	1	0.235977337906657	0.167207641911271	3
13	56191418	56191418	1	*	0.0669534555640285	0.296242188700793	0	0.399787515166963	1	0.606830843804577	0.314041110411679	0.257406847513907	3
X	98774575	98774575	1	*	0	0.0552619415599306	0.261700219004714	0.058712514200372	1	0.827999561303422	0.120968415107665	0.219750041043863	3
1	84993298	84993298	1	*	0.280277285154249	0.038897357951685	0.345854535339655	0.219203792627937	0.889007259727616	1	0.558162366864502	0	3
15	16625161	16625161	1	*	0.064947672057912	0	0.220141682872284	0.0507590268078377	0.63904943125585	1	0.0459150799090659	0.296409238015965	3
4	147477730	147477730	1	*	0	0.108592150073224	0.0916416686480564	0.167096274663435	0.363045330081221	1	0.200935897642458	0.127774390965661	3
2	35072168	35072168	1	*	0	0.337808452766303	0.253618034494007	0.245264772538858	1	0.446359606966593	0.181750738964302	0.299075998861405	3
6	121149549	121149549	1	*	0.0510635568285603	0.250116053667625	0.3845982453173	0.106775671137636	1	0.792948448222782	0	0.483944635117353	3
6	5633294	5633294	1	*	0.175819708313077	0.101927069878704	0.170558765732861	0.262471355318442	1	0.743930904028266	0.379955579183317	0	3
8	32319264	32319264	1	*	0.185852017192979	0.0519718117456559	0	0.387324381459668	0.660560914372914	1	0.0523181751740859	0.285214792712526	3
12	76043464	76043464	1	*	0.253929387762724	0	0.256628677671236	0.116462278093564	1	0.821428858573611	0.256762349089281	0.118014134768742	3
[truncated: 1,201 more rows]
