# Supplementary material for: Persistence of self-reactive CD8+ T cells in the CNS requires TOX-dependent chromatin remodeling
Source: Nat Commun. 2021 Feb 12;12:1009. doi: 10.1038/s41467-021-21109-3 (PMC7881115; doi:10.1038/s41467-021-21109-3)
Supplement: Supplementary file 5 — Supplementary Data 3 [file 41467_2021_21109_MOESM5_ESM.xlsx]

## Sheet: HOMER clustering figure 1
Motif	Short	Cluster_A_pvalue	Cluster_B_pvalue	Cluster_C_pvalue	Cluster_D_pvalue	Cluster_E_pvalue	Cluster_A_percent	Cluster_B_percent	Cluster_C_percent	Cluster_D_percent	Cluster_E_percent
AP-1(bZIP)/ThioMac-PU.1-ChIP-Seq(GSE21512)/Homer	bZIP	1e-14	1	1	1	0.01	48.37	35.78	35.68	34.21	44.86
Atf3(bZIP)/GBM-ATF3-ChIP-Seq(GSE33912)/Homer	bZIP	1e-10	1	1	1	0.01	43.59	32.44	32.16	33.55	42
Bach2(bZIP)/OCILy7-Bach2-ChIP-Seq(GSE44420)/Homer	bZIP	1e-05	1	1	1	1	16.42	9.33	9.19	5.59	11.71
BATF(bZIP)/Th17-BATF-ChIP-Seq(GSE39756)/Homer	bZIP	1e-14	1	1	1	0.1	45.32	32	32.01	29.93	41.14
bZIP50(bZIP)/colamp-bZIP50-DAP-Seq(GSE60143)/Homer	bZIP	0.0001	1	1	1	0.1	40.12	31.56	33.23	32.57	38.57
CREB5(bZIP)/LNCaP-CREB5.V5-ChIP-Seq(GSE137775)/Homer	bZIP	0.001	1	1	1	1	20.93	19.11	17.46	20.72	17.43
Fos(bZIP)/TSC-Fos-ChIP-Seq(GSE110950)/Homer	bZIP	1e-15	1	1	1	0.1	42.97	30.22	29.86	28.29	38
Fosl2(bZIP)/3T3L1-Fosl2-ChIP-Seq(GSE56872)/Homer	bZIP	1e-11	1	1	1	0.1	29.24	17.78	17.3	17.43	25.71
Fra1(bZIP)/BT549-Fra1-ChIP-Seq(GSE46166)/Homer	bZIP	1e-11	1	1	1	0.1	39.5	27.33	27.41	27.96	36
Fra2(bZIP)/Striatum-Fra2-ChIP-Seq(GSE43429)/Homer	bZIP	1e-09	1	1	1	0.1	35.55	26.22	24.5	23.36	32.57
Jun-AP1(bZIP)/K562-cJun-ChIP-Seq(GSE31477)/Homer	bZIP	1e-09	1	1	1	0.1	22.87	13.33	11.94	13.16	20
JunB(bZIP)/DendriticCells-Junb-ChIP-Seq(GSE36099)/Homer	bZIP	1e-11	1	1	1	0.01	39.92	26	28.18	24.34	38.29
NF-E2(bZIP)/K562-NFE2-ChIP-Seq(GSE31477)/Homer	bZIP	0.0001	1	1	1	1	6.17	3.33	3.37	1.32	3.14
NFE2L2(bZIP)/HepG2-NFE2L2-ChIP-Seq(Encode)/Homer	bZIP	1e-05	1	1	1	1	6.65	3.11	3.52	2.3	4.86
Nrf2(bZIP)/Lymphoblast-Nrf2-ChIP-Seq(GSE37589)/Homer	bZIP	0.001	1	1	1	1	5.13	2.89	2.91	1.32	2.57
TGA10(bZIP)/colamp-TGA10-DAP-Seq(GSE60143)/Homer	bZIP	0.001	1	1	1	1	26.47	21.11	20.21	21.05	24
TGA2(bZIP)/colamp-TGA2-DAP-Seq(GSE60143)/Homer	bZIP	0.001	1	1	1	1	22.38	14	15.62	14.14	15.71
TGA9(bZIP)/colamp-TGA9-DAP-Seq(GSE60143)/Homer	bZIP	0.001	1	1	1	1	49.27	44.67	43.03	45.07	41.43
IRF:BATF(IRF:bZIP)/pDC-Irf8-ChIP-Seq(GSE66899)/Homer	IRF:bZIP	0.001	1	1	1	1	9.91	4.67	7.5	7.57	9.43
NFAT:AP1(RHD,bZIP)/Jurkat-NFATC1-ChIP-Seq(Jolma_et_al.)/Homer	RHD,bZIP	1e-14	1	1	0.1	0.1	15.32	7.78	7.5	12.5	11.71
EWS:ERG-fusion(ETS)/CADO_ES1-EWS:ERG-ChIP-Seq(SRA014231)/Homer	ETS	1	1	1	0.001	1	40.33	36.22	39.51	54.93	46.29
Foxa2(Forkhead)/Liver-Foxa2-ChIP-Seq(GSE25694)/Homer	Forkhead	1	1	1	1	0.001	34.72	41.11	39.36	42.76	48.29
Tcf3(HMG)/mES-Tcf3-ChIP-Seq(GSE11724)/Homer	HMG	1	0.001	1	1	1	13.58	19.78	13.02	15.13	11.43
Tcf4(HMG)/Hct116-Tcf4-ChIP-Seq(SRA012054)/Homer	HMG	1	0.001	1	0.1	1	21.41	30.67	23.43	30.26	20
ATHB18(Homeobox)/colamp-ATHB18-DAP-Seq(GSE60143)/Homer	Homeobox	1	1	0.001	1	1	6.17	5.56	12.71	8.55	8
HAT1(Homeobox)/col-HAT1-DAP-Seq(GSE60143)/Homer	Homeobox	1	1	0.001	1	0.1	5.96	4.89	12.1	7.89	9.14
Tgif1(Homeobox)/mES-Tgif1-ChIP-Seq(GSE55404)/Homer	Homeobox	0.1	1	1	0.001	0.1	89.26	87.78	88.21	93.75	90
Smad2(MAD)/ES-SMAD2-ChIP-Seq(GSE29422)/Homer	MAD	0.001	0.1	0.1	1	1	64.86	60.22	57.43	53.29	54.57
Smad3(MAD)/NPC-Smad3-ChIP-Seq(GSE36673)/Homer	MAD	0.001	1	1	1	1	88.84	82.44	82.85	80.59	86
MYB17(MYB)/colamp-MYB17-DAP-Seq(GSE60143)/Homer	MYB	0.001	1	1	1	1	30.15	23.78	24.2	22.04	27.43
MYB30(MYB)/colamp-MYB30-DAP-Seq(GSE60143)/Homer	MYB	0.001	1	1	1	1	50.1	43.78	45.48	41.78	47.14
MYB94(MYB)/col-MYB94-DAP-Seq(GSE60143)/Homer	MYB	0.0001	1	1	1	1	23.84	18.89	19.3	21.38	21.71
MYB96(MYB)/colamp-MYB96-DAP-Seq(GSE60143)/Homer	MYB	1e-06	1	1	1	0.1	46.29	38	38.13	34.87	44.29
At5g08520(MYBrelated)/colamp-At5g08520-DAP-Seq(GSE60143)/Homer	MYBrelated	1	1	0.001	1	1	38.39	46.22	51.61	45.07	40.86
At5g47390(MYBrelated)/col-At5g47390-DAP-Seq(GSE60143)/Homer	MYBrelated	1	1	0.001	1	1	43.66	50.44	58.5	48.03	43.14
AT5G61620(MYBrelated)/colamp-AT5G61620-DAP-Seq(GSE60143)/Homer	MYBrelated	1	1	0.0001	1	1	48.09	55.11	64.62	52.96	47.43
COUP-TFII(NR)/K562-NR2F1-ChIP-Seq(Encode)/Homer	NR	0.001	1	1	1	1	61.19	49.33	46.71	48.03	56.29
ERRg(NR)/Kidney-ESRRG-ChIP-Seq(GSE104905)/Homer	NR	1e-08	1	1	1	0.1	43.31	34.44	30.02	28.29	39.71
Esrrb(NR)/mES-Esrrb-ChIP-Seq(GSE11431)/Homer	NR	1e-07	1	1	1	0.01	36.87	28.89	24.5	23.36	35.71
HNF4a(NR),DR1/HepG2-HNF4a-ChIP-Seq(GSE25021)/Homer	NR	0.001	1	1	0.1	1	25.71	18.44	21.29	24.01	20.29
Nur77(NR)/K562-NR4A1-ChIP-Seq(GSE31363)/Homer	NR	1e-27	1	1	1	1e-08	18.5	8.44	6.58	6.91	20.29
PPARa(NR),DR1/Liver-Ppara-ChIP-Seq(GSE47954)/Homer	NR	0.0001	1	1	1	1	49.83	37.33	39.97	41.78	42.29
Dorsal(RHD)/Embryo-dl-ChIP-Seq(GSE65441)/Homer	RHD	1e-07	1	1	1	1	12.47	4	7.66	6.25	6.29
NFAT(RHD)/Jurkat-NFATC1-ChIP-Seq(Jolma_et_al.)/Homer	RHD	1e-16	1	1	0.1	0.0001	45.88	33.56	39.82	42.76	48
NFkB-p50,p52(RHD)/Monocyte-p50-ChIP-Chip(Schreiber_et_al.)/Homer	RHD	1e-15	1	1	1	1	9.63	3.33	2.3	2.96	4.29
NFkB-p65-Rel(RHD)/ThioMac-LPS-Expression(GSE23622)/Homer	RHD	1e-05	1	1	1	1	5.34	2.22	1.84	2.96	3.43
NFkB-p65(RHD)/GM12787-p65-ChIP-Seq(GSE19485)/Homer	RHD	1e-18	1	1	1	0.1	32.09	16.89	18.84	18.75	24
RUNX1(Runt)/Jurkat-RUNX1-ChIP-Seq(GSE29180)/Homer	Runt	0.001	0.01	0.01	1	1	62.3	62.67	62.33	56.25	55.14
RUNX(Runt)/HPC7-Runx1-ChIP-Seq(GSE22178)/Homer	Runt	1	0.001	1	1	1	47.19	52.44	46.86	43.42	40.57
Tbet(T-box)/CD8-Tbet-ChIP-Seq(GSE33802)/Homer	T-box	0.001	1	1	1	1	54.33	50.89	49.92	49.34	49.71
Tbx21(T-box)/GM12878-TBX21-ChIP-Seq(Encode)/Homer	T-box	0.0001	1	1	1	1	50.73	46.44	47.32	50	47.71
Tbx5(T-box)/HL1-Tbx5.biotin-ChIP-Seq(GSE21529)/Homer	T-box	0.001	1	1	1	1	92.79	89.11	85.45	89.47	88.86
Tbox:Smad(T-box,MAD)/ESCd5-Smad2_3-ChIP-Seq(GSE29422)/Homer	T-box,MAD	1e-06	1	1	1	1	14.28	8.44	9.19	10.53	10.86
At5g08330(TCP)/col-At5g08330-DAP-Seq(GSE60143)/Homer	TCP	1	1	1	1	0.001	21.97	21.11	15.77	18.09	26.57
Egr1(Zf)/K562-Egr1-ChIP-Seq(GSE32465)/Homer	Zf	1e-55	1	1	1	1e-13	48.16	19.78	18.22	17.43	44
Egr2(Zf)/Thymocytes-Egr2-ChIP-Seq(GSE34254)/Homer	Zf	1e-69	1	1	1	1e-12	21.83	4	3.52	4.28	17.71
GATA(Zf),IR4/iTreg-Gata3-ChIP-Seq(GSE20898)/Homer	Zf	1	1	0.001	1	0.1	4.37	4.67	7.81	3.29	6.29
Gli2(Zf)/GM2-Gli2-ChIP-Chip(GSE112702)/Homer	Zf	0.001	0.1	1	1	0.001	14.48	12	6.43	6.91	15.71
KLF14(Zf)/HEK293-KLF14.GFP-ChIP-Seq(GSE58341)/Homer	Zf	0.0001	1	1	1	0.01	64.73	48	43.49	48.03	61.43
WT1(Zf)/Kidney-WT1-ChIP-Seq(GSE90016)/Homer	Zf	1e-38	1	1	1	1e-09	41.65	20.67	18.68	19.08	37.43
