# Supplementary material for: Persistence of self-reactive CD8+ T cells in the CNS requires TOX-dependent chromatin remodeling
Source: Nat Commun. 2021 Feb 12;12:1009. doi: 10.1038/s41467-021-21109-3 (PMC7881115; doi:10.1038/s41467-021-21109-3)
Supplement: Supplementary file 6 — Supplementary Data 4 [file 41467_2021_21109_MOESM6_ESM.xlsx]

## Sheet: VL vs AL
Gene_id	Gene_name	Gene_description	logFC	PValue	logCPM
ENSMUSG00000026475	Rgs16	regulator of G-protein signaling 16 [Source:MGI Symbol;Acc:MGI:108407]	-3.11723360193562	0.00000000000000000000000000000000000000000000000000000000000000000000000000000000000000000000000000000000000000000000000000000000000000000000000000000000000000000000000000000000000000000000000000000000000000270806705916825	9.83890434952897
ENSMUSG00000026573	Xcl1	chemokine (C motif) ligand 1 [Source:MGI Symbol;Acc:MGI:104593]	-2.43727372190906	0.000000000000000000000000000000000000000000000000000000000000000000000000000000000000000000000000000000000000000000000000000000000000508304670425775	8.31631060538105
ENSMUSG00000020702	Ccl1	chemokine (C-C motif) ligand 1 [Source:MGI Symbol;Acc:MGI:98258]	-6.53131321223958	0.000000000000000000000000000000000000000000000000000000000000000000000000000000000000000000000000000000000000000000000000000873669297336255	4.85331862434688
ENSMUSG00000028965	Tnfrsf9	tumor necrosis factor receptor superfamily, member 9 [Source:MGI Symbol;Acc:MGI:1101059]	-2.38136680561788	0.0000000000000000000000000000000000000000000000000000000000000000000000000000000000000000000000000000000000000000000000738602318678307	7.50951887696896
ENSMUSG00000031530	Dusp4	dual specificity phosphatase 4 [Source:MGI Symbol;Acc:MGI:2442191]	-2.35701107683073	0.000000000000000000000000000000000000000000000000000000000000000000000000000000000000000000000000000000000000000000000115993949920779	7.4434221576214
ENSMUSG00000021728	Emb	embigin [Source:MGI Symbol;Acc:MGI:95321]	2.08486946946866	0.000000000000000000000000000000000000000000000000000000000000000000000000000000000000000000000000000000128904515155814	9.65908578146084
ENSMUSG00000026285	Pdcd1	programmed cell death 1 [Source:MGI Symbol;Acc:MGI:104879]	-2.10141728792635	0.00000000000000000000000000000000000000000000000000000000000000000000000000000000000000000000000000148762121467059	9.04506890775528
ENSMUSG00000030124	Lag3	lymphocyte-activation gene 3 [Source:MGI Symbol;Acc:MGI:106588]	-2.95454502206811	0.0000000000000000000000000000000000000000000000000000000000000000000000000000000000000000000000001284332059353	9.00591445178659
ENSMUSG00000040276	Pacsin1	protein kinase C and casein kinase substrate in neurons 1 [Source:MGI Symbol;Acc:MGI:1345181]	-3.0048180874969	0.000000000000000000000000000000000000000000000000000000000000000000000000000000000000000000000484256196021153	5.83360793362886
ENSMUSG00000037926	Ssh2	slingshot homolog 2 (Drosophila) [Source:MGI Symbol;Acc:MGI:2679255]	1.80640786240294	0.00000000000000000000000000000000000000000000000000000000000000000000000000729007739663825	8.81561948391855
ENSMUSG00000041515	Irf8	interferon regulatory factor 8 [Source:MGI Symbol;Acc:MGI:96395]	-2.4255725254371	0.000000000000000000000000000000000000000000000000000000000000000385479441986693	5.84224701042259
ENSMUSG00000079017	Ifi27l2a	interferon, alpha-inducible protein 27 like 2A [Source:MGI Symbol;Acc:MGI:1924183]	-2.21435830683842	0.0000000000000000000000000000000000000000000000000000000000000131638775146079	8.18514177198375
ENSMUSG00000039191	Rbpj	recombination signal binding protein for immunoglobulin kappa J region [Source:MGI Symbol;Acc:MGI:96522]	-1.66329092973542	0.000000000000000000000000000000000000000000000000000000000000556951160016541	7.27311996711717
ENSMUSG00000031785	Adgrg1	adhesion G protein-coupled receptor G1 [Source:MGI Symbol;Acc:MGI:1340051]	-2.20675996385381	0.00000000000000000000000000000000000000000000000000000000000144579738543245	7.76026648805392
ENSMUSG00000027200	Sema6d	sema domain, transmembrane domain (TM), and cytoplasmic domain, (semaphorin) 6D [Source:MGI Symbol;Acc:MGI:2387661]	-3.4713718392511	0.000000000000000000000000000000000000000000000000000000000194347928854465	4.83586216062063
ENSMUSG00000039982	Dtx4	deltex 4, E3 ubiquitin ligase [Source:MGI Symbol;Acc:MGI:2672905]	2.22788862991614	0.00000000000000000000000000000000000000000000000000000000526621172345634	6.42669090246872
ENSMUSG00000051212	Gpr183	G protein-coupled receptor 183 [Source:MGI Symbol;Acc:MGI:2442034]	1.56525523964374	0.00000000000000000000000000000000000000000000000000000018728425821866	8.24391314210628
ENSMUSG00000056737	Capg	capping protein (actin filament), gelsolin-like [Source:MGI Symbol;Acc:MGI:1098259]	-2.03031194215856	0.000000000000000000000000000000000000000000000000071832213641216	6.91033684233148
ENSMUSG00000053113	Socs3	suppressor of cytokine signaling 3 [Source:MGI Symbol;Acc:MGI:1201791]	1.41580962050742	0.00000000000000000000000000000000000000000000000110685633812101	8.22240086441934
ENSMUSG00000028970	Abcb1b	ATP-binding cassette, sub-family B (MDR/TAP), member 1B [Source:MGI Symbol;Acc:MGI:97568]	1.47868048858181	0.0000000000000000000000000000000000000000000000177382537050695	6.66272334167124
ENSMUSG00000020120	Plek	pleckstrin [Source:MGI Symbol;Acc:MGI:1860485]	-1.35557524158365	0.00000000000000000000000000000000000000000000269813017389516	8.4191304531319
ENSMUSG00000020399	Havcr2	hepatitis A virus cellular receptor 2 [Source:MGI Symbol;Acc:MGI:2159682]	-2.32445669773507	0.0000000000000000000000000000000000000000000382479102843144	6.80198032318447
ENSMUSG00000020275	Rel	reticuloendotheliosis oncogene [Source:MGI Symbol;Acc:MGI:97897]	-1.35866573934761	0.000000000000000000000000000000000000000000275297637251174	8.111097947468
ENSMUSG00000055148	Klf2	Kruppel-like factor 2 (lung) [Source:MGI Symbol;Acc:MGI:1342772]	1.79227942696341	0.00000000000000000000000000000000000000000506391940486014	7.44209417078823
ENSMUSG00000004633	Chn2	chimerin 2 [Source:MGI Symbol;Acc:MGI:1917243]	-1.86116287229334	0.00000000000000000000000000000000000000000510408786205777	6.54715365053747
ENSMUSG00000029178	Klf3	Kruppel-like factor 3 (basic) [Source:MGI Symbol;Acc:MGI:1342773]	1.85224473191969	0.000000000000000000000000000000000000000205280215479525	6.87156922485158
ENSMUSG00000027087	Itgav	integrin alpha V [Source:MGI Symbol;Acc:MGI:96608]	-1.81797685086005	0.00000000000000000000000000000000000000458256023338736	6.63674014055326
ENSMUSG00000039304	Tnfsf10	tumor necrosis factor (ligand) superfamily, member 10 [Source:MGI Symbol;Acc:MGI:107414]	-1.2460254977128	0.000000000000000000000000000000000000963262488160891	7.33810545192649
ENSMUSG00000032402	Smad3	SMAD family member 3 [Source:MGI Symbol;Acc:MGI:1201674]	1.24872687768813	0.0000000000000000000000000000000000306398229092406	7.37064508304292
ENSMUSG00000020009	Ifngr1	interferon gamma receptor 1 [Source:MGI Symbol;Acc:MGI:107655]	1.16688502849344	0.000000000000000000000000000000000293261780029415	10.5253722099291
ENSMUSG00000027985	Lef1	lymphoid enhancer binding factor 1 [Source:MGI Symbol;Acc:MGI:96770]	1.70390102612238	0.000000000000000000000000000000000297312478923608	6.03053803289742
ENSMUSG00000018341	Il12rb2	interleukin 12 receptor, beta 2 [Source:MGI Symbol;Acc:MGI:1270861]	1.21853763839772	0.000000000000000000000000000000000548559265611351	7.1706129769438
ENSMUSG00000027715	Ccna2	cyclin A2 [Source:MGI Symbol;Acc:MGI:108069]	-3.93555716785438	0.000000000000000000000000000000000548559265611351	4.53497629275811
ENSMUSG00000018001	Cyth3	cytohesin 3 [Source:MGI Symbol;Acc:MGI:1335107]	-1.73339730132402	0.000000000000000000000000000000000930467115766899	5.50060579747232
ENSMUSG00000042262	Ccr8	chemokine (C-C motif) receptor 8 [Source:MGI Symbol;Acc:MGI:1201402]	-4.10960589528965	0.00000000000000000000000000000000151293960726597	4.88260873692062
ENSMUSG00000026749	Nek6	NIMA (never in mitosis gene a)-related expressed kinase 6 [Source:MGI Symbol;Acc:MGI:1891638]	-1.71009645740079	0.00000000000000000000000000000000167445660502483	5.51738730863806
ENSMUSG00000026104	Stat1	signal transducer and activator of transcription 1 [Source:MGI Symbol;Acc:MGI:103063]	-1.1234061461095	0.00000000000000000000000000000000952611423724206	10.0521468445883
ENSMUSG00000022876	Samsn1	SAM domain, SH3 domain and nuclear localization signals, 1 [Source:MGI Symbol;Acc:MGI:1914992]	-1.16097349107965	0.0000000000000000000000000000000339292122461644	8.13936666086509
ENSMUSG00000040204	Pclaf	PCNA clamp associated factor [Source:MGI Symbol;Acc:MGI:1915276]	-3.65068822634245	0.0000000000000000000000000000000364795915350379	4.69910574872599
ENSMUSG00000032578	Cish	cytokine inducible SH2-containing protein [Source:MGI Symbol;Acc:MGI:103159]	-1.1949609277134	0.0000000000000000000000000000000547929437343952	8.57854976368877
ENSMUSG00000054321	Taf4b	TATA-box binding protein associated factor 4b [Source:MGI Symbol;Acc:MGI:2152345]	1.20325444883248	0.0000000000000000000000000000000960015043216306	6.481945945939
ENSMUSG00000037944	Ccr7	chemokine (C-C motif) receptor 7 [Source:MGI Symbol;Acc:MGI:103011]	-1.58739309767099	0.000000000000000000000000000000132398329509049	8.11269193881586
ENSMUSG00000018474	Chd3	chromodomain helicase DNA binding protein 3 [Source:MGI Symbol;Acc:MGI:1344395]	1.11817936694165	0.000000000000000000000000000000810831091394076	8.61838902109934
ENSMUSG00000045092	S1pr1	sphingosine-1-phosphate receptor 1 [Source:MGI Symbol;Acc:MGI:1096355]	1.98436666851095	0.000000000000000000000000000000810831091394076	6.58570984716735
ENSMUSG00000001403	Ube2c	ubiquitin-conjugating enzyme E2C [Source:MGI Symbol;Acc:MGI:1915862]	-4.92292542044313	0.0000000000000000000000000000026605633221408	3.92083366892326
ENSMUSG00000000782	Tcf7	transcription factor 7, T cell specific [Source:MGI Symbol;Acc:MGI:98507]	1.10786986223383	0.00000000000000000000000000000630958842698368	8.63511557889036
ENSMUSG00000020914	Top2a	topoisomerase (DNA) II alpha [Source:MGI Symbol;Acc:MGI:98790]	-2.14636443454306	0.00000000000000000000000000000654423887002189	6.66235459015886
ENSMUSG00000030122	Ptms	parathymosin [Source:MGI Symbol;Acc:MGI:1916452]	-1.13064570868667	0.0000000000000000000000000000571821586448553	7.17346464204131
ENSMUSG00000032369	Plscr1	phospholipid scramblase 1 [Source:MGI Symbol;Acc:MGI:893575]	-1.57068261868009	0.000000000000000000000000000160144560947774	5.39249341818041
ENSMUSG00000040584	Abcb1a	ATP-binding cassette, sub-family B (MDR/TAP), member 1A [Source:MGI Symbol;Acc:MGI:97570]	1.11581174372928	0.000000000000000000000000000242539153003651	7.42468993455395
ENSMUSG00000041272	Tox	thymocyte selection-associated high mobility group box [Source:MGI Symbol;Acc:MGI:2181659]	-1.8587890576553	0.000000000000000000000000000318674285307267	6.75193966925351
ENSMUSG00000032089	Il10ra	interleukin 10 receptor, alpha [Source:MGI Symbol;Acc:MGI:96538]	-1.49789658379692	0.000000000000000000000000000423031953359541	6.98008744888279
ENSMUSG00000024675	Ms4a4c	membrane-spanning 4-domains, subfamily A, member 4C [Source:MGI Symbol;Acc:MGI:1927656]	-2.08922838382026	0.000000000000000000000000000480320119839907	5.94137458077894
ENSMUSG00000023927	Satb1	special AT-rich sequence binding protein 1 [Source:MGI Symbol;Acc:MGI:105084]	1.06742675473931	0.000000000000000000000000000567208015111348	9.81627687850982
ENSMUSG00000030671	Pde3b	phosphodiesterase 3B, cGMP-inhibited [Source:MGI Symbol;Acc:MGI:1333863]	1.0530957123626	0.00000000000000000000000000184825866616464	8.88150871387296
ENSMUSG00000054364	Rhob	ras homolog family member B [Source:MGI Symbol;Acc:MGI:107949]	1.42108191395133	0.0000000000000000000000000056545370344969	6.73768755731267
ENSMUSG00000037447	Arid5a	AT rich interactive domain 5A (MRF1-like) [Source:MGI Symbol;Acc:MGI:2443039]	1.03893847385201	0.00000000000000000000000000876438993398367	8.74007300462048
ENSMUSG00000041390	Mdfic	MyoD family inhibitor domain containing [Source:MGI Symbol;Acc:MGI:104611]	-1.05461728502119	0.00000000000000000000000000915538202309	7.21556274451579
ENSMUSG00000029338	Antxr2	anthrax toxin receptor 2 [Source:MGI Symbol;Acc:MGI:1919164]	1.07736602081941	0.000000000000000000000000018814831717206	6.64082785416685
ENSMUSG00000028906	Epb41	erythrocyte membrane protein band 4.1 [Source:MGI Symbol;Acc:MGI:95401]	1.04398040466799	0.0000000000000000000000000281391360514721	8.28955877804416
ENSMUSG00000011171	Vipr2	vasoactive intestinal peptide receptor 2 [Source:MGI Symbol;Acc:MGI:107166]	-4.22993984872514	0.0000000000000000000000000357066877181693	3.55164550937003
ENSMUSG00000041378	Cldn5	claudin 5 [Source:MGI Symbol;Acc:MGI:1276112]	1.4339612836721	0.0000000000000000000000000552455836049641	6.0172919356401
ENSMUSG00000029640	Usp12	ubiquitin specific peptidase 12 [Source:MGI Symbol;Acc:MGI:1270128]	1.0945245416554	0.0000000000000000000000000603176409980296	6.77823262799441
ENSMUSG00000039236	Isg20	interferon-stimulated protein [Source:MGI Symbol;Acc:MGI:1928895]	-1.02785070563067	0.000000000000000000000000132307247271323	7.35879668047875
ENSMUSG00000003882	Il7r	interleukin 7 receptor [Source:MGI Symbol;Acc:MGI:96562]	1.6450920255127	0.000000000000000000000000320570995230204	8.20327423036317
ENSMUSG00000034403	Pja1	praja ring finger 1, E3 ubiquitin protein ligase [Source:MGI Symbol;Acc:MGI:1101765]	0.998919355467267	0.000000000000000000000000663419700937844	7.46471684972802
ENSMUSG00000040747	Cd53	CD53 antigen [Source:MGI Symbol;Acc:MGI:88341]	0.993889984555953	0.00000000000000000000000107884756179073	10.0988607366866
ENSMUSG00000031431	Tsc22d3	TSC22 domain family, member 3 [Source:MGI Symbol;Acc:MGI:1196284]	1.00461174727106	0.00000000000000000000000128444512737984	7.5873978722067
ENSMUSG00000015437	Gzmb	granzyme B [Source:MGI Symbol;Acc:MGI:109267]	-0.965123462467421	0.00000000000000000000000217831320111393	10.5898721485242
ENSMUSG00000029417	Cxcl9	chemokine (C-X-C motif) ligand 9 [Source:MGI Symbol;Acc:MGI:1352449]	-5.7967088686177	0.00000000000000000000000329768560561283	3.21408871876593
ENSMUSG00000026121	Sema4c	sema domain, immunoglobulin domain (Ig), transmembrane domain (TM) and short cytoplasmic domain, (semaphorin) 4C [Source:MGI Symbol;Acc:MGI:109252]	-2.24030107385343	0.00000000000000000000000409528696538851	4.60918129576776
ENSMUSG00000030235	Slco1c1	solute carrier organic anion transporter family, member 1c1 [Source:MGI Symbol;Acc:MGI:1889679]	1.75665820603423	0.00000000000000000000000685329206282572	4.98962020019464
ENSMUSG00000029075	Tnfrsf4	tumor necrosis factor receptor superfamily, member 4 [Source:MGI Symbol;Acc:MGI:104512]	-3.07726689785513	0.00000000000000000000000760229539119387	4.29239584920664
ENSMUSG00000053310	Nrgn	neurogranin [Source:MGI Symbol;Acc:MGI:1927184]	-5.18097366468104	0.0000000000000000000000108118274861751	3.32104760773557
ENSMUSG00000048120	Entpd1	ectonucleoside triphosphate diphosphohydrolase 1 [Source:MGI Symbol;Acc:MGI:102805]	-1.03096652036807	0.0000000000000000000000141545754864475	6.78881322998231
ENSMUSG00000040084	Bub1b	BUB1B, mitotic checkpoint serine/threonine kinase [Source:MGI Symbol;Acc:MGI:1333889]	-3.27270148418147	0.0000000000000000000000276214437821122	4.16076536406383
ENSMUSG00000037573	Tob1	transducer of ErbB-2.1 [Source:MGI Symbol;Acc:MGI:1349721]	0.975381211142173	0.0000000000000000000000464287266206061	7.68981527273977
ENSMUSG00000005947	Itgae	integrin alpha E, epithelial-associated [Source:MGI Symbol;Acc:MGI:1298377]	-1.28937520752204	0.0000000000000000000000576105828923293	9.16679639299677
ENSMUSG00000034168	Irf2bpl	interferon regulatory factor 2 binding protein-like [Source:MGI Symbol;Acc:MGI:2442463]	0.948372091891647	0.0000000000000000000000700896453973955	7.71104372529772
ENSMUSG00000038393	Txnip	thioredoxin interacting protein [Source:MGI Symbol;Acc:MGI:1889549]	0.958581033846571	0.0000000000000000000000813268594190165	10.0129097414982
ENSMUSG00000022964	Tmem50b	transmembrane protein 50B [Source:MGI Symbol;Acc:MGI:1925225]	1.35824755146663	0.000000000000000000000197988450726581	5.82281713038353
ENSMUSG00000017754	Pltp	phospholipid transfer protein [Source:MGI Symbol;Acc:MGI:103151]	1.63446572635687	0.000000000000000000000229494454779248	6.10826647904417
ENSMUSG00000053907	Mat2a	methionine adenosyltransferase II, alpha [Source:MGI Symbol;Acc:MGI:2443731]	0.98768127165095	0.000000000000000000000330061130147089	7.55462473307045
ENSMUSG00000030237	Slco1a4	solute carrier organic anion transporter family, member 1a4 [Source:MGI Symbol;Acc:MGI:1351896]	1.42137566701908	0.000000000000000000000330061130147089	5.56760625159802
ENSMUSG00000005824	Tnfsf14	tumor necrosis factor (ligand) superfamily, member 14 [Source:MGI Symbol;Acc:MGI:1355317]	-1.33090058053857	0.000000000000000000000479222524197433	5.62164947642533
ENSMUSG00000040570	Rundc3b	RUN domain containing 3B [Source:MGI Symbol;Acc:MGI:2685286]	1.33323199402457	0.000000000000000000000484588262075962	5.97368392210221
ENSMUSG00000052336	Cx3cr1	chemokine (C-X3-C motif) receptor 1 [Source:MGI Symbol;Acc:MGI:1333815]	-1.97724398269271	0.00000000000000000000141603168909513	4.9609549269692
ENSMUSG00000040483	Xaf1	XIAP associated factor 1 [Source:MGI Symbol;Acc:MGI:3772572]	-1.57024699977622	0.00000000000000000000161363313278849	5.48280420381349
ENSMUSG00000022015	Tnfsf11	tumor necrosis factor (ligand) superfamily, member 11 [Source:MGI Symbol;Acc:MGI:1100089]	-1.90090236816349	0.00000000000000000000166226913235737	5.13211235446091
ENSMUSG00000041439	Mfsd6	major facilitator superfamily domain containing 6 [Source:MGI Symbol;Acc:MGI:1922925]	0.94195870967771	0.00000000000000000000177858797533305	7.29351140277443
ENSMUSG00000055170	Ifng	interferon gamma [Source:MGI Symbol;Acc:MGI:107656]	-0.93743330308134	0.0000000000000000000022705738491169	9.58903143981069
ENSMUSG00000009585	Apobec3	apolipoprotein B mRNA editing enzyme, catalytic polypeptide 3 [Source:MGI Symbol;Acc:MGI:1933111]	-0.941994805719119	0.00000000000000000000358615542489597	7.04344931554076
ENSMUSG00000025163	Cd7	CD7 antigen [Source:MGI Symbol;Acc:MGI:88344]	1.26732335185788	0.0000000000000000000060319499665367	6.60968981780119
ENSMUSG00000033467	Crlf2	cytokine receptor-like factor 2 [Source:MGI Symbol;Acc:MGI:1889506]	-0.998384901825928	0.00000000000000000000716308427963162	7.23317807917947
ENSMUSG00000024381	Bin1	bridging integrator 1 [Source:MGI Symbol;Acc:MGI:108092]	-0.970610271226889	0.0000000000000000000118247545507858	6.55087627360671
ENSMUSG00000110195	Pde2a	phosphodiesterase 2A, cGMP-stimulated [Source:MGI Symbol;Acc:MGI:2446107]	1.32416884830837	0.0000000000000000000129286315336457	5.62115095901709
ENSMUSG00000032218	Ccnb2	cyclin B2 [Source:MGI Symbol;Acc:MGI:88311]	-3.87743811283893	0.0000000000000000000202200577660267	3.9162250238989
ENSMUSG00000039232	Stx11	syntaxin 11 [Source:MGI Symbol;Acc:MGI:1921982]	-1.30894877816774	0.0000000000000000000279512101598716	6.13032835643266
ENSMUSG00000050232	Cxcr3	chemokine (C-X-C motif) receptor 3 [Source:MGI Symbol;Acc:MGI:1277207]	0.887891557766886	0.0000000000000000000396367674619335	8.68798150511619
ENSMUSG00000066595	Mfsd7b	major facilitator superfamily domain containing 7B [Source:MGI Symbol;Acc:MGI:2444881]	1.24893302921836	0.000000000000000000044414534973238	6.20808585630666
ENSMUSG00000002297	Dbf4	DBF4 zinc finger [Source:MGI Symbol;Acc:MGI:1351328]	0.928586492595883	0.0000000000000000000558916235089701	6.8983324455146
ENSMUSG00000021676	Iqgap2	IQ motif containing GTPase activating protein 2 [Source:MGI Symbol;Acc:MGI:2449975]	1.28671479505704	0.0000000000000000000668210212692736	6.04733904712925
ENSMUSG00000023942	Slc29a1	solute carrier family 29 (nucleoside transporters), member 1 [Source:MGI Symbol;Acc:MGI:1927073]	-0.954794540739179	0.000000000000000000074560683176419	6.29969115907086
ENSMUSG00000022372	Sla	src-like adaptor [Source:MGI Symbol;Acc:MGI:104295]	-0.879982844504834	0.000000000000000000123586184205534	9.55270351964784
ENSMUSG00000031799	Tpm4	tropomyosin 4 [Source:MGI Symbol;Acc:MGI:2449202]	0.864817402938138	0.000000000000000000132177681738475	8.70592434076769
ENSMUSG00000020611	Gna13	guanine nucleotide binding protein, alpha 13 [Source:MGI Symbol;Acc:MGI:95768]	0.89857638126955	0.000000000000000000144730612619134	9.43676000312482
ENSMUSG00000020034	Tcp11l2	t-complex 11 (mouse) like 2 [Source:MGI Symbol;Acc:MGI:2444679]	0.891691012280244	0.000000000000000000266874940717936	7.31296438345788
ENSMUSG00000047415	Gpr68	G protein-coupled receptor 68 [Source:MGI Symbol;Acc:MGI:2441763]	-0.900247936121966	0.000000000000000000592981789700165	7.8181307517697
ENSMUSG00000025357	Dgka	diacylglycerol kinase, alpha [Source:MGI Symbol;Acc:MGI:102952]	0.872708384865397	0.000000000000000000630326515201959	7.8581304408091
ENSMUSG00000050921	P2ry10	purinergic receptor P2Y, G-protein coupled 10 [Source:MGI Symbol;Acc:MGI:1926076]	0.864817263212074	0.000000000000000000933037080205714	10.6394239660101
ENSMUSG00000045294	Insig1	insulin induced gene 1 [Source:MGI Symbol;Acc:MGI:1916289]	1.21702958872257	0.00000000000000000113761242006022	6.00193593965155
ENSMUSG00000035828	Pim3	proviral integration site 3 [Source:MGI Symbol;Acc:MGI:1355297]	-0.919230091473062	0.00000000000000000201830197189904	7.63832127532847
ENSMUSG00000034636	Zyg11b	zyg-ll family member B, cell cycle regulator [Source:MGI Symbol;Acc:MGI:2685277]	0.874419745926856	0.00000000000000000202606803019216	7.90668582929741
ENSMUSG00000005514	Por	P450 (cytochrome) oxidoreductase [Source:MGI Symbol;Acc:MGI:97744]	0.89891424024282	0.00000000000000000210489829884572	6.88138742434636
ENSMUSG00000096727	Psmb9	proteasome (prosome, macropain) subunit, beta type 9 (large multifunctional peptidase 2) [Source:MGI Symbol;Acc:MGI:1346526]	-0.864696267896755	0.00000000000000000282580031391067	7.84978788260071
ENSMUSG00000048878	Hexim1	hexamethylene bis-acetamide inducible 1 [Source:MGI Symbol;Acc:MGI:2385923]	0.821059586791255	0.00000000000000000536715525878026	8.70561751451424
ENSMUSG00000045896	Paip2b	poly(A) binding protein interacting protein 2B [Source:MGI Symbol;Acc:MGI:2386865]	0.89381754663629	0.00000000000000000571266842111826	7.05934361484584
ENSMUSG00000033350	Chst2	carbohydrate sulfotransferase 2 [Source:MGI Symbol;Acc:MGI:1891160]	-1.77603094923406	0.00000000000000000595718176524943	5.49958560598593
ENSMUSG00000045382	Cxcr4	chemokine (C-X-C motif) receptor 4 [Source:MGI Symbol;Acc:MGI:109563]	0.857266217037409	0.00000000000000000718807721930799	8.29375359235154
ENSMUSG00000020653	Klf11	Kruppel-like factor 11 [Source:MGI Symbol;Acc:MGI:2653368]	1.21918460976158	0.00000000000000000884527241461772	5.6871634872845
ENSMUSG00000027306	Nusap1	nucleolar and spindle associated protein 1 [Source:MGI Symbol;Acc:MGI:2675669]	-2.90155932061269	0.0000000000000000102412367645256	4.14419864579326
ENSMUSG00000043953	Ccrl2	chemokine (C-C motif) receptor-like 2 [Source:MGI Symbol;Acc:MGI:1920904]	-1.22923227886529	0.0000000000000000102412367645256	5.49479147885026
ENSMUSG00000020649	Rrm2	ribonucleotide reductase M2 [Source:MGI Symbol;Acc:MGI:98181]	-2.01147687156535	0.0000000000000000167161598607345	5.42551744997509
ENSMUSG00000026202	Tuba4a	tubulin, alpha 4A [Source:MGI Symbol;Acc:MGI:1095410]	0.812050370437392	0.0000000000000000172156711502202	8.89906685007213
ENSMUSG00000025498	Irf7	interferon regulatory factor 7 [Source:MGI Symbol;Acc:MGI:1859212]	-1.13734876335437	0.0000000000000000186399615952517	8.28324234510029
ENSMUSG00000009739	Pou6f1	POU domain, class 6, transcription factor 1 [Source:MGI Symbol;Acc:MGI:102935]	0.872924719414211	0.0000000000000000433626819266323	6.88307644340772
ENSMUSG00000047507	Baiap3	BAI1-associated protein 3 [Source:MGI Symbol;Acc:MGI:2685783]	0.868384170486551	0.0000000000000000448642325905425	6.39141642697444
ENSMUSG00000033909	Usp36	ubiquitin specific peptidase 36 [Source:MGI Symbol;Acc:MGI:1919594]	0.851795187071745	0.0000000000000000454450109459443	6.87034496762484
ENSMUSG00000001228	Uhrf1	ubiquitin-like, containing PHD and RING finger domains, 1 [Source:MGI Symbol;Acc:MGI:1338889]	-2.38634158848567	0.00000000000000005142798126484	4.7533657567764
ENSMUSG00000022667	Cd200r1	CD200 receptor 1 [Source:MGI Symbol;Acc:MGI:1889024]	-3.29741904163891	0.0000000000000000519085735424997	3.44674733374943
ENSMUSG00000029726	Mepce	methylphosphate capping enzyme [Source:MGI Symbol;Acc:MGI:106477]	0.813469113191558	0.000000000000000056635295028382	7.63274351343019
ENSMUSG00000021458	2010111I01Rik	RIKEN cDNA 2010111I01 gene [Source:MGI Symbol;Acc:MGI:1919311]	-0.902819526380696	0.0000000000000000590608139597125	6.69801504486249
ENSMUSG00000005198	Polr2a	polymerase (RNA) II (DNA directed) polypeptide A [Source:MGI Symbol;Acc:MGI:98086]	0.814860520032325	0.0000000000000000817685165655876	9.29485591961788
ENSMUSG00000028214	Gem	GTP binding protein (gene overexpressed in skeletal muscle) [Source:MGI Symbol;Acc:MGI:99844]	-1.15104236313308	0.0000000000000000839111309492081	7.47144796419723
ENSMUSG00000029730	Mcm7	minichromosome maintenance complex component 7 [Source:MGI Symbol;Acc:MGI:1298398]	-1.39371286307419	0.0000000000000000859864919004801	6.01761382548627
ENSMUSG00000028037	Ifi44	interferon-induced protein 44 [Source:MGI Symbol;Acc:MGI:2443016]	-1.11615126231475	0.0000000000000000973550053188102	6.24000719891316
ENSMUSG00000037321	Tap1	transporter 1, ATP-binding cassette, sub-family B (MDR/TAP) [Source:MGI Symbol;Acc:MGI:98483]	-0.806787206179345	0.000000000000000134909206349575	8.87575449571224
ENSMUSG00000029084	Cd38	CD38 antigen [Source:MGI Symbol;Acc:MGI:107474]	-1.32802272999613	0.000000000000000134909206349575	6.20372378605819
ENSMUSG00000030921	Trim30a	tripartite motif-containing 30A [Source:MGI Symbol;Acc:MGI:98178]	-0.804588544248487	0.000000000000000152605777520179	7.62944306019899
ENSMUSG00000031239	Itm2a	integral membrane protein 2A [Source:MGI Symbol;Acc:MGI:107706]	0.858390847606381	0.000000000000000154349774729586	6.82730738719801
ENSMUSG00000061353	Cxcl12	chemokine (C-X-C motif) ligand 12 [Source:MGI Symbol;Acc:MGI:103556]	2.25860319117196	0.000000000000000166879121509277	4.49747367189308
ENSMUSG00000028266	Lmo4	LIM domain only 4 [Source:MGI Symbol;Acc:MGI:109360]	1.14003672023465	0.000000000000000169766938445361	5.3669587832425
ENSMUSG00000021699	Pde4d	phosphodiesterase 4D, cAMP specific [Source:MGI Symbol;Acc:MGI:99555]	0.801792220928077	0.000000000000000174498132469855	8.6079925523298
ENSMUSG00000025790	Slco3a1	solute carrier organic anion transporter family, member 3a1 [Source:MGI Symbol;Acc:MGI:1351867]	0.835377473512237	0.000000000000000190788266691981	7.29899373769724
ENSMUSG00000041849	Card6	caspase recruitment domain family, member 6 [Source:MGI Symbol;Acc:MGI:3032959]	0.805276640099864	0.000000000000000234391755752692	6.9628983291162
ENSMUSG00000042507	Elmsan1	ELM2 and Myb/SANT-like domain containing 1 [Source:MGI Symbol;Acc:MGI:2685106]	0.812392074073532	0.000000000000000394686458915104	8.33925056229777
ENSMUSG00000042029	Ncapg2	non-SMC condensin II complex, subunit G2 [Source:MGI Symbol;Acc:MGI:1923294]	-2.78148544507982	0.000000000000000414293901911372	4.18845256739056
ENSMUSG00000012443	Kif11	kinesin family member 11 [Source:MGI Symbol;Acc:MGI:1098231]	-2.5202342328866	0.000000000000000414293901911372	4.35858554315859
ENSMUSG00000058297	Spock2	sparc/osteonectin, cwcv and kazal-like domains proteoglycan 2 [Source:MGI Symbol;Acc:MGI:1891351]	1.30418558789606	0.000000000000000566191438292543	6.63745428664305
ENSMUSG00000037474	Dtl	denticleless E3 ubiquitin protein ligase [Source:MGI Symbol;Acc:MGI:1924093]	-1.77630027237007	0.000000000000000566268691934972	4.68576190393399
ENSMUSG00000019920	Lims1	LIM and senescent cell antigen-like domains 1 [Source:MGI Symbol;Acc:MGI:1195263]	-0.819543156196309	0.000000000000000770381081805713	6.65184714160416
ENSMUSG00000031781	Ciapin1	cytokine induced apoptosis inhibitor 1 [Source:MGI Symbol;Acc:MGI:1922083]	-1.16343822958996	0.000000000000000965505006237156	5.96728040203094
ENSMUSG00000036752	Tubb4b	tubulin, beta 4B class IVB [Source:MGI Symbol;Acc:MGI:1915472]	0.79103247035635	0.00000000000000101846148391355	7.14718033185916
ENSMUSG00000004266	Ptpn6	protein tyrosine phosphatase, non-receptor type 6 [Source:MGI Symbol;Acc:MGI:96055]	-0.815006755873076	0.00000000000000103327103415608	7.97339182713147
ENSMUSG00000030748	Il4ra	interleukin 4 receptor, alpha [Source:MGI Symbol;Acc:MGI:105367]	0.763355239212607	0.00000000000000107012169147298	9.70200963616046
ENSMUSG00000027323	Rad51	RAD51 recombinase [Source:MGI Symbol;Acc:MGI:97890]	-2.93674725046866	0.00000000000000134516287353879	3.61358036661301
ENSMUSG00000036768	Kif15	kinesin family member 15 [Source:MGI Symbol;Acc:MGI:1098258]	-2.15892041397034	0.00000000000000136497416618805	3.98330610305993
ENSMUSG00000050350	Gpr18	G protein-coupled receptor 18 [Source:MGI Symbol;Acc:MGI:107859]	1.0751350243074	0.00000000000000156216049524634	6.52470311894274
ENSMUSG00000035725	Prkx	protein kinase, X-linked [Source:MGI Symbol;Acc:MGI:1309999]	0.808185245383407	0.0000000000000015853255192104	6.84812100723468
ENSMUSG00000022075	Rhobtb2	Rho-related BTB domain containing 2 [Source:MGI Symbol;Acc:MGI:2180557]	1.11124127159858	0.00000000000000170970151663545	5.95904564835978
ENSMUSG00000038776	Ephx1	epoxide hydrolase 1, microsomal [Source:MGI Symbol;Acc:MGI:95405]	-1.95658156391872	0.00000000000000211063350763615	5.46419148979033
ENSMUSG00000001281	Itgb7	integrin beta 7 [Source:MGI Symbol;Acc:MGI:96616]	0.770488467690237	0.00000000000000238128350334124	9.89418509975177
ENSMUSG00000039145	Camk1d	calcium/calmodulin-dependent protein kinase ID [Source:MGI Symbol;Acc:MGI:2442190]	0.843771196844225	0.00000000000000313600783055022	6.51887433038302
ENSMUSG00000017716	Birc5	baculoviral IAP repeat-containing 5 [Source:MGI Symbol;Acc:MGI:1203517]	-3.46349241439428	0.0000000000000032707822152418	3.45573662982055
ENSMUSG00000056952	Tatdn2	TatD DNase domain containing 2 [Source:MGI Symbol;Acc:MGI:3576210]	0.77119583990316	0.00000000000000422280842591352	8.21833567229057
ENSMUSG00000029298	Gbp9	guanylate-binding protein 9 [Source:MGI Symbol;Acc:MGI:3605620]	-0.778983732559392	0.00000000000000467821305386228	6.88377166051982
ENSMUSG00000028820	Sfpq	splicing factor proline/glutamine rich (polypyrimidine tract binding protein associated) [Source:MGI Symbol;Acc:MGI:1918764]	0.737563491969649	0.00000000000000474800362252912	9.49097571458306
ENSMUSG00000019189	Rnf145	ring finger protein 145 [Source:MGI Symbol;Acc:MGI:1921565]	0.766869498533182	0.0000000000000050216148825997	7.72070716065564
ENSMUSG00000004933	Matk	megakaryocyte-associated tyrosine kinase [Source:MGI Symbol;Acc:MGI:99259]	-1.40263030384362	0.00000000000000563660433638613	5.46995433453081
ENSMUSG00000007080	Pole	polymerase (DNA directed), epsilon [Source:MGI Symbol;Acc:MGI:1196391]	-2.01233881498776	0.00000000000000623811953824595	4.46428510909757
ENSMUSG00000038384	Setd1b	SET domain containing 1B [Source:MGI Symbol;Acc:MGI:2652820]	0.772998084255673	0.00000000000000834331122936081	6.7725258202636
ENSMUSG00000038418	Egr1	early growth response 1 [Source:MGI Symbol;Acc:MGI:95295]	0.768024364531141	0.00000000000000909254330622282	8.38360680136724
ENSMUSG00000027078	Ube2l6	ubiquitin-conjugating enzyme E2L 6 [Source:MGI Symbol;Acc:MGI:1914500]	-1.47501618130998	0.0000000000000108763130027115	5.36483553488866
ENSMUSG00000042116	Vwa1	von Willebrand factor A domain containing 1 [Source:MGI Symbol;Acc:MGI:2179729]	1.71655735485899	0.0000000000000112783338122382	4.67608017558746
ENSMUSG00000030934	Oat	ornithine aminotransferase [Source:MGI Symbol;Acc:MGI:97394]	0.796372558218007	0.0000000000000127575140789677	7.52863375335038
ENSMUSG00000021298	Gpr132	G protein-coupled receptor 132 [Source:MGI Symbol;Acc:MGI:1890220]	0.734863722049892	0.0000000000000135434683342424	9.73462907603628
ENSMUSG00000039220	Ppp1r10	protein phosphatase 1, regulatory subunit 10 [Source:MGI Symbol;Acc:MGI:1289273]	1.07840461965696	0.0000000000000146026827123728	6.361258169049
ENSMUSG00000031996	Aplp2	amyloid beta (A4) precursor-like protein 2 [Source:MGI Symbol;Acc:MGI:88047]	0.759124777189192	0.000000000000024576045085464	7.97149757693074
ENSMUSG00000056394	Lig1	ligase I, DNA, ATP-dependent [Source:MGI Symbol;Acc:MGI:101789]	-1.05867736499718	0.0000000000000269552274219832	6.11787259101431
ENSMUSG00000064373	Selenop	selenoprotein P [Source:MGI Symbol;Acc:MGI:894288]	1.02306944195678	0.0000000000000278217199650192	7.4191529395879
ENSMUSG00000029648	Flt1	FMS-like tyrosine kinase 1 [Source:MGI Symbol;Acc:MGI:95558]	1.31250727783647	0.0000000000000291611257820472	6.07279914523805
ENSMUSG00000085795	Zfp703	zinc finger protein 703 [Source:MGI Symbol;Acc:MGI:2662729]	0.718943978070997	0.0000000000000291611257820472	7.39111440011488
ENSMUSG00000028362	Tnfsf8	tumor necrosis factor (ligand) superfamily, member 8 [Source:MGI Symbol;Acc:MGI:88328]	-2.57457736984649	0.0000000000000292835920076407	3.6515657296544
ENSMUSG00000020610	Amz2	archaelysin family metallopeptidase 2 [Source:MGI Symbol;Acc:MGI:104837]	1.31961914009586	0.0000000000000298950535628632	5.26405631879733
ENSMUSG00000000982	Ccl3	chemokine (C-C motif) ligand 3 [Source:MGI Symbol;Acc:MGI:98260]	-1.05762762058974	0.0000000000000325321479640376	7.04128635464255
ENSMUSG00000026473	Glul	glutamate-ammonia ligase (glutamine synthetase) [Source:MGI Symbol;Acc:MGI:95739]	0.750882779862507	0.0000000000000356701381280422	8.44342200605904
ENSMUSG00000089704	Galnt2	UDP-N-acetyl-alpha-D-galactosamine:polypeptide N-acetylgalactosaminyltransferase 2 [Source:MGI Symbol;Acc:MGI:894694]	0.755332611818637	0.0000000000000398580604204973	7.31780109098087
ENSMUSG00000031004	Mki67	antigen identified by monoclonal antibody Ki 67 [Source:MGI Symbol;Acc:MGI:106035]	-2.8167956530001	0.0000000000000406353210867536	4.37844654457594
ENSMUSG00000027469	Tpx2	TPX2, microtubule-associated [Source:MGI Symbol;Acc:MGI:1919369]	-2.94719553245528	0.000000000000041000369978646	4.00908308867845
ENSMUSG00000105096	Gbp10	guanylate-binding protein 10 [Source:MGI Symbol;Acc:MGI:4359647]	-1.89685974242451	0.000000000000041119448211681	4.25291845127908
ENSMUSG00000020520	Galnt10	UDP-N-acetyl-alpha-D-galactosamine:polypeptide N-acetylgalactosaminyltransferase 10 [Source:MGI Symbol;Acc:MGI:1890480]	0.776081557947801	0.0000000000000458759201610061	6.77593053888994
ENSMUSG00000020042	Btbd11	BTB (POZ) domain containing 11 [Source:MGI Symbol;Acc:MGI:1921257]	1.06866743573623	0.0000000000000458880144724043	6.3918351089212
ENSMUSG00000043753	Dmrta1	doublesex and mab-3 related transcription factor like family A1 [Source:MGI Symbol;Acc:MGI:2653627]	2.59314674143194	0.0000000000000483190941925625	3.6735819178242
ENSMUSG00000049516	Spty2d1	SPT2, Suppressor of Ty, domain containing 1 (S. cerevisiae) [Source:MGI Symbol;Acc:MGI:2142062]	-0.759524234977902	0.0000000000000511769837149583	8.81001326537551
ENSMUSG00000026700	Tnfsf4	tumor necrosis factor (ligand) superfamily, member 4 [Source:MGI Symbol;Acc:MGI:104511]	-4.91072241361938	0.0000000000000572206795741826	2.76766842281477
ENSMUSG00000029475	Kdm2b	lysine (K)-specific demethylase 2B [Source:MGI Symbol;Acc:MGI:1354737]	0.718249864164998	0.0000000000000593520045772081	7.99824346347238
ENSMUSG00000104713	Gbp6	guanylate binding protein 6 [Source:MGI Symbol;Acc:MGI:2140937]	-1.16577281095176	0.0000000000000701318508222853	6.32771117820952
ENSMUSG00000003948	Mmd	monocyte to macrophage differentiation-associated [Source:MGI Symbol;Acc:MGI:1914718]	-1.05035654938194	0.0000000000000883858388771603	6.02462368754639
ENSMUSG00000033083	Tbc1d4	TBC1 domain family, member 4 [Source:MGI Symbol;Acc:MGI:2429660]	1.31726597251305	0.00000000000010503262245936	4.86675230230647
ENSMUSG00000024074	Crim1	cysteine rich transmembrane BMP regulator 1 (chordin like) [Source:MGI Symbol;Acc:MGI:1354756]	0.77790812271519	0.000000000000107980835098432	7.18299740796715
ENSMUSG00000030852	Tacc2	transforming, acidic coiled-coil containing protein 2 [Source:MGI Symbol;Acc:MGI:1928899]	-1.9021966549834	0.000000000000132855166266177	4.43100530399846
ENSMUSG00000051339	2900026A02Rik	RIKEN cDNA 2900026A02 gene [Source:MGI Symbol;Acc:MGI:1920194]	-1.05943932873549	0.000000000000170711455644364	6.14850982356903
ENSMUSG00000032021	Crtam	cytotoxic and regulatory T cell molecule [Source:MGI Symbol;Acc:MGI:1859822]	-1.01929260175438	0.000000000000180446282427851	6.28730834903958
ENSMUSG00000048521	Cxcr6	chemokine (C-X-C motif) receptor 6 [Source:MGI Symbol;Acc:MGI:1934582]	-0.724742877585398	0.000000000000188071275954943	10.6343059443225
ENSMUSG00000062866	Phactr2	phosphatase and actin regulator 2 [Source:MGI Symbol;Acc:MGI:2446138]	-1.50719885114577	0.000000000000213860581204922	4.59705732123497
ENSMUSG00000029798	Herc6	hect domain and RLD 6 [Source:MGI Symbol;Acc:MGI:1914388]	-0.998794166681435	0.000000000000302511273872034	6.35791496948417
ENSMUSG00000034300	Fam53c	family with sequence similarity 53, member C [Source:MGI Symbol;Acc:MGI:1913556]	0.721915076615939	0.000000000000332275003933749	8.51714586898702
ENSMUSG00000052117	D630039A03Rik	RIKEN cDNA D630039A03 gene [Source:MGI Symbol;Acc:MGI:2442889]	-2.73836811309129	0.000000000000360067727263092	3.49672173301997
ENSMUSG00000031628	Casp3	caspase 3 [Source:MGI Symbol;Acc:MGI:107739]	-0.715567851760415	0.000000000000378807993681076	7.10554903602328
ENSMUSG00000028634	Hivep3	human immunodeficiency virus type I enhancer binding protein 3 [Source:MGI Symbol;Acc:MGI:106589]	-1.58349688423359	0.000000000000405332643574965	4.72909275849701
ENSMUSG00000005410	Mcm5	minichromosome maintenance complex component 5 [Source:MGI Symbol;Acc:MGI:103197]	-1.20698538341334	0.000000000000418077976170173	6.94472769501885
ENSMUSG00000024251	Thada	thyroid adenoma associated [Source:MGI Symbol;Acc:MGI:3039623]	0.761751682868706	0.000000000000450627257159699	6.55525329570871
ENSMUSG00000033107	Rnf125	ring finger protein 125 [Source:MGI Symbol;Acc:MGI:1914914]	0.762549638104475	0.000000000000487782296403099	6.4418338323704
ENSMUSG00000050148	Ubqln2	ubiquilin 2 [Source:MGI Symbol;Acc:MGI:1860283]	0.745422246666781	0.000000000000541262284720028	7.06587914464921
ENSMUSG00000045216	Hs6st1	heparan sulfate 6-O-sulfotransferase 1 [Source:MGI Symbol;Acc:MGI:1354958]	0.748150773933382	0.000000000000601180587149126	6.26368396385504
ENSMUSG00000029826	Zc3hav1	zinc finger CCCH type, antiviral 1 [Source:MGI Symbol;Acc:MGI:1926031]	0.705928022890117	0.000000000000603221821474322	10.1169079713754
ENSMUSG00000023991	Foxp4	forkhead box P4 [Source:MGI Symbol;Acc:MGI:1921373]	-1.06741823349488	0.000000000000668645724094228	6.5963328613216
ENSMUSG00000025278	Flnb	filamin, beta [Source:MGI Symbol;Acc:MGI:2446089]	0.757601150345164	0.000000000000787531121014287	6.69660563422974
ENSMUSG00000017929	B4galt5	UDP-Gal:betaGlcNAc beta 1,4-galactosyltransferase, polypeptide 5 [Source:MGI Symbol;Acc:MGI:1927169]	-0.719373655374232	0.000000000000857094021431715	7.51826909605331
ENSMUSG00000071715	Ncf4	neutrophil cytosolic factor 4 [Source:MGI Symbol;Acc:MGI:109186]	-0.761059742476481	0.000000000000862098301483889	6.43342574397104
ENSMUSG00000020846	Rflnb	refilin B [Source:MGI Symbol;Acc:MGI:1923816]	1.67460403053406	0.000000000000876853010829379	4.41125866643802
ENSMUSG00000029464	Gpn3	GPN-loop GTPase 3 [Source:MGI Symbol;Acc:MGI:1289326]	1.01687829878816	0.000000000000895755312045718	5.7496311617927
ENSMUSG00000020063	Sirt1	sirtuin 1 [Source:MGI Symbol;Acc:MGI:2135607]	0.735521445558789	0.00000000000092448193172758	6.64224279392446
ENSMUSG00000032336	Nptn	neuroplastin [Source:MGI Symbol;Acc:MGI:108077]	0.71757713567606	0.000000000000986435773145607	7.66368468321832
ENSMUSG00000022901	Cd86	CD86 antigen [Source:MGI Symbol;Acc:MGI:101773]	-1.01342830106091	0.00000000000101830925883558	6.14976335091773
ENSMUSG00000020644	Id2	inhibitor of DNA binding 2 [Source:MGI Symbol;Acc:MGI:96397]	-0.735479007084886	0.00000000000104758509503394	9.37613427925564
ENSMUSG00000020601	Trib2	tribbles pseudokinase 2 [Source:MGI Symbol;Acc:MGI:2145021]	1.15588790695392	0.00000000000122108463061215	5.54707212691427
ENSMUSG00000034908	Sidt2	SID1 transmembrane family, member 2 [Source:MGI Symbol;Acc:MGI:2446134]	0.682349453046812	0.00000000000124208138109706	8.50660712718088
ENSMUSG00000042351	Grap2	GRB2-related adaptor protein 2 [Source:MGI Symbol;Acc:MGI:1333842]	0.713742425280606	0.00000000000136373093063208	8.89846173007908
ENSMUSG00000016756	Cmah	cytidine monophospho-N-acetylneuraminic acid hydroxylase [Source:MGI Symbol;Acc:MGI:103227]	1.93845741309229	0.00000000000151980670607338	4.170968344493
ENSMUSG00000069094	Pde7a	phosphodiesterase 7A [Source:MGI Symbol;Acc:MGI:1202402]	0.697853159958516	0.00000000000175902741832034	8.17548026499859
ENSMUSG00000001467	Cyp51	cytochrome P450, family 51 [Source:MGI Symbol;Acc:MGI:106040]	0.715988062059734	0.00000000000182702338969979	6.86982948924543
ENSMUSG00000060477	Irak2	interleukin-1 receptor-associated kinase 2 [Source:MGI Symbol;Acc:MGI:2429603]	0.696460930419116	0.00000000000194171087189885	7.3717558925592
ENSMUSG00000029009	Mthfr	5,10-methylenetetrahydrofolate reductase [Source:MGI Symbol;Acc:MGI:106639]	1.17154538319561	0.00000000000195304757727254	5.75492304785639
ENSMUSG00000008305	Tle1	transducin-like enhancer of split 1 [Source:MGI Symbol;Acc:MGI:104636]	1.17255734697054	0.00000000000200402109366405	5.15149266045791
ENSMUSG00000027514	Zbp1	Z-DNA binding protein 1 [Source:MGI Symbol;Acc:MGI:1927449]	-0.92284828208296	0.00000000000228712266003124	7.56598039402911
ENSMUSG00000026103	Gls	glutaminase [Source:MGI Symbol;Acc:MGI:95752]	0.72402363223012	0.0000000000024215603585324	8.72540793308239
ENSMUSG00000027203	Dut	deoxyuridine triphosphatase [Source:MGI Symbol;Acc:MGI:1346051]	-0.965883516104658	0.00000000000254063465088504	6.06583585268598
ENSMUSG00000067235	H2-Q10	histocompatibility 2, Q region locus 10 [Source:MGI Symbol;Acc:MGI:95929]	1.14049953537727	0.00000000000289189013878197	5.26819612261632
ENSMUSG00000002504	Slc9a3r2	solute carrier family 9 (sodium/hydrogen exchanger), member 3 regulator 2 [Source:MGI Symbol;Acc:MGI:1890662]	1.91792555680784	0.00000000000319490141194669	4.16748177900618
ENSMUSG00000040687	Madd	MAP-kinase activating death domain [Source:MGI Symbol;Acc:MGI:2444672]	0.698065061869318	0.00000000000386448152465658	7.76039851957497
ENSMUSG00000041328	Pcf11	PCF11 cleavage and polyadenylation factor subunit [Source:MGI Symbol;Acc:MGI:1919579]	0.9760380645477	0.00000000000386888520004508	6.67699433560867
ENSMUSG00000032788	Pdxk	pyridoxal (pyridoxine, vitamin B6) kinase [Source:MGI Symbol;Acc:MGI:1351869]	0.705225633017393	0.00000000000410742334949982	6.99482440108194
ENSMUSG00000023505	Cdca3	cell division cycle associated 3 [Source:MGI Symbol;Acc:MGI:1315198]	-3.01420604116013	0.00000000000427798253014182	3.53774706872438
ENSMUSG00000024854	Pold4	polymerase (DNA-directed), delta 4 [Source:MGI Symbol;Acc:MGI:1916995]	-0.989689211230545	0.00000000000428494692180755	5.40587072862659
ENSMUSG00000025190	Got1	glutamic-oxaloacetic transaminase 1, soluble [Source:MGI Symbol;Acc:MGI:95791]	0.686187982795912	0.00000000000442528243813776	8.76306181374844
ENSMUSG00000059810	Rgs3	regulator of G-protein signaling 3 [Source:MGI Symbol;Acc:MGI:1354734]	-0.74003542633769	0.00000000000475276266074505	7.20143756370879
ENSMUSG00000019942	Cdk1	cyclin-dependent kinase 1 [Source:MGI Symbol;Acc:MGI:88351]	-1.90294887208691	0.00000000000490498360372907	4.14822804706797
ENSMUSG00000073491	Ifi213	interferon activated gene 213 [Source:MGI Symbol;Acc:MGI:3695276]	-0.926570834196318	0.00000000000504876959535808	6.00450754671302
ENSMUSG00000011256	Adam19	a disintegrin and metallopeptidase domain 19 (meltrin beta) [Source:MGI Symbol;Acc:MGI:105377]	-0.679870661204919	0.00000000000534726029754151	8.26378804347586
ENSMUSG00000043252	Tmem64	transmembrane protein 64 [Source:MGI Symbol;Acc:MGI:2140359]	0.7259783801264	0.0000000000054115451126613	6.71003666476234
ENSMUSG00000049577	Zfpm1	zinc finger protein, multitype 1 [Source:MGI Symbol;Acc:MGI:1095400]	-0.997712058079073	0.00000000000770190462075306	7.06075821416082
ENSMUSG00000001029	Icam2	intercellular adhesion molecule 2 [Source:MGI Symbol;Acc:MGI:96394]	1.30213077628493	0.00000000000770190462075306	4.76465285345655
ENSMUSG00000056492	Adgrf5	adhesion G protein-coupled receptor F5 [Source:MGI Symbol;Acc:MGI:2182928]	1.58851642146169	0.00000000000770190462075306	5.02530147429022
ENSMUSG00000032870	Smap2	small ArfGAP 2 [Source:MGI Symbol;Acc:MGI:1917030]	0.673086722430603	0.00000000000802846881416346	8.61336029091035
ENSMUSG00000034157	Cipc	CLOCK interacting protein, circadian [Source:MGI Symbol;Acc:MGI:1919185]	0.73293058918532	0.00000000000833465352818849	6.65299537250905
ENSMUSG00000027030	Stk39	serine/threonine kinase 39 [Source:MGI Symbol;Acc:MGI:1858416]	-0.710730557239748	0.00000000000877894023572363	6.41006554879212
ENSMUSG00000017830	Dhx58	DEXH (Asp-Glu-X-His) box polypeptide 58 [Source:MGI Symbol;Acc:MGI:1931560]	-1.12018431002633	0.00000000000944281623586576	5.667737992356
ENSMUSG00000043807	Ly6g5b	lymphocyte antigen 6 complex, locus G5B [Source:MGI Symbol;Acc:MGI:2385809]	-1.15177820932676	0.00000000000954182646812003	5.94656966859909
ENSMUSG00000041859	Mcm3	minichromosome maintenance complex component 3 [Source:MGI Symbol;Acc:MGI:101845]	-1.08316740668581	0.000000000012039992399632	6.95388819944556
ENSMUSG00000020689	Itgb3	integrin beta 3 [Source:MGI Symbol;Acc:MGI:96612]	1.38325484873994	0.0000000000126120804332167	4.9058927720647
ENSMUSG00000052397	Ezr	ezrin [Source:MGI Symbol;Acc:MGI:98931]	0.669245852599432	0.0000000000142531376697668	9.17536865876226
ENSMUSG00000002204	Napsa	napsin A aspartic peptidase [Source:MGI Symbol;Acc:MGI:109365]	-1.97683287531355	0.0000000000148562021329766	3.93925336725375
ENSMUSG00000039473	Ubn1	ubinuclein 1 [Source:MGI Symbol;Acc:MGI:1891307]	0.678016484689536	0.0000000000148562021329766	7.80504180189682
ENSMUSG00000038855	Itpkb	inositol 1,4,5-trisphosphate 3-kinase B [Source:MGI Symbol;Acc:MGI:109235]	0.656535756826981	0.0000000000150304415548143	9.32262783312866
ENSMUSG00000015312	Gadd45b	growth arrest and DNA-damage-inducible 45 beta [Source:MGI Symbol;Acc:MGI:107776]	-0.703783630934894	0.0000000000150304415548143	7.10112945300531
ENSMUSG00000042489	Clspn	claspin [Source:MGI Symbol;Acc:MGI:2445153]	-2.52939845008266	0.0000000000157906765897884	3.574054534904
ENSMUSG00000020190	Mknk2	MAP kinase-interacting serine/threonine kinase 2 [Source:MGI Symbol;Acc:MGI:894279]	0.640011813546384	0.0000000000171991851826994	9.86683508534001
ENSMUSG00000038034	Igsf8	immunoglobulin superfamily, member 8 [Source:MGI Symbol;Acc:MGI:2154090]	0.685027705618936	0.0000000000191312116903151	6.32165492980169
ENSMUSG00000026582	Sele	selectin, endothelial cell [Source:MGI Symbol;Acc:MGI:98278]	-2.79031502538374	0.0000000000199653970524928	4.03758951942228
ENSMUSG00000094420	Igkv10-96	immunoglobulin kappa variable 10-96 [Source:MGI Symbol;Acc:MGI:4439561]	-7.29411280106034	0.000000000022697140740775	3.2023212233317
ENSMUSG00000074607	Tox2	TOX high mobility group box family member 2 [Source:MGI Symbol;Acc:MGI:3611233]	-4.71545697967848	0.0000000000227180700279146	2.22746499810108
ENSMUSG00000090272	Mndal	myeloid nuclear differentiation antigen like [Source:MGI Symbol;Acc:MGI:3780953]	-0.923809498047775	0.0000000000271845824483743	6.5295011092235
ENSMUSG00000033880	Lgals3bp	lectin, galactoside-binding, soluble, 3 binding protein [Source:MGI Symbol;Acc:MGI:99554]	-0.656363267705156	0.0000000000288577747619961	9.11251951528581
ENSMUSG00000022034	Esco2	establishment of sister chromatid cohesion N-acetyltransferase 2 [Source:MGI Symbol;Acc:MGI:1919238]	-5.8438862834416	0.0000000000336259130252951	1.4922795150805
ENSMUSG00000042524	Sun2	Sad1 and UNC84 domain containing 2 [Source:MGI Symbol;Acc:MGI:2443011]	0.637552040620465	0.000000000039055803523595	9.83223130825532
ENSMUSG00000031506	Ptpn7	protein tyrosine phosphatase, non-receptor type 7 [Source:MGI Symbol;Acc:MGI:2156893]	-0.687562935286215	0.0000000000400168474749426	7.03324061985876
ENSMUSG00000050549	5730508B09Rik	RIKEN cDNA 5730508B09 gene [Source:MGI Symbol;Acc:MGI:1917867]	0.929181203240892	0.0000000000432590147752343	5.64424734421775
ENSMUSG00000044469	Tnfaip8l1	tumor necrosis factor, alpha-induced protein 8-like 1 [Source:MGI Symbol;Acc:MGI:1913693]	-1.68486131922386	0.0000000000464328119474279	4.36000130459295
ENSMUSG00000025153	Fasn	fatty acid synthase [Source:MGI Symbol;Acc:MGI:95485]	0.667239088723805	0.0000000000516451587244062	8.04213673166696
ENSMUSG00000030103	Bhlhe40	basic helix-loop-helix family, member e40 [Source:MGI Symbol;Acc:MGI:1097714]	-0.665114033064791	0.0000000000648570396252725	11.2468120055254
ENSMUSG00000015143	Actn1	actinin, alpha 1 [Source:MGI Symbol;Acc:MGI:2137706]	0.671488668818433	0.0000000000704260647314897	6.79130563203567
ENSMUSG00000027605	Acss2	acyl-CoA synthetase short-chain family member 2 [Source:MGI Symbol;Acc:MGI:1890410]	0.933969506779962	0.0000000000704260647314897	6.29783041820196
ENSMUSG00000001525	Tubb5	tubulin, beta 5 class I [Source:MGI Symbol;Acc:MGI:107812]	-0.873974507459759	0.0000000000816420064792873	9.89441054174043
ENSMUSG00000025574	Tk1	thymidine kinase 1 [Source:MGI Symbol;Acc:MGI:98763]	-2.8704024824927	0.00000000010772068972588	3.29311144958294
ENSMUSG00000040229	Gpr34	G protein-coupled receptor 34 [Source:MGI Symbol;Acc:MGI:1346334]	-0.89210732957674	0.000000000108085641033424	5.94478616543649
ENSMUSG00000021959	Lats2	large tumor suppressor 2 [Source:MGI Symbol;Acc:MGI:1354386]	0.658397119037039	0.000000000126461867207477	7.08888616220035
ENSMUSG00000092060	Bend4	BEN domain containing 4 [Source:MGI Symbol;Acc:MGI:3648414]	0.6425408567119	0.000000000132070973909123	7.63847554185681
ENSMUSG00000005973	Rcn1	reticulocalbin 1 [Source:MGI Symbol;Acc:MGI:104559]	-0.930954599275587	0.000000000139619224826488	5.73981987378789
ENSMUSG00000030029	Lrig1	leucine-rich repeats and immunoglobulin-like domains 1 [Source:MGI Symbol;Acc:MGI:107935]	-0.949899040044712	0.000000000145793235942451	5.3493398024454
ENSMUSG00000027452	Acss1	acyl-CoA synthetase short-chain family member 1 [Source:MGI Symbol;Acc:MGI:1915988]	0.908661411180532	0.000000000149827263021591	5.93737668184497
ENSMUSG00000056116	H2-T22	histocompatibility 2, T region locus 22 [Source:MGI Symbol;Acc:MGI:95956]	-0.641754774054985	0.000000000152599774993763	8.02642086510299
ENSMUSG00000028333	Anp32b	acidic (leucine-rich) nuclear phosphoprotein 32 family, member B [Source:MGI Symbol;Acc:MGI:1914878]	-0.628503383846248	0.000000000158820918417634	7.34377278238402
ENSMUSG00000094951	Ighv5-6	immunoglobulin heavy variable 5-6 [Source:MGI Symbol;Acc:MGI:4439815]	-9.74338147715428	0.000000000159015891230457	1.2999398037695
ENSMUSG00000002325	Irf9	interferon regulatory factor 9 [Source:MGI Symbol;Acc:MGI:107587]	-0.648809267906812	0.000000000173904945328627	7.08957026692792
ENSMUSG00000008384	Sertad1	SERTA domain containing 1 [Source:MGI Symbol;Acc:MGI:1913438]	0.663011521168976	0.000000000203142270738462	6.72028157838329
ENSMUSG00000038644	Pold1	polymerase (DNA directed), delta 1, catalytic subunit [Source:MGI Symbol;Acc:MGI:97741]	-0.921919792705202	0.000000000211099120983528	5.58818062018964
ENSMUSG00000057191	AB124611	cDNA sequence AB124611 [Source:MGI Symbol;Acc:MGI:3043001]	0.681842383883712	0.000000000230162060534688	6.24236864157269
ENSMUSG00000036986	Pml	promyelocytic leukemia [Source:MGI Symbol;Acc:MGI:104662]	-0.622815428956018	0.000000000230229894066359	7.18863420526735
ENSMUSG00000015501	Hivep2	human immunodeficiency virus type I enhancer binding protein 2 [Source:MGI Symbol;Acc:MGI:1338076]	0.655821044080797	0.000000000233299897596367	7.03965174092759
ENSMUSG00000070407	Hs3st3b1	heparan sulfate (glucosamine) 3-O-sulfotransferase 3B1 [Source:MGI Symbol;Acc:MGI:1333853]	1.5962267916062	0.000000000250522954382098	4.20110863664859
ENSMUSG00000052040	Klf13	Kruppel-like factor 13 [Source:MGI Symbol;Acc:MGI:1354948]	0.621775253274683	0.000000000261243083519727	8.66639038938439
ENSMUSG00000024843	Chka	choline kinase alpha [Source:MGI Symbol;Acc:MGI:107760]	0.867665831494981	0.000000000291854973706099	5.62571270600118
ENSMUSG00000026347	Tmem163	transmembrane protein 163 [Source:MGI Symbol;Acc:MGI:1919410]	-1.23689650710488	0.000000000313347588048519	4.71355383542906
ENSMUSG00000028277	Ube2j1	ubiquitin-conjugating enzyme E2J 1 [Source:MGI Symbol;Acc:MGI:1926245]	0.637388374564268	0.000000000319544951390425	8.48733860183864
ENSMUSG00000021775	Nr1d2	nuclear receptor subfamily 1, group D, member 2 [Source:MGI Symbol;Acc:MGI:2449205]	0.91393842747356	0.000000000359949098389692	6.42150907833432
ENSMUSG00000031668	Eif2ak3	eukaryotic translation initiation factor 2 alpha kinase 3 [Source:MGI Symbol;Acc:MGI:1341830]	0.667505690398353	0.000000000371454891447786	6.28262986369765
ENSMUSG00000036006	Fam65b	family with sequence similarity 65, member B [Source:MGI Symbol;Acc:MGI:2444879]	0.651561998577748	0.000000000413117322225564	6.5607223690187
ENSMUSG00000005873	Reep5	receptor accessory protein 5 [Source:MGI Symbol;Acc:MGI:1270152]	-0.615699955323694	0.000000000422262134515907	7.6604360861386
ENSMUSG00000028693	Nasp	nuclear autoantigenic sperm protein (histone-binding) [Source:MGI Symbol;Acc:MGI:1355328]	0.661546060678031	0.00000000046837074311095	6.9987386274147
ENSMUSG00000079363	Gbp4	guanylate binding protein 4 [Source:MGI Symbol;Acc:MGI:97072]	-0.658097063314827	0.000000000470026301697494	6.70346006608578
ENSMUSG00000033355	Rtp4	receptor transporter protein 4 [Source:MGI Symbol;Acc:MGI:1915025]	-0.840156340998365	0.000000000489464302175097	6.35619506012064
ENSMUSG00000020330	Hmmr	hyaluronan mediated motility receptor (RHAMM) [Source:MGI Symbol;Acc:MGI:104667]	-4.75604026636418	0.000000000492865544515855	2.12373368228617
ENSMUSG00000003308	Keap1	kelch-like ECH-associated protein 1 [Source:MGI Symbol;Acc:MGI:1858732]	-0.67166844061993	0.000000000515823495872688	6.43922514913404
ENSMUSG00000038179	Slamf7	SLAM family member 7 [Source:MGI Symbol;Acc:MGI:1922595]	-0.632091683482352	0.000000000546724429159409	7.09861726752401
ENSMUSG00000058013	2011-09-01	septin 11 [Source:MGI Symbol;Acc:MGI:1277214]	-0.640042905799977	0.000000000574424635223808	6.87652583454209
ENSMUSG00000064023	Klk8	kallikrein related-peptidase 8 [Source:MGI Symbol;Acc:MGI:1343327]	0.65030909607662	0.00000000064878216256706	6.46897632624913
ENSMUSG00000031342	Gpm6b	glycoprotein m6b [Source:MGI Symbol;Acc:MGI:107672]	-2.87837885951612	0.000000000708609045745672	3.80776798535156
ENSMUSG00000086564	Cd101	CD101 antigen [Source:MGI Symbol;Acc:MGI:2685862]	-1.09719383518307	0.000000000777455920644198	5.54121184655986
ENSMUSG00000040548	Tex2	testis expressed gene 2 [Source:MGI Symbol;Acc:MGI:102465]	0.628002889908066	0.000000000879733158079769	6.96685821851361
ENSMUSG00000057637	Prdm2	PR domain containing 2, with ZNF domain [Source:MGI Symbol;Acc:MGI:107628]	0.613432750867402	0.000000000879733158079769	6.98970505616375
ENSMUSG00000020315	Sptbn1	spectrin beta, non-erythrocytic 1 [Source:MGI Symbol;Acc:MGI:98388]	0.662077076182019	0.000000000879733158079769	7.41889888252454
ENSMUSG00000057143	Trim12c	tripartite motif-containing 12C [Source:MGI Symbol;Acc:MGI:4821183]	-0.840389249985275	0.000000000906432942993918	5.6611419196697
ENSMUSG00000019978	Epb41l2	erythrocyte membrane protein band 4.1 like 2 [Source:MGI Symbol;Acc:MGI:103009]	-0.873198057704371	0.000000000956872179508621	6.05390258877406
ENSMUSG00000031933	Izumo1r	IZUMO1 receptor, JUNO [Source:MGI Symbol;Acc:MGI:1929185]	-3.71090913700286	0.00000000105886406181052	2.65069367546393
ENSMUSG00000058672	Tubb2a	tubulin, beta 2A class IIA [Source:MGI Symbol;Acc:MGI:107861]	1.22608276430024	0.00000000108096754259054	4.66099923831054
ENSMUSG00000076522	Igkv16-104	immunoglobulin kappa variable 16-104 [Source:MGI Symbol;Acc:MGI:2685913]	-7.65018991714822	0.00000000115261125127883	3.34269007183353
ENSMUSG00000072235	Tuba1a	tubulin, alpha 1A [Source:MGI Symbol;Acc:MGI:98869]	1.03017477872229	0.00000000129983381899649	6.14420058075098
ENSMUSG00000024669	Cd5	CD5 antigen [Source:MGI Symbol;Acc:MGI:88340]	-0.655800750942265	0.00000000129983381899649	7.85322427309522
ENSMUSG00000032420	Nt5e	5' nucleotidase, ecto [Source:MGI Symbol;Acc:MGI:99782]	-0.865030781105241	0.00000000136646079242893	6.10500371541336
ENSMUSG00000037849	Ifi206	interferon activated gene 206 [Source:MGI Symbol;Acc:MGI:3646410]	-0.610473349314742	0.00000000139623931930995	6.84513837845617
ENSMUSG00000030413	Pglyrp1	peptidoglycan recognition protein 1 [Source:MGI Symbol;Acc:MGI:1345092]	-0.907651732333225	0.00000000142202475005329	5.98406059354128
ENSMUSG00000049103	Ccr2	chemokine (C-C motif) receptor 2 [Source:MGI Symbol;Acc:MGI:106185]	0.888719348119014	0.00000000142417629602783	7.06084683866622
ENSMUSG00000027368	Dusp2	dual specificity phosphatase 2 [Source:MGI Symbol;Acc:MGI:101911]	0.585873074805142	0.00000000158810391196508	10.6960176562023
ENSMUSG00000025161	Slc16a3	solute carrier family 16 (monocarboxylic acid transporters), member 3 [Source:MGI Symbol;Acc:MGI:1933438]	-0.937641497555458	0.00000000160289012924222	6.02832667417567
ENSMUSG00000024095	Hnrnpll	heterogeneous nuclear ribonucleoprotein L-like [Source:MGI Symbol;Acc:MGI:1919942]	-0.830700579756889	0.00000000160384908019429	6.22009534386045
ENSMUSG00000044167	Foxo1	forkhead box O1 [Source:MGI Symbol;Acc:MGI:1890077]	0.598678380074245	0.00000000169605193097782	9.46701193849078
ENSMUSG00000019961	Tmpo	thymopoietin [Source:MGI Symbol;Acc:MGI:106920]	-0.621791682058287	0.00000000196437320570139	7.54218004890123
ENSMUSG00000046079	Lrrc8d	leucine rich repeat containing 8D [Source:MGI Symbol;Acc:MGI:1922368]	0.611425626630175	0.00000000202699143941104	6.65703766941865
ENSMUSG00000037872	Ackr1	atypical chemokine receptor 1 (Duffy blood group) [Source:MGI Symbol;Acc:MGI:1097689]	-2.93091297934484	0.0000000021829670040386	3.24736370487256
ENSMUSG00000066363	Serpina3f	serine (or cysteine) peptidase inhibitor, clade A, member 3F [Source:MGI Symbol;Acc:MGI:2182838]	-3.63654710186364	0.00000000219909215867622	3.02062011195313
ENSMUSG00000035840	Lysmd3	LysM, putative peptidoglycan-binding, domain containing 3 [Source:MGI Symbol;Acc:MGI:1915906]	0.842975042615757	0.00000000245562891074251	5.36423569320136
ENSMUSG00000051154	Commd3	COMM domain containing 3 [Source:MGI Symbol;Acc:MGI:88218]	-1.02882208397184	0.0000000025450982087216	5.12817766159773
ENSMUSG00000014599	Csf1	colony stimulating factor 1 (macrophage) [Source:MGI Symbol;Acc:MGI:1339753]	-1.89833424872465	0.00000000265058265577511	5.2210288755576
ENSMUSG00000040435	Ppp1r15a	protein phosphatase 1, regulatory (inhibitor) subunit 15A [Source:MGI Symbol;Acc:MGI:1927072]	0.581736398336456	0.00000000277366965208317	8.86395752245293
ENSMUSG00000041782	Lad1	ladinin [Source:MGI Symbol;Acc:MGI:109343]	-5.91822601511122	0.00000000298590406792285	1.20661201227825
ENSMUSG00000037313	Tacc3	transforming, acidic coiled-coil containing protein 3 [Source:MGI Symbol;Acc:MGI:1341163]	-1.78120863998	0.00000000303332720205321	3.96277116074463
ENSMUSG00000032193	Ldlr	low density lipoprotein receptor [Source:MGI Symbol;Acc:MGI:96765]	1.4707933043795	0.00000000309435847166665	4.26296409863879
ENSMUSG00000008398	Elk3	ELK3, member of ETS oncogene family [Source:MGI Symbol;Acc:MGI:101762]	-0.623464226817318	0.00000000312030962552108	6.84936664650351
ENSMUSG00000037295	Ldlrap1	low density lipoprotein receptor adaptor protein 1 [Source:MGI Symbol;Acc:MGI:2140175]	0.833824473071825	0.00000000313433242744368	5.89172613564197
ENSMUSG00000032577	Mapkapk3	mitogen-activated protein kinase-activated protein kinase 3 [Source:MGI Symbol;Acc:MGI:2143163]	-0.593570686533157	0.0000000032714628235604	7.91963231550127
ENSMUSG00000021262	Evl	Ena-vasodilator stimulated phosphoprotein [Source:MGI Symbol;Acc:MGI:1194884]	0.627789196753538	0.0000000035485586917163	7.78295334344063
ENSMUSG00000001419	Mef2d	myocyte enhancer factor 2D [Source:MGI Symbol;Acc:MGI:99533]	0.569089524599347	0.00000000355996947951385	9.08067533634302
ENSMUSG00000052684	Jun	jun proto-oncogene [Source:MGI Symbol;Acc:MGI:96646]	0.759056078010646	0.00000000397822470156992	8.17921209927522
ENSMUSG00000033960	9430020K01Rik	RIKEN cDNA 9430020K01 gene [Source:MGI Symbol;Acc:MGI:2685174]	1.54239712977984	0.00000000420425370385852	4.79781725487594
ENSMUSG00000062939	Stat4	signal transducer and activator of transcription 4 [Source:MGI Symbol;Acc:MGI:103062]	0.586844571651044	0.00000000426711573872106	8.44467279092042
ENSMUSG00000040093	Bmf	BCL2 modifying factor [Source:MGI Symbol;Acc:MGI:2176433]	-1.18714447480441	0.00000000437918897110738	5.01566020367012
ENSMUSG00000022014	Epsti1	epithelial stromal interaction 1 (breast) [Source:MGI Symbol;Acc:MGI:1915168]	0.59751209114715	0.00000000450075693728541	9.31431031180988
ENSMUSG00000001270	Ckb	creatine kinase, brain [Source:MGI Symbol;Acc:MGI:88407]	1.36481376029826	0.00000000450075693728541	4.93299449691179
ENSMUSG00000020128	Vps54	VPS54 GARP complex subunit [Source:MGI Symbol;Acc:MGI:2178798]	-0.602244554620965	0.00000000533064379137967	7.07756887171785
ENSMUSG00000050697	Prkaa1	protein kinase, AMP-activated, alpha 1 catalytic subunit [Source:MGI Symbol;Acc:MGI:2145955]	0.847625595609135	0.00000000567861899214518	6.19311548209501
ENSMUSG00000045573	Penk	preproenkephalin [Source:MGI Symbol;Acc:MGI:104629]	-3.21560176292963	0.00000000569370147033803	2.88261234107554
ENSMUSG00000002603	Tgfb1	transforming growth factor, beta 1 [Source:MGI Symbol;Acc:MGI:98725]	-0.869105845746986	0.00000000613088563095224	9.10221485418638
ENSMUSG00000024873	Cnih2	cornichon family AMPA receptor auxiliary protein 2 [Source:MGI Symbol;Acc:MGI:1277225]	-3.78421288928178	0.00000000613254332625164	2.82387994798373
ENSMUSG00000068101	Cenpm	centromere protein M [Source:MGI Symbol;Acc:MGI:1913820]	-3.79354026978626	0.0000000062999515741895	2.39392154928253
ENSMUSG00000024032	Tff1	trefoil factor 1 [Source:MGI Symbol;Acc:MGI:88135]	-8.69742367386535	0.00000000642368769201704	0.182973490610071
ENSMUSG00000027843	Ptpn22	protein tyrosine phosphatase, non-receptor type 22 (lymphoid) [Source:MGI Symbol;Acc:MGI:107170]	0.580355170326977	0.00000000652071504495687	9.94175682720677
ENSMUSG00000029401	Rilpl2	Rab interacting lysosomal protein-like 2 [Source:MGI Symbol;Acc:MGI:1933112]	-0.827741164652277	0.00000000707700079094923	6.69935893232551
ENSMUSG00000039997	Ifi203	interferon activated gene 203 [Source:MGI Symbol;Acc:MGI:96428]	-0.598166319291957	0.00000000744087940452159	7.40736744052067
ENSMUSG00000044258	Ctla2a	cytotoxic T lymphocyte-associated protein 2 alpha [Source:MGI Symbol;Acc:MGI:88554]	0.597659991987789	0.00000000794704286308708	8.39751449028061
ENSMUSG00000032035	Ets1	E26 avian leukemia oncogene 1, 5' domain [Source:MGI Symbol;Acc:MGI:95455]	0.577892881673901	0.00000000822818379196173	10.9704148802506
ENSMUSG00000028559	Osbpl9	oxysterol binding protein-like 9 [Source:MGI Symbol;Acc:MGI:1923784]	0.593553437493958	0.00000000874400094868023	6.77071067023023
ENSMUSG00000017677	Wsb1	WD repeat and SOCS box-containing 1 [Source:MGI Symbol;Acc:MGI:1926139]	0.59280653422006	0.00000000880196888373542	7.89422371174633
ENSMUSG00000029570	Lfng	LFNG O-fucosylpeptide 3-beta-N-acetylglucosaminyltransferase [Source:MGI Symbol;Acc:MGI:1095413]	-0.621089817125907	0.00000000883610493885404	8.65338079326928
ENSMUSG00000039264	Gimap3	GTPase, IMAP family member 3 [Source:MGI Symbol;Acc:MGI:1932723]	0.57634539542615	0.00000000891323744280651	9.66232119191476
ENSMUSG00000031112	Stk26	serine/threonine kinase 26 [Source:MGI Symbol;Acc:MGI:1917665]	0.610631281695455	0.00000000921493947110561	7.79695183131223
ENSMUSG00000001700	Gramd3	GRAM domain containing 3 [Source:MGI Symbol;Acc:MGI:1914815]	0.575175502978966	0.00000000922808783384451	10.0157295437103
ENSMUSG00000027122	Arl14ep	ADP-ribosylation factor-like 14 effector protein [Source:MGI Symbol;Acc:MGI:1926020]	-1.18505594114679	0.00000000940511643369371	4.63775236826922
ENSMUSG00000025220	Mgea5	meningioma expressed antigen 5 (hyaluronidase) [Source:MGI Symbol;Acc:MGI:1932139]	0.587594820162456	0.0000000102375687356342	8.20049898744562
ENSMUSG00000074476	Spc24	SPC24, NDC80 kinetochore complex component, homolog (S. cerevisiae) [Source:MGI Symbol;Acc:MGI:1914879]	-2.93844054551166	0.0000000109650318174748	3.29364096118702
ENSMUSG00000027508	Pag1	phosphoprotein associated with glycosphingolipid microdomains 1 [Source:MGI Symbol;Acc:MGI:2443160]	0.630492098447185	0.000000012444274150629	7.53324583129502
ENSMUSG00000024270	Slc39a6	solute carrier family 39 (metal ion transporter), member 6 [Source:MGI Symbol;Acc:MGI:2147279]	0.601753088660487	0.0000000126303407436118	6.62000645082578
ENSMUSG00000022906	Parp9	poly (ADP-ribose) polymerase family, member 9 [Source:MGI Symbol;Acc:MGI:1933117]	-0.750156045688435	0.0000000126303407436118	6.62114493834446
ENSMUSG00000026770	Il2ra	interleukin 2 receptor, alpha chain [Source:MGI Symbol;Acc:MGI:96549]	-0.96991596859731	0.0000000129126911238436	6.62201411053486
ENSMUSG00000028044	Cks1b	CDC28 protein kinase 1b [Source:MGI Symbol;Acc:MGI:1889208]	-2.19400829074635	0.0000000129561976946103	3.49110167697634
ENSMUSG00000039910	Cited2	Cbp/p300-interacting transactivator, with Glu/Asp-rich carboxy-terminal domain, 2 [Source:MGI Symbol;Acc:MGI:1306784]	0.564485785801634	0.0000000134113821134716	7.25354201347844
ENSMUSG00000047824	Pygo2	pygopus 2 [Source:MGI Symbol;Acc:MGI:1916161]	0.802046291992633	0.0000000143592034369959	6.20904092018699
ENSMUSG00000032846	Zswim6	zinc finger SWIM-type containing 6 [Source:MGI Symbol;Acc:MGI:1914513]	0.815656466807339	0.0000000144149255692584	5.61059518078859
ENSMUSG00000036698	Ago2	argonaute RISC catalytic subunit 2 [Source:MGI Symbol;Acc:MGI:2446632]	0.588448193816308	0.0000000149688089220101	8.52714591499219
ENSMUSG00000050410	Tcf19	transcription factor 19 [Source:MGI Symbol;Acc:MGI:103180]	-1.68499694902597	0.0000000158241842901083	4.33888643156037
ENSMUSG00000020897	Aurkb	aurora kinase B [Source:MGI Symbol;Acc:MGI:107168]	-3.43498928774907	0.0000000161358997406663	3.10688275764639
ENSMUSG00000035683	Melk	maternal embryonic leucine zipper kinase [Source:MGI Symbol;Acc:MGI:106924]	-3.78718112796919	0.0000000196148011515272	2.42895232942449
ENSMUSG00000023707	Ogfod2	2-oxoglutarate and iron-dependent oxygenase domain containing 2 [Source:MGI Symbol;Acc:MGI:1913877]	0.912106274023577	0.0000000197497497596848	5.31870578660439
ENSMUSG00000055675	Kbtbd11	kelch repeat and BTB (POZ) domain containing 11 [Source:MGI Symbol;Acc:MGI:1922151]	0.58695338672184	0.0000000202593561860635	7.28481299324207
ENSMUSG00000002881	Nab1	Ngfi-A binding protein 1 [Source:MGI Symbol;Acc:MGI:107564]	0.607629786291392	0.0000000203095151945178	7.90968862873629
ENSMUSG00000023009	Nckap5l	NCK-associated protein 5-like [Source:MGI Symbol;Acc:MGI:3609653]	1.12687396098969	0.0000000206006437681411	4.56734487894329
ENSMUSG00000013698	Pea15a	phosphoprotein enriched in astrocytes 15A [Source:MGI Symbol;Acc:MGI:104799]	0.583167621717044	0.0000000222458611207026	6.53012187588062
ENSMUSG00000039994	Timeless	timeless circadian clock 1 [Source:MGI Symbol;Acc:MGI:1321393]	-1.68797659263347	0.0000000226721551485755	4.08879118081242
ENSMUSG00000030779	Rbbp6	retinoblastoma binding protein 6, ubiquitin ligase [Source:MGI Symbol;Acc:MGI:894835]	0.813614588062233	0.0000000248196067635267	6.52182632991102
ENSMUSG00000034311	Kif4	kinesin family member 4 [Source:MGI Symbol;Acc:MGI:108389]	-3.57271329285592	0.000000026138241834025	2.61801516455942
ENSMUSG00000029752	Asns	asparagine synthetase [Source:MGI Symbol;Acc:MGI:1350929]	-0.768988371905492	0.0000000265232344407548	5.62016116705543
ENSMUSG00000027379	Bub1	BUB1, mitotic checkpoint serine/threonine kinase [Source:MGI Symbol;Acc:MGI:1100510]	-3.30835694381115	0.0000000265942837599281	2.96247360652344
ENSMUSG00000048707	Tprn	taperin [Source:MGI Symbol;Acc:MGI:2139535]	0.776659377086172	0.000000027686437330553	6.29014789506427
ENSMUSG00000073700	Klhl21	kelch-like 21 [Source:MGI Symbol;Acc:MGI:1919288]	0.55019898955073	0.0000000297376368632969	7.07867239616827
ENSMUSG00000015950	Ncf1	neutrophil cytosolic factor 1 [Source:MGI Symbol;Acc:MGI:97283]	-1.11144423902931	0.0000000297805550898431	4.97828833226274
ENSMUSG00000047514	Tspyl1	testis-specific protein, Y-encoded-like 1 [Source:MGI Symbol;Acc:MGI:1298395]	0.540086404513523	0.0000000309218601550347	7.98289305448024
ENSMUSG00000027806	Tsc22d2	TSC22 domain family, member 2 [Source:MGI Symbol;Acc:MGI:1919283]	0.551732695934305	0.0000000322949413521277	7.76578388582438
ENSMUSG00000026637	Traf5	TNF receptor-associated factor 5 [Source:MGI Symbol;Acc:MGI:107548]	-1.14327059477905	0.0000000324617813900127	4.83220365263658
ENSMUSG00000021236	Entpd5	ectonucleoside triphosphate diphosphohydrolase 5 [Source:MGI Symbol;Acc:MGI:1321385]	0.589869292977141	0.000000032527122594288	6.87762679399269
ENSMUSG00000031453	Rasa3	RAS p21 protein activator 3 [Source:MGI Symbol;Acc:MGI:1197013]	0.575407060376353	0.0000000325991517307218	7.28976270964561
ENSMUSG00000029254	Stap1	signal transducing adaptor family member 1 [Source:MGI Symbol;Acc:MGI:1926193]	-0.826772741953522	0.0000000329254929880095	5.84856283290641
ENSMUSG00000028480	Glipr2	GLI pathogenesis-related 2 [Source:MGI Symbol;Acc:MGI:1917770]	0.585684850528294	0.0000000330613360671884	7.71719031557279
ENSMUSG00000020547	Bzw2	basic leucine zipper and W2 domains 2 [Source:MGI Symbol;Acc:MGI:1914162]	0.799603867253994	0.0000000373751008482923	6.07900498043568
ENSMUSG00000024085	Man2a1	mannosidase 2, alpha 1 [Source:MGI Symbol;Acc:MGI:104669]	0.577707535582647	0.0000000377595759183033	7.52116156968872
ENSMUSG00000032252	Glce	glucuronyl C5-epimerase [Source:MGI Symbol;Acc:MGI:2136405]	1.13373794657668	0.0000000377595759183033	4.8510964541316
ENSMUSG00000026028	Trak2	trafficking protein, kinesin binding 2 [Source:MGI Symbol;Acc:MGI:1918077]	0.586491034774365	0.0000000383248284745089	6.99621412324424
ENSMUSG00000046532	Ar	androgen receptor [Source:MGI Symbol;Acc:MGI:88064]	0.972245599621212	0.0000000395518767141141	5.08760822742815
ENSMUSG00000023079	Gtf2ird1	general transcription factor II I repeat domain-containing 1 [Source:MGI Symbol;Acc:MGI:1861942]	-2.11344883134705	0.0000000400057842641737	3.46606629397263
ENSMUSG00000033068	Entpd6	ectonucleoside triphosphate diphosphohydrolase 6 [Source:MGI Symbol;Acc:MGI:1202295]	0.802639290973441	0.0000000415401407774856	5.5463331901981
ENSMUSG00000076614	Ighg1	immunoglobulin heavy constant gamma 1 (G1m marker) [Source:MGI Symbol;Acc:MGI:96446]	-6.4862036197451	0.0000000420879372271241	5.91400777272394
ENSMUSG00000057406	Nsd2	nuclear receptor binding SET domain protein 2 [Source:MGI Symbol;Acc:MGI:1276574]	-0.753956694436153	0.0000000421262005962283	6.26981214260778
ENSMUSG00000043263	Ifi209	interferon activated gene 209 [Source:MGI Symbol;Acc:MGI:2138243]	-0.564217342451705	0.0000000422042292360031	6.62830694716991
ENSMUSG00000045414	1190002N15Rik	RIKEN cDNA 1190002N15 gene [Source:MGI Symbol;Acc:MGI:1916111]	0.553176642451578	0.0000000427511568239688	7.07073024344055
ENSMUSG00000021886	Gpr65	G-protein coupled receptor 65 [Source:MGI Symbol;Acc:MGI:108031]	-0.596249663099165	0.0000000427511568239688	7.09908480836918
ENSMUSG00000053398	Phgdh	3-phosphoglycerate dehydrogenase [Source:MGI Symbol;Acc:MGI:1355330]	-0.781996834473499	0.0000000447187218725988	5.54092312175736
ENSMUSG00000022507	1810013L24Rik	RIKEN cDNA 1810013L24 gene [Source:MGI Symbol;Acc:MGI:1916303]	0.599883118730424	0.000000046246138749221	6.36570444083319
ENSMUSG00000015597	Zfp318	zinc finger protein 318 [Source:MGI Symbol;Acc:MGI:1889348]	-1.3103179350085	0.0000000466698585235383	4.65969150716348
ENSMUSG00000017499	Cdc6	cell division cycle 6 [Source:MGI Symbol;Acc:MGI:1345150]	-3.54346876688673	0.0000000479405310208638	2.42687906125412
ENSMUSG00000058216	Gstp3	glutathione S-transferase pi 3 [Source:MGI Symbol;Acc:MGI:2385078]	-0.787039268915884	0.0000000479958097996128	5.70003410061174
ENSMUSG00000037857	Nufip2	nuclear fragile X mental retardation protein interacting protein 2 [Source:MGI Symbol;Acc:MGI:1915814]	0.58182855004804	0.000000049418914542299	7.19598785211898
ENSMUSG00000017639	Rab11fip4	RAB11 family interacting protein 4 (class II) [Source:MGI Symbol;Acc:MGI:2442920]	-0.554704193876982	0.0000000510891207636236	7.09003278601558
ENSMUSG00000024989	Cep55	centrosomal protein 55 [Source:MGI Symbol;Acc:MGI:1921357]	-3.62836824731671	0.0000000515209827640578	2.6086212801269
ENSMUSG00000028530	Jak1	Janus kinase 1 [Source:MGI Symbol;Acc:MGI:96628]	0.546560266331028	0.0000000529898821523926	10.2006799806245
ENSMUSG00000030268	Bcat1	branched chain aminotransferase 1, cytosolic [Source:MGI Symbol;Acc:MGI:104861]	-2.49226282478756	0.0000000545421734452301	3.68631928132624
ENSMUSG00000022747	St3gal6	ST3 beta-galactoside alpha-2,3-sialyltransferase 6 [Source:MGI Symbol;Acc:MGI:1888707]	0.575361701771004	0.0000000578004191266751	7.44699816143898
ENSMUSG00000024190	Dusp1	dual specificity phosphatase 1 [Source:MGI Symbol;Acc:MGI:105120]	-0.56594908152966	0.0000000604204626857188	9.41076737476938
ENSMUSG00000057596	Trim30d	tripartite motif-containing 30D [Source:MGI Symbol;Acc:MGI:3035181]	-0.894788013856197	0.0000000631692078372123	5.24426267633783
ENSMUSG00000018916	Csf2	colony stimulating factor 2 (granulocyte-macrophage) [Source:MGI Symbol;Acc:MGI:1339752]	-4.26854020352821	0.0000000636805887241257	2.24142977931955
ENSMUSG00000032412	Atp1b3	ATPase, Na+/K+ transporting, beta 3 polypeptide [Source:MGI Symbol;Acc:MGI:107788]	0.556726367969042	0.0000000636967709746758	8.66957942318324
ENSMUSG00000023456	Tpi1	triosephosphate isomerase 1 [Source:MGI Symbol;Acc:MGI:98797]	-0.587547249637645	0.0000000645355714469535	6.8782599389222
ENSMUSG00000038252	Ncapd2	non-SMC condensin I complex, subunit D2 [Source:MGI Symbol;Acc:MGI:1915548]	-0.779333797298674	0.0000000664164326172556	6.81241518076771
ENSMUSG00000066278	Vps37b	vacuolar protein sorting 37B [Source:MGI Symbol;Acc:MGI:1916724]	0.520315065954732	0.0000000688479506250578	11.2643640432492
ENSMUSG00000039782	Cpeb2	cytoplasmic polyadenylation element binding protein 2 [Source:MGI Symbol;Acc:MGI:2442640]	1.13252984952596	0.0000000707423757881206	5.02380515481151
ENSMUSG00000034765	Dusp5	dual specificity phosphatase 5 [Source:MGI Symbol;Acc:MGI:2685183]	0.500686855327267	0.0000000728500452249479	11.1000863757252
ENSMUSG00000021549	Rasa1	RAS p21 protein activator 1 [Source:MGI Symbol;Acc:MGI:97860]	-0.797683177511498	0.0000000804147666143582	6.08851073185645
ENSMUSG00000074063	Osgin1	oxidative stress induced growth inhibitor 1 [Source:MGI Symbol;Acc:MGI:1919089]	-0.796293400826149	0.0000000804147666143582	7.03274673214114
ENSMUSG00000024742	Fen1	flap structure specific endonuclease 1 [Source:MGI Symbol;Acc:MGI:102779]	-0.881685832155563	0.0000000814927744874736	5.54125478893874
ENSMUSG00000066415	Msl2	male-specific lethal 2 homolog (Drosophila) [Source:MGI Symbol;Acc:MGI:1925103]	0.540205897647411	0.0000000841005788360842	8.28762852177716
ENSMUSG00000026558	Uck2	uridine-cytidine kinase 2 [Source:MGI Symbol;Acc:MGI:1931744]	0.581636631491828	0.0000000853504899126804	6.84377159673761
ENSMUSG00000034906	Ncaph	non-SMC condensin I complex, subunit H [Source:MGI Symbol;Acc:MGI:2444777]	-1.64105326465795	0.0000000856599627804019	4.10821788633792
ENSMUSG00000025154	Arhgap19	Rho GTPase activating protein 19 [Source:MGI Symbol;Acc:MGI:1918335]	-1.69443868109747	0.0000000872769731793503	3.74936607826582
ENSMUSG00000015709	Arnt2	aryl hydrocarbon receptor nuclear translocator 2 [Source:MGI Symbol;Acc:MGI:107188]	-2.41810310588312	0.0000000911230549161791	3.76770756055464
ENSMUSG00000018168	Ikzf3	IKAROS family zinc finger 3 [Source:MGI Symbol;Acc:MGI:1342542]	-0.547523762189895	0.0000000953944822373841	8.54344167901944
ENSMUSG00000027459	Fam110a	family with sequence similarity 110, member A [Source:MGI Symbol;Acc:MGI:1921097]	-0.804653126441576	0.0000000994130140772681	5.9653318142095
ENSMUSG00000026547	Tagln2	transgelin 2 [Source:MGI Symbol;Acc:MGI:1312985]	0.544317774574147	0.000000102394566678759	8.94991466393324
ENSMUSG00000039959	Hip1	huntingtin interacting protein 1 [Source:MGI Symbol;Acc:MGI:1099804]	-0.732499994176452	0.000000109271600632987	6.2459058106231
ENSMUSG00000110206	Flt3l	FMS-like tyrosine kinase 3 ligand [Source:MGI Symbol;Acc:MGI:95560]	-0.737435762341495	0.000000115052308461298	6.02517029395084
ENSMUSG00000031328	Flna	filamin, alpha [Source:MGI Symbol;Acc:MGI:95556]	0.559106664270142	0.000000115534675319592	9.11056658607649
ENSMUSG00000034926	Dhcr24	24-dehydrocholesterol reductase [Source:MGI Symbol;Acc:MGI:1922004]	0.739218224412633	0.000000116755323380767	5.84101107416055
ENSMUSG00000023015	Racgap1	Rac GTPase-activating protein 1 [Source:MGI Symbol;Acc:MGI:1349423]	-0.749982770113544	0.000000119904997995603	5.94351271960676
ENSMUSG00000095204	Ighv1-52	immunoglobulin heavy variable 1-52 [Source:MGI Symbol;Acc:MGI:4439752]	-9.13562306827689	0.000000131994918488356	0.738348555782731
ENSMUSG00000014606	Slc25a11	solute carrier family 25 (mitochondrial carrier oxoglutarate carrier), member 11 [Source:MGI Symbol;Acc:MGI:1915113]	-0.55711419226439	0.000000136050272757299	6.62639762912725
ENSMUSG00000050106	Tmc8	transmembrane channel-like gene family 8 [Source:MGI Symbol;Acc:MGI:2669037]	-0.773888314656614	0.000000136816960054161	6.06122818761505
ENSMUSG00000028937	Acot7	acyl-CoA thioesterase 7 [Source:MGI Symbol;Acc:MGI:1917275]	-0.788242913930648	0.000000144485141459684	6.59141977969821
ENSMUSG00000027544	Nfatc2	nuclear factor of activated T cells, cytoplasmic, calcineurin dependent 2 [Source:MGI Symbol;Acc:MGI:102463]	0.572964769622637	0.000000148659669058376	7.26206136809482
ENSMUSG00000030729	Pgm2l1	phosphoglucomutase 2-like 1 [Source:MGI Symbol;Acc:MGI:1918224]	0.80376841488448	0.000000151176453032116	5.60196802129223
ENSMUSG00000027660	Skil	SKI-like [Source:MGI Symbol;Acc:MGI:106203]	0.551276511743863	0.000000159472517100086	9.2287798937098
ENSMUSG00000040479	Dgkz	diacylglycerol kinase zeta [Source:MGI Symbol;Acc:MGI:1278339]	-0.560136950781018	0.000000182920997981101	8.54214789368293
ENSMUSG00000030793	Pycard	PYD and CARD domain containing [Source:MGI Symbol;Acc:MGI:1931465]	-0.747248173198667	0.000000195828614707686	5.97433102274976
ENSMUSG00000014905	Dnajb9	DnaJ heat shock protein family (Hsp40) member B9 [Source:MGI Symbol;Acc:MGI:1351618]	0.575798356850632	0.00000019811529859446	7.28450599765294
ENSMUSG00000019731	Slc35e1	solute carrier family 35, member E1 [Source:MGI Symbol;Acc:MGI:2142403]	0.530517424954013	0.000000199909761621007	8.04923063815558
ENSMUSG00000052776	Oas1a	2'-5' oligoadenylate synthetase 1A [Source:MGI Symbol;Acc:MGI:2180860]	-0.776399002644008	0.000000199909761621007	5.86177966777913
ENSMUSG00000076672	Ighv3-6	immunoglobulin heavy variable 3-6 [Source:MGI Symbol;Acc:MGI:4439856]	8.75115900749546	0.000000199909761621007	2.38452008792337
ENSMUSG00000034855	Cxcl10	chemokine (C-X-C motif) ligand 10 [Source:MGI Symbol;Acc:MGI:1352450]	-0.704424374847501	0.00000020556871654991	6.20031579147624
ENSMUSG00000039167	Adgrl4	adhesion G protein-coupled receptor L4 [Source:MGI Symbol;Acc:MGI:2655562]	1.25863980526567	0.000000214588753880211	4.61383531915444
ENSMUSG00000003810	Mast2	microtubule associated serine/threonine kinase 2 [Source:MGI Symbol;Acc:MGI:894676]	-0.915632345949448	0.000000219009064092501	5.12692653304086
ENSMUSG00000062421	Arf2	ADP-ribosylation factor 2 [Source:MGI Symbol;Acc:MGI:99595]	0.768335770524586	0.000000219565437553456	5.71088669164868
ENSMUSG00000076556	Igkv4-57	immunoglobulin kappa variable 4-57 [Source:MGI Symbol;Acc:MGI:2685035]	-8.33612900900189	0.000000220763348883088	2.2587805784647
ENSMUSG00000028893	Sesn2	sestrin 2 [Source:MGI Symbol;Acc:MGI:2651874]	0.753696050035543	0.000000232170402577934	5.63966933372169
ENSMUSG00000046876	Atxn1	ataxin 1 [Source:MGI Symbol;Acc:MGI:104783]	-0.528580274359867	0.000000248008715594022	7.44842626240418
ENSMUSG00000020700	Map3k3	mitogen-activated protein kinase kinase kinase 3 [Source:MGI Symbol;Acc:MGI:1346874]	0.528042192266232	0.000000251242966921563	7.06142700382394
ENSMUSG00000029414	Kntc1	kinetochore associated 1 [Source:MGI Symbol;Acc:MGI:2673709]	-2.68273228348856	0.000000259802266827272	3.28321870986081
ENSMUSG00000089762	Ier5l	immediate early response 5-like [Source:MGI Symbol;Acc:MGI:1919750]	-0.972276634839436	0.000000262516705581843	8.54494308103146
ENSMUSG00000034160	Ogt	O-linked N-acetylglucosamine (GlcNAc) transferase (UDP-N-acetylglucosamine:polypeptide-N-acetylglucosaminyl transferase) [Source:MGI Symbol;Acc:MGI:1339639]	-0.532828408890939	0.000000263556491191033	6.97311399658622
ENSMUSG00000023034	Nr4a1	nuclear receptor subfamily 4, group A, member 1 [Source:MGI Symbol;Acc:MGI:1352454]	0.505313202229922	0.000000265206207148138	10.3879802642569
ENSMUSG00000045817	Zfp36l2	zinc finger protein 36, C3H type-like 2 [Source:MGI Symbol;Acc:MGI:107945]	0.683603800345168	0.000000269369867108012	11.2895528692025
ENSMUSG00000030733	Sh2b1	SH2B adaptor protein 1 [Source:MGI Symbol;Acc:MGI:1201407]	0.528176626031727	0.000000283474294676668	7.14866820496593
ENSMUSG00000040618	Pck2	phosphoenolpyruvate carboxykinase 2 (mitochondrial) [Source:MGI Symbol;Acc:MGI:1860456]	-1.06865186240728	0.000000284813142856096	4.81117029333514
ENSMUSG00000051378	Kif18b	kinesin family member 18B [Source:MGI Symbol;Acc:MGI:2446979]	-3.33129118497326	0.000000288376735040899	2.47741197518296
ENSMUSG00000002870	Mcm2	minichromosome maintenance complex component 2 [Source:MGI Symbol;Acc:MGI:105380]	-0.713784759302826	0.000000289522706112223	7.02689684418798
ENSMUSG00000027405	Nop56	NOP56 ribonucleoprotein [Source:MGI Symbol;Acc:MGI:1914384]	0.539223705605299	0.000000295106961618002	7.03161554523341
ENSMUSG00000057738	Sptan1	spectrin alpha, non-erythrocytic 1 [Source:MGI Symbol;Acc:MGI:98386]	0.538677987334333	0.00000029755696633441	7.92982109234063
ENSMUSG00000031132	Cd40lg	CD40 ligand [Source:MGI Symbol;Acc:MGI:88337]	1.02662077418726	0.00000029755696633441	4.81473818869873
ENSMUSG00000028525	Pde4b	phosphodiesterase 4B, cAMP specific [Source:MGI Symbol;Acc:MGI:99557]	0.544348353944736	0.000000302462969796588	8.2844311355198
ENSMUSG00000026288	Inpp5d	inositol polyphosphate-5-phosphatase D [Source:MGI Symbol;Acc:MGI:107357]	0.492231253113713	0.000000306847956838408	8.41961594675871
ENSMUSG00000005470	Asf1b	anti-silencing function 1B histone chaperone [Source:MGI Symbol;Acc:MGI:1914179]	-1.56401994767161	0.000000318961306906356	4.36236371530162
ENSMUSG00000079197	Psme2	proteasome (prosome, macropain) activator subunit 2 (PA28 beta) [Source:MGI Symbol;Acc:MGI:1096365]	-0.530379535505795	0.000000330701214559598	6.58211182035081
ENSMUSG00000027878	Notch2	notch 2 [Source:MGI Symbol;Acc:MGI:97364]	0.555616699061533	0.000000335219129970118	7.53002490021812
ENSMUSG00000027951	Adar	adenosine deaminase, RNA-specific [Source:MGI Symbol;Acc:MGI:1889575]	-0.540481016128697	0.000000347881181640311	6.98815643725626
ENSMUSG00000032238	Rora	RAR-related orphan receptor alpha [Source:MGI Symbol;Acc:MGI:104661]	0.527114461449779	0.000000350293600496062	8.54223945153143
ENSMUSG00000079442	St6galnac4	ST6 (alpha-N-acetyl-neuraminyl-2,3-beta-galactosyl-1,3)-N-acetylgalactosaminide alpha-2,6-sialyltransferase 4 [Source:MGI Symbol;Acc:MGI:1341894]	-0.703868398170217	0.000000351318193734354	6.61777688654401
ENSMUSG00000021690	Jmy	junction-mediating and regulatory protein [Source:MGI Symbol;Acc:MGI:1913096]	0.534942033018948	0.000000353389088086959	8.11777191813045
ENSMUSG00000093861	Igkv1-110	immunoglobulin kappa variable 1-110 [Source:MGI Symbol;Acc:MGI:4439558]	-8.47330298826516	0.000000353389088086959	0.000523801177905529
ENSMUSG00000026617	Bpnt1	bisphosphate 3'-nucleotidase 1 [Source:MGI Symbol;Acc:MGI:1338800]	0.699589290797193	0.00000036106220351652	6.87675396657324
ENSMUSG00000028435	Aqp3	aquaporin 3 [Source:MGI Symbol;Acc:MGI:1333777]	1.61180079913954	0.000000379184949955496	3.74236837891342
ENSMUSG00000058756	Thra	thyroid hormone receptor alpha [Source:MGI Symbol;Acc:MGI:98742]	1.19749459171275	0.000000385489666138508	4.29011977629693
ENSMUSG00000031995	St14	suppression of tumorigenicity 14 (colon carcinoma) [Source:MGI Symbol;Acc:MGI:1338881]	-0.877493264507516	0.000000390321743846487	5.00369389577901
ENSMUSG00000024238	Zeb1	zinc finger E-box binding homeobox 1 [Source:MGI Symbol;Acc:MGI:1344313]	0.756379096129476	0.000000394201173232779	6.44932365673723
ENSMUSG00000036438	Calm2	calmodulin 2 [Source:MGI Symbol;Acc:MGI:103250]	0.522955454760311	0.000000403688293368892	8.07859400438526
ENSMUSG00000067212	H2-T23	histocompatibility 2, T region locus 23 [Source:MGI Symbol;Acc:MGI:95957]	-0.522016518700587	0.000000403688293368892	9.14152267731626
ENSMUSG00000022905	Kpna1	karyopherin (importin) alpha 1 [Source:MGI Symbol;Acc:MGI:103560]	0.513064981922586	0.000000412099769396477	8.16277397692809
ENSMUSG00000001517	Foxm1	forkhead box M1 [Source:MGI Symbol;Acc:MGI:1347487]	-1.84738512509687	0.000000413091151427979	3.77193833157054
ENSMUSG00000016028	Celsr1	cadherin, EGF LAG seven-pass G-type receptor 1 [Source:MGI Symbol;Acc:MGI:1100883]	0.709209745234256	0.000000414899759395944	6.55597486856933
ENSMUSG00000037795	N4bp2	NEDD4 binding protein 2 [Source:MGI Symbol;Acc:MGI:2684414]	1.23005223449299	0.000000419139774725858	4.59982212709673
ENSMUSG00000078453	Abracl	ABRA C-terminal like [Source:MGI Symbol;Acc:MGI:1920362]	-0.521234180184143	0.000000429061875905602	6.8464401662958
ENSMUSG00000020250	Txnrd1	thioredoxin reductase 1 [Source:MGI Symbol;Acc:MGI:1354175]	0.5164197450279	0.000000445967882213368	7.85794744676963
ENSMUSG00000045005	Fzd5	frizzled class receptor 5 [Source:MGI Symbol;Acc:MGI:108571]	0.553956419399458	0.000000477128068534353	6.41151586333071
ENSMUSG00000026070	Il18r1	interleukin 18 receptor 1 [Source:MGI Symbol;Acc:MGI:105383]	0.691732385593278	0.000000515866811087998	7.65897888663995
ENSMUSG00000051341	Zfp52	zinc finger protein 52 [Source:MGI Symbol;Acc:MGI:99199]	-1.08707843214623	0.000000535802875289381	4.58344080844135
ENSMUSG00000040857	Erf	Ets2 repressor factor [Source:MGI Symbol;Acc:MGI:109637]	0.507738033745391	0.000000535802875289381	7.14112672003219
ENSMUSG00000018983	E2f2	E2F transcription factor 2 [Source:MGI Symbol;Acc:MGI:1096341]	-2.91146360087018	0.000000580719174517488	3.00916510350949
ENSMUSG00000030107	Usp18	ubiquitin specific peptidase 18 [Source:MGI Symbol;Acc:MGI:1344364]	-0.695908849931887	0.000000587287445978968	6.55151393622326
ENSMUSG00000026355	Mcm6	minichromosome maintenance complex component 6 [Source:MGI Symbol;Acc:MGI:1298227]	-0.691767970343878	0.000000590892472054905	8.01701043819053
ENSMUSG00000052974	Cyp2f2	cytochrome P450, family 2, subfamily f, polypeptide 2 [Source:MGI Symbol;Acc:MGI:88608]	5.35000607871752	0.000000642092612733029	1.16453948469307
ENSMUSG00000026896	Ifih1	interferon induced with helicase C domain 1 [Source:MGI Symbol;Acc:MGI:1918836]	-0.814950890482942	0.000000644904892107269	5.89590439740468
ENSMUSG00000041570	Camsap2	calmodulin regulated spectrin-associated protein family, member 2 [Source:MGI Symbol;Acc:MGI:1922434]	0.901820535320079	0.000000673048497931667	4.98410543587598
ENSMUSG00000028228	Cpne3	copine III [Source:MGI Symbol;Acc:MGI:1917818]	0.777693912037339	0.000000680484106405607	6.36054546077598
ENSMUSG00000004264	Phb2	prohibitin 2 [Source:MGI Symbol;Acc:MGI:102520]	-0.514384089965137	0.000000710034888271163	7.49450664621743
ENSMUSG00000029345	Tfip11	tuftelin interacting protein 11 [Source:MGI Symbol;Acc:MGI:1930075]	0.493950297197479	0.000000732608523720251	7.49190103636181
ENSMUSG00000024621	Csf1r	colony stimulating factor 1 receptor [Source:MGI Symbol;Acc:MGI:1339758]	1.48187607144486	0.000000764052586131511	4.19332139400909
ENSMUSG00000000142	Axin2	axin 2 [Source:MGI Symbol;Acc:MGI:1270862]	1.07655899139656	0.000000774237527083434	4.85718528212171
ENSMUSG00000000439	Mkrn2	makorin, ring finger protein, 2 [Source:MGI Symbol;Acc:MGI:1914277]	-0.708930405407512	0.000000869307972380236	5.78920949983171
ENSMUSG00000105504	Gbp5	guanylate binding protein 5 [Source:MGI Symbol;Acc:MGI:2429943]	-0.701977875934429	0.000000893578468327205	5.54094116587388
ENSMUSG00000075232	Amd1	S-adenosylmethionine decarboxylase 1 [Source:MGI Symbol;Acc:MGI:88004]	0.851100630101764	0.00000090798215382208	4.89481637327505
ENSMUSG00000044786	Zfp36	zinc finger protein 36 [Source:MGI Symbol;Acc:MGI:99180]	0.478646844485382	0.000000915533842040805	9.32344854526369
ENSMUSG00000021171	Esyt2	extended synaptotagmin-like protein 2 [Source:MGI Symbol;Acc:MGI:1261845]	0.516911921470657	0.000000929698906043516	8.35000090217069
ENSMUSG00000054027	Nt5dc3	5'-nucleotidase domain containing 3 [Source:MGI Symbol;Acc:MGI:3513266]	0.7420441084893	0.000000951865627501127	5.71054373273483
ENSMUSG00000018209	Stk4	serine/threonine kinase 4 [Source:MGI Symbol;Acc:MGI:1929004]	0.507507352304472	0.000000956175801787759	9.28861534330107
ENSMUSG00000024140	Epas1	endothelial PAS domain protein 1 [Source:MGI Symbol;Acc:MGI:109169]	1.00493078309674	0.000000956657832478576	6.47793281150078
ENSMUSG00000027215	Cd82	CD82 antigen [Source:MGI Symbol;Acc:MGI:104651]	0.474732276592106	0.000000958618629268381	9.54321197357477
ENSMUSG00000024431	Nr3c1	nuclear receptor subfamily 3, group C, member 1 [Source:MGI Symbol;Acc:MGI:95824]	0.54045187165151	0.000000967678429263737	7.99877232806977
ENSMUSG00000037408	Cnnm4	cyclin M4 [Source:MGI Symbol;Acc:MGI:2151060]	0.687478109845087	0.000000986870579153553	6.12884882637006
ENSMUSG00000041219	Arhgap11a	Rho GTPase activating protein 11A [Source:MGI Symbol;Acc:MGI:2444300]	-1.34194151194212	0.00000101828247454967	4.19063008878742
ENSMUSG00000003038	Hmgn2	high mobility group nucleosomal binding domain 2 [Source:MGI Symbol;Acc:MGI:96136]	-0.994372637645726	0.00000103315495707987	4.46311105837506
ENSMUSG00000024098	Twsg1	twisted gastrulation BMP signaling modulator 1 [Source:MGI Symbol;Acc:MGI:2137520]	-0.685323232866522	0.0000010396457601801	6.09828401693127
ENSMUSG00000062082	Cd200r4	CD200 receptor 4 [Source:MGI Symbol;Acc:MGI:3036289]	-1.35889312552052	0.00000104526140458257	4.00600258754486
ENSMUSG00000078671	Chd2	chromodomain helicase DNA binding protein 2 [Source:MGI Symbol;Acc:MGI:2448567]	0.526661699395864	0.00000104842554683217	7.54641700430318
ENSMUSG00000002055	Spag5	sperm associated antigen 5 [Source:MGI Symbol;Acc:MGI:1927470]	-2.66984486607142	0.00000105200791563095	2.83139502307533
ENSMUSG00000016921	Srsf6	serine/arginine-rich splicing factor 6 [Source:MGI Symbol;Acc:MGI:1915246]	0.488759002309196	0.00000109848483448525	7.7495276498794
ENSMUSG00000054469	Lclat1	lysocardiolipin acyltransferase 1 [Source:MGI Symbol;Acc:MGI:2684937]	-1.31241131971264	0.00000110153779839553	4.6873795108949
ENSMUSG00000003623	Crot	carnitine O-octanoyltransferase [Source:MGI Symbol;Acc:MGI:1921364]	0.510158308164818	0.00000110910097210116	7.15763856702665
ENSMUSG00000020471	Pold2	polymerase (DNA directed), delta 2, regulatory subunit [Source:MGI Symbol;Acc:MGI:1097163]	-0.721018646666734	0.00000113226219490928	5.67850358888297
ENSMUSG00000025880	Smad7	SMAD family member 7 [Source:MGI Symbol;Acc:MGI:1100518]	0.479822658237441	0.00000114090163990416	8.58897134607051
ENSMUSG00000028514	Usp24	ubiquitin specific peptidase 24 [Source:MGI Symbol;Acc:MGI:1919936]	0.53668254866502	0.00000114090163990416	7.29733154182361
ENSMUSG00000023830	Igf2r	insulin-like growth factor 2 receptor [Source:MGI Symbol;Acc:MGI:96435]	0.516826015788964	0.00000114633541568417	8.32133068537752
ENSMUSG00000028433	Ubap2	ubiquitin-associated protein 2 [Source:MGI Symbol;Acc:MGI:1916176]	0.519587662583527	0.00000114780931130643	6.73958025576833
ENSMUSG00000025747	Tyms	thymidylate synthase [Source:MGI Symbol;Acc:MGI:98878]	-1.5749632147285	0.00000115239059936488	4.14112214214676
ENSMUSG00000036779	Papd5	PAP associated domain containing 5 [Source:MGI Symbol;Acc:MGI:1917820]	0.546938986099631	0.00000118679353369798	6.69548442916495
ENSMUSG00000029313	Aff1	AF4/FMR2 family, member 1 [Source:MGI Symbol;Acc:MGI:1100819]	0.517858698720569	0.00000123074965214715	8.13071886500335
ENSMUSG00000034353	Ramp1	receptor (calcitonin) activity modifying protein 1 [Source:MGI Symbol;Acc:MGI:1858418]	-2.13146411334114	0.00000125110409147377	3.22351025687895
ENSMUSG00000032320	Rcn2	reticulocalbin 2 [Source:MGI Symbol;Acc:MGI:1349765]	0.701700644545986	0.00000128259518268731	5.90578960037087
ENSMUSG00000055024	Ep300	E1A binding protein p300 [Source:MGI Symbol;Acc:MGI:1276116]	0.511750477308727	0.00000128886540915859	7.4313502523538
ENSMUSG00000038658	Ric1	RAB6A GEF complex partner 1 [Source:MGI Symbol;Acc:MGI:1924893]	0.52331021200656	0.00000129708698843384	6.76718747536306
ENSMUSG00000024660	Incenp	inner centromere protein [Source:MGI Symbol;Acc:MGI:1313288]	-0.834597777103366	0.00000139280054564469	5.27219269725428
ENSMUSG00000046718	Bst2	bone marrow stromal cell antigen 2 [Source:MGI Symbol;Acc:MGI:1916800]	-0.480097205578687	0.00000147050642330936	7.65532375689231
ENSMUSG00000030336	Cd27	CD27 antigen [Source:MGI Symbol;Acc:MGI:88326]	0.471206547535108	0.00000149777470051468	8.35326382520387
ENSMUSG00000038151	Prdm1	PR domain containing 1, with ZNF domain [Source:MGI Symbol;Acc:MGI:99655]	-0.822375043256895	0.0000015353514423835	5.8871165827229
ENSMUSG00000046329	Slc25a23	solute carrier family 25 (mitochondrial carrier; phosphate carrier), member 23 [Source:MGI Symbol;Acc:MGI:1914222]	1.12971351205583	0.00000154172619107182	4.32650950918624
ENSMUSG00000008373	Prpf31	pre-mRNA processing factor 31 [Source:MGI Symbol;Acc:MGI:1916238]	-0.718607862568544	0.00000155947784372059	5.57671137535038
ENSMUSG00000038370	Pcp4l1	Purkinje cell protein 4-like 1 [Source:MGI Symbol;Acc:MGI:1913675]	1.63957871435864	0.00000156577591352275	4.42481332434861
ENSMUSG00000029405	G3bp2	GTPase activating protein (SH3 domain) binding protein 2 [Source:MGI Symbol;Acc:MGI:2442040]	0.520971098387495	0.00000156648200345109	8.74023699270776
ENSMUSG00000052949	Rnf157	ring finger protein 157 [Source:MGI Symbol;Acc:MGI:2442484]	0.996451404612684	0.0000015959456755493	4.74590743860755
ENSMUSG00000063077	Kif1b	kinesin family member 1B [Source:MGI Symbol;Acc:MGI:108426]	0.53379043892826	0.00000164540998277541	6.44776929426844
ENSMUSG00000046062	Ppp1r15b	protein phosphatase 1, regulatory (inhibitor) subunit 15b [Source:MGI Symbol;Acc:MGI:2444211]	0.509523284737985	0.00000165253554566351	8.30733849533179
ENSMUSG00000094075	Ighv1-80	immunoglobulin heavy variable 1-80 [Source:MGI Symbol;Acc:MGI:4439738]	-9.93162045106909	0.00000165253554566351	1.10335764411318
ENSMUSG00000032231	Anxa2	annexin A2 [Source:MGI Symbol;Acc:MGI:88246]	-0.498240210218239	0.00000165253554566351	7.6301282160796
ENSMUSG00000000959	Oxa1l	oxidase assembly 1-like [Source:MGI Symbol;Acc:MGI:1916339]	-0.528901193499661	0.00000166271633521818	6.29043808356617
ENSMUSG00000020901	Pik3r5	phosphoinositide-3-kinase, regulatory subunit 5, p101 [Source:MGI Symbol;Acc:MGI:2443588]	0.698770919710695	0.0000016725953589161	6.12333519254117
ENSMUSG00000024791	Cdca5	cell division cycle associated 5 [Source:MGI Symbol;Acc:MGI:1915099]	-3.11901487004528	0.0000017522659949121	2.82275004718398
ENSMUSG00000016206	H2-M3	histocompatibility 2, M region locus 3 [Source:MGI Symbol;Acc:MGI:95915]	-0.709014409150996	0.00000178228528734447	6.2365402462978
ENSMUSG00000037400	Atp11b	ATPase, class VI, type 11B [Source:MGI Symbol;Acc:MGI:1923545]	0.536040154284783	0.00000181031305826388	7.66211361483366
ENSMUSG00000076613	Ighg2b	immunoglobulin heavy constant gamma 2B [Source:MGI Symbol;Acc:MGI:96445]	6.30187963772245	0.00000186266014957388	4.54197488079884
ENSMUSG00000048661	Lemd3	LEM domain containing 3 [Source:MGI Symbol;Acc:MGI:3580376]	0.515132557427244	0.00000189950779896383	6.27850546790395
ENSMUSG00000000386	Mx1	MX dynamin-like GTPase 1 [Source:MGI Symbol;Acc:MGI:97243]	-0.938228293138472	0.00000197328680539921	4.73221181495222
ENSMUSG00000076549	Igkv4-68	immunoglobulin kappa variable 4-68 [Source:MGI Symbol;Acc:MGI:2686265]	-9.43022542489153	0.00000201121250299192	1.0269819960322
ENSMUSG00000034349	Smc4	structural maintenance of chromosomes 4 [Source:MGI Symbol;Acc:MGI:1917349]	-0.525130569173647	0.00000209263245365133	6.84143183295842
ENSMUSG00000027490	E2f1	E2F transcription factor 1 [Source:MGI Symbol;Acc:MGI:101941]	-1.22111640495153	0.00000210497727896084	4.81048167188176
ENSMUSG00000015214	Mtmr1	myotubularin related protein 1 [Source:MGI Symbol;Acc:MGI:1858271]	-0.487612542389846	0.00000214322543985538	6.99997645346857
ENSMUSG00000026012	Cd28	CD28 antigen [Source:MGI Symbol;Acc:MGI:88327]	0.486276009889219	0.00000214322543985538	9.45937021212412
ENSMUSG00000029780	Nt5c3	5'-nucleotidase, cytosolic III [Source:MGI Symbol;Acc:MGI:1927186]	-0.647510041113547	0.00000221220019089516	6.31897063748012
ENSMUSG00000078202	Nrarp	Notch-regulated ankyrin repeat protein [Source:MGI Symbol;Acc:MGI:1914372]	0.819057710229727	0.00000221294788500524	5.02473911969059
ENSMUSG00000025001	Hells	helicase, lymphoid specific [Source:MGI Symbol;Acc:MGI:106209]	-1.14002812668491	0.00000221726632449254	4.69616739153085
ENSMUSG00000026483	Fam129a	family with sequence similarity 129, member A [Source:MGI Symbol;Acc:MGI:2137237]	0.496773087460268	0.00000233204454164427	7.79329904901212
ENSMUSG00000024670	Cd6	CD6 antigen [Source:MGI Symbol;Acc:MGI:103566]	-0.511185041379761	0.00000234286528934325	9.08504237405814
ENSMUSG00000034247	Plekhm1	pleckstrin homology domain containing, family M (with RUN domain) member 1 [Source:MGI Symbol;Acc:MGI:2443207]	0.480955369314486	0.00000239042963997794	6.70058863588403
ENSMUSG00000022385	Gtse1	G two S phase expressed protein 1 [Source:MGI Symbol;Acc:MGI:1352755]	-2.83518387207373	0.00000243577766572469	2.39945002893498
ENSMUSG00000031532	Saraf	store-operated calcium entry-associated regulatory factor [Source:MGI Symbol;Acc:MGI:1915137]	0.467573435188129	0.00000244167469260235	10.1931967970311
ENSMUSG00000032380	Dapk2	death-associated protein kinase 2 [Source:MGI Symbol;Acc:MGI:1341297]	-0.734639984423855	0.00000244634739986937	5.79690163465557
ENSMUSG00000031880	Rrad	Ras-related associated with diabetes [Source:MGI Symbol;Acc:MGI:1930943]	0.494313285015581	0.00000246219409030615	7.09783903904698
ENSMUSG00000046169	Adamts6	a disintegrin-like and metallopeptidase (reprolysin type) with thrombospondin type 1 motif, 6 [Source:MGI Symbol;Acc:MGI:1347348]	-1.7370795614806	0.00000247570961841645	3.71870049095786
ENSMUSG00000040274	Cdk6	cyclin-dependent kinase 6 [Source:MGI Symbol;Acc:MGI:1277162]	-0.676467140787227	0.00000261340129740244	6.34130587378252
ENSMUSG00000034586	Hid1	HID1 domain containing [Source:MGI Symbol;Acc:MGI:2445087]	0.653712032196268	0.00000267493010580219	7.21175536256402
ENSMUSG00000019297	Nop9	NOP9 nucleolar protein [Source:MGI Symbol;Acc:MGI:1915092]	0.489507831600781	0.00000276146562147388	7.11797421520352
ENSMUSG00000026470	Stx6	syntaxin 6 [Source:MGI Symbol;Acc:MGI:1926235]	-0.507267058455905	0.00000276146562147388	6.34464541258556
ENSMUSG00000028163	Nfkb1	nuclear factor of kappa light polypeptide gene enhancer in B cells 1, p105 [Source:MGI Symbol;Acc:MGI:97312]	-0.53306109753074	0.00000281391805461141	8.82965434980921
ENSMUSG00000024640	Psat1	phosphoserine aminotransferase 1 [Source:MGI Symbol;Acc:MGI:2183441]	-0.654317794873606	0.00000281391805461141	6.60598702098926
ENSMUSG00000026830	Ermn	ermin, ERM-like protein [Source:MGI Symbol;Acc:MGI:1925017]	-3.40337245528694	0.00000296108181316128	1.71144830805562
ENSMUSG00000002885	Adgre5	adhesion G protein-coupled receptor E5 [Source:MGI Symbol;Acc:MGI:1347095]	-0.489931053857484	0.00000298377385905264	8.37640204320353
ENSMUSG00000024241	Sos1	son of sevenless homolog 1 (Drosophila) [Source:MGI Symbol;Acc:MGI:98354]	0.655016292010633	0.0000029986439338293	6.08646901488443
ENSMUSG00000000078	Klf6	Kruppel-like factor 6 [Source:MGI Symbol;Acc:MGI:1346318]	0.487769814693783	0.00000301984081104556	9.71543838941026
ENSMUSG00000007659	Bcl2l1	BCL2-like 1 [Source:MGI Symbol;Acc:MGI:88139]	-0.512468481961788	0.00000305952534173558	7.34486096445505
ENSMUSG00000022013	Dnajc15	DnaJ heat shock protein family (Hsp40) member C15 [Source:MGI Symbol;Acc:MGI:1913398]	0.499405919274681	0.0000030601165738334	7.19650896639461
ENSMUSG00000027074	Slc43a3	solute carrier family 43, member 3 [Source:MGI Symbol;Acc:MGI:1931054]	-1.67841965050199	0.00000307009492487368	3.58369694113966
ENSMUSG00000033577	Myo6	myosin VI [Source:MGI Symbol;Acc:MGI:104785]	-1.06613549257491	0.00000307009492487368	4.42433357095438
ENSMUSG00000003032	Klf4	Kruppel-like factor 4 (gut) [Source:MGI Symbol;Acc:MGI:1342287]	0.684943342999118	0.00000316723951576617	5.83903054802588
ENSMUSG00000030987	Stim1	stromal interaction molecule 1 [Source:MGI Symbol;Acc:MGI:107476]	0.484040762194537	0.00000319416037169346	7.37320034532269
ENSMUSG00000000244	Tspan32	tetraspanin 32 [Source:MGI Symbol;Acc:MGI:1350360]	-1.00818106522539	0.00000319416037169346	4.74234098691661
ENSMUSG00000040033	Stat2	signal transducer and activator of transcription 2 [Source:MGI Symbol;Acc:MGI:103039]	-0.680102221432339	0.00000328547700913219	5.70174336699753
ENSMUSG00000053641	Dennd4a	DENN/MADD domain containing 4A [Source:MGI Symbol;Acc:MGI:2142979]	0.48809070577687	0.00000330886908390334	9.2368336476277
ENSMUSG00000048371	Pdp2	pyruvate dehyrogenase phosphatase catalytic subunit 2 [Source:MGI Symbol;Acc:MGI:1918878]	0.849088021094283	0.00000330886908390334	4.82008018302086
ENSMUSG00000028312	Smc2	structural maintenance of chromosomes 2 [Source:MGI Symbol;Acc:MGI:106067]	-0.874282353406703	0.00000331482286938628	5.33353799187651
ENSMUSG00000038055	Dexi	dexamethasone-induced transcript [Source:MGI Symbol;Acc:MGI:1926236]	0.79498236456574	0.00000342490730382143	5.07240003094571
ENSMUSG00000037649	H2-DMa	histocompatibility 2, class II, locus DMa [Source:MGI Symbol;Acc:MGI:95921]	-1.0830208761987	0.00000352137283279265	4.5788929671438
ENSMUSG00000029380	Cxcl1	chemokine (C-X-C motif) ligand 1 [Source:MGI Symbol;Acc:MGI:108068]	-2.09006738572469	0.00000353746647589613	3.57087061354436
ENSMUSG00000035161	Ints6	integrator complex subunit 6 [Source:MGI Symbol;Acc:MGI:1202397]	0.656613842884113	0.00000362149666844914	6.13345731274709
ENSMUSG00000035671	Zswim4	zinc finger SWIM-type containing 4 [Source:MGI Symbol;Acc:MGI:2443726]	0.625588886478859	0.00000371739333988056	6.35522527016919
ENSMUSG00000078429	Ctdsp2	CTD (carboxy-terminal domain, RNA polymerase II, polypeptide A) small phosphatase 2 [Source:MGI Symbol;Acc:MGI:1098748]	0.452592923218325	0.00000372544548936098	7.59255001847468
ENSMUSG00000019951	Uhrf1bp1l	UHRF1 (ICBP90) binding protein 1-like [Source:MGI Symbol;Acc:MGI:2442888]	0.683882695247004	0.00000377800337787965	5.87740283565122
ENSMUSG00000030257	Srgap3	SLIT-ROBO Rho GTPase activating protein 3 [Source:MGI Symbol;Acc:MGI:2152938]	-1.33225684317619	0.00000380197391222986	4.34704490175828
ENSMUSG00000039013	Siglecf	sialic acid binding Ig-like lectin F [Source:MGI Symbol;Acc:MGI:2681107]	-3.81742680830573	0.00000385958242480683	1.02961061859658
ENSMUSG00000063015	Ccni	cyclin I [Source:MGI Symbol;Acc:MGI:1341077]	-0.478209978645435	0.0000038720111398055	8.298617573462
ENSMUSG00000041642	Kif21b	kinesin family member 21B [Source:MGI Symbol;Acc:MGI:109234]	0.474346415833042	0.00000392186627991061	8.52682140870507
ENSMUSG00000060675	Pla2g16	phospholipase A2, group XVI [Source:MGI Symbol;Acc:MGI:2179715]	-0.466738531388769	0.00000392186627991061	7.40559525531543
ENSMUSG00000008348	Ubc	ubiquitin C [Source:MGI Symbol;Acc:MGI:98889]	0.440078763979038	0.00000394928227348599	8.21056849822464
ENSMUSG00000026721	Rabgap1l	RAB GTPase activating protein 1-like [Source:MGI Symbol;Acc:MGI:1352507]	-0.497786935856693	0.00000405287959653354	7.22914878398902
ENSMUSG00000022322	Shcbp1	Shc SH2-domain binding protein 1 [Source:MGI Symbol;Acc:MGI:1338802]	-3.61695548556887	0.00000409390304144452	2.26916100547954
ENSMUSG00000022999	Lmbr1l	limb region 1 like [Source:MGI Symbol;Acc:MGI:1289247]	0.732861562708933	0.00000413970600643115	5.74107670497672
ENSMUSG00000059714	Flot1	flotillin 1 [Source:MGI Symbol;Acc:MGI:1100500]	0.840727591726563	0.00000424308945611626	5.27794809942523
ENSMUSG00000024610	Cd74	CD74 antigen (invariant polypeptide of major histocompatibility complex, class II antigen-associated) [Source:MGI Symbol;Acc:MGI:96534]	-1.24815526546201	0.00000428238154063537	6.13993568097121
ENSMUSG00000038127	Ccdc50	coiled-coil domain containing 50 [Source:MGI Symbol;Acc:MGI:1914751]	-0.439355223921679	0.00000437099188147068	7.64273237396672
ENSMUSG00000024855	Pacs1	phosphofurin acidic cluster sorting protein 1 [Source:MGI Symbol;Acc:MGI:1277113]	0.469324819728305	0.00000441617377333107	7.89195350140751
ENSMUSG00000020423	Btg2	B cell translocation gene 2, anti-proliferative [Source:MGI Symbol;Acc:MGI:108384]	0.45843770365254	0.00000454046733135597	9.68505848090845
ENSMUSG00000027639	Samhd1	SAM domain and HD domain, 1 [Source:MGI Symbol;Acc:MGI:1927468]	0.468876981997597	0.0000046200185587748	9.45512654961204
ENSMUSG00000054892	Txk	TXK tyrosine kinase [Source:MGI Symbol;Acc:MGI:102960]	1.15060619893165	0.00000466555098400506	4.75740730682068
ENSMUSG00000036046	5031439G07Rik	RIKEN cDNA 5031439G07 gene [Source:MGI Symbol;Acc:MGI:2444899]	0.877327547543012	0.00000471653387495151	5.17587262189289
ENSMUSG00000046722	Cdc42se1	CDC42 small effector 1 [Source:MGI Symbol;Acc:MGI:1889510]	0.485061499758255	0.00000481469223505077	8.20469698648643
ENSMUSG00000094335	Igkv1-117	immunoglobulin kappa variable 1-117 [Source:MGI Symbol;Acc:MGI:4439721]	-8.98503912472972	0.00000498326120283476	0.538664989628945
ENSMUSG00000003746	Man1a	mannosidase 1, alpha [Source:MGI Symbol;Acc:MGI:104677]	0.507084892041873	0.00000501746559212582	6.97259524018136
ENSMUSG00000025997	Ikzf2	IKAROS family zinc finger 2 [Source:MGI Symbol;Acc:MGI:1342541]	-1.71946088836339	0.00000504813938046717	3.55401174673047
ENSMUSG00000038175	Mylip	myosin regulatory light chain interacting protein [Source:MGI Symbol;Acc:MGI:2388271]	0.681230839726477	0.00000510333291521305	5.33313951731029
ENSMUSG00000024589	Nedd4l	neural precursor cell expressed, developmentally down-regulated gene 4-like [Source:MGI Symbol;Acc:MGI:1933754]	1.73650464427971	0.00000510333291521305	3.40019348383736
ENSMUSG00000020802	Ube2o	ubiquitin-conjugating enzyme E2O [Source:MGI Symbol;Acc:MGI:2444266]	0.639064348940954	0.00000512523046501086	6.15383834263906
ENSMUSG00000021892	Sh3bp5	SH3-domain binding protein 5 (BTK-associated) [Source:MGI Symbol;Acc:MGI:1344391]	1.04333427479913	0.00000519677599093535	4.37926309283171
ENSMUSG00000035199	Arl6ip5	ADP-ribosylation factor-like 6 interacting protein 5 [Source:MGI Symbol;Acc:MGI:1929501]	0.48015268891586	0.00000522694181335563	8.42194859553235
ENSMUSG00000017146	Brca1	breast cancer 1, early onset [Source:MGI Symbol;Acc:MGI:104537]	-2.69143097875545	0.00000523389061543817	2.94468775836542
ENSMUSG00000022136	Dnajc3	DnaJ heat shock protein family (Hsp40) member C3 [Source:MGI Symbol;Acc:MGI:107373]	0.491752672631776	0.00000535592827345196	7.75320501825273
ENSMUSG00000026102	Inpp1	inositol polyphosphate-1-phosphatase [Source:MGI Symbol;Acc:MGI:104848]	0.51938995274876	0.00000553025291389405	6.37196920036605
ENSMUSG00000031805	Jak3	Janus kinase 3 [Source:MGI Symbol;Acc:MGI:99928]	-0.503689003818528	0.00000574567463531712	8.17268593361789
ENSMUSG00000033191	Tie1	tyrosine kinase with immunoglobulin-like and EGF-like domains 1 [Source:MGI Symbol;Acc:MGI:99906]	1.26283541863427	0.00000574567463531712	4.20428898748147
ENSMUSG00000024772	Ehd1	EH-domain containing 1 [Source:MGI Symbol;Acc:MGI:1341878]	-0.497781110923928	0.00000593629306928662	8.6136656459224
ENSMUSG00000025076	Casp7	caspase 7 [Source:MGI Symbol;Acc:MGI:109383]	-1.02560446691504	0.00000594327534645301	4.54516661441448
ENSMUSG00000044199	S1pr4	sphingosine-1-phosphate receptor 4 [Source:MGI Symbol;Acc:MGI:1333809]	0.457174988066281	0.00000595780049802436	7.89320683000467
ENSMUSG00000037419	Endod1	endonuclease domain containing 1 [Source:MGI Symbol;Acc:MGI:1919196]	-0.692920884560217	0.00000595780049802436	6.35525468281241
ENSMUSG00000074151	Nlrc5	NLR family, CARD domain containing 5 [Source:MGI Symbol;Acc:MGI:3612191]	-0.464692037901339	0.0000059750077593133	7.85633302424343
ENSMUSG00000031871	Cdh5	cadherin 5 [Source:MGI Symbol;Acc:MGI:105057]	1.09676659419328	0.00000601478918984114	4.58940419295832
ENSMUSG00000002768	Mea1	male enhanced antigen 1 [Source:MGI Symbol;Acc:MGI:96957]	-0.639057959697561	0.00000603381857626971	5.5133972818334
ENSMUSG00000034023	Fancd2	Fanconi anemia, complementation group D2 [Source:MGI Symbol;Acc:MGI:2448480]	-2.70426345167716	0.00000619393647210802	2.5553007759952
ENSMUSG00000007476	Lrrc8a	leucine rich repeat containing 8A [Source:MGI Symbol;Acc:MGI:2652847]	0.744171995479296	0.00000623549197427943	5.30705747830663
ENSMUSG00000029426	Scarb2	scavenger receptor class B, member 2 [Source:MGI Symbol;Acc:MGI:1196458]	0.636326079847352	0.00000623774180290109	6.61830321306559
ENSMUSG00000028702	Rad54l	RAD54 like (S. cerevisiae) [Source:MGI Symbol;Acc:MGI:894697]	-3.44454713442209	0.00000643263746772787	2.22885101280775
ENSMUSG00000004612	Nkg7	natural killer cell group 7 sequence [Source:MGI Symbol;Acc:MGI:1931250]	-0.466472486009178	0.00000647086734680961	10.5601100300606
ENSMUSG00000043091	Tuba1c	tubulin, alpha 1C [Source:MGI Symbol;Acc:MGI:1095409]	0.658825090412592	0.0000067427880866286	5.46492716337235
ENSMUSG00000019132	BC005537	cDNA sequence BC005537 [Source:MGI Symbol;Acc:MGI:2441726]	0.450082032678015	0.00000730238454660436	9.17694756235388
ENSMUSG00000063550	Nup98	nucleoporin 98 [Source:MGI Symbol;Acc:MGI:109404]	0.474656649479858	0.00000735619427150895	8.7680195381217
ENSMUSG00000019362	D8Ertd738e	DNA segment, Chr 8, ERATO Doi 738, expressed [Source:MGI Symbol;Acc:MGI:1289231]	0.460590420780791	0.00000735619427150895	7.08149054902159
ENSMUSG00000007891	Ctsd	cathepsin D [Source:MGI Symbol;Acc:MGI:88562]	-0.486531735814896	0.00000749274092418931	10.8059836569234
ENSMUSG00000032300	1700017B05Rik	RIKEN cDNA 1700017B05 gene [Source:MGI Symbol;Acc:MGI:1921461]	-0.5018880763424	0.00000777742837953129	7.56001077044403
ENSMUSG00000063856	Gpx1	glutathione peroxidase 1 [Source:MGI Symbol;Acc:MGI:104887]	0.465413679781727	0.00000813241038249608	7.18667946962069
ENSMUSG00000029309	Sparcl1	SPARC-like 1 [Source:MGI Symbol;Acc:MGI:108110]	1.04597232356311	0.00000829474664750764	5.22440507265823
ENSMUSG00000063796	Slc22a8	solute carrier family 22 (organic anion transporter), member 8 [Source:MGI Symbol;Acc:MGI:1336187]	1.8279067227824	0.00000838191220944543	3.42634503978644
ENSMUSG00000022043	Trim35	tripartite motif-containing 35 [Source:MGI Symbol;Acc:MGI:1914104]	0.482785227190948	0.00000839787026167348	6.59940018605571
ENSMUSG00000021550	2210016F16Rik	RIKEN cDNA 2210016F16 gene [Source:MGI Symbol;Acc:MGI:1917403]	-0.785370087071196	0.00000839787026167348	5.20095561496269
ENSMUSG00000033502	Cdc14a	CDC14 cell division cycle 14A [Source:MGI Symbol;Acc:MGI:2442676]	-0.68119641118657	0.00000841780248047444	5.70060332839368
ENSMUSG00000043924	Ncmap	noncompact myelin associated protein [Source:MGI Symbol;Acc:MGI:2444888]	-4.01493324717788	0.00000862421394656319	0.504526677552795
ENSMUSG00000026011	Ctla4	cytotoxic T-lymphocyte-associated protein 4 [Source:MGI Symbol;Acc:MGI:88556]	-0.658423893932062	0.00000862421394656319	9.06922758916675
ENSMUSG00000016529	Il10	interleukin 10 [Source:MGI Symbol;Acc:MGI:96537]	-3.63156304512209	0.00000872674859445685	1.64973893220541
ENSMUSG00000008730	Hipk1	homeodomain interacting protein kinase 1 [Source:MGI Symbol;Acc:MGI:1314873]	0.49054986539977	0.00000887401620623662	9.11934347877466
ENSMUSG00000002897	Il17ra	interleukin 17 receptor A [Source:MGI Symbol;Acc:MGI:107399]	0.456781736344437	0.00000893183005562876	7.58325405707957
ENSMUSG00000056708	Ier5	immediate early response 5 [Source:MGI Symbol;Acc:MGI:1337072]	0.415078070203597	0.00000900345169195515	8.66349596370019
ENSMUSG00000044583	Tlr7	toll-like receptor 7 [Source:MGI Symbol;Acc:MGI:2176882]	-1.81693267968006	0.00000909121221129002	3.69210986882449
ENSMUSG00000028678	Kif2c	kinesin family member 2C [Source:MGI Symbol;Acc:MGI:1921054]	-3.47535361760142	0.00000924789375908064	1.53095227132085
ENSMUSG00000045827	Serpinb9	serine (or cysteine) peptidase inhibitor, clade B, member 9 [Source:MGI Symbol;Acc:MGI:106603]	0.479192250606852	0.0000093190304418532	9.85159404943729
ENSMUSG00000031731	Ap1g1	adaptor protein complex AP-1, gamma 1 subunit [Source:MGI Symbol;Acc:MGI:101919]	0.470678267358303	0.00000932980570345655	6.97537306675128
ENSMUSG00000037013	Ss18	SS18, nBAF chromatin remodeling complex subunit [Source:MGI Symbol;Acc:MGI:107708]	0.466073522024669	0.0000094125118297358	7.16234258037996
ENSMUSG00000043099	Hic1	hypermethylated in cancer 1 [Source:MGI Symbol;Acc:MGI:1338010]	0.938751555235893	0.00000955793807154811	4.95092141034279
ENSMUSG00000047867	Gimap6	GTPase, IMAP family member 6 [Source:MGI Symbol;Acc:MGI:1918876]	0.462316681285781	0.00000963532054214091	9.58285876167935
ENSMUSG00000032594	Ip6k1	inositol hexaphosphate kinase 1 [Source:MGI Symbol;Acc:MGI:1351633]	0.450053010229855	0.00000974451586292231	7.22954318312483
ENSMUSG00000043415	Otud1	OTU domain containing 1 [Source:MGI Symbol;Acc:MGI:1918448]	0.577397008758257	0.00000980036482517817	6.01674032511637
ENSMUSG00000047751	Utf1	undifferentiated embryonic cell transcription factor 1 [Source:MGI Symbol;Acc:MGI:1276125]	-1.96933234532636	0.0000098753025113755	3.13415576030119
ENSMUSG00000036181	Hist1h1c	histone cluster 1, H1c [Source:MGI Symbol;Acc:MGI:1931526]	0.628257776285494	0.000010007526353567	6.28188192496152
ENSMUSG00000074305	Peak1	pseudopodium-enriched atypical kinase 1 [Source:MGI Symbol;Acc:MGI:2442366]	0.48474892474533	0.0000100232421381351	7.01665781231789
ENSMUSG00000038848	Ythdf1	YTH domain family 1 [Source:MGI Symbol;Acc:MGI:1917431]	0.462965832175582	0.0000100486934998955	7.16446539005016
ENSMUSG00000021134	Srsf5	serine/arginine-rich splicing factor 5 [Source:MGI Symbol;Acc:MGI:98287]	0.462744969106418	0.0000100629882335818	8.10582132482897
ENSMUSG00000029787	Avl9	AVL9 cell migration associated [Source:MGI Symbol;Acc:MGI:1926187]	0.477068032827073	0.0000100939221008133	7.06570467090279
ENSMUSG00000020154	Ptprb	protein tyrosine phosphatase, receptor type, B [Source:MGI Symbol;Acc:MGI:97809]	1.16496536015364	0.0000105342696983908	5.11872236145491
ENSMUSG00000006476	Nsmf	NMDA receptor synaptonuclear signaling and neuronal migration factor [Source:MGI Symbol;Acc:MGI:1861755]	-1.28585054301637	0.0000106320823419308	4.08499601269743
ENSMUSG00000028521	Slc35d1	solute carrier family 35 (UDP-glucuronic acid/UDP-N-acetylgalactosamine dual transporter), member D1 [Source:MGI Symbol;Acc:MGI:2140361]	0.644109635779661	0.0000107783975780667	6.12681740416081
ENSMUSG00000039168	Dap	death-associated protein [Source:MGI Symbol;Acc:MGI:1918190]	0.440178782043166	0.0000108263310894638	7.06539631908218
ENSMUSG00000026622	Nek2	NIMA (never in mitosis gene a)-related expressed kinase 2 [Source:MGI Symbol;Acc:MGI:109359]	-2.6646632246575	0.0000112248839637781	2.81678737563049
ENSMUSG00000027893	Ahcyl1	S-adenosylhomocysteine hydrolase-like 1 [Source:MGI Symbol;Acc:MGI:2385184]	-0.460329144495192	0.0000114598158462278	6.77773398933612
ENSMUSG00000037270	4932438A13Rik	RIKEN cDNA 4932438A13 gene [Source:MGI Symbol;Acc:MGI:2444631]	0.492619358909837	0.0000114602167458722	6.88312754703597
ENSMUSG00000055413	H2-Q5	histocompatibility 2, Q region locus 5 [Source:MGI Symbol;Acc:MGI:95934]	-0.662036419232577	0.0000115590741268225	5.73771001328611
ENSMUSG00000028029	Aimp1	aminoacyl tRNA synthetase complex-interacting multifunctional protein 1 [Source:MGI Symbol;Acc:MGI:102774]	-0.490689741372222	0.0000116880349312526	6.15771960715127
ENSMUSG00000026491	Ahctf1	AT hook containing transcription factor 1 [Source:MGI Symbol;Acc:MGI:1915033]	0.50163350905588	0.0000117126790800449	6.50210401676356
ENSMUSG00000004709	Cd244	CD244 natural killer cell receptor 2B4 [Source:MGI Symbol;Acc:MGI:109294]	-1.97287025747835	0.0000117550895509618	3.21776395190056
ENSMUSG00000031835	Mbtps1	membrane-bound transcription factor peptidase, site 1 [Source:MGI Symbol;Acc:MGI:1927235]	-0.473022084550617	0.0000117558200747255	7.11536306948901
ENSMUSG00000021285	Ppp1r13b	protein phosphatase 1, regulatory (inhibitor) subunit 13B [Source:MGI Symbol;Acc:MGI:1336199]	0.724454134993928	0.0000118136245234394	5.8806866629028
ENSMUSG00000026727	Rsu1	Ras suppressor protein 1 [Source:MGI Symbol;Acc:MGI:103040]	0.626132052134344	0.0000118540499519354	6.05296126060328
ENSMUSG00000026819	Slc25a25	solute carrier family 25 (mitochondrial carrier, phosphate carrier), member 25 [Source:MGI Symbol;Acc:MGI:1915913]	0.645219123977279	0.0000119660351661395	5.72590243252088
ENSMUSG00000025066	Sfr1	SWI5 dependent recombination repair 1 [Source:MGI Symbol;Acc:MGI:1915038]	0.46720939931133	0.0000122730341425638	6.85192897042925
ENSMUSG00000034220	Gpc1	glypican 1 [Source:MGI Symbol;Acc:MGI:1194891]	0.921137111254682	0.0000122730341425638	4.5475522609969
ENSMUSG00000112148	Lilrb4a	leukocyte immunoglobulin-like receptor, subfamily B, member 4A [Source:MGI Symbol;Acc:MGI:102701]	-0.95245903058102	0.0000127198116688776	4.8290323003705
ENSMUSG00000055723	Rras2	related RAS viral (r-ras) oncogene 2 [Source:MGI Symbol;Acc:MGI:1914172]	0.62065312810534	0.0000128045210608189	6.1686160453679
ENSMUSG00000049866	Arl4c	ADP-ribosylation factor-like 4C [Source:MGI Symbol;Acc:MGI:2445172]	0.471222202992847	0.0000130874667652577	8.60323618147388
ENSMUSG00000029311	Hsd17b11	hydroxysteroid (17-beta) dehydrogenase 11 [Source:MGI Symbol;Acc:MGI:2149821]	0.633941811448011	0.0000132793096640352	5.90276148813543
ENSMUSG00000028832	Stmn1	stathmin 1 [Source:MGI Symbol;Acc:MGI:96739]	-2.51143124203151	0.0000133032803152884	2.75970938684119
ENSMUSG00000038807	Rap1gap2	RAP1 GTPase activating protein 2 [Source:MGI Symbol;Acc:MGI:3028623]	1.39431101218527	0.000013474761139437	3.83546349659621
ENSMUSG00000015133	Lrrk1	leucine-rich repeat kinase 1 [Source:MGI Symbol;Acc:MGI:2142227]	-0.661221120715001	0.0000135300672388069	5.75568646628908
ENSMUSG00000003062	Stard3nl	STARD3 N-terminal like [Source:MGI Symbol;Acc:MGI:1923455]	-0.646569729240266	0.0000135360769124239	5.39792156016941
ENSMUSG00000002983	Relb	avian reticuloendotheliosis viral (v-rel) oncogene related B [Source:MGI Symbol;Acc:MGI:103289]	-0.663015400114251	0.0000142718999661993	6.90791219301848
ENSMUSG00000020493	Prr11	proline rich 11 [Source:MGI Symbol;Acc:MGI:2444496]	-2.53869641692838	0.0000142901052367041	2.65687024342499
ENSMUSG00000032440	Tgfbr2	transforming growth factor, beta receptor II [Source:MGI Symbol;Acc:MGI:98729]	0.446033566216213	0.000014410900253447	9.75614650590493
ENSMUSG00000020808	Fam64a	family with sequence similarity 64, member A [Source:MGI Symbol;Acc:MGI:1924434]	-3.38502375111559	0.0000145646225970079	1.82475983831618
ENSMUSG00000091649	Phf11b	PHD finger protein 11B [Source:MGI Symbol;Acc:MGI:3645789]	-0.649830536558737	0.0000147171618230492	5.69459561741227
ENSMUSG00000049313	Sorl1	sortilin-related receptor, LDLR class A repeats-containing [Source:MGI Symbol;Acc:MGI:1202296]	0.45696767250076	0.0000153551605827541	9.35525807507899
ENSMUSG00000028645	Slc2a1	solute carrier family 2 (facilitated glucose transporter), member 1 [Source:MGI Symbol;Acc:MGI:95755]	0.47002441704153	0.000015415760604035	7.84732451102606
ENSMUSG00000017802	Fam134c	family with sequence similarity 134, member C [Source:MGI Symbol;Acc:MGI:1915248]	0.456236344721254	0.0000155941023083773	7.37980566770925
ENSMUSG00000006418	Rnf114	ring finger protein 114 [Source:MGI Symbol;Acc:MGI:1933159]	-0.452995942277758	0.0000157246275960445	8.07720748004643
ENSMUSG00000013236	Ptprs	protein tyrosine phosphatase, receptor type, S [Source:MGI Symbol;Acc:MGI:97815]	-1.0771228451044	0.0000157722103121307	4.51499063194694
ENSMUSG00000022517	Mgrn1	mahogunin, ring finger 1 [Source:MGI Symbol;Acc:MGI:2447670]	0.620781302240008	0.0000159773005827006	5.71035193142546
ENSMUSG00000032667	Pon2	paraoxonase 2 [Source:MGI Symbol;Acc:MGI:106687]	0.6672992376789	0.0000159885437069806	6.01503343485882
ENSMUSG00000037544	Dlgap5	discs, large (Drosophila) homolog-associated protein 5 [Source:MGI Symbol;Acc:MGI:2183453]	-2.58470394112814	0.0000161931010487327	2.7994635885667
ENSMUSG00000035397	Klf16	Kruppel-like factor 16 [Source:MGI Symbol;Acc:MGI:2153049]	0.435200791107364	0.0000162558009552262	7.15996884124839
ENSMUSG00000014444	Piezo1	piezo-type mechanosensitive ion channel component 1 [Source:MGI Symbol;Acc:MGI:3603204]	0.66962555979325	0.0000165968795910084	5.94779563614727
ENSMUSG00000046982	Tshz1	teashirt zinc finger family member 1 [Source:MGI Symbol;Acc:MGI:1346031]	0.606013558710975	0.000016691998627211	6.19978275202189
ENSMUSG00000038482	Tfdp1	transcription factor Dp 1 [Source:MGI Symbol;Acc:MGI:101934]	-0.86954777928517	0.0000172624498919461	5.24285859461458
ENSMUSG00000055553	Kxd1	KxDL motif containing 1 [Source:MGI Symbol;Acc:MGI:1922870]	-0.593939324272744	0.0000175364285076465	6.22260003384559
ENSMUSG00000028873	Cdca8	cell division cycle associated 8 [Source:MGI Symbol;Acc:MGI:1196274]	-1.82300244751904	0.0000181491660279348	3.96834099349252
ENSMUSG00000048583	Igf2	insulin-like growth factor 2 [Source:MGI Symbol;Acc:MGI:96434]	-1.28063032274417	0.0000181701800858589	4.26902629126725
ENSMUSG00000023805	Synj2	synaptojanin 2 [Source:MGI Symbol;Acc:MGI:1201671]	-0.87634654393303	0.0000181706747560018	4.69604730954499
ENSMUSG00000025017	Pik3ap1	phosphoinositide-3-kinase adaptor protein 1 [Source:MGI Symbol;Acc:MGI:1933177]	0.469094904967782	0.0000183535767927306	7.37789632885306
ENSMUSG00000072872	Rybp	RING1 and YY1 binding protein [Source:MGI Symbol;Acc:MGI:1929059]	0.751544276431986	0.0000183898732094583	5.16215870607371
ENSMUSG00000044792	Isca1	iron-sulfur cluster assembly 1 [Source:MGI Symbol;Acc:MGI:1916296]	0.620433151134072	0.0000189742252115073	6.53328800053595
ENSMUSG00000000568	Hnrnpd	heterogeneous nuclear ribonucleoprotein D [Source:MGI Symbol;Acc:MGI:101947]	-0.439417087354531	0.0000191408964043951	7.95703449885649
ENSMUSG00000045777	Ifitm10	interferon induced transmembrane protein 10 [Source:MGI Symbol;Acc:MGI:2444776]	-0.654860450884925	0.0000191408964043951	5.88086925481196
ENSMUSG00000020941	Map3k14	mitogen-activated protein kinase kinase kinase 14 [Source:MGI Symbol;Acc:MGI:1858204]	0.435454656115418	0.0000191841482345337	7.32752024080177
ENSMUSG00000096459	Ighv9-3	immunoglobulin heavy variable V9-3 [Source:MGI Symbol;Acc:MGI:3642720]	-6.32756206505291	0.0000191842416520303	0.988770031207128
ENSMUSG00000005610	Eif4g2	eukaryotic translation initiation factor 4, gamma 2 [Source:MGI Symbol;Acc:MGI:109207]	0.448427630695759	0.0000195854461435475	10.6864805653266
ENSMUSG00000054676	1600014C10Rik	RIKEN cDNA 1600014C10 gene [Source:MGI Symbol;Acc:MGI:1919494]	-0.436360218069875	0.000019831470494598	7.07399091288565
ENSMUSG00000047604	Frat2	frequently rearranged in advanced T cell lymphomas 2 [Source:MGI Symbol;Acc:MGI:2673967]	0.618613977447008	0.0000199186317656967	5.80908724300033
ENSMUSG00000030677	Kif22	kinesin family member 22 [Source:MGI Symbol;Acc:MGI:109233]	-2.06987976186806	0.0000202830779884599	3.18263702192885
ENSMUSG00000020458	Rtn4	reticulon 4 [Source:MGI Symbol;Acc:MGI:1915835]	0.454988697553432	0.0000206322495471329	7.29978327680842
ENSMUSG00000027808	Serp1	stress-associated endoplasmic reticulum protein 1 [Source:MGI Symbol;Acc:MGI:92638]	0.469199415402152	0.0000207826819109856	8.48063429817179
ENSMUSG00000042622	Maff	v-maf musculoaponeurotic fibrosarcoma oncogene family, protein F (avian) [Source:MGI Symbol;Acc:MGI:96910]	0.891941919585284	0.000020789446331518	4.88836161611756
ENSMUSG00000023031	Cela1	chymotrypsin-like elastase family, member 1 [Source:MGI Symbol;Acc:MGI:95314]	-3.81624076484818	0.0000213091127155269	0.408572211231254
ENSMUSG00000024006	Stk38	serine/threonine kinase 38 [Source:MGI Symbol;Acc:MGI:2442572]	0.496685622807459	0.0000217362400411872	6.66545389726302
ENSMUSG00000053411	Cbx7	chromobox 7 [Source:MGI Symbol;Acc:MGI:1196439]	0.574491070301859	0.0000218297231770998	6.44990468943547
ENSMUSG00000050379	2006-09-01	septin 6 [Source:MGI Symbol;Acc:MGI:1888939]	0.437617202965424	0.0000219170416986222	8.89608426406674
ENSMUSG00000051124	Gimap9	GTPase, IMAP family member 9 [Source:MGI Symbol;Acc:MGI:3511744]	0.476993564471692	0.0000221740634593687	7.25387543631091
ENSMUSG00000006932	Ctnnb1	catenin (cadherin associated protein), beta 1 [Source:MGI Symbol;Acc:MGI:88276]	0.449410380486418	0.0000223451767123335	8.1745110784743
ENSMUSG00000032228	Tcf12	transcription factor 12 [Source:MGI Symbol;Acc:MGI:101877]	0.473549052596509	0.0000227750578603487	7.44410072303918
ENSMUSG00000056050	Mia3	melanoma inhibitory activity 3 [Source:MGI Symbol;Acc:MGI:2443183]	0.448420984241114	0.0000230366551140425	6.46065019943858
ENSMUSG00000047749	Zc3hav1l	zinc finger CCCH-type, antiviral 1-like [Source:MGI Symbol;Acc:MGI:2443387]	1.06520614322213	0.0000238208181868028	4.29688147481796
ENSMUSG00000033470	Cysltr2	cysteinyl leukotriene receptor 2 [Source:MGI Symbol;Acc:MGI:1917336]	-0.828864047585813	0.0000239510396214483	4.96976801352468
ENSMUSG00000022637	Cblb	Casitas B-lineage lymphoma b [Source:MGI Symbol;Acc:MGI:2146430]	0.435347418571182	0.0000240259235398124	8.92884519040738
ENSMUSG00000036826	Igflr1	IGF-like family receptor 1 [Source:MGI Symbol;Acc:MGI:3655979]	-0.633513147756137	0.0000242044529310083	6.53527922918805
ENSMUSG00000027361	Gabpb1	GA repeat binding protein, beta 1 [Source:MGI Symbol;Acc:MGI:95611]	0.445270077147406	0.0000245886255678198	6.77638832688597
ENSMUSG00000049800	Sertad2	SERTA domain containing 2 [Source:MGI Symbol;Acc:MGI:1931026]	0.460096027335451	0.000025349716379761	6.62743220084383
ENSMUSG00000001946	Esam	endothelial cell-specific adhesion molecule [Source:MGI Symbol;Acc:MGI:1916774]	1.23500903828054	0.0000254611367173589	4.26559949735919
ENSMUSG00000002227	Mov10	Moloney leukemia virus 10 [Source:MGI Symbol;Acc:MGI:97054]	-0.604404173363511	0.0000258854606380465	6.12943235038725
ENSMUSG00000074896	Ifit3	interferon-induced protein with tetratricopeptide repeats 3 [Source:MGI Symbol;Acc:MGI:1101055]	-0.794092408359836	0.000025992940821453	5.49267065032325
ENSMUSG00000018930	Ccl4	chemokine (C-C motif) ligand 4 [Source:MGI Symbol;Acc:MGI:98261]	-0.605439200833494	0.0000266906194060979	8.86503050688481
ENSMUSG00000024827	Gldc	glycine decarboxylase [Source:MGI Symbol;Acc:MGI:1341155]	-2.16384709813693	0.0000269084485360329	3.10851325703953
ENSMUSG00000043411	Usp48	ubiquitin specific peptidase 48 [Source:MGI Symbol;Acc:MGI:2158502]	0.444917035309955	0.0000271925782168306	7.06660674677687
ENSMUSG00000026626	Ppp2r5a	protein phosphatase 2, regulatory subunit B', alpha [Source:MGI Symbol;Acc:MGI:2388479]	0.417796595540406	0.000027733953072736	8.18141826043665
ENSMUSG00000036902	Neto2	neuropilin (NRP) and tolloid (TLL)-like 2 [Source:MGI Symbol;Acc:MGI:1921763]	1.27342495163532	0.0000287625912908044	3.9275227265199
ENSMUSG00000027347	Rasgrp1	RAS guanyl releasing protein 1 [Source:MGI Symbol;Acc:MGI:1314635]	-0.424497621462271	0.0000292383240273548	7.83100187300883
ENSMUSG00000076940	Iglv2	immunoglobulin lambda variable 2 [Source:MGI Symbol;Acc:MGI:99548]	-6.20365026228197	0.0000293664317076784	0.979820351418306
ENSMUSG00000013033	Adgrl1	adhesion G protein-coupled receptor L1 [Source:MGI Symbol;Acc:MGI:1929461]	-0.810073566234596	0.0000300914508309113	4.97858261891097
ENSMUSG00000050721	Plekho2	pleckstrin homology domain containing, family O member 2 [Source:MGI Symbol;Acc:MGI:2143132]	0.434656555661402	0.0000303195287221512	7.31836297843654
ENSMUSG00000095007	Igkv12-41	immunoglobulin kappa chain variable 12-41 [Source:MGI Symbol;Acc:MGI:4439772]	9.46799510172498	0.0000303593884742814	0.825217226368249
ENSMUSG00000045273	Cenph	centromere protein H [Source:MGI Symbol;Acc:MGI:1349448]	-3.05828053173409	0.0000306614646645946	1.6631889180968
ENSMUSG00000041870	Ankrd13a	ankyrin repeat domain 13a [Source:MGI Symbol;Acc:MGI:1915670]	0.420005978823283	0.0000306614646645946	7.96295042624216
ENSMUSG00000015880	Ncapg	non-SMC condensin I complex, subunit G [Source:MGI Symbol;Acc:MGI:1930197]	-2.11225863733151	0.0000312026002639065	3.07352578441154
ENSMUSG00000019970	Sgk1	serum/glucocorticoid regulated kinase 1 [Source:MGI Symbol;Acc:MGI:1340062]	0.60802943209076	0.000032454516449655	6.5828054466691
ENSMUSG00000029363	Rfc5	replication factor C (activator 1) 5 [Source:MGI Symbol;Acc:MGI:1919401]	-1.03747668268698	0.0000324983338399685	4.50956399879209
ENSMUSG00000032020	Ubash3b	ubiquitin associated and SH3 domain containing, B [Source:MGI Symbol;Acc:MGI:1920078]	-0.714518960540875	0.000032821204861833	5.85732917102262
ENSMUSG00000094870	Zfp131	zinc finger protein 131 [Source:MGI Symbol;Acc:MGI:1919715]	0.608326806427564	0.0000338841694888648	6.37220937468039
ENSMUSG00000024949	Sf1	splicing factor 1 [Source:MGI Symbol;Acc:MGI:1095403]	0.402961823107089	0.0000339192978487933	9.32435032562112
ENSMUSG00000025139	Tollip	toll interacting protein [Source:MGI Symbol;Acc:MGI:1891808]	0.432741919611618	0.0000348775568464923	7.31489860757461
ENSMUSG00000047030	Spata2	spermatogenesis associated 2 [Source:MGI Symbol;Acc:MGI:2146885]	0.452809008539844	0.0000350603131995414	6.61276947318958
ENSMUSG00000037759	Ptger2	prostaglandin E receptor 2 (subtype EP2) [Source:MGI Symbol;Acc:MGI:97794]	-2.85207461699394	0.0000350603131995414	2.75605522390959
ENSMUSG00000027035	Cers6	ceramide synthase 6 [Source:MGI Symbol;Acc:MGI:2442564]	-0.837414289493964	0.000035108363218651	5.02777325735673
ENSMUSG00000024856	Cdk2ap2	CDK2-associated protein 2 [Source:MGI Symbol;Acc:MGI:1098779]	0.394944762876154	0.000035188925732805	7.39190441885753
ENSMUSG00000028059	Arhgef2	rho/rac guanine nucleotide exchange factor (GEF) 2 [Source:MGI Symbol;Acc:MGI:103264]	-0.438476029857681	0.0000355644225764439	6.50819012318359
ENSMUSG00000034708	Grn	granulin [Source:MGI Symbol;Acc:MGI:95832]	-0.588867163733672	0.0000363821865002721	6.54355515875533
ENSMUSG00000035776	Cd99l2	CD99 antigen-like 2 [Source:MGI Symbol;Acc:MGI:2177151]	-0.742969173313824	0.000036505259113586	4.93986296719725
ENSMUSG00000001506	Col1a1	collagen, type I, alpha 1 [Source:MGI Symbol;Acc:MGI:88467]	-4.09533120322778	0.0000366635271429076	4.57260767742111
ENSMUSG00000031821	Gins2	GINS complex subunit 2 (Psf2 homolog) [Source:MGI Symbol;Acc:MGI:1921019]	-2.31130154069092	0.0000367283187882983	3.06169206463949
ENSMUSG00000021871	Pnp	purine-nucleoside phosphorylase [Source:MGI Symbol;Acc:MGI:97365]	0.624446704710621	0.0000368063270324951	6.22642578840775
ENSMUSG00000052331	Ankrd44	ankyrin repeat domain 44 [Source:MGI Symbol;Acc:MGI:3045243]	0.45991910766515	0.0000372130454497396	8.75486065269007
ENSMUSG00000040565	Btaf1	B-TFIID TATA-box binding protein associated factor 1 [Source:MGI Symbol;Acc:MGI:2147538]	0.643397835975492	0.0000384849971211708	6.21582862516122
ENSMUSG00000024182	Axin1	axin 1 [Source:MGI Symbol;Acc:MGI:1096327]	0.436936471994628	0.0000394454549413355	7.3943061139184
ENSMUSG00000019528	Gyg	glycogenin [Source:MGI Symbol;Acc:MGI:1351614]	-0.606496947313075	0.0000403507951933809	5.48345559023871
ENSMUSG00000033382	Trappc8	trafficking protein particle complex 8 [Source:MGI Symbol;Acc:MGI:2443008]	0.476614843145413	0.0000406366738409784	6.37537979707511
ENSMUSG00000036223	Ska1	spindle and kinetochore associated complex subunit 1 [Source:MGI Symbol;Acc:MGI:1913718]	-3.27679230942133	0.0000408086777944475	1.22838425429801
ENSMUSG00000006498	Ptbp1	polypyrimidine tract binding protein 1 [Source:MGI Symbol;Acc:MGI:97791]	0.411201085810412	0.0000408191531368863	9.6409851406498
ENSMUSG00000024338	Psmb8	proteasome (prosome, macropain) subunit, beta type 8 (large multifunctional peptidase 7) [Source:MGI Symbol;Acc:MGI:1346527]	-0.434256358818635	0.0000413062585035147	9.29128276634803
ENSMUSG00000044934	Zfp367	zinc finger protein 367 [Source:MGI Symbol;Acc:MGI:2442266]	-0.98550527901771	0.000041454929873795	4.35592805325788
ENSMUSG00000032855	Pkd1	polycystic kidney disease 1 homolog [Source:MGI Symbol;Acc:MGI:97603]	0.456657990532738	0.000041568293497275	6.60856678504553
ENSMUSG00000006494	Pdk1	pyruvate dehydrogenase kinase, isoenzyme 1 [Source:MGI Symbol;Acc:MGI:1926119]	0.606772862202121	0.0000422694776025172	5.88823271660569
ENSMUSG00000033237	Arid2	AT rich interactive domain 2 (ARID, RFX-like) [Source:MGI Symbol;Acc:MGI:1924294]	0.601350799811	0.0000424903797178039	5.78315604796301
ENSMUSG00000037465	Klf10	Kruppel-like factor 10 [Source:MGI Symbol;Acc:MGI:1101353]	0.626324465127534	0.000042519994087367	6.46544711306787
ENSMUSG00000022498	Txndc11	thioredoxin domain containing 11 [Source:MGI Symbol;Acc:MGI:1923620]	0.549263209855479	0.0000426334411374032	6.4996205082592
ENSMUSG00000095079	Igha	immunoglobulin heavy constant alpha [Source:MGI Symbol;Acc:MGI:96444]	-2.21616031144424	0.0000427882299217386	3.84487929723877
ENSMUSG00000007950	Abhd8	abhydrolase domain containing 8 [Source:MGI Symbol;Acc:MGI:1918946]	0.554935929147283	0.0000427882299217386	7.04685870296857
ENSMUSG00000028419	Chmp5	charged multivesicular body protein 5 [Source:MGI Symbol;Acc:MGI:1924209]	-0.600296132870189	0.0000435028345168235	5.74763903732911
ENSMUSG00000033161	Atp1a1	ATPase, Na+/K+ transporting, alpha 1 polypeptide [Source:MGI Symbol;Acc:MGI:88105]	0.424541856895865	0.0000444039966195458	9.6463911096245
ENSMUSG00000021823	Vcl	vinculin [Source:MGI Symbol;Acc:MGI:98927]	1.45998536857738	0.0000447144581613066	3.50930477899463
ENSMUSG00000072980	Oip5	Opa interacting protein 5 [Source:MGI Symbol;Acc:MGI:1917895]	-3.55327511782692	0.0000449362982026187	0.674190458434187
ENSMUSG00000071054	Safb	scaffold attachment factor B [Source:MGI Symbol;Acc:MGI:2146974]	0.414125228233982	0.0000452293174754612	7.14988358376745
ENSMUSG00000003500	Impdh1	inosine 5'-phosphate dehydrogenase 1 [Source:MGI Symbol;Acc:MGI:96567]	0.395011346456818	0.0000452293174754612	7.7692938087413
ENSMUSG00000026773	Pfkfb3	6-phosphofructo-2-kinase/fructose-2,6-biphosphatase 3 [Source:MGI Symbol;Acc:MGI:2181202]	-0.449409263594648	0.0000453559077920545	6.51645356014626
ENSMUSG00000002602	Axl	AXL receptor tyrosine kinase [Source:MGI Symbol;Acc:MGI:1347244]	-0.720091270599654	0.0000453559077920545	5.34361243565631
ENSMUSG00000078945	Naip2	NLR family, apoptosis inhibitory protein 2 [Source:MGI Symbol;Acc:MGI:1298226]	-1.00694909496958	0.0000454005032143406	4.15735787788946
ENSMUSG00000022106	Rcbtb2	regulator of chromosome condensation (RCC1) and BTB (POZ) domain containing protein 2 [Source:MGI Symbol;Acc:MGI:1917200]	0.635786878244163	0.0000458359354459425	5.67912016620574
ENSMUSG00000022900	Ildr1	immunoglobulin-like domain containing receptor 1 [Source:MGI Symbol;Acc:MGI:2146574]	-0.877094590966654	0.000046206417621477	5.08001735519593
ENSMUSG00000018899	Irf1	interferon regulatory factor 1 [Source:MGI Symbol;Acc:MGI:96590]	-0.420959480280813	0.0000470255358679926	7.98265695650472
ENSMUSG00000021477	Ctsl	cathepsin L [Source:MGI Symbol;Acc:MGI:88564]	0.837264217898513	0.0000470255358679926	4.7418850503916
ENSMUSG00000090125	Pou3f1	POU domain, class 3, transcription factor 1 [Source:MGI Symbol;Acc:MGI:101896]	2.8787019396327	0.0000471563234187705	2.11853941258415
ENSMUSG00000028826	Tmem57	transmembrane protein 57 [Source:MGI Symbol;Acc:MGI:1913396]	0.612421494789122	0.0000479321830365558	5.47457843548979
ENSMUSG00000001175	Calm1	calmodulin 1 [Source:MGI Symbol;Acc:MGI:88251]	0.416098205369772	0.0000483281637861058	10.161110581004
ENSMUSG00000020267	Hint1	histidine triad nucleotide binding protein 1 [Source:MGI Symbol;Acc:MGI:1321133]	-0.424889301841258	0.0000488548314910645	6.92651160523097
ENSMUSG00000070733	Fryl	FRY like transcription coactivator [Source:MGI Symbol;Acc:MGI:1919563]	0.463709441424609	0.0000514291526477874	7.91389544401946
ENSMUSG00000022555	Dgat1	diacylglycerol O-acyltransferase 1 [Source:MGI Symbol;Acc:MGI:1333825]	0.505856225707086	0.0000527016401356317	7.54638561404646
ENSMUSG00000076617	Ighm	immunoglobulin heavy constant mu [Source:MGI Symbol;Acc:MGI:96448]	0.623771099366439	0.000052796514319921	7.0145099377279
ENSMUSG00000024425	Ndfip1	Nedd4 family interacting protein 1 [Source:MGI Symbol;Acc:MGI:1929601]	-0.435151074741862	0.0000529609819744016	8.84489540802774
ENSMUSG00000040253	Gbp7	guanylate binding protein 7 [Source:MGI Symbol;Acc:MGI:2444421]	-0.560466800474387	0.0000541663369062846	6.29872066100331
ENSMUSG00000021068	Nin	ninein [Source:MGI Symbol;Acc:MGI:105108]	0.462738780975238	0.0000548512495901297	6.57852405958855
ENSMUSG00000038893	Fam117a	family with sequence similarity 117, member A [Source:MGI Symbol;Acc:MGI:2144564]	0.557423848681049	0.0000584585325502643	6.15933399185779
ENSMUSG00000022285	Ywhaz	tyrosine 3-monooxygenase/tryptophan 5-monooxygenase activation protein, zeta polypeptide [Source:MGI Symbol;Acc:MGI:109484]	0.419205587017052	0.0000584585325502643	8.46309009135984
ENSMUSG00000030149	Klrk1	killer cell lectin-like receptor subfamily K, member 1 [Source:MGI Symbol;Acc:MGI:1196250]	0.433424911567704	0.0000585078327309012	7.397816449286
ENSMUSG00000050592	Fam78a	family with sequence similarity 78, member A [Source:MGI Symbol;Acc:MGI:2443569]	0.409333980094347	0.0000601069694807311	8.06033421167232
ENSMUSG00000095335	Igkv3-5	immunoglobulin kappa chain variable 3-5 [Source:MGI Symbol;Acc:MGI:1330854]	-9.8342895116049	0.00006165523623134	0.959355874003803
ENSMUSG00000031129	Slc9a9	solute carrier family 9 (sodium/hydrogen exchanger), member 9 [Source:MGI Symbol;Acc:MGI:2679732]	0.611286765823332	0.0000620562847274036	6.32571944590196
ENSMUSG00000025473	Adam8	a disintegrin and metallopeptidase domain 8 [Source:MGI Symbol;Acc:MGI:107825]	-0.730562544079564	0.0000633204442690801	5.29771235289306
ENSMUSG00000024948	Map4k2	mitogen-activated protein kinase kinase kinase kinase 2 [Source:MGI Symbol;Acc:MGI:1346883]	-0.456354333458731	0.0000636712353000584	7.46502390324906
ENSMUSG00000017756	Slc12a7	solute carrier family 12, member 7 [Source:MGI Symbol;Acc:MGI:1342283]	0.555633637062947	0.0000654318456401549	6.43963454913075
ENSMUSG00000091144	Phf11c	PHD finger protein 11C [Source:MGI Symbol;Acc:MGI:3648476]	-0.873715603937089	0.0000672015597137269	4.75186875349818
ENSMUSG00000027465	Tbc1d20	TBC1 domain family, member 20 [Source:MGI Symbol;Acc:MGI:1914481]	0.430071067349357	0.0000677553651124547	7.67012072555333
ENSMUSG00000050271	Prag1	PEAK1 related kinase activating pseudokinase 1 [Source:MGI Symbol;Acc:MGI:1196223]	0.620834594513035	0.0000678705081923043	5.32780513643832
ENSMUSG00000076514	Igkv17-121	immunoglobulin kappa variable 17-121 [Source:MGI Symbol;Acc:MGI:3647671]	8.59522261471965	0.000069707149129262	0.53637137037101
ENSMUSG00000018770	Atp5g3	ATP synthase, H+ transporting, mitochondrial F0 complex, subunit C3 (subunit 9) [Source:MGI Symbol;Acc:MGI:2442035]	-0.41790975337715	0.000069817567634403	7.84522135809075
ENSMUSG00000029458	Brap	BRCA1 associated protein [Source:MGI Symbol;Acc:MGI:1919649]	0.426987335141046	0.000069817567634403	6.84986765404938
ENSMUSG00000050567	Maml1	mastermind like 1 (Drosophila) [Source:MGI Symbol;Acc:MGI:1890504]	0.422051241222503	0.0000710054589823332	7.26081200297278
ENSMUSG00000054823	Nsd3	nuclear receptor binding SET domain protein 3 [Source:MGI Symbol;Acc:MGI:2142581]	0.421861409297002	0.0000712853846475202	8.37587737854685
ENSMUSG00000026701	Prdx6	peroxiredoxin 6 [Source:MGI Symbol;Acc:MGI:894320]	0.413334616709295	0.0000735194198229394	9.37360728865654
ENSMUSG00000055932	Fto	fat mass and obesity associated [Source:MGI Symbol;Acc:MGI:1347093]	0.442226101962028	0.00007530711548115	6.50256237486428
ENSMUSG00000075602	Ly6a	lymphocyte antigen 6 complex, locus A [Source:MGI Symbol;Acc:MGI:107527]	-0.388324280485749	0.0000756588608071449	9.69899558218237
ENSMUSG00000070327	Rnf213	ring finger protein 213 [Source:MGI Symbol;Acc:MGI:1289196]	-0.517542954232392	0.0000769744874639076	9.29640044006799
ENSMUSG00000026683	Nuf2	NUF2, NDC80 kinetochore complex component [Source:MGI Symbol;Acc:MGI:1914227]	-2.73341166031713	0.0000775487670790811	2.67349715971051
ENSMUSG00000078521	Aunip	aurora kinase A and ninein interacting protein [Source:MGI Symbol;Acc:MGI:1917135]	-3.7904857196838	0.0000776029904700287	0.143454876116371
ENSMUSG00000093930	Hmgcs1	3-hydroxy-3-methylglutaryl-Coenzyme A synthase 1 [Source:MGI Symbol;Acc:MGI:107592]	0.581343895895886	0.000077662818411975	5.82069114761387
ENSMUSG00000010045	Tmem115	transmembrane protein 115 [Source:MGI Symbol;Acc:MGI:1930765]	0.432669818095059	0.0000784005121337721	6.78922481902137
ENSMUSG00000035133	Arhgap5	Rho GTPase activating protein 5 [Source:MGI Symbol;Acc:MGI:1332637]	1.28468408130959	0.0000784837948913748	3.82927617225051
ENSMUSG00000060586	H2-Eb1	histocompatibility 2, class II antigen E beta [Source:MGI Symbol;Acc:MGI:95901]	-1.41294086377459	0.0000789614908156095	4.00889019632822
ENSMUSG00000053470	Kdm3a	lysine (K)-specific demethylase 3A [Source:MGI Symbol;Acc:MGI:98847]	0.429316371186503	0.0000790694775965769	6.56934094782459
ENSMUSG00000031400	G6pdx	glucose-6-phosphate dehydrogenase X-linked [Source:MGI Symbol;Acc:MGI:105979]	0.5678747301733	0.0000790694775965769	5.93561260257938
ENSMUSG00000001995	Sipa1l2	signal-induced proliferation-associated 1 like 2 [Source:MGI Symbol;Acc:MGI:2676970]	1.31722917952053	0.0000796643167256094	3.90518450638942
ENSMUSG00000047881	Rell1	RELT-like 1 [Source:MGI Symbol;Acc:MGI:2140767]	0.557123298864137	0.0000799660856749291	6.15403174626255
ENSMUSG00000025584	Pde8a	phosphodiesterase 8A [Source:MGI Symbol;Acc:MGI:1277116]	1.62513302019895	0.000080206305505176	3.33006456321616
ENSMUSG00000025403	Shmt2	serine hydroxymethyltransferase 2 (mitochondrial) [Source:MGI Symbol;Acc:MGI:1277989]	-0.556808619781847	0.0000803340122288655	7.0935073140407
ENSMUSG00000004319	Clcn3	chloride channel, voltage-sensitive 3 [Source:MGI Symbol;Acc:MGI:103555]	0.587421683477692	0.0000806413173964684	6.12709830880716
ENSMUSG00000035530	Eif1	eukaryotic translation initiation factor 1 [Source:MGI Symbol;Acc:MGI:105125]	0.419134456985078	0.0000819379219957432	7.93530608702553
ENSMUSG00000029131	Dnajb6	DnaJ heat shock protein family (Hsp40) member B6 [Source:MGI Symbol;Acc:MGI:1344381]	0.611823214429728	0.0000819725097540479	5.4249748306833
ENSMUSG00000003992	Ssbp2	single-stranded DNA binding protein 2 [Source:MGI Symbol;Acc:MGI:1914220]	0.602768163118753	0.0000828101260814744	6.04583320805009
ENSMUSG00000024369	Nelfe	negative elongation factor complex member E, Rdbp [Source:MGI Symbol;Acc:MGI:102744]	-0.713354224173574	0.0000837037959998026	5.22582080768887
ENSMUSG00000076545	Igkv4-72	immunoglobulin kappa chain variable 4-72 [Source:MGI Symbol;Acc:MGI:2686345]	-6.08000114433401	0.0000844141191703631	-0.00515730950165209
ENSMUSG00000034993	Vat1	vesicle amine transport 1 [Source:MGI Symbol;Acc:MGI:1349450]	0.57681140811764	0.0000845508438471993	5.68085985919559
ENSMUSG00000035208	Slfn8	schlafen 8 [Source:MGI Symbol;Acc:MGI:2672859]	-0.531192676955788	0.0000851220582801228	6.14649506870005
ENSMUSG00000023175	Bsg	basigin [Source:MGI Symbol;Acc:MGI:88208]	0.40069921163512	0.000085527046403151	8.60543103000518
ENSMUSG00000025743	Sdc3	syndecan 3 [Source:MGI Symbol;Acc:MGI:1349163]	-0.735198278059857	0.0000862149925371382	5.70131267698681
ENSMUSG00000034028	Cd226	CD226 antigen [Source:MGI Symbol;Acc:MGI:3039602]	-0.417812712936522	0.0000865123818909273	7.15197106123245
ENSMUSG00000040363	Bcor	BCL6 interacting corepressor [Source:MGI Symbol;Acc:MGI:1918708]	0.421974859805322	0.0000865123818909273	7.1466158571184
ENSMUSG00000034773	BC030867	cDNA sequence BC030867 [Source:MGI Symbol;Acc:MGI:2387601]	-3.55722544323187	0.000087418523933109	1.08941104722282
ENSMUSG00000042502	Cd2bp2	CD2 antigen (cytoplasmic tail) binding protein 2 [Source:MGI Symbol;Acc:MGI:1917483]	-0.435441590440347	0.0000899667642007512	6.60954151706394
ENSMUSG00000053835	H2-T24	histocompatibility 2, T region locus 24 [Source:MGI Symbol;Acc:MGI:95958]	-0.807798080379864	0.0000903083881663468	4.71317311124897
ENSMUSG00000019494	Cops6	COP9 signalosome subunit 6 [Source:MGI Symbol;Acc:MGI:1349439]	-0.430821572961519	0.0000906681411902142	6.61887293616975
ENSMUSG00000025724	Sec11a	SEC11 homolog A, signal peptidase complex subunit [Source:MGI Symbol;Acc:MGI:1929464]	0.436166902853739	0.0000960467046893724	7.07906960746733
ENSMUSG00000038909	Kat7	K(lysine) acetyltransferase 7 [Source:MGI Symbol;Acc:MGI:2182799]	-0.436079700448577	0.0000985277385684298	7.00340797510808
ENSMUSG00000049858	Suox	sulfite oxidase [Source:MGI Symbol;Acc:MGI:2446117]	-0.764565321767299	0.000101032170454269	5.2321734698926
ENSMUSG00000095794	Igkv6-17	immunoglobulin kappa variable 6-17 [Source:MGI Symbol;Acc:MGI:1330833]	-5.09681838224383	0.000101449912465689	1.05148769453042
ENSMUSG00000089715	Cbx6	chromobox 6 [Source:MGI Symbol;Acc:MGI:3512628]	-0.583934600661349	0.000103817681846498	5.63579705526525
ENSMUSG00000052305	Hbb-bs	hemoglobin, beta adult s chain [Source:MGI Symbol;Acc:MGI:5474852]	1.23382847964191	0.000104511269253002	4.58207081233205
ENSMUSG00000046591	Ticrr	TOPBP1-interacting checkpoint and replication regulator [Source:MGI Symbol;Acc:MGI:1924261]	-1.72190168983609	0.000106243290395502	3.26240868194359
ENSMUSG00000026580	Selp	selectin, platelet [Source:MGI Symbol;Acc:MGI:98280]	-2.40425804727687	0.00010784034633882	4.36205963118547
ENSMUSG00000051223	Bzw1	basic leucine zipper and W2 domains 1 [Source:MGI Symbol;Acc:MGI:1914132]	0.437626031663306	0.000109220923924201	8.42636818598541
ENSMUSG00000039530	Tusc3	tumor suppressor candidate 3 [Source:MGI Symbol;Acc:MGI:1933134]	-0.578372438909803	0.000109638479986385	5.67225665788252
ENSMUSG00000029086	Prom1	prominin 1 [Source:MGI Symbol;Acc:MGI:1100886]	1.50506929919965	0.000110567869069072	3.54300733080861
ENSMUSG00000029276	Glmn	glomulin, FKBP associated protein [Source:MGI Symbol;Acc:MGI:2141180]	-0.884914311431091	0.000116529876379725	4.48006269709311
ENSMUSG00000013646	Sh3bp5l	SH3 binding domain protein 5 like [Source:MGI Symbol;Acc:MGI:1933124]	0.547217345710658	0.000116614234876649	5.63518430122352
ENSMUSG00000076441	Ass1	argininosuccinate synthetase 1 [Source:MGI Symbol;Acc:MGI:88090]	0.861445183590474	0.000116777527253933	4.51243994032136
ENSMUSG00000002578	Ikzf4	IKAROS family zinc finger 4 [Source:MGI Symbol;Acc:MGI:1343139]	-2.33740388494886	0.000116876413412819	2.23672655739774
ENSMUSG00000038214	Bend3	BEN domain containing 3 [Source:MGI Symbol;Acc:MGI:2677212]	0.692023781231933	0.000117127407746161	4.86169097592571
ENSMUSG00000035168	Tanc1	tetratricopeptide repeat, ankyrin repeat and coiled-coil containing 1 [Source:MGI Symbol;Acc:MGI:1914110]	0.688098422977556	0.000117207059976942	5.44360345519921
ENSMUSG00000032113	Chek1	checkpoint kinase 1 [Source:MGI Symbol;Acc:MGI:1202065]	-2.49092697925299	0.000118589080877408	2.76619016096872
ENSMUSG00000045751	Mms22l	MMS22-like, DNA repair protein [Source:MGI Symbol;Acc:MGI:2684980]	-0.872592979300078	0.000120482055130152	4.43865607737554
ENSMUSG00000022364	Tbc1d31	TBC1 domain family, member 31 [Source:MGI Symbol;Acc:MGI:2684931]	-1.17162139499833	0.000121628491308263	3.88305762071312
ENSMUSG00000035311	Gnptab	N-acetylglucosamine-1-phosphate transferase, alpha and beta subunits [Source:MGI Symbol;Acc:MGI:3643902]	0.427741919089648	0.000126326646581853	7.27927295232492
ENSMUSG00000041417	Pik3r1	phosphatidylinositol 3-kinase, regulatory subunit, polypeptide 1 (p85 alpha) [Source:MGI Symbol;Acc:MGI:97583]	0.421846368766077	0.000126906326432658	8.38692084568583
ENSMUSG00000094088	Ighv1-64	immunoglobulin heavy variable 1-64 [Source:MGI Symbol;Acc:MGI:4439789]	8.37365877231404	0.000127030861903352	2.00340969135537
ENSMUSG00000020589	Fam49a	family with sequence similarity 49, member A [Source:MGI Symbol;Acc:MGI:1261783]	0.537774824107872	0.000127077786154392	6.13549723084491
ENSMUSG00000001348	Acp5	acid phosphatase 5, tartrate resistant [Source:MGI Symbol;Acc:MGI:87883]	0.398440581328073	0.00012758298498936	7.44969469625201
ENSMUSG00000023951	Vegfa	vascular endothelial growth factor A [Source:MGI Symbol;Acc:MGI:103178]	-0.914255728972277	0.000128958253735732	4.89552018557953
ENSMUSG00000024515	Smad4	SMAD family member 4 [Source:MGI Symbol;Acc:MGI:894293]	0.433047434741927	0.000130394115802629	6.67326314006647
ENSMUSG00000040957	Cables1	CDK5 and Abl enzyme substrate 1 [Source:MGI Symbol;Acc:MGI:1927065]	0.573509928002187	0.000132211261464024	6.8193888106347
ENSMUSG00000021466	Ptch1	patched 1 [Source:MGI Symbol;Acc:MGI:105373]	-0.599569041689402	0.000134976126874242	5.3634364027939
ENSMUSG00000035569	Ankrd11	ankyrin repeat domain 11 [Source:MGI Symbol;Acc:MGI:1924337]	0.420844101774002	0.000135373112336522	7.53455920633325
ENSMUSG00000022358	Fbxo32	F-box protein 32 [Source:MGI Symbol;Acc:MGI:1914981]	-0.594223752320959	0.000135373112336522	5.75121772311862
ENSMUSG00000035692	Isg15	ISG15 ubiquitin-like modifier [Source:MGI Symbol;Acc:MGI:1855694]	-0.394746666740648	0.000137497874118495	7.29575057500766
ENSMUSG00000028849	Map7d1	MAP7 domain containing 1 [Source:MGI Symbol;Acc:MGI:2384297]	0.521911821044233	0.000138428723329174	6.80803476238632
ENSMUSG00000053977	Cd8a	CD8 antigen, alpha chain [Source:MGI Symbol;Acc:MGI:88346]	-0.401209108258393	0.000140961666415312	11.1390035814381
ENSMUSG00000019489	Cd70	CD70 antigen [Source:MGI Symbol;Acc:MGI:1195273]	-7.17345847556358	0.000141192035773888	-1.29918877844781
ENSMUSG00000035186	Ubd	ubiquitin D [Source:MGI Symbol;Acc:MGI:1344410]	-4.67140412662307	0.000142147711834255	0.306819417723431
ENSMUSG00000040751	Lat2	linker for activation of T cells family, member 2 [Source:MGI Symbol;Acc:MGI:1926479]	-1.50930484779086	0.000144056079608845	3.37273457872889
ENSMUSG00000094787	Ighv1-54	immunoglobulin heavy variable V1-54 [Source:MGI Symbol;Acc:MGI:3647133]	-7.5557813576996	0.000145347800530731	-1.10724173570487
ENSMUSG00000044098	Rsbn1	rosbin, round spermatid basic protein 1 [Source:MGI Symbol;Acc:MGI:2444993]	0.444006992207525	0.000147219061621695	6.73995090531235
ENSMUSG00000001445	Mrpl10	mitochondrial ribosomal protein L10 [Source:MGI Symbol;Acc:MGI:1333801]	-0.701214017118642	0.000150765251482545	5.26976881384353
ENSMUSG00000063439	B9d2	B9 protein domain 2 [Source:MGI Symbol;Acc:MGI:2387643]	-1.06677104471396	0.000156683146839392	4.5919080931031
ENSMUSG00000042506	Usp22	ubiquitin specific peptidase 22 [Source:MGI Symbol;Acc:MGI:2144157]	0.553307984840424	0.000156828073297909	6.20128493865628
ENSMUSG00000070462	Mesdc1	mesoderm development candidate 1 [Source:MGI Symbol;Acc:MGI:1891420]	0.502774199342332	0.000157627208204745	6.09192379679996
ENSMUSG00000028630	Dyrk2	dual-specificity tyrosine-(Y)-phosphorylation regulated kinase 2 [Source:MGI Symbol;Acc:MGI:1330301]	0.424465003614798	0.00015790599632086	6.38644172207257
ENSMUSG00000029016	Clcn6	chloride channel, voltage-sensitive 6 [Source:MGI Symbol;Acc:MGI:1347049]	0.803347504817436	0.000159122473914302	4.80116239873756
ENSMUSG00000026668	Ucma	upper zone of growth plate and cartilage matrix associated [Source:MGI Symbol;Acc:MGI:1915777]	9.54761276559083	0.000165874034491176	0.860212827192489
ENSMUSG00000089824	Rbm12	RNA binding motif protein 12 [Source:MGI Symbol;Acc:MGI:1922960]	0.584400000051394	0.000166530939668814	6.29605837314493
ENSMUSG00000033319	Fem1c	fem-1 homolog c (C.elegans) [Source:MGI Symbol;Acc:MGI:2444737]	0.423258543797658	0.000171504632521988	7.12454951325596
ENSMUSG00000035455	Fignl1	fidgetin-like 1 [Source:MGI Symbol;Acc:MGI:1890648]	-2.20027824876821	0.000171504632521988	2.6411344930251
ENSMUSG00000023104	Rfc2	replication factor C (activator 1) 2 [Source:MGI Symbol;Acc:MGI:1341868]	-0.565067984547373	0.000173784602074717	6.01718174106539
ENSMUSG00000025758	Plk4	polo-like kinase 4 [Source:MGI Symbol;Acc:MGI:101783]	-1.39997597282668	0.000176225641830373	3.56976779717824
ENSMUSG00000022033	Pbk	PDZ binding kinase [Source:MGI Symbol;Acc:MGI:1289156]	-2.84455728325573	0.000176855206736801	1.22999302915181
ENSMUSG00000057789	Bak1	BCL2-antagonist/killer 1 [Source:MGI Symbol;Acc:MGI:1097161]	-0.601804630579473	0.000178361860687328	5.83288056466323
ENSMUSG00000022895	Ets2	E26 avian leukemia oncogene 2, 3' domain [Source:MGI Symbol;Acc:MGI:95456]	-0.610013258841402	0.000184040614163336	5.87297089462525
ENSMUSG00000034640	Tiparp	TCDD-inducible poly(ADP-ribose) polymerase [Source:MGI Symbol;Acc:MGI:2159210]	0.573783364579374	0.000185297137144214	6.9787518594995
ENSMUSG00000066621	Tecpr1	tectonin beta-propeller repeat containing 1 [Source:MGI Symbol;Acc:MGI:1917631]	0.382082223823897	0.000185370529459099	7.58355125975591
ENSMUSG00000071847	Apcdd1	adenomatosis polyposis coli down-regulated 1 [Source:MGI Symbol;Acc:MGI:3513977]	1.28546462361887	0.000186079867291218	3.83711815156833
ENSMUSG00000000805	Car4	carbonic anhydrase 4 [Source:MGI Symbol;Acc:MGI:1096574]	1.60365254757876	0.00018695786835853	3.23129813695056
ENSMUSG00000020397	Med7	mediator complex subunit 7 [Source:MGI Symbol;Acc:MGI:1913463]	-0.858905288629456	0.000191443110691278	4.30735083446469
ENSMUSG00000030208	Emp1	epithelial membrane protein 1 [Source:MGI Symbol;Acc:MGI:107941]	1.30626664142477	0.00019338965188575	5.22680836510241
ENSMUSG00000043019	Edem3	ER degradation enhancer, mannosidase alpha-like 3 [Source:MGI Symbol;Acc:MGI:1914217]	0.629286383815301	0.000195050928514106	6.29147005613982
ENSMUSG00000020097	Sgpl1	sphingosine phosphate lyase 1 [Source:MGI Symbol;Acc:MGI:1261415]	0.385875434207795	0.000196060705468914	6.99011799755778
ENSMUSG00000042404	Dennd4b	DENN/MADD domain containing 4B [Source:MGI Symbol;Acc:MGI:2446201]	-0.416156610501576	0.00019737314284371	6.32513007049243
ENSMUSG00000033326	Kdm4a	lysine (K)-specific demethylase 4A [Source:MGI Symbol;Acc:MGI:2446210]	-0.399411748419663	0.000197567243620958	6.66292933383203
ENSMUSG00000037905	Bri3bp	Bri3 binding protein [Source:MGI Symbol;Acc:MGI:1924059]	-0.563088013954801	0.000199860300688953	5.45441408201999
ENSMUSG00000049421	Zfp260	zinc finger protein 260 [Source:MGI Symbol;Acc:MGI:1347071]	0.751081342545919	0.000200758683865938	4.75157801015391
ENSMUSG00000044894	Uqcrq	ubiquinol-cytochrome c reductase, complex III subunit VII [Source:MGI Symbol;Acc:MGI:107807]	-0.565975009787315	0.000200899856023386	6.14073408719217
ENSMUSG00000031812	Map1lc3b	microtubule-associated protein 1 light chain 3 beta [Source:MGI Symbol;Acc:MGI:1914693]	0.396635694622135	0.000203134425668442	7.2081824159716
ENSMUSG00000055717	Slain1	SLAIN motif family, member 1 [Source:MGI Symbol;Acc:MGI:2145578]	0.361795678610305	0.000206065002001483	7.71906559622422
ENSMUSG00000026814	Eng	endoglin [Source:MGI Symbol;Acc:MGI:95392]	0.904295042153393	0.000206065002001483	4.91433053945243
ENSMUSG00000031490	Eif4ebp1	eukaryotic translation initiation factor 4E binding protein 1 [Source:MGI Symbol;Acc:MGI:103267]	-1.01593104864469	0.000208218186972847	4.04640144717667
ENSMUSG00000094051	Ighv1-36	immunoglobulin heavy variable 1-36 [Source:MGI Symbol;Acc:MGI:4439639]	-5.03350848258373	0.000211813273951465	2.87279837318937
ENSMUSG00000034801	Sos2	son of sevenless homolog 2 (Drosophila) [Source:MGI Symbol;Acc:MGI:98355]	0.563577374492415	0.00021277304884442	6.20773411619866
ENSMUSG00000035847	Ids	iduronate 2-sulfatase [Source:MGI Symbol;Acc:MGI:96417]	0.423823526164643	0.000214516626650504	6.97701365201252
ENSMUSG00000028413	B4galt1	UDP-Gal:betaGlcNAc beta 1,4- galactosyltransferase, polypeptide 1 [Source:MGI Symbol;Acc:MGI:95705]	0.392546385954088	0.000215083252156631	8.98909078066642
ENSMUSG00000039988	Ankrd13c	ankyrin repeat domain 13c [Source:MGI Symbol;Acc:MGI:2139746]	0.39827586679987	0.000215083252156631	6.83359501217347
ENSMUSG00000040648	Ppip5k2	diphosphoinositol pentakisphosphate kinase 2 [Source:MGI Symbol;Acc:MGI:2142810]	-0.498227799481282	0.000215913367215932	6.09928652534294
ENSMUSG00000026730	Pter	phosphotriesterase related [Source:MGI Symbol;Acc:MGI:107372]	2.50382987522298	0.000215913367215932	1.64171856233649
ENSMUSG00000026074	Map4k4	mitogen-activated protein kinase kinase kinase kinase 4 [Source:MGI Symbol;Acc:MGI:1349394]	0.418413493842041	0.00022162023511031	7.27973576032632
ENSMUSG00000016664	Pacsin2	protein kinase C and casein kinase substrate in neurons 2 [Source:MGI Symbol;Acc:MGI:1345153]	-0.543078558115984	0.000222211913181161	6.01178047775843
ENSMUSG00000004642	Slbp	stem-loop binding protein [Source:MGI Symbol;Acc:MGI:108402]	0.408872629032528	0.000223819550440036	6.99911673078696
ENSMUSG00000029919	Hpgds	hematopoietic prostaglandin D synthase [Source:MGI Symbol;Acc:MGI:1859384]	1.42388841962584	0.000224915466417385	3.44369988453544
ENSMUSG00000022403	St13	suppression of tumorigenicity 13 [Source:MGI Symbol;Acc:MGI:1917606]	-0.413441437545094	0.000227097435266082	7.52390016864635
ENSMUSG00000009630	Ppp2cb	protein phosphatase 2 (formerly 2A), catalytic subunit, beta isoform [Source:MGI Symbol;Acc:MGI:1321161]	0.396044666126291	0.000227413736819503	6.58621800581201
ENSMUSG00000033530	Ttc7b	tetratricopeptide repeat domain 7B [Source:MGI Symbol;Acc:MGI:2144724]	0.564549369605636	0.000227506138790073	6.1440554510684
ENSMUSG00000019564	Arid3a	AT rich interactive domain 3A (BRIGHT-like) [Source:MGI Symbol;Acc:MGI:1328360]	-0.850636757474663	0.000228847012283035	4.61444268443686
ENSMUSG00000046470	Sox18	SRY (sex determining region Y)-box 18 [Source:MGI Symbol;Acc:MGI:103559]	1.56791567169777	0.000230676444232357	3.27572049627142
ENSMUSG00000042744	Gm15800	predicted gene 15800 [Source:MGI Symbol;Acc:MGI:3647820]	0.54472282697436	0.000230676444232357	6.20094667840728
ENSMUSG00000013160	Atp6v0d1	ATPase, H+ transporting, lysosomal V0 subunit D1 [Source:MGI Symbol;Acc:MGI:1201778]	0.383555456658727	0.000236325830208134	7.00179243638012
ENSMUSG00000047180	Neurl3	neuralized E3 ubiquitin protein ligase 3 [Source:MGI Symbol;Acc:MGI:2429944]	0.372528517822759	0.000237278007523796	9.57237405648939
ENSMUSG00000021707	Dhfr	dihydrofolate reductase [Source:MGI Symbol;Acc:MGI:94890]	-1.3939635949052	0.000238389061764036	3.61045497003481
ENSMUSG00000037628	Cdkn3	cyclin-dependent kinase inhibitor 3 [Source:MGI Symbol;Acc:MGI:1919641]	-2.90059377378191	0.000241695260019667	1.31260250354941
ENSMUSG00000052656	Rnf103	ring finger protein 103 [Source:MGI Symbol;Acc:MGI:109483]	0.549829795683383	0.000242025182549041	5.7323762243454
ENSMUSG00000039952	Dag1	dystroglycan 1 [Source:MGI Symbol;Acc:MGI:101864]	0.56210440420527	0.000243783781782535	5.67398751862171
ENSMUSG00000089774	Slc5a3	solute carrier family 5 (inositol transporters), member 3 [Source:MGI Symbol;Acc:MGI:1858226]	-0.56187187517219	0.00024388137716221	5.87281513844445
ENSMUSG00000022090	Pdlim2	PDZ and LIM domain 2 [Source:MGI Symbol;Acc:MGI:2384850]	-0.560756748288591	0.000244425225395094	5.87395305462746
ENSMUSG00000027454	Gins1	GINS complex subunit 1 (Psf1 homolog) [Source:MGI Symbol;Acc:MGI:1916520]	-2.87626041353108	0.000244601301513426	1.17176677644052
ENSMUSG00000096715	Igkv3-4	immunoglobulin kappa variable 3-4 [Source:MGI Symbol;Acc:MGI:1330855]	-9.31769519145311	0.000246646325913798	0.444626715525824
ENSMUSG00000063952	Brpf3	bromodomain and PHD finger containing, 3 [Source:MGI Symbol;Acc:MGI:2146836]	0.702441037063979	0.000249149727319145	5.3856200418268
ENSMUSG00000029148	Nrbp1	nuclear receptor binding protein 1 [Source:MGI Symbol;Acc:MGI:2183436]	0.374453015033276	0.000250738860290357	7.35105420312122
ENSMUSG00000022216	Psme1	proteasome (prosome, macropain) activator subunit 1 (PA28 alpha) [Source:MGI Symbol;Acc:MGI:1096367]	-0.369430686462591	0.000254513690172776	8.49277130435227
ENSMUSG00000074874	Ctla2b	cytotoxic T lymphocyte-associated protein 2 beta [Source:MGI Symbol;Acc:MGI:88555]	0.666750109128955	0.000255698394319541	4.89041860198146
ENSMUSG00000079018	Ly6c1	lymphocyte antigen 6 complex, locus C1 [Source:MGI Symbol;Acc:MGI:96882]	0.984950511131203	0.000256243279981179	4.4898792123267
ENSMUSG00000037470	Uggt1	UDP-glucose glycoprotein glucosyltransferase 1 [Source:MGI Symbol;Acc:MGI:2443162]	0.418685932715944	0.00025881532153751	7.29767669412256
ENSMUSG00000025178	Pi4k2a	phosphatidylinositol 4-kinase type 2 alpha [Source:MGI Symbol;Acc:MGI:1934031]	0.390379815190828	0.000261820955453246	6.57619345179696
ENSMUSG00000009687	Fxyd5	FXYD domain-containing ion transport regulator 5 [Source:MGI Symbol;Acc:MGI:1201785]	0.365442817564169	0.000263526647952189	9.66676866190222
ENSMUSG00000024642	Tle4	transducin-like enhancer of split 4 [Source:MGI Symbol;Acc:MGI:104633]	0.370830320311299	0.000263674378111415	7.17370155213175
ENSMUSG00000011148	Adssl1	adenylosuccinate synthetase like 1 [Source:MGI Symbol;Acc:MGI:87947]	-1.54444140362363	0.000265646402697536	3.35464924343762
ENSMUSG00000070871	Ccnyl1	cyclin Y-like 1 [Source:MGI Symbol;Acc:MGI:2138614]	1.10543014925454	0.000268979794387078	3.83661211535769
ENSMUSG00000039981	Zc3h12d	zinc finger CCCH type containing 12D [Source:MGI Symbol;Acc:MGI:3045313]	-0.900955581523966	0.000269791416205976	4.43867181316454
ENSMUSG00000049154	Fam183b	family with sequence similarity 183, member B [Source:MGI Symbol;Acc:MGI:1922679]	7.87068309253261	0.000274375335057979	-0.785153818565927
ENSMUSG00000090266	Mettl23	methyltransferase like 23 [Source:MGI Symbol;Acc:MGI:1921569]	-0.523911340494951	0.000274375335057979	5.57756579527139
ENSMUSG00000047412	Zbtb44	zinc finger and BTB domain containing 44 [Source:MGI Symbol;Acc:MGI:1925123]	0.395812663025524	0.000274844895912098	6.69660303094512
ENSMUSG00000049630	C1ql3	C1q-like 3 [Source:MGI Symbol;Acc:MGI:2387350]	2.69680909871859	0.000274844895912098	1.11508008072985
ENSMUSG00000039202	Abhd2	abhydrolase domain containing 2 [Source:MGI Symbol;Acc:MGI:1914344]	0.387351862650412	0.000275162231502077	7.9601659341546
ENSMUSG00000015837	Sqstm1	sequestosome 1 [Source:MGI Symbol;Acc:MGI:107931]	0.371884027199221	0.000280126999690036	9.53095393515409
ENSMUSG00000030134	Rasgef1a	RasGEF domain family, member 1A [Source:MGI Symbol;Acc:MGI:1917977]	-3.8283827895889	0.000280398310988829	1.49770352782571
ENSMUSG00000048327	Ckap2l	cytoskeleton associated protein 2-like [Source:MGI Symbol;Acc:MGI:1917716]	-2.76109017434824	0.000293338237076748	2.23072389785254
ENSMUSG00000017861	Mybl2	myeloblastosis oncogene-like 2 [Source:MGI Symbol;Acc:MGI:101785]	-2.71047561433257	0.000296018439546781	1.94080556068089
ENSMUSG00000027331	Knstrn	kinetochore-localized astrin/SPAG5 binding [Source:MGI Symbol;Acc:MGI:1289298]	-1.49081711679268	0.000299180437785682	3.59254213588306
ENSMUSG00000029518	Rab35	RAB35, member RAS oncogene family [Source:MGI Symbol;Acc:MGI:1924657]	0.382638592488056	0.000303512273796988	7.57214173660183
ENSMUSG00000021945	Zmym2	zinc finger, MYM-type 2 [Source:MGI Symbol;Acc:MGI:1923257]	0.412645648100842	0.000306710693326713	6.16644396244496
ENSMUSG00000074886	Grk6	G protein-coupled receptor kinase 6 [Source:MGI Symbol;Acc:MGI:1347078]	0.383857287356301	0.000306999990011846	7.92357424874688
ENSMUSG00000009863	Sdhb	succinate dehydrogenase complex, subunit B, iron sulfur (Ip) [Source:MGI Symbol;Acc:MGI:1914930]	-0.406745838433619	0.00030950610775622	6.67933997796963
ENSMUSG00000022996	Wnt10b	wingless-type MMTV integration site family, member 10B [Source:MGI Symbol;Acc:MGI:108061]	-2.45815369170573	0.000309570384944852	2.45520345695889
ENSMUSG00000028793	Rnf19b	ring finger protein 19B [Source:MGI Symbol;Acc:MGI:1922484]	0.36079695417471	0.000309688767749196	7.11746549628545
ENSMUSG00000002205	Vrk3	vaccinia related kinase 3 [Source:MGI Symbol;Acc:MGI:2182465]	0.525575234139174	0.000310016345628327	6.39007418285322
ENSMUSG00000048696	Mex3d	mex3 RNA binding family member D [Source:MGI Symbol;Acc:MGI:2681847]	0.777737194352655	0.000310902858107372	4.81321200275709
ENSMUSG00000032580	Rbm5	RNA binding motif protein 5 [Source:MGI Symbol;Acc:MGI:1933204]	0.369407458947573	0.000314083242904279	6.83928261783846
ENSMUSG00000050565	Tor1aip2	torsin A interacting protein 2 [Source:MGI Symbol;Acc:MGI:3582695]	0.389635462264447	0.000320981728949947	7.48199881601004
ENSMUSG00000037940	Inpp4b	inositol polyphosphate-4-phosphatase, type II [Source:MGI Symbol;Acc:MGI:2158925]	-0.356817356944123	0.000322862265655289	8.92647670330634
ENSMUSG00000027602	Map1lc3a	microtubule-associated protein 1 light chain 3 alpha [Source:MGI Symbol;Acc:MGI:1915661]	0.600173223379531	0.00032336305104703	5.14597055738661
ENSMUSG00000000489	Pdgfb	platelet derived growth factor, B polypeptide [Source:MGI Symbol;Acc:MGI:97528]	-0.979286088344299	0.000324436440774923	4.29044693800063
ENSMUSG00000004865	Srpk1	serine/arginine-rich protein specific kinase 1 [Source:MGI Symbol;Acc:MGI:106908]	0.39282459507362	0.000324848311703693	6.61315357876894
ENSMUSG00000048756	Foxo3	forkhead box O3 [Source:MGI Symbol;Acc:MGI:1890081]	0.39136754989431	0.000324848311703693	6.88008387550552
ENSMUSG00000094694	Ighv1-9	immunoglobulin heavy variable V1-9 [Source:MGI Symbol;Acc:MGI:4439621]	-7.75508572147142	0.000324848311703693	-0.571406046321854
ENSMUSG00000006585	Cdt1	chromatin licensing and DNA replication factor 1 [Source:MGI Symbol;Acc:MGI:1914427]	0.4792202118198	0.000324848311703693	6.8537103768878
ENSMUSG00000037533	Rapgef6	Rap guanine nucleotide exchange factor (GEF) 6 [Source:MGI Symbol;Acc:MGI:2384761]	0.40722946786228	0.000329783504014625	8.37463392546703
ENSMUSG00000001687	Ubl3	ubiquitin-like 3 [Source:MGI Symbol;Acc:MGI:1344373]	0.376893315571033	0.000332959750082306	8.56655544781033
ENSMUSG00000017897	Eya2	EYA transcriptional coactivator and phosphatase 2 [Source:MGI Symbol;Acc:MGI:109341]	0.560569059723463	0.000339814365815849	5.64875120082167
ENSMUSG00000070501	Ifi214	interferon activated gene 214 [Source:MGI Symbol;Acc:MGI:3584522]	-0.825214850494633	0.000348987864990941	4.45264035564045
ENSMUSG00000026655	Fam107b	family with sequence similarity 107, member B [Source:MGI Symbol;Acc:MGI:1913790]	0.382213147524251	0.000349116051677141	10.1640210216545
ENSMUSG00000063200	Nol7	nucleolar protein 7 [Source:MGI Symbol;Acc:MGI:1917328]	-0.393343217198475	0.000350120370352752	6.91140344946502
ENSMUSG00000009575	Cbx5	chromobox 5 [Source:MGI Symbol;Acc:MGI:109372]	-0.477610713985973	0.000350649805666885	6.10455211011402
ENSMUSG00000026502	Desi2	desumoylating isopeptidase 2 [Source:MGI Symbol;Acc:MGI:1926075]	0.405313282827828	0.000351218654595495	6.5488324047684
ENSMUSG00000055044	Pdlim1	PDZ and LIM domain 1 (elfin) [Source:MGI Symbol;Acc:MGI:1860611]	0.681078551649447	0.000353030488158359	5.03828761177976
ENSMUSG00000064254	Ethe1	ethylmalonic encephalopathy 1 [Source:MGI Symbol;Acc:MGI:1913321]	0.859170206333912	0.000354234120994331	4.25606023450309
ENSMUSG00000040761	Spen	SPEN homolog, transcriptional regulator (Drosophila) [Source:MGI Symbol;Acc:MGI:1891706]	0.522297015216525	0.00035603743043359	6.21228221044148
ENSMUSG00000076615	Ighg3	Immunoglobulin heavy constant gamma 3 [Source:MGI Symbol;Acc:MGI:2144790]	6.11415817859359	0.000357424487202654	3.57341363640836
ENSMUSG00000001247	Lsr	lipolysis stimulated lipoprotein receptor [Source:MGI Symbol;Acc:MGI:1927471]	1.07288719124229	0.000359423805560034	4.14543886207009
ENSMUSG00000028551	Cdkn2c	cyclin-dependent kinase inhibitor 2C (p18, inhibits CDK4) [Source:MGI Symbol;Acc:MGI:105388]	-1.29545615621625	0.000360533796171404	3.72306052317017
ENSMUSG00000027406	Idh3b	isocitrate dehydrogenase 3 (NAD+) beta [Source:MGI Symbol;Acc:MGI:2158650]	-0.391530656977422	0.000360533796171404	6.78174624142688
ENSMUSG00000058446	Znrf2	zinc and ring finger 2 [Source:MGI Symbol;Acc:MGI:1196246]	0.393440037913171	0.000363713156264948	8.49820420660706
ENSMUSG00000019866	Aim1	absent in melanoma 1 [Source:MGI Symbol;Acc:MGI:109544]	0.381003029897985	0.000368659123176137	7.71599663502236
ENSMUSG00000094124	Ighv1-74	immunoglobulin heavy variable V1-74 [Source:MGI Symbol;Acc:MGI:4439634]	-9.05150842550429	0.000369462339001185	0.18266754595266
ENSMUSG00000022500	Litaf	LPS-induced TN factor [Source:MGI Symbol;Acc:MGI:1929512]	-0.41078416854638	0.000369770620229134	9.51115997452097
ENSMUSG00000030057	Cnbp	cellular nucleic acid binding protein [Source:MGI Symbol;Acc:MGI:88431]	0.376897698045669	0.00037449182971468	10.2939747031893
ENSMUSG00000044149	Nkrf	NF-kappaB repressing factor [Source:MGI Symbol;Acc:MGI:1924536]	0.655263210949356	0.00037449182971468	4.9604816555248
ENSMUSG00000045210	Vcpip1	valosin containing protein (p97)/p47 complex interacting protein 1 [Source:MGI Symbol;Acc:MGI:1917925]	0.413214996158547	0.00037449182971468	6.91892517867321
ENSMUSG00000020608	Smc6	structural maintenance of chromosomes 6 [Source:MGI Symbol;Acc:MGI:1914491]	-0.373898843465214	0.000379312596698332	6.71324936633151
ENSMUSG00000025085	Ablim1	actin-binding LIM protein 1 [Source:MGI Symbol;Acc:MGI:1194500]	0.406249737825568	0.000379579471176002	9.4546290622073
ENSMUSG00000051149	Adnp	activity-dependent neuroprotective protein [Source:MGI Symbol;Acc:MGI:1338758]	0.381688831791345	0.000387837717762388	7.51002912454677
ENSMUSG00000022892	App	amyloid beta (A4) precursor protein [Source:MGI Symbol;Acc:MGI:88059]	0.881694936167523	0.000388506836176679	5.9948277391582
ENSMUSG00000009013	Dynll1	dynein light chain LC8-type 1 [Source:MGI Symbol;Acc:MGI:1861457]	0.374561489073703	0.000388932908924874	7.10847093334756
ENSMUSG00000024773	Atg2a	autophagy related 2A [Source:MGI Symbol;Acc:MGI:1916291]	0.37103713737788	0.000391990526828125	6.75341511115006
ENSMUSG00000027342	Pcna	proliferating cell nuclear antigen [Source:MGI Symbol;Acc:MGI:97503]	0.376206263226035	0.000392741286955405	7.45254049364465
ENSMUSG00000095332	Gm9821	predicted gene 9821 [Source:MGI Symbol;Acc:MGI:3704208]	-2.95150962202659	0.000399532701379458	0.927119722776273
ENSMUSG00000034610	Zcchc11	zinc finger, CCHC domain containing 11 [Source:MGI Symbol;Acc:MGI:2445126]	0.406299306086544	0.000400252969396998	7.55824797788602
ENSMUSG00000019810	Fuca2	fucosidase, alpha-L- 2, plasma [Source:MGI Symbol;Acc:MGI:1914098]	-0.538812429917595	0.000400252969396998	5.84179346916916
ENSMUSG00000021451	Sema4d	sema domain, immunoglobulin domain (Ig), transmembrane domain (TM) and short cytoplasmic domain, (semaphorin) 4D [Source:MGI Symbol;Acc:MGI:109244]	-0.3682818185974	0.000404673938790562	9.02509143927906
ENSMUSG00000020225	Tmbim4	transmembrane BAX inhibitor motif containing 4 [Source:MGI Symbol;Acc:MGI:1915462]	-0.558740293798565	0.000410904288768192	5.53890919242351
ENSMUSG00000017376	Nlk	nemo like kinase [Source:MGI Symbol;Acc:MGI:1201387]	0.512549902739179	0.00041179261938359	6.13729654772871
ENSMUSG00000000530	Acvrl1	activin A receptor, type II-like 1 [Source:MGI Symbol;Acc:MGI:1338946]	1.05778679539086	0.000412973619966374	4.22431272082347
ENSMUSG00000030275	Etnk1	ethanolamine kinase 1 [Source:MGI Symbol;Acc:MGI:1922570]	0.424352730068842	0.000415990238457465	8.44814010107461
ENSMUSG00000047281	Sfn	stratifin [Source:MGI Symbol;Acc:MGI:1891831]	0.683013875823149	0.000420802070904378	4.9580743764929
ENSMUSG00000041220	Elovl6	ELOVL family member 6, elongation of long chain fatty acids (yeast) [Source:MGI Symbol;Acc:MGI:2156528]	1.15445812390822	0.000424887291999088	3.76885683834423
ENSMUSG00000054428	Atpif1	ATPase inhibitory factor 1 [Source:MGI Symbol;Acc:MGI:1196457]	-0.79417283557717	0.000427179862537166	4.83084696527033
ENSMUSG00000046179	E2f8	E2F transcription factor 8 [Source:MGI Symbol;Acc:MGI:1922038]	-2.34819692325962	0.000431063821253378	2.20938580181344
ENSMUSG00000022021	Diaph3	diaphanous related formin 3 [Source:MGI Symbol;Acc:MGI:1927222]	-0.829237376665933	0.000434352119181973	4.32162436818687
ENSMUSG00000030662	Ipo5	importin 5 [Source:MGI Symbol;Acc:MGI:1917822]	-0.348126355259623	0.000434738209149367	7.17674910929601
ENSMUSG00000021365	Nedd9	neural precursor cell expressed, developmentally down-regulated gene 9 [Source:MGI Symbol;Acc:MGI:97302]	-0.363338515347274	0.000436165804429499	8.56198031629169
ENSMUSG00000025544	Tm9sf2	transmembrane 9 superfamily member 2 [Source:MGI Symbol;Acc:MGI:1915309]	0.39890953433445	0.000436165804429499	7.46597044629067
ENSMUSG00000036693	Nop14	NOP14 nucleolar protein [Source:MGI Symbol;Acc:MGI:1922666]	0.52420224650285	0.000436504632305516	6.00074272167302
ENSMUSG00000035860	Cdhr3	cadherin-related family member 3 [Source:MGI Symbol;Acc:MGI:1916014]	5.65292936473118	0.000436978160244839	0.183176765717679
ENSMUSG00000058290	Espl1	extra spindle pole bodies 1, separase [Source:MGI Symbol;Acc:MGI:2146156]	-3.047866377077	0.000439239860813968	2.96891595744423
ENSMUSG00000025993	Slc40a1	solute carrier family 40 (iron-regulated transporter), member 1 [Source:MGI Symbol;Acc:MGI:1315204]	1.91205612261371	0.000442117628990752	2.79688201720992
ENSMUSG00000020737	Hn1	hematological and neurological expressed sequence 1 [Source:MGI Symbol;Acc:MGI:1096361]	0.373782695949395	0.000443191569302883	8.08573948867105
ENSMUSG00000036594	H2-Aa	histocompatibility 2, class II antigen A, alpha [Source:MGI Symbol;Acc:MGI:95895]	-1.29703239148089	0.000448433646363507	4.42484571358381
ENSMUSG00000036499	Eea1	early endosome antigen 1 [Source:MGI Symbol;Acc:MGI:2442192]	-0.948793680125389	0.000449952482388583	4.37509560505982
ENSMUSG00000071757	Zhx2	zinc fingers and homeoboxes 2 [Source:MGI Symbol;Acc:MGI:2683087]	0.674117033813974	0.00045016474642362	5.25422164168834
ENSMUSG00000020340	Cyfip2	cytoplasmic FMR1 interacting protein 2 [Source:MGI Symbol;Acc:MGI:1924134]	0.383962990721645	0.000453744509187858	9.5856513226561
ENSMUSG00000007817	Zmiz1	zinc finger, MIZ-type containing 1 [Source:MGI Symbol;Acc:MGI:3040693]	-0.400753504772374	0.000455556483819562	7.6727152518475
ENSMUSG00000026519	Tmem63a	transmembrane protein 63a [Source:MGI Symbol;Acc:MGI:2384789]	0.502246582939169	0.000455556483819562	6.21182859979455
ENSMUSG00000076580	Igkv8-27	immunoglobulin kappa chain variable 8-27 [Source:MGI Symbol;Acc:MGI:4439868]	5.67503652555299	0.000457665725098268	1.74327085173453
ENSMUSG00000034525	Ice1	interactor of little elongation complex ELL subunit 1 [Source:MGI Symbol;Acc:MGI:2385865]	0.536330830388426	0.000459686117406945	5.89311091699214
ENSMUSG00000027810	Eif2a	eukaryotic translation initiation factor 2A [Source:MGI Symbol;Acc:MGI:1098684]	-0.507936786020357	0.000461127836177358	5.72316281557041
ENSMUSG00000024175	Tekt4	tektin 4 [Source:MGI Symbol;Acc:MGI:1919090]	7.3728076469482	0.000461153626367147	-1.20054356344855
ENSMUSG00000019992	Mtfr2	mitochondrial fission regulator 2 [Source:MGI Symbol;Acc:MGI:1919054]	-3.11700823024088	0.000464126354834945	0.788088843621496
ENSMUSG00000028076	Cd1d1	CD1d1 antigen [Source:MGI Symbol;Acc:MGI:107674]	0.73734982007151	0.000464550130408077	4.65480562335158
ENSMUSG00000014846	Tppp3	tubulin polymerization-promoting protein family member 3 [Source:MGI Symbol;Acc:MGI:1915221]	3.79684126726945	0.000470240990418877	1.79055772285649
ENSMUSG00000029687	Ezh2	enhancer of zeste 2 polycomb repressive complex 2 subunit [Source:MGI Symbol;Acc:MGI:107940]	-0.589483553850894	0.000471212519196287	5.69710120979958
ENSMUSG00000024807	Syvn1	synovial apoptosis inhibitor 1, synoviolin [Source:MGI Symbol;Acc:MGI:1921376]	0.370504881443009	0.000479109587108824	6.78676876590261
ENSMUSG00000039801	2410089E03Rik	RIKEN cDNA 2410089E03 gene [Source:MGI Symbol;Acc:MGI:1920942]	0.920385602421701	0.000480023298961486	4.39371711808339
ENSMUSG00000075595	Zfp652	zinc finger protein 652 [Source:MGI Symbol;Acc:MGI:2442221]	0.386448178263914	0.000482134255880791	6.82151439154184
ENSMUSG00000025780	Itih5	inter-alpha (globulin) inhibitor H5 [Source:MGI Symbol;Acc:MGI:1925751]	-0.68613548229516	0.000495042360539208	5.33445060965754
ENSMUSG00000073096	Lrrc61	leucine rich repeat containing 61 [Source:MGI Symbol;Acc:MGI:2652848]	-1.0160811295733	0.000500824883791772	4.11653983135453
ENSMUSG00000059796	Eif4a1	eukaryotic translation initiation factor 4A1 [Source:MGI Symbol;Acc:MGI:95303]	0.383869739140605	0.000505263296474237	6.7740472847295
ENSMUSG00000010097	Nxf1	nuclear RNA export factor 1 [Source:MGI Symbol;Acc:MGI:1858330]	0.363320263797452	0.000505686286262212	7.10379785640415
ENSMUSG00000026864	Hspa5	heat shock protein 5 [Source:MGI Symbol;Acc:MGI:95835]	0.368738028106814	0.000508645302634578	10.8565026973545
ENSMUSG00000003382	Etv3	ets variant 3 [Source:MGI Symbol;Acc:MGI:1350926]	0.497483232190879	0.000508878299488827	6.16010051033721
ENSMUSG00000026043	Col3a1	collagen, type III, alpha 1 [Source:MGI Symbol;Acc:MGI:88453]	-2.47118248157113	0.000512705388932308	2.95290029908806
ENSMUSG00000002058	Unc119	unc-119 lipid binding chaperone [Source:MGI Symbol;Acc:MGI:1328357]	-0.646623636874372	0.000516200815709274	5.42589154411645
ENSMUSG00000032280	Tle3	transducin-like enhancer of split 3 [Source:MGI Symbol;Acc:MGI:104634]	0.362140359681295	0.000522247764610255	7.9926426786581
ENSMUSG00000036599	Chst12	carbohydrate sulfotransferase 12 [Source:MGI Symbol;Acc:MGI:1929064]	-0.427549347521777	0.000523150162128595	7.21400558649449
ENSMUSG00000029250	Polr2b	polymerase (RNA) II (DNA directed) polypeptide B [Source:MGI Symbol;Acc:MGI:2388280]	0.39202331749959	0.000524144018767158	6.99529971279837
ENSMUSG00000050628	Ubald2	UBA-like domain containing 2 [Source:MGI Symbol;Acc:MGI:1914635]	0.487948733371311	0.000524401821803465	6.64148151468577
ENSMUSG00000007655	Cav1	caveolin 1, caveolae protein [Source:MGI Symbol;Acc:MGI:102709]	1.38140855968227	0.000524644564689453	3.87050569764352
ENSMUSG00000024065	Ehd3	EH-domain containing 3 [Source:MGI Symbol;Acc:MGI:1928900]	0.377768090282776	0.000527559072770604	7.46654434566562
ENSMUSG00000000902	Smarcb1	SWI/SNF related, matrix associated, actin dependent regulator of chromatin, subfamily b, member 1 [Source:MGI Symbol;Acc:MGI:1328366]	-0.532251317183996	0.000528315082240675	6.19071776188547
ENSMUSG00000049960	Mrps16	mitochondrial ribosomal protein S16 [Source:MGI Symbol;Acc:MGI:1913492]	-0.518561231072474	0.000532237281192712	5.41235985081356
ENSMUSG00000022102	Dok2	docking protein 2 [Source:MGI Symbol;Acc:MGI:1332623]	0.379319562518354	0.000538174560564038	6.68220392588439
ENSMUSG00000024764	Naa40	N(alpha)-acetyltransferase 40, NatD catalytic subunit [Source:MGI Symbol;Acc:MGI:1918249]	-0.488676190562408	0.000539856468674106	5.84653548099526
ENSMUSG00000041046	Ramp3	receptor (calcitonin) activity modifying protein 3 [Source:MGI Symbol;Acc:MGI:1860292]	0.698010924405016	0.000539856468674106	5.05328818331349
ENSMUSG00000031889	D230025D16Rik	RIKEN cDNA D230025D16 gene [Source:MGI Symbol;Acc:MGI:2443049]	0.646364314748504	0.000539856468674106	5.11242340063002
ENSMUSG00000055435	Maf	avian musculoaponeurotic fibrosarcoma oncogene homolog [Source:MGI Symbol;Acc:MGI:96909]	-0.771359676818706	0.000554163126611385	5.16463099559612
ENSMUSG00000059920	4930453N24Rik	RIKEN cDNA 4930453N24 gene [Source:MGI Symbol;Acc:MGI:1914859]	-0.504404450756832	0.000561010082164834	5.78331847838596
ENSMUSG00000021282	Eif5	eukaryotic translation initiation factor 5 [Source:MGI Symbol;Acc:MGI:95309]	0.391459967986853	0.000562129068665782	8.8548304318836
ENSMUSG00000027865	Gdap2	ganglioside-induced differentiation-associated-protein 2 [Source:MGI Symbol;Acc:MGI:1338001]	0.576078462939097	0.000573122751078389	5.62022681192618
ENSMUSG00000032301	Psma4	proteasome (prosome, macropain) subunit, alpha type 4 [Source:MGI Symbol;Acc:MGI:1347060]	-0.513631489922905	0.000576604485741187	6.00495321971737
ENSMUSG00000040250	Ints13	integrator complex subunit 13 [Source:MGI Symbol;Acc:MGI:1918427]	0.520329859248626	0.000581141349141346	5.94179207695763
ENSMUSG00000099974	Bcl2a1d	B cell leukemia/lymphoma 2 related protein A1d [Source:MGI Symbol;Acc:MGI:1278325]	-0.55202651118018	0.000585194753675398	5.84717212621125
ENSMUSG00000022436	Sh3bp1	SH3-domain binding protein 1 [Source:MGI Symbol;Acc:MGI:104603]	-0.398474257590415	0.000585748701549332	7.0097055188779
ENSMUSG00000026436	Elk4	ELK4, member of ETS oncogene family [Source:MGI Symbol;Acc:MGI:102853]	0.403417178468225	0.000587386831574406	6.69849443752792
ENSMUSG00000031775	Pllp	plasma membrane proteolipid [Source:MGI Symbol;Acc:MGI:1915051]	2.12777200193259	0.000588479017175192	2.19220961420701
ENSMUSG00000020183	Cpm	carboxypeptidase M [Source:MGI Symbol;Acc:MGI:1917824]	1.57041878188825	0.000599748557611683	3.256772741461
ENSMUSG00000021939	Ctsb	cathepsin B [Source:MGI Symbol;Acc:MGI:88561]	-0.379129060088184	0.000599867025777709	9.00818847015675
ENSMUSG00000021226	Acot2	acyl-CoA thioesterase 2 [Source:MGI Symbol;Acc:MGI:2159605]	0.631960489862739	0.000606144579503626	5.2035339117306
ENSMUSG00000095416	Ighv1-12	immunoglobulin heavy variable V1-12 [Source:MGI Symbol;Acc:MGI:3646284]	7.84570024792098	0.000606215781372853	-0.214454245317412
ENSMUSG00000041438	Utp4	UTP4 small subunit processome component [Source:MGI Symbol;Acc:MGI:1096573]	0.503891477948583	0.000607695889312973	6.23673586589483
ENSMUSG00000005936	Kctd20	potassium channel tetramerisation domain containing 20 [Source:MGI Symbol;Acc:MGI:1914239]	0.388618855433736	0.000613077041409047	6.30118735891636
ENSMUSG00000029603	Dtx1	deltex 1, E3 ubiquitin ligase [Source:MGI Symbol;Acc:MGI:1352744]	0.805714055583376	0.000621190031866095	4.69776239234567
ENSMUSG00000027111	Itga6	integrin alpha 6 [Source:MGI Symbol;Acc:MGI:96605]	0.498006759347474	0.000621190031866095	5.8373053012923
ENSMUSG00000002835	Chaf1a	chromatin assembly factor 1, subunit A (p150) [Source:MGI Symbol;Acc:MGI:1351331]	-1.20877650050064	0.000623211715233452	3.69053792619611
ENSMUSG00000038005	Hpf1	histone PARylation factor 1 [Source:MGI Symbol;Acc:MGI:1919862]	-0.521333347859082	0.000627488969154892	5.48507161918274
ENSMUSG00000044948	Cfap43	cilia and flagella associated protein 43 [Source:MGI Symbol;Acc:MGI:1289258]	0.523584003214743	0.000631732874883778	6.30253299836997
ENSMUSG00000026176	Ctdsp1	CTD (carboxy-terminal domain, RNA polymerase II, polypeptide A) small phosphatase 1 [Source:MGI Symbol;Acc:MGI:2654470]	0.344675319816883	0.000633137893740802	6.97887565593185
ENSMUSG00000037211	Spry1	sprouty homolog 1 (Drosophila) [Source:MGI Symbol;Acc:MGI:1345139]	-0.999802094711447	0.000638979373262302	4.02776990831172
ENSMUSG00000054520	Sh3bp2	SH3-domain binding protein 2 [Source:MGI Symbol;Acc:MGI:1346349]	-1.1530466868376	0.000644043638549016	3.79572303757032
ENSMUSG00000030036	Mogs	mannosyl-oligosaccharide glucosidase [Source:MGI Symbol;Acc:MGI:1929872]	-0.401873996661639	0.000644664195115118	7.19294847122771
ENSMUSG00000011884	Gltp	glycolipid transfer protein [Source:MGI Symbol;Acc:MGI:1929253]	-0.390473868777501	0.000646450675506461	7.49863029324712
ENSMUSG00000049764	Zfp280b	zinc finger protein 280B [Source:MGI Symbol;Acc:MGI:1927865]	0.52897376550847	0.000652968638819952	5.59951036508005
ENSMUSG00000076840	Trav14-1	T cell receptor alpha variable 14-1 [Source:MGI Symbol;Acc:MGI:3646773]	-0.354963621543418	0.000652968638819952	8.62853865101912
ENSMUSG00000024661	Fth1	ferritin heavy polypeptide 1 [Source:MGI Symbol;Acc:MGI:95588]	0.333902692048801	0.000653566353230862	10.6686694470249
ENSMUSG00000070923	Klhl9	kelch-like 9 [Source:MGI Symbol;Acc:MGI:2180122]	0.53069456742713	0.000653566353230862	6.11956626367371
ENSMUSG00000057058	Skap1	src family associated phosphoprotein 1 [Source:MGI Symbol;Acc:MGI:1925723]	0.389614059355779	0.000659793044287712	8.32610409122989
ENSMUSG00000040354	Mars	methionine-tRNA synthetase [Source:MGI Symbol;Acc:MGI:1345633]	-0.35820587780986	0.000661405030971177	6.64652789519528
ENSMUSG00000042644	Itpr3	inositol 1,4,5-triphosphate receptor 3 [Source:MGI Symbol;Acc:MGI:96624]	0.381471336216199	0.000661405030971177	7.34911611438246
ENSMUSG00000074748	Atxn7l3b	ataxin 7-like 3B [Source:MGI Symbol;Acc:MGI:1914971]	0.391539834428281	0.000663536425698485	6.34912052998876
ENSMUSG00000022265	Ank	progressive ankylosis [Source:MGI Symbol;Acc:MGI:3045421]	0.352431069640521	0.000664223982625121	6.90222326250719
ENSMUSG00000021417	Eci2	enoyl-Coenzyme A delta isomerase 2 [Source:MGI Symbol;Acc:MGI:1346064]	-0.539812954042165	0.000664798056288457	5.27508349662295
ENSMUSG00000020057	Dram1	DNA-damage regulated autophagy modulator 1 [Source:MGI Symbol;Acc:MGI:1918962]	-2.4599684683284	0.000664798056288457	1.41167726803035
ENSMUSG00000032504	Pdcd6ip	programmed cell death 6 interacting protein [Source:MGI Symbol;Acc:MGI:1333753]	0.345127101724724	0.000667618881752719	9.00332585754628
ENSMUSG00000033767	D930015E06Rik	RIKEN cDNA D930015E06 gene [Source:MGI Symbol;Acc:MGI:2443399]	0.491872157135629	0.000675670988029474	6.23553353592931
ENSMUSG00000049470	Aff4	AF4/FMR2 family, member 4 [Source:MGI Symbol;Acc:MGI:2136171]	0.40153778965327	0.000676226343963319	6.93700564364493
ENSMUSG00000036333	Kidins220	kinase D-interacting substrate 220 [Source:MGI Symbol;Acc:MGI:1924730]	0.546262710734493	0.000684935669968885	6.38972337012621
ENSMUSG00000041037	Irgq	immunity-related GTPase family, Q [Source:MGI Symbol;Acc:MGI:2667176]	0.635732217586822	0.000687588123210148	5.07830768396657
ENSMUSG00000051853	Arf3	ADP-ribosylation factor 3 [Source:MGI Symbol;Acc:MGI:99432]	-0.37216348830111	0.000690712543506946	8.96159170991037
ENSMUSG00000006678	Pola1	polymerase (DNA directed), alpha 1 [Source:MGI Symbol;Acc:MGI:99660]	-0.737449923565063	0.000692286876252939	5.20858037265418
ENSMUSG00000028195	Cyr61	cysteine rich protein 61 [Source:MGI Symbol;Acc:MGI:88613]	1.32108681331996	0.000700051402916229	3.97177936565664
ENSMUSG00000020227	Irak3	interleukin-1 receptor-associated kinase 3 [Source:MGI Symbol;Acc:MGI:1921164]	-1.67117831861542	0.000700739965858949	3.07027800757974
ENSMUSG00000036309	Skp1a	S-phase kinase-associated protein 1A [Source:MGI Symbol;Acc:MGI:103575]	0.386220894663227	0.000705338212996611	7.32667195110261
ENSMUSG00000021263	Degs2	delta(4)-desaturase, sphingolipid 2 [Source:MGI Symbol;Acc:MGI:1917309]	2.24121647716326	0.000706830302818133	1.84677661642245
ENSMUSG00000047832	Cdca4	cell division cycle associated 4 [Source:MGI Symbol;Acc:MGI:1919213]	-0.376587956501233	0.000708043620763996	6.28942688750377
ENSMUSG00000022565	Plec	plectin [Source:MGI Symbol;Acc:MGI:1277961]	0.368616928237156	0.000708790962965795	7.30780638146106
ENSMUSG00000022462	Slc38a2	solute carrier family 38, member 2 [Source:MGI Symbol;Acc:MGI:1915010]	0.378514567043187	0.000711329162140453	9.03948004327161
ENSMUSG00000022191	Drosha	drosha, ribonuclease type III [Source:MGI Symbol;Acc:MGI:1261425]	0.537978250225564	0.000714205386226349	5.43851638959753
ENSMUSG00000015149	Sirt2	sirtuin 2 [Source:MGI Symbol;Acc:MGI:1927664]	-0.379879295117571	0.000724586730707286	6.55563510653781
ENSMUSG00000019843	Fyn	Fyn proto-oncogene [Source:MGI Symbol;Acc:MGI:95602]	0.35618808795921	0.000727108623543314	9.18221107705332
ENSMUSG00000022280	Rnf19a	ring finger protein 19A [Source:MGI Symbol;Acc:MGI:1353623]	-0.541108683999768	0.000735958587050121	6.70593998568312
ENSMUSG00000026826	Nr4a2	nuclear receptor subfamily 4, group A, member 2 [Source:MGI Symbol;Acc:MGI:1352456]	-0.375044816470644	0.000738248992381428	10.3071848002343
ENSMUSG00000015745	Plekho1	pleckstrin homology domain containing, family O member 1 [Source:MGI Symbol;Acc:MGI:1914470]	-1.36637978038182	0.000743420548933062	3.30930442268598
ENSMUSG00000006310	Zbtb32	zinc finger and BTB domain containing 32 [Source:MGI Symbol;Acc:MGI:1891838]	-1.77203381906051	0.000748631182676478	2.88646749046694
ENSMUSG00000026650	Meig1	meiosis expressed gene 1 [Source:MGI Symbol;Acc:MGI:1202878]	7.50633480765489	0.000751081170264554	-1.11824116577882
ENSMUSG00000024737	Slc15a3	solute carrier family 15, member 3 [Source:MGI Symbol;Acc:MGI:1929691]	-1.32612030929119	0.000757801873029734	3.31778163743392
ENSMUSG00000032202	Rab27a	RAB27A, member RAS oncogene family [Source:MGI Symbol;Acc:MGI:1861441]	-0.487923855472348	0.000764182900517244	6.59354293403611
ENSMUSG00000045826	Ptprcap	protein tyrosine phosphatase, receptor type, C polypeptide-associated protein [Source:MGI Symbol;Acc:MGI:97811]	-0.395768022807357	0.000764397721910615	8.58533603982444
ENSMUSG00000028060	2810403A07Rik	RIKEN cDNA 2810403A07 gene [Source:MGI Symbol;Acc:MGI:1921450]	0.494492626493866	0.000767024373279891	5.99587731573978
ENSMUSG00000037762	Slc16a9	solute carrier family 16 (monocarboxylic acid transporters), member 9 [Source:MGI Symbol;Acc:MGI:1914109]	2.80014146167857	0.000767024373279891	1.93220503041129
ENSMUSG00000043323	Fbrsl1	fibrosin-like 1 [Source:MGI Symbol;Acc:MGI:1920907]	0.458054731931353	0.000777536621199833	6.72132447752639
ENSMUSG00000038650	Rnh1	ribonuclease/angiogenin inhibitor 1 [Source:MGI Symbol;Acc:MGI:1195456]	-0.401490385206185	0.000781275207561525	6.5387008398028
ENSMUSG00000020719	Ddx5	DEAD (Asp-Glu-Ala-Asp) box polypeptide 5 [Source:MGI Symbol;Acc:MGI:105037]	0.353313196274653	0.000782174757829281	11.0784367042445
ENSMUSG00000002797	Ggct	gamma-glutamyl cyclotransferase [Source:MGI Symbol;Acc:MGI:95700]	-0.778452679781168	0.000786734028846707	4.45092693716327
ENSMUSG00000024079	Eif2ak2	eukaryotic translation initiation factor 2-alpha kinase 2 [Source:MGI Symbol;Acc:MGI:1353449]	-0.736218557033777	0.000793889570838038	4.63335604496488
ENSMUSG00000027641	Rbl1	retinoblastoma-like 1 (p107) [Source:MGI Symbol;Acc:MGI:103300]	-0.488948808125682	0.000793943844806019	5.84008136233978
ENSMUSG00000032177	Pde4a	phosphodiesterase 4A, cAMP specific [Source:MGI Symbol;Acc:MGI:99558]	-0.878671989702011	0.00080013321689292	4.23798729381691
ENSMUSG00000031986	Sprtn	SprT-like N-terminal domain [Source:MGI Symbol;Acc:MGI:2685351]	0.504849448135687	0.000807639605429734	5.5896163592356
ENSMUSG00000062373	Tmem65	transmembrane protein 65 [Source:MGI Symbol;Acc:MGI:1922118]	0.534161167916258	0.000807837221170129	5.97973206442092
ENSMUSG00000045287	Rtn4rl1	reticulon 4 receptor-like 1 [Source:MGI Symbol;Acc:MGI:2661375]	0.805659149047728	0.000809090295164724	4.3377010201178
ENSMUSG00000028796	Phc2	polyhomeotic-like 2 (Drosophila) [Source:MGI Symbol;Acc:MGI:1860454]	0.35933604792169	0.000813915486129255	7.6348274358371
ENSMUSG00000038729	Akap2	A kinase (PRKA) anchor protein 2 [Source:MGI Symbol;Acc:MGI:1306795]	0.777757474292785	0.000814715798138534	5.10259480486306
ENSMUSG00000023026	Dip2b	disco interacting protein 2 homolog B [Source:MGI Symbol;Acc:MGI:2145977]	0.372932398811892	0.000820016675000674	6.72847873503441
ENSMUSG00000029512	Ulk1	unc-51 like kinase 1 [Source:MGI Symbol;Acc:MGI:1270126]	0.455719733278825	0.000821130214503839	6.2723229816999
ENSMUSG00000075700	Selenot	selenoprotein T [Source:MGI Symbol;Acc:MGI:1916477]	0.376425577204842	0.000821130214503839	7.96010196727125
ENSMUSG00000051316	Taf7	TATA-box binding protein associated factor 7 [Source:MGI Symbol;Acc:MGI:1346348]	0.487526969960164	0.000831634701950884	5.87709999466681
ENSMUSG00000044734	Serpinb1a	serine (or cysteine) peptidase inhibitor, clade B, member 1a [Source:MGI Symbol;Acc:MGI:1913472]	1.8911074448911	0.000834077360729376	2.95260765262863
ENSMUSG00000030878	Cdr2	cerebellar degeneration-related 2 [Source:MGI Symbol;Acc:MGI:1100885]	0.578805274559971	0.0008475858163341	5.52688791698351
ENSMUSG00000028896	Rcc1	regulator of chromosome condensation 1 [Source:MGI Symbol;Acc:MGI:1913989]	-0.760662490800467	0.000849737441016861	4.80403452483838
ENSMUSG00000029822	Osbpl3	oxysterol binding protein-like 3 [Source:MGI Symbol;Acc:MGI:1918970]	-0.360412910350331	0.000854199626456759	7.05558330351554
ENSMUSG00000040415	Dtx3	deltex 3, E3 ubiquitin ligase [Source:MGI Symbol;Acc:MGI:2135752]	-0.621273520676157	0.000861050648345823	4.8168228574316
ENSMUSG00000006386	Tek	endothelial-specific receptor tyrosine kinase [Source:MGI Symbol;Acc:MGI:98664]	1.20297141418416	0.00086192337280306	3.93119419993017
ENSMUSG00000025395	Prim1	DNA primase, p49 subunit [Source:MGI Symbol;Acc:MGI:97757]	-1.0472984141298	0.00086380654253083	4.06690265972711
ENSMUSG00000023243	Kcnk5	potassium channel, subfamily K, member 5 [Source:MGI Symbol;Acc:MGI:1336175]	0.50170761508206	0.000868388265786168	5.75669852485445
ENSMUSG00000015932	Dstn	destrin [Source:MGI Symbol;Acc:MGI:1929270]	0.505404258323426	0.00086894662069179	5.43075861572506
ENSMUSG00000036833	Pnpla7	patatin-like phospholipase domain containing 7 [Source:MGI Symbol;Acc:MGI:2385325]	0.607329712653896	0.00087045862040872	5.85622182436957
ENSMUSG00000043931	Gimap7	GTPase, IMAP family member 7 [Source:MGI Symbol;Acc:MGI:1349657]	0.37325518966583	0.000872266548798875	7.56195431725048
ENSMUSG00000064262	Gimap8	GTPase, IMAP family member 8 [Source:MGI Symbol;Acc:MGI:2685303]	0.352413533984463	0.000885193708812601	7.70655028895848
ENSMUSG00000040451	Sgms1	sphingomyelin synthase 1 [Source:MGI Symbol;Acc:MGI:2444110]	0.583925953183575	0.000895227686392195	4.97446907697454
ENSMUSG00000029816	Gpnmb	glycoprotein (transmembrane) nmb [Source:MGI Symbol;Acc:MGI:1934765]	-2.92747065777908	0.000895529002532873	2.65246756740645
ENSMUSG00000033159	Cnppd1	cyclin Pas1/PHO80 domain containing 1 [Source:MGI Symbol;Acc:MGI:1916421]	0.357232122725584	0.00090045278689342	7.14889362017687
ENSMUSG00000030110	Ret	ret proto-oncogene [Source:MGI Symbol;Acc:MGI:97902]	2.02652384766726	0.000904250452882469	2.35620779885562
ENSMUSG00000076587	Igkv6-20	immunoglobulin kappa variable 6-20 [Source:MGI Symbol;Acc:MGI:1330836]	6.27353505325254	0.000904250452882469	2.24505315643958
ENSMUSG00000032661	Oas3	2'-5' oligoadenylate synthetase 3 [Source:MGI Symbol;Acc:MGI:2180850]	-0.433535585509105	0.000918446778014592	7.47504355147164
ENSMUSG00000026843	Fubp3	far upstream element (FUSE) binding protein 3 [Source:MGI Symbol;Acc:MGI:2443699]	-0.814808759911771	0.000921122434204921	4.52000475551063
ENSMUSG00000036093	Arl5a	ADP-ribosylation factor-like 5A [Source:MGI Symbol;Acc:MGI:1922673]	-0.358224532368442	0.000935049506667599	6.64196620693109
ENSMUSG00000036959	Bcorl1	BCL6 co-repressor-like 1 [Source:MGI Symbol;Acc:MGI:2443910]	0.820976259447571	0.000939821455699178	4.57358315376387
ENSMUSG00000044496	2510039O18Rik	RIKEN cDNA 2510039O18 gene [Source:MGI Symbol;Acc:MGI:1924284]	0.328945522863465	0.000940746215249632	7.89789596366788
ENSMUSG00000020717	Pecam1	platelet/endothelial cell adhesion molecule 1 [Source:MGI Symbol;Acc:MGI:97537]	0.533380788000903	0.00094481429542913	6.01456517861573
ENSMUSG00000031776	Arl2bp	ADP-ribosylation factor-like 2 binding protein [Source:MGI Symbol;Acc:MGI:1349429]	0.353277072858202	0.00094681241586334	7.67630411143085
ENSMUSG00000031608	Galnt7	UDP-N-acetyl-alpha-D-galactosamine: polypeptide N-acetylgalactosaminyltransferase 7 [Source:MGI Symbol;Acc:MGI:1349449]	0.374525761522468	0.000952552123147774	6.29287715306462
ENSMUSG00000016541	Atxn10	ataxin 10 [Source:MGI Symbol;Acc:MGI:1859293]	-0.355407944573997	0.000952947859849067	7.12890117652305
ENSMUSG00000045427	Hnrnph2	heterogeneous nuclear ribonucleoprotein H2 [Source:MGI Symbol;Acc:MGI:1201779]	0.514857886326585	0.00097354203924233	5.9891981032136
ENSMUSG00000030822	Prr14	proline rich 14 [Source:MGI Symbol;Acc:MGI:2384565]	0.354036625262765	0.000975126749274961	6.59842246517632
ENSMUSG00000051457	Spn	sialophorin [Source:MGI Symbol;Acc:MGI:98384]	-0.349053051543136	0.000975126749274961	9.54273407574425
ENSMUSG00000040710	St8sia4	ST8 alpha-N-acetyl-neuraminide alpha-2,8-sialyltransferase 4 [Source:MGI Symbol;Acc:MGI:106018]	0.377578584905218	0.000975525462338749	7.95754199914966
ENSMUSG00000015441	Gzmf	granzyme F [Source:MGI Symbol;Acc:MGI:109254]	-3.68783177662725	0.000979721172345449	-0.644664368636771
ENSMUSG00000006373	Pgrmc1	progesterone receptor membrane component 1 [Source:MGI Symbol;Acc:MGI:1858305]	0.365649894212767	0.000979721172345449	6.91838578534419
ENSMUSG00000096490	Igkv10-94	immunoglobulin kappa variable 10-94 [Source:MGI Symbol;Acc:MGI:3646140]	6.79322202984381	0.00100044906279725	2.19879969912415
ENSMUSG00000048047	Zbtb33	zinc finger and BTB domain containing 33 [Source:MGI Symbol;Acc:MGI:1927290]	0.549929349860054	0.00100308540545232	5.60214421733988
ENSMUSG00000040018	Cox15	cytochrome c oxidase assembly protein 15 [Source:MGI Symbol;Acc:MGI:1920112]	-0.640417594959366	0.00100847324937577	4.93317218840366
ENSMUSG00000032018	Sc5d	sterol-C5-desaturase [Source:MGI Symbol;Acc:MGI:1353611]	0.630662238307534	0.00102145433521007	5.03382402509009
ENSMUSG00000094345	Igkv14-126	immunoglobulin kappa variable 14-126 [Source:MGI Symbol;Acc:MGI:3643131]	-8.22714579364309	0.0010313589088393	-0.620715156360985
ENSMUSG00000048039	Isg20l2	interferon stimulated exonuclease gene 20-like 2 [Source:MGI Symbol;Acc:MGI:2140076]	0.458647048176828	0.00103205021496649	6.14947719386213
ENSMUSG00000048895	Cdk5r1	cyclin-dependent kinase 5, regulatory subunit 1 (p35) [Source:MGI Symbol;Acc:MGI:101764]	1.92456476293511	0.0010332848304069	2.24169569349761
ENSMUSG00000072620	Slfn2	schlafen 2 [Source:MGI Symbol;Acc:MGI:1313258]	0.375374263742804	0.00103816397825202	9.25744577520355
ENSMUSG00000021025	Nfkbia	nuclear factor of kappa light polypeptide gene enhancer in B cells inhibitor, alpha [Source:MGI Symbol;Acc:MGI:104741]	-0.355289610060298	0.00104560050075312	9.11216381214655
ENSMUSG00000024339	Tap2	transporter 2, ATP-binding cassette, sub-family B (MDR/TAP) [Source:MGI Symbol;Acc:MGI:98484]	-0.385288686514048	0.00104638891284631	8.68300640534053
ENSMUSG00000048163	Selplg	selectin, platelet (p-selectin) ligand [Source:MGI Symbol;Acc:MGI:106689]	0.312107170240843	0.0010550898976141	11.0306507006269
ENSMUSG00000032422	Snx14	sorting nexin 14 [Source:MGI Symbol;Acc:MGI:2155664]	0.490638058422715	0.00105949286135528	5.50273532373713
ENSMUSG00000022010	Tsc22d1	TSC22 domain family, member 1 [Source:MGI Symbol;Acc:MGI:109127]	0.998548389430017	0.00108345627988684	5.48248056700476
ENSMUSG00000005667	Mthfd2	methylenetetrahydrofolate dehydrogenase (NAD+ dependent), methenyltetrahydrofolate cyclohydrolase [Source:MGI Symbol;Acc:MGI:1338850]	-0.455692897057214	0.00108432884147141	6.56667264747623
ENSMUSG00000054611	Kdm2a	lysine (K)-specific demethylase 2A [Source:MGI Symbol;Acc:MGI:1354736]	0.375341976699862	0.0010909456608711	7.28964347279399
ENSMUSG00000034932	Mrpl54	mitochondrial ribosomal protein L54 [Source:MGI Symbol;Acc:MGI:1913297]	-0.648520774290981	0.00109151016213984	4.97885436177123
ENSMUSG00000038437	Mllt6	myeloid/lymphoid or mixed-lineage leukemia; translocated to, 6 [Source:MGI Symbol;Acc:MGI:1935145]	-0.344364957375368	0.00111868912731847	7.81877200770591
ENSMUSG00000057530	Ece1	endothelin converting enzyme 1 [Source:MGI Symbol;Acc:MGI:1101357]	-0.492962456843868	0.0011241372236264	5.87506774967053
ENSMUSG00000021569	Trip13	thyroid hormone receptor interactor 13 [Source:MGI Symbol;Acc:MGI:1916966]	-2.35934717063521	0.00113945004883416	1.98143691065816
ENSMUSG00000018821	Avpi1	arginine vasopressin-induced 1 [Source:MGI Symbol;Acc:MGI:1916784]	1.19716905643389	0.00114454436767647	3.54307627873133
ENSMUSG00000005696	Sh2d1a	SH2 domain containing 1A [Source:MGI Symbol;Acc:MGI:1328352]	-0.472700528308942	0.00115118704493631	5.55543773823038
ENSMUSG00000026596	Abl2	v-abl Abelson murine leukemia viral oncogene 2 (arg, Abelson-related gene) [Source:MGI Symbol;Acc:MGI:87860]	0.619695531775682	0.00115692114720195	5.27704999364244
ENSMUSG00000020257	Wdr82	WD repeat domain containing 82 [Source:MGI Symbol;Acc:MGI:1924555]	0.357561682750716	0.00115746018933612	8.12015569356814
ENSMUSG00000001833	2007-09-01	septin 7 [Source:MGI Symbol;Acc:MGI:1335094]	-0.342275981050801	0.00116438430267739	7.98654167959206
ENSMUSG00000022438	Parvb	parvin, beta [Source:MGI Symbol;Acc:MGI:2153063]	1.36946856501651	0.00116443718817467	3.23359588129425
ENSMUSG00000039521	Foxp3	forkhead box P3 [Source:MGI Symbol;Acc:MGI:1891436]	-2.33230348918229	0.00116443718817467	1.96323578701315
ENSMUSG00000009291	Pttg1ip	pituitary tumor-transforming 1 interacting protein [Source:MGI Symbol;Acc:MGI:2652132]	0.339658938616517	0.00116859151636218	7.486032507271
ENSMUSG00000041930	Fam222a	family with sequence similarity 222, member A [Source:MGI Symbol;Acc:MGI:3605543]	1.18333024250782	0.0011715525721984	3.48509088049094
ENSMUSG00000042608	Stk40	serine/threonine kinase 40 [Source:MGI Symbol;Acc:MGI:1921428]	-0.384147782544587	0.00118378357522558	6.44713117485872
ENSMUSG00000028718	Stil	Scl/Tal1 interrupting locus [Source:MGI Symbol;Acc:MGI:107477]	-2.3724140639338	0.00118493037389863	2.13751840948762
ENSMUSG00000024387	Csnk2b	casein kinase 2, beta polypeptide [Source:MGI Symbol;Acc:MGI:88548]	-0.369807714451082	0.00119350065798148	7.68924018217504
ENSMUSG00000037710	Cisd1	CDGSH iron sulfur domain 1 [Source:MGI Symbol;Acc:MGI:1261855]	-1.00612831882054	0.00120667122415904	3.98968339670249
ENSMUSG00000000631	Myo18a	myosin XVIIIA [Source:MGI Symbol;Acc:MGI:2667185]	-0.498275764409749	0.00121648498759719	6.02122754701821
ENSMUSG00000028766	Alpl	alkaline phosphatase, liver/bone/kidney [Source:MGI Symbol;Acc:MGI:87983]	2.23163468974563	0.00122613251277754	2.99376215379144
ENSMUSG00000068742	Cry2	cryptochrome 2 (photolyase-like) [Source:MGI Symbol;Acc:MGI:1270859]	0.587243591021344	0.00122978354683354	4.85718540321656
ENSMUSG00000032898	Fbxo21	F-box protein 21 [Source:MGI Symbol;Acc:MGI:1924223]	0.507440700702859	0.0012314382844321	5.87649246693412
ENSMUSG00000002608	Ccdc97	coiled-coil domain containing 97 [Source:MGI Symbol;Acc:MGI:1196455]	-0.369454329364988	0.00123802473547533	6.48161716430345
ENSMUSG00000038495	Otud7b	OTU domain containing 7B [Source:MGI Symbol;Acc:MGI:2654703]	-0.526469795564204	0.00124063407793925	5.59816194943585
ENSMUSG00000033352	Map2k4	mitogen-activated protein kinase kinase 4 [Source:MGI Symbol;Acc:MGI:1346869]	0.515008632153514	0.00124085471240415	6.62429821352119
ENSMUSG00000068335	Dok1	docking protein 1 [Source:MGI Symbol;Acc:MGI:893587]	-0.637127387920204	0.00124608759737462	4.96508493399574
ENSMUSG00000002799	Jag2	jagged 2 [Source:MGI Symbol;Acc:MGI:1098270]	1.82412868018031	0.0012468713915346	2.90647157113333
ENSMUSG00000007041	Clic1	chloride intracellular channel 1 [Source:MGI Symbol;Acc:MGI:2148924]	-0.352516342003022	0.00127464953102973	8.71930890323923
ENSMUSG00000045962	Wnk1	WNK lysine deficient protein kinase 1 [Source:MGI Symbol;Acc:MGI:2442092]	0.361178275931627	0.00127464953102973	9.80644327886992
ENSMUSG00000053716	Dusp7	dual specificity phosphatase 7 [Source:MGI Symbol;Acc:MGI:2387100]	0.668396465605321	0.00128389620775634	4.95671310148562
ENSMUSG00000047368	Abhd17b	abhydrolase domain containing 17B [Source:MGI Symbol;Acc:MGI:1917816]	0.477946001275083	0.00128739127234045	5.68930633772871
ENSMUSG00000024054	Smchd1	SMC hinge domain containing 1 [Source:MGI Symbol;Acc:MGI:1921605]	0.364856088495947	0.00129165728122173	7.79593732915929
ENSMUSG00000032741	Tpcn1	two pore channel 1 [Source:MGI Symbol;Acc:MGI:2182472]	0.567990315972525	0.00129899677770365	5.41847048734318
ENSMUSG00000020794	Ube2g1	ubiquitin-conjugating enzyme E2G 1 [Source:MGI Symbol;Acc:MGI:1914378]	0.354432681169034	0.00130280252648635	6.87325076188428
ENSMUSG00000032547	Ryk	receptor-like tyrosine kinase [Source:MGI Symbol;Acc:MGI:101766]	-0.864439213357526	0.00130704548956558	4.24632677535957
ENSMUSG00000060131	Atp8b4	ATPase, class I, type 8B, member 4 [Source:MGI Symbol;Acc:MGI:1859664]	0.359633012052529	0.00132626803930847	7.19672288308664
ENSMUSG00000031657	Heatr3	HEAT repeat containing 3 [Source:MGI Symbol;Acc:MGI:2444491]	0.538501081453732	0.00133535820328326	5.7809693485038
ENSMUSG00000032397	Tipin	timeless interacting protein [Source:MGI Symbol;Acc:MGI:1921571]	-0.867486722676037	0.00133876997558709	4.2212909173944
ENSMUSG00000029993	Nfu1	NFU1 iron-sulfur cluster scaffold [Source:MGI Symbol;Acc:MGI:1913290]	-0.655474121760519	0.00134236706851789	4.57838673800958
ENSMUSG00000033222	Ttf2	transcription termination factor, RNA polymerase II [Source:MGI Symbol;Acc:MGI:1921294]	-0.654764854244848	0.00135020434323725	4.56146946810682
ENSMUSG00000042903	Foxo4	forkhead box O4 [Source:MGI Symbol;Acc:MGI:1891915]	0.46120882229263	0.00137688248544563	5.79412624718944
ENSMUSG00000071657	Bscl2	Berardinelli-Seip congenital lipodystrophy 2 (seipin) [Source:MGI Symbol;Acc:MGI:1298392]	-0.360146137393773	0.00137695271621272	6.90462667851348
ENSMUSG00000054146	Krt15	keratin 15 [Source:MGI Symbol;Acc:MGI:96689]	7.82027714563284	0.00138105287373803	-0.846400816625184
ENSMUSG00000072473	1700024G13Rik	RIKEN cDNA 1700024G13 gene [Source:MGI Symbol;Acc:MGI:1914335]	7.82027714563284	0.00138105287373803	-0.846400816625184
ENSMUSG00000020661	Dnmt3a	DNA methyltransferase 3A [Source:MGI Symbol;Acc:MGI:1261827]	-0.625936494053791	0.0013826355502395	5.48069184338573
ENSMUSG00000053175	Bcl3	B cell leukemia/lymphoma 3 [Source:MGI Symbol;Acc:MGI:88140]	-0.623284945166094	0.00139430720357328	5.10308517529354
ENSMUSG00000032946	Rasgrp2	RAS, guanyl releasing protein 2 [Source:MGI Symbol;Acc:MGI:1333849]	0.76609998848376	0.00140116906965001	4.74831511071722
ENSMUSG00000037110	Ralgapa2	Ral GTPase activating protein, alpha subunit 2 (catalytic) [Source:MGI Symbol;Acc:MGI:3036245]	0.445579670577634	0.00140614202037684	6.04304235250821
ENSMUSG00000008393	Carhsp1	calcium regulated heat stable protein 1 [Source:MGI Symbol;Acc:MGI:1196368]	0.476110537833438	0.00140837223008168	6.16816735858597
ENSMUSG00000038342	Mlxip	MLX interacting protein [Source:MGI Symbol;Acc:MGI:2141183]	0.364634468103482	0.00141922059956707	7.32023849233383
ENSMUSG00000028381	Ugcg	UDP-glucose ceramide glucosyltransferase [Source:MGI Symbol;Acc:MGI:1332243]	0.35361501079846	0.00143091532493855	9.45258236912742
ENSMUSG00000023959	Clic5	chloride intracellular channel 5 [Source:MGI Symbol;Acc:MGI:1917912]	1.80392137072954	0.00144062915371842	2.69985576590356
ENSMUSG00000016494	Cd34	CD34 antigen [Source:MGI Symbol;Acc:MGI:88329]	0.911261856889853	0.00144501066143895	4.36954536969246
ENSMUSG00000052681	Rap1b	RAS related protein 1b [Source:MGI Symbol;Acc:MGI:894315]	0.355358863952478	0.00144501066143895	9.73205927035339
ENSMUSG00000024927	Rela	v-rel reticuloendotheliosis viral oncogene homolog A (avian) [Source:MGI Symbol;Acc:MGI:103290]	0.313094340266887	0.00144659578016458	8.02528687208003
ENSMUSG00000030055	Rab43	RAB43, member RAS oncogene family [Source:MGI Symbol;Acc:MGI:1917084]	0.31974549680153	0.00145367618157672	8.47104160307462
ENSMUSG00000029838	Ptn	pleiotrophin [Source:MGI Symbol;Acc:MGI:97804]	1.12790970313262	0.00145724725570427	4.17539473365204
ENSMUSG00000021938	Pspc1	paraspeckle protein 1 [Source:MGI Symbol;Acc:MGI:1913895]	0.469879034839982	0.00146182010744093	6.01930418766489
ENSMUSG00000028737	Aldh4a1	aldehyde dehydrogenase 4 family, member A1 [Source:MGI Symbol;Acc:MGI:2443883]	0.582990675121618	0.00146182010744093	5.06981758157467
ENSMUSG00000013707	Tnfaip8l2	tumor necrosis factor, alpha-induced protein 8-like 2 [Source:MGI Symbol;Acc:MGI:1917019]	0.639442233045107	0.00147856441564583	4.95228754957535
ENSMUSG00000030867	Plk1	polo-like kinase 1 [Source:MGI Symbol;Acc:MGI:97621]	-2.2392230619332	0.00148134094295598	2.88868652406768
ENSMUSG00000006442	Srm	spermidine synthase [Source:MGI Symbol;Acc:MGI:102690]	-0.579935464660652	0.00148492007321859	5.11313343014325
ENSMUSG00000047731	Wbp1l	WW domain binding protein 1 like [Source:MGI Symbol;Acc:MGI:107577]	0.348867797902807	0.0015146109239339	6.81492675383109
ENSMUSG00000037536	Fbxo34	F-box protein 34 [Source:MGI Symbol;Acc:MGI:1926188]	0.355224479224891	0.00151557552116184	6.57131382948077
ENSMUSG00000028964	Park7	Parkinson disease (autosomal recessive, early onset) 7 [Source:MGI Symbol;Acc:MGI:2135637]	0.350880604593572	0.00151618872076472	6.93928377440669
ENSMUSG00000029561	Oasl2	2'-5' oligoadenylate synthetase-like 2 [Source:MGI Symbol;Acc:MGI:1344390]	-0.735361729838267	0.00151651040178114	4.83233012121486
ENSMUSG00000024319	Vps52	VPS52 GARP complex subunit [Source:MGI Symbol;Acc:MGI:1330304]	-0.473645070008036	0.00151689582911124	5.78754563523999
ENSMUSG00000029359	Tesc	tescalcin [Source:MGI Symbol;Acc:MGI:1930803]	0.687203042429827	0.00154144630290015	4.65774021080958
ENSMUSG00000096632	Igkv9-124	immunoglobulin kappa chain variable 9-124 [Source:MGI Symbol;Acc:MGI:3646892]	6.77464948607209	0.00154144630290015	-1.39824121388729
ENSMUSG00000064127	Med14	mediator complex subunit 14 [Source:MGI Symbol;Acc:MGI:1349442]	-0.351697973929657	0.00154920205252066	7.00048516294987
ENSMUSG00000039234	Sec24d	Sec24 related gene family, member D (S. cerevisiae) [Source:MGI Symbol;Acc:MGI:1916858]	0.472914224334306	0.00155168328781851	6.11760228882206
ENSMUSG00000053560	Ier2	immediate early response 2 [Source:MGI Symbol;Acc:MGI:104815]	0.305503914731549	0.00155219707132935	8.60205816970664
ENSMUSG00000037253	Mex3c	mex3 RNA binding family member C [Source:MGI Symbol;Acc:MGI:2652843]	0.351348294154377	0.00155358604758107	7.39658341129526
ENSMUSG00000003847	Nfat5	nuclear factor of activated T cells 5 [Source:MGI Symbol;Acc:MGI:1859333]	-0.319898851083842	0.00158268320332215	6.90047105009217
ENSMUSG00000027524	Edn3	endothelin 3 [Source:MGI Symbol;Acc:MGI:95285]	2.70581118634661	0.00158318928105709	1.70491175747203
ENSMUSG00000024411	Aqp4	aquaporin 4 [Source:MGI Symbol;Acc:MGI:107387]	4.21349905600367	0.00158443647154104	2.42870050845999
ENSMUSG00000000058	Cav2	caveolin 2 [Source:MGI Symbol;Acc:MGI:107571]	1.45088379161283	0.00158443647154104	3.19703722769332
ENSMUSG00000029050	Ski	ski sarcoma viral oncogene homolog (avian) [Source:MGI Symbol;Acc:MGI:98310]	0.329860895219394	0.00160113807160838	8.59799904246234
ENSMUSG00000028842	Ago3	argonaute RISC catalytic subunit 3 [Source:MGI Symbol;Acc:MGI:2446634]	0.687862997404871	0.00162905765827093	4.74551553196922
ENSMUSG00000028063	Lmna	lamin A [Source:MGI Symbol;Acc:MGI:96794]	1.05298920068831	0.00162921292689134	4.43874987463573
ENSMUSG00000017176	Nt5c3b	5'-nucleotidase, cytosolic IIIB [Source:MGI Symbol;Acc:MGI:1915356]	-0.471428560443908	0.00166814474651416	5.5734881372226
ENSMUSG00000022387	Brd1	bromodomain containing 1 [Source:MGI Symbol;Acc:MGI:1924161]	0.344139107377689	0.00166821067105282	7.01450971227449
ENSMUSG00000031540	Kat6a	K(lysine) acetyltransferase 6A [Source:MGI Symbol;Acc:MGI:2442415]	0.384986655082071	0.00166884819212513	7.6119424336008
ENSMUSG00000026873	Phf19	PHD finger protein 19 [Source:MGI Symbol;Acc:MGI:1921266]	-1.25136750365556	0.0016827662957333	3.44469610771492
ENSMUSG00000046096	BC030336	cDNA sequence BC030336 [Source:MGI Symbol;Acc:MGI:2446240]	0.611242194777765	0.00168790474045639	5.08309611514838
ENSMUSG00000034422	Parp14	poly (ADP-ribose) polymerase family, member 14 [Source:MGI Symbol;Acc:MGI:1919489]	-0.458763629502392	0.00168994087831617	6.93062719506994
ENSMUSG00000027079	Clp1	CLP1, cleavage and polyadenylation factor I subunit [Source:MGI Symbol;Acc:MGI:2138968]	0.365461185360411	0.00169840037974357	6.56636915472673
ENSMUSG00000031422	Morf4l2	mortality factor 4 like 2 [Source:MGI Symbol;Acc:MGI:1927167]	0.491400343396679	0.00170602566576444	5.89221576380393
ENSMUSG00000024378	Stard4	StAR-related lipid transfer (START) domain containing 4 [Source:MGI Symbol;Acc:MGI:2156764]	0.378423755181266	0.00170656634245275	6.63728639469608
ENSMUSG00000014959	Gorasp2	golgi reassembly stacking protein 2 [Source:MGI Symbol;Acc:MGI:2135962]	0.344481272285325	0.00171562223061039	7.03305091786467
ENSMUSG00000042707	Dnali1	dynein, axonemal, light intermediate polypeptide 1 [Source:MGI Symbol;Acc:MGI:1922813]	5.44598183856637	0.00172666986405725	-0.0436628366340968
ENSMUSG00000067591	Klra3	killer cell lectin-like receptor, subfamily A, member 3 [Source:MGI Symbol;Acc:MGI:101905]	-3.55500029487961	0.00173601236698653	-0.581080422951214
ENSMUSG00000006169	Clint1	clathrin interactor 1 [Source:MGI Symbol;Acc:MGI:2144243]	0.329712746456396	0.00174374006585426	8.71975516820964
ENSMUSG00000010067	Rassf1	Ras association (RalGDS/AF-6) domain family member 1 [Source:MGI Symbol;Acc:MGI:1928386]	0.343184789997831	0.00174375533911954	6.43613826732888
ENSMUSG00000020932	Gfap	glial fibrillary acidic protein [Source:MGI Symbol;Acc:MGI:95697]	2.53991079335555	0.00175876349731938	3.0906861552572
ENSMUSG00000020390	Ube2b	ubiquitin-conjugating enzyme E2B [Source:MGI Symbol;Acc:MGI:102944]	0.347844647450361	0.00176380871483991	7.81282736739118
ENSMUSG00000000486	2001-09-01	septin 1 [Source:MGI Symbol;Acc:MGI:1858916]	0.343962876079356	0.00176877881209685	9.16440628178192
ENSMUSG00000015846	Rxra	retinoid X receptor alpha [Source:MGI Symbol;Acc:MGI:98214]	0.695465116027007	0.00176877881209685	4.61027376467593
ENSMUSG00000021745	Ptprg	protein tyrosine phosphatase, receptor type, G [Source:MGI Symbol;Acc:MGI:97814]	1.16179701889504	0.00176877881209685	3.64164004310803
ENSMUSG00000066150	Slc31a1	solute carrier family 31, member 1 [Source:MGI Symbol;Acc:MGI:1333843]	0.570921884101048	0.00178702462627043	5.13379511233324
ENSMUSG00000020788	Atp2a3	ATPase, Ca++ transporting, ubiquitous [Source:MGI Symbol;Acc:MGI:1194503]	0.3339993039903	0.00180438694926203	9.12277595324415
ENSMUSG00000022389	Tef	thyrotroph embryonic factor [Source:MGI Symbol;Acc:MGI:98663]	0.484251042426076	0.00180709631126815	5.72560631001916
ENSMUSG00000025261	Huwe1	HECT, UBA and WWE domain containing 1 [Source:MGI Symbol;Acc:MGI:1926884]	0.351185915172904	0.00180709631126815	8.09980197688402
ENSMUSG00000022661	Cd200	CD200 antigen [Source:MGI Symbol;Acc:MGI:1196990]	-1.14562556055145	0.00181734500690882	3.49970352812252
ENSMUSG00000020220	Vps13d	vacuolar protein sorting 13D [Source:MGI Symbol;Acc:MGI:2448530]	0.362636635546954	0.00182617474898535	6.5883755276677
ENSMUSG00000031176	Dynlt3	dynein light chain Tctex-type 3 [Source:MGI Symbol;Acc:MGI:1914367]	-0.454993516525166	0.00184087855644785	5.81582629116754
ENSMUSG00000025241	Fyco1	FYVE and coiled-coil domain containing 1 [Source:MGI Symbol;Acc:MGI:107277]	0.617510055108016	0.00185140564295454	5.10900325718557
ENSMUSG00000029467	Atp2a2	ATPase, Ca++ transporting, cardiac muscle, slow twitch 2 [Source:MGI Symbol;Acc:MGI:88110]	0.368496394222591	0.00185140564295454	8.46996393551298
ENSMUSG00000027247	Arhgap1	Rho GTPase activating protein 1 [Source:MGI Symbol;Acc:MGI:2445003]	0.428146079555908	0.00190857422023515	6.30374161321671
ENSMUSG00000010110	Stx5a	syntaxin 5A [Source:MGI Symbol;Acc:MGI:1928483]	0.342691592456524	0.00190857422023515	6.50133504282588
ENSMUSG00000028367	Txn1	thioredoxin 1 [Source:MGI Symbol;Acc:MGI:98874]	-0.323445841977782	0.00191641925620973	7.80470543053292
ENSMUSG00000030265	Kras	Kirsten rat sarcoma viral oncogene homolog [Source:MGI Symbol;Acc:MGI:96680]	0.343538699973618	0.00191641925620973	6.93178240421732
ENSMUSG00000037493	Cib2	calcium and integrin binding family member 2 [Source:MGI Symbol;Acc:MGI:1929293]	-2.52857857293991	0.00191641925620973	0.490656865880021
ENSMUSG00000025239	Limd1	LIM domains containing 1 [Source:MGI Symbol;Acc:MGI:1352502]	0.341880021053239	0.00191641925620973	7.08590138665138
ENSMUSG00000038056	Kmt2c	lysine (K)-specific methyltransferase 2C [Source:MGI Symbol;Acc:MGI:2444959]	0.486574467079864	0.00196783436352976	6.72120188702923
ENSMUSG00000058587	Tmod3	tropomodulin 3 [Source:MGI Symbol;Acc:MGI:1355315]	0.371608941733233	0.00197846634490109	7.78449341617506
ENSMUSG00000030091	Nup210	nucleoporin 210 [Source:MGI Symbol;Acc:MGI:1859555]	0.34469437550428	0.00198884670952366	9.17511481950988
ENSMUSG00000020612	Prkar1a	protein kinase, cAMP dependent regulatory, type I, alpha [Source:MGI Symbol;Acc:MGI:104878]	0.340867667707443	0.00199495734605645	10.3124382189274
ENSMUSG00000022557	Bop1	block of proliferation 1 [Source:MGI Symbol;Acc:MGI:1334460]	0.355085923318873	0.00199796662130259	6.4848979451358
ENSMUSG00000039911	Spsb1	splA/ryanodine receptor domain and SOCS box containing 1 [Source:MGI Symbol;Acc:MGI:1921896]	0.392478266369731	0.00201707031346131	6.80330445889908
ENSMUSG00000024491	Rbm27	RNA binding motif protein 27 [Source:MGI Symbol;Acc:MGI:2147194]	0.338672777025544	0.00201890361765246	6.56737706313505
ENSMUSG00000053062	Jam2	junction adhesion molecule 2 [Source:MGI Symbol;Acc:MGI:1933820]	1.58678796918855	0.00202533843876828	3.08320436388241
ENSMUSG00000005142	Man2b1	mannosidase 2, alpha B1 [Source:MGI Symbol;Acc:MGI:107286]	0.339546219411266	0.00202533843876828	7.48943949857911
ENSMUSG00000062526	Mppe1	metallophosphoesterase 1 [Source:MGI Symbol;Acc:MGI:2661311]	0.563525701931264	0.00204138074169194	5.06938492146425
ENSMUSG00000029238	Clock	circadian locomotor output cycles kaput [Source:MGI Symbol;Acc:MGI:99698]	0.572258984595864	0.00205432043875626	5.00505054887126
ENSMUSG00000028580	Pum1	pumilio RNA-binding family member 1 [Source:MGI Symbol;Acc:MGI:1931749]	0.336836528705391	0.00206778917566473	7.60053622518613
ENSMUSG00000043008	Klhl6	kelch-like 6 [Source:MGI Symbol;Acc:MGI:2686922]	0.342839820354191	0.00206778917566473	6.59561876009716
ENSMUSG00000038664	Herc1	HECT and RLD domain containing E3 ubiquitin protein ligase family member 1 [Source:MGI Symbol;Acc:MGI:2384589]	0.371962071899265	0.00206778917566473	6.94020326675578
ENSMUSG00000079659	Tmem243	transmembrane protein 243, mitochondrial [Source:MGI Symbol;Acc:MGI:3606159]	0.47613967997678	0.00206905132143399	5.73554029915953
ENSMUSG00000018171	Vmp1	vacuole membrane protein 1 [Source:MGI Symbol;Acc:MGI:1923159]	-0.351706728844429	0.00207835168601842	6.86432544126573
ENSMUSG00000006134	Crkl	v-crk avian sarcoma virus CT10 oncogene homolog-like [Source:MGI Symbol;Acc:MGI:104686]	0.34742789392977	0.00208928492791022	7.40619454589844
ENSMUSG00000061414	Cracr2a	calcium release activated channel regulator 2A [Source:MGI Symbol;Acc:MGI:2685919]	0.568836321712336	0.00212249361497486	5.06586860322712
ENSMUSG00000021482	Aaed1	AhpC/TSA antioxidant enzyme domain containing 1 [Source:MGI Symbol;Acc:MGI:1913379]	0.490072402742028	0.0021228610984778	5.39154886786527
ENSMUSG00000054293	A630033H20Rik	RIKEN cDNA A630033H20 gene [Source:MGI Symbol;Acc:MGI:2441814]	0.938616905584658	0.00212942230708253	3.79859735895212
ENSMUSG00000041609	Bicdl1	BICD family like cargo adaptor 1 [Source:MGI Symbol;Acc:MGI:1922915]	0.592080165717912	0.00213483568297402	5.64169201829583
ENSMUSG00000096410	Ighv1-19	immunoglobulin heavy variable V1-19 [Source:MGI Symbol;Acc:MGI:4439779]	-6.70781200643891	0.00215741110274294	-1.68494139454405
ENSMUSG00000010358	Ifi35	interferon-induced protein 35 [Source:MGI Symbol;Acc:MGI:1917360]	-0.430845352942767	0.00217939767166323	6.33301933671624
ENSMUSG00000055612	Cdca7	cell division cycle associated 7 [Source:MGI Symbol;Acc:MGI:1914203]	-1.16338767958478	0.00218797308934268	3.7130592083973
ENSMUSG00000078681	Tm2d3	TM2 domain containing 3 [Source:MGI Symbol;Acc:MGI:1915884]	-0.794081243249704	0.00219344893927856	4.20153189773304
ENSMUSG00000027164	Traf6	TNF receptor-associated factor 6 [Source:MGI Symbol;Acc:MGI:108072]	0.348735147875574	0.00220799130979862	6.3245395053114
ENSMUSG00000049401	Ogfr	opioid growth factor receptor [Source:MGI Symbol;Acc:MGI:1919325]	-0.357282393297	0.0022165904386924	6.98273200657758
ENSMUSG00000031604	Msmo1	methylsterol monoxygenase 1 [Source:MGI Symbol;Acc:MGI:1913484]	0.655119929003982	0.00222730343708885	4.67267255832152
ENSMUSG00000043510	Hscb	HscB iron-sulfur cluster co-chaperone [Source:MGI Symbol;Acc:MGI:2141135]	-0.5750617549871	0.00225178937313319	5.05774572161059
ENSMUSG00000076532	Igkv4-91	immunoglobulin kappa chain variable 4-91 [Source:MGI Symbol;Acc:MGI:3642277]	-6.59348444425591	0.00226592514863535	-1.86023592080538
ENSMUSG00000021948	Prkcd	protein kinase C, delta [Source:MGI Symbol;Acc:MGI:97598]	0.418625279293212	0.00226953216873157	5.87294215347848
ENSMUSG00000024317	Rnf138	ring finger protein 138 [Source:MGI Symbol;Acc:MGI:1929211]	0.362671071054759	0.00227556952948595	7.16151431211386
ENSMUSG00000041936	Agrn	agrin [Source:MGI Symbol;Acc:MGI:87961]	0.768146052420421	0.00227916158513942	4.41293169348631
ENSMUSG00000020232	Hmg20b	high mobility group 20B [Source:MGI Symbol;Acc:MGI:1341190]	-0.665785179979488	0.00227967238183344	4.542521671608
ENSMUSG00000040997	Abhd4	abhydrolase domain containing 4 [Source:MGI Symbol;Acc:MGI:1915938]	-0.582595760673144	0.00228145761916914	5.12933436237774
ENSMUSG00000030802	Bckdk	branched chain ketoacid dehydrogenase kinase [Source:MGI Symbol;Acc:MGI:1276121]	-0.481893809340672	0.00228533313125676	5.61102307900239
ENSMUSG00000026275	Ppp1r7	protein phosphatase 1, regulatory (inhibitor) subunit 7 [Source:MGI Symbol;Acc:MGI:1913635]	-0.479345422086059	0.0022953992637061	5.42689839524218
ENSMUSG00000016495	Plgrkt	plasminogen receptor, C-terminal lysine transmembrane protein [Source:MGI Symbol;Acc:MGI:1915009]	-0.570395271170697	0.0023106936333588	5.19883541819272
ENSMUSG00000022175	Lrp10	low-density lipoprotein receptor-related protein 10 [Source:MGI Symbol;Acc:MGI:1929480]	-0.364845311505278	0.0023106936333588	8.7368966328115
ENSMUSG00000022521	Crebbp	CREB binding protein [Source:MGI Symbol;Acc:MGI:1098280]	0.350008755784668	0.00231990371368469	7.13668730226373
ENSMUSG00000008496	Pou2f2	POU domain, class 2, transcription factor 2 [Source:MGI Symbol;Acc:MGI:101897]	-0.873905074027317	0.00233090965681435	4.08181885831439
ENSMUSG00000004099	Dnmt1	DNA methyltransferase (cytosine-5) 1 [Source:MGI Symbol;Acc:MGI:94912]	-0.458220313988409	0.00233245983137144	6.61573118332156
ENSMUSG00000030647	Ndufc2	NADH dehydrogenase (ubiquinone) 1, subcomplex unknown, 2 [Source:MGI Symbol;Acc:MGI:1344370]	-0.511314650480038	0.00234845476224338	5.54170749813509
ENSMUSG00000067786	Nnat	neuronatin [Source:MGI Symbol;Acc:MGI:104716]	3.17085629113216	0.00234845476224338	4.09013279575206
ENSMUSG00000021548	Ccnh	cyclin H [Source:MGI Symbol;Acc:MGI:1913921]	-0.625256993864385	0.0023560710123979	4.73486493701433
ENSMUSG00000051735	Rinl	Ras and Rab interactor-like [Source:MGI Symbol;Acc:MGI:2444024]	-0.344565224466924	0.0023560710123979	7.28442455307911
ENSMUSG00000022791	Tnk2	tyrosine kinase, non-receptor, 2 [Source:MGI Symbol;Acc:MGI:1858308]	0.335779545176243	0.00235763016483692	7.81658480176952
ENSMUSG00000024070	Prkd3	protein kinase D3 [Source:MGI Symbol;Acc:MGI:1922542]	0.353367256003282	0.00235763016483692	7.08888469131026
ENSMUSG00000063646	Jakmip1	janus kinase and microtubule interacting protein 1 [Source:MGI Symbol;Acc:MGI:1923321]	0.469552595015574	0.00235763016483692	6.36250120034669
ENSMUSG00000032109	Nlrx1	NLR family member X1 [Source:MGI Symbol;Acc:MGI:2429611]	-1.0951324027804	0.0023577187574181	3.61049656163659
ENSMUSG00000056144	Trim34a	tripartite motif-containing 34A [Source:MGI Symbol;Acc:MGI:2137359]	-0.680179030456217	0.00235992274032857	4.59978154003626
ENSMUSG00000016498	Pdcd1lg2	programmed cell death 1 ligand 2 [Source:MGI Symbol;Acc:MGI:1930125]	-0.886286202942403	0.00236058719214148	4.09624671365886
ENSMUSG00000031221	Igbp1	immunoglobulin (CD79A) binding protein 1 [Source:MGI Symbol;Acc:MGI:1346500]	-0.327130399524619	0.00236373870492709	6.97146324265186
ENSMUSG00000020899	Pfas	phosphoribosylformylglycinamidine synthase (FGAR amidotransferase) [Source:MGI Symbol;Acc:MGI:2684864]	-0.799820936278934	0.00237526600889976	4.13695134377669
ENSMUSG00000076655	Ighv4-1	immunoglobulin heavy variable 4-1 [Source:MGI Symbol;Acc:MGI:4439536]	6.0950708070383	0.00237526600889976	1.12613509896408
ENSMUSG00000022601	Zbtb11	zinc finger and BTB domain containing 11 [Source:MGI Symbol;Acc:MGI:2443876]	0.500417115508838	0.00238849120273269	6.19429679556415
ENSMUSG00000039349	C130074G19Rik	RIKEN cDNA C130074G19 gene [Source:MGI Symbol;Acc:MGI:2444831]	1.23681942115221	0.00240004018237436	3.44463525539049
ENSMUSG00000021048	Mthfd1	methylenetetrahydrofolate dehydrogenase (NADP+ dependent), methenyltetrahydrofolate cyclohydrolase, formyltetrahydrofolate synthase [Source:MGI Symbol;Acc:MGI:1342005]	-0.402277858147788	0.00242721423495451	5.98243361715911
ENSMUSG00000015937	H2afy	H2A histone family, member Y [Source:MGI Symbol;Acc:MGI:1349392]	0.322209094523916	0.00245613655642851	8.84275667737662
ENSMUSG00000031360	Ctps2	cytidine 5'-triphosphate synthase 2 [Source:MGI Symbol;Acc:MGI:1933185]	0.336737094778731	0.00245613655642851	6.79957168977533
ENSMUSG00000007036	Abhd16a	abhydrolase domain containing 16A [Source:MGI Symbol;Acc:MGI:99476]	0.42885846022749	0.00247827265479168	6.08640056444596
ENSMUSG00000028139	Riiad1	regulatory subunit of type II PKA R-subunit (RIIa) domain containing 1 [Source:MGI Symbol;Acc:MGI:1913603]	7.33740133052923	0.00248134106882034	-1.31762425202184
ENSMUSG00000034634	Ly6d	lymphocyte antigen 6 complex, locus D [Source:MGI Symbol;Acc:MGI:96881]	-6.70781200643891	0.0024890542394383	-1.93330193344871
ENSMUSG00000079491	H2-T10	histocompatibility 2, T region locus 10 [Source:MGI Symbol;Acc:MGI:95942]	-0.763201455558864	0.00251181447798039	4.42800383139115
ENSMUSG00000032783	Troap	trophinin associated protein [Source:MGI Symbol;Acc:MGI:1925983]	-2.8762604135305	0.00251181447798039	1.17145660271819
ENSMUSG00000034088	Hdlbp	high density lipoprotein (HDL) binding protein [Source:MGI Symbol;Acc:MGI:99256]	0.348596015852034	0.00253616872690668	7.62326443142039
ENSMUSG00000004891	Nes	nestin [Source:MGI Symbol;Acc:MGI:101784]	2.15639990568971	0.0026137789297744	2.69372318304368
ENSMUSG00000029120	Ppp2r2c	protein phosphatase 2, regulatory subunit B, gamma [Source:MGI Symbol;Acc:MGI:2442660]	-0.742628648050419	0.0026137789297744	4.31534458440701
ENSMUSG00000035297	Cops4	COP9 signalosome subunit 4 [Source:MGI Symbol;Acc:MGI:1349414]	-0.362443438503598	0.00262146221080451	6.29389518005611
ENSMUSG00000022961	Son	Son DNA binding protein [Source:MGI Symbol;Acc:MGI:98353]	0.354339319174238	0.00262459949949143	8.82301615948202
ENSMUSG00000018377	Vezf1	vascular endothelial zinc finger 1 [Source:MGI Symbol;Acc:MGI:1313291]	0.483913243659831	0.00262459949949143	6.32759108374426
ENSMUSG00000094936	Rbm4	RNA binding motif protein 4 [Source:MGI Symbol;Acc:MGI:1100865]	0.55130455889894	0.00262459949949143	5.02939923405499
ENSMUSG00000027170	Eif3m	eukaryotic translation initiation factor 3, subunit M [Source:MGI Symbol;Acc:MGI:1351744]	-0.327119390246389	0.00262459949949143	7.44725412442072
ENSMUSG00000032849	Abcc4	ATP-binding cassette, sub-family C (CFTR/MRP), member 4 [Source:MGI Symbol;Acc:MGI:2443111]	0.798806580884356	0.00262459949949143	4.47754645669303
ENSMUSG00000033933	Vhl	von Hippel-Lindau tumor suppressor [Source:MGI Symbol;Acc:MGI:103223]	0.484644565193565	0.00262686197511399	6.00662419798562
ENSMUSG00000089809	Rasgef1b	RasGEF domain family, member 1B [Source:MGI Symbol;Acc:MGI:2443755]	-0.738714155353006	0.00262772615768487	4.61368876991263
ENSMUSG00000018858	Mrpl58	mitochondrial ribosomal protein L58 [Source:MGI Symbol;Acc:MGI:1915822]	-0.573014508431212	0.00263909907926105	5.10799692011211
ENSMUSG00000029578	Wipi2	WD repeat domain, phosphoinositide interacting 2 [Source:MGI Symbol;Acc:MGI:1923831]	0.456362898716794	0.00264329405866275	6.10264492642498
ENSMUSG00000026970	Rbms1	RNA binding motif, single stranded interacting protein 1 [Source:MGI Symbol;Acc:MGI:1861774]	0.362324586686951	0.00264733909471229	7.42529828850466
ENSMUSG00000061244	Exoc5	exocyst complex component 5 [Source:MGI Symbol;Acc:MGI:2145645]	0.350137925719442	0.00265985041769896	6.71546824681667
ENSMUSG00000071652	Ints5	integrator complex subunit 5 [Source:MGI Symbol;Acc:MGI:1923578]	0.435952712040643	0.00265985041769896	5.88007420576084
ENSMUSG00000056724	Nbeal2	neurobeachin-like 2 [Source:MGI Symbol;Acc:MGI:2448554]	0.324769382909326	0.00267308640320957	7.91376647426965
ENSMUSG00000051451	Crebzf	CREB/ATF bZIP transcription factor [Source:MGI Symbol;Acc:MGI:2675296]	-0.451804947614737	0.00270528010860182	6.24595909194269
ENSMUSG00000053436	Mapk14	mitogen-activated protein kinase 14 [Source:MGI Symbol;Acc:MGI:1346865]	0.354435900220117	0.00272698440258979	7.46673024981702
ENSMUSG00000026281	Dtymk	deoxythymidylate kinase [Source:MGI Symbol;Acc:MGI:108396]	-0.774398282389908	0.00273085698130953	4.25969600014429
ENSMUSG00000042082	Arsb	arylsulfatase B [Source:MGI Symbol;Acc:MGI:88075]	-0.327153949897169	0.00273085698130953	7.79827177677777
ENSMUSG00000015605	Srf	serum response factor [Source:MGI Symbol;Acc:MGI:106658]	0.319826384353515	0.00274215371298646	7.44003210493066
ENSMUSG00000011179	Odc1	ornithine decarboxylase, structural 1 [Source:MGI Symbol;Acc:MGI:97402]	0.318491814734861	0.00274716730234062	8.70537858556928
ENSMUSG00000033257	Ttll4	tubulin tyrosine ligase-like family, member 4 [Source:MGI Symbol;Acc:MGI:1914784]	0.830210468079996	0.00277900188115827	4.36597212635756
ENSMUSG00000062960	Kdr	kinase insert domain protein receptor [Source:MGI Symbol;Acc:MGI:96683]	1.01593898464049	0.00280414688699218	3.83553585579737
ENSMUSG00000028894	Inpp5b	inositol polyphosphate-5-phosphatase B [Source:MGI Symbol;Acc:MGI:103257]	-0.33618631530687	0.00280491525711613	6.77675150692308
ENSMUSG00000001864	Aif1l	allograft inflammatory factor 1-like [Source:MGI Symbol;Acc:MGI:1919598]	2.77816828846112	0.00282309066634765	1.41478285522997
ENSMUSG00000032657	Fam189b	family with sequence similarity 189, member B [Source:MGI Symbol;Acc:MGI:1915771]	0.338085069450407	0.00283904787827057	6.95678414278765
ENSMUSG00000032212	Sltm	SAFB-like, transcription modulator [Source:MGI Symbol;Acc:MGI:1913910]	0.339111297382532	0.00285523068390407	6.3844003466526
ENSMUSG00000091345	Col6a5	collagen, type VI, alpha 5 [Source:MGI Symbol;Acc:MGI:3648134]	5.78507795198131	0.00287753002283359	1.97717542723122
ENSMUSG00000029121	Crmp1	collapsin response mediator protein 1 [Source:MGI Symbol;Acc:MGI:107793]	-0.897248625844044	0.00288679078879848	4.00529924462973
ENSMUSG00000027751	Supt20	suppressor of Ty 20 [Source:MGI Symbol;Acc:MGI:1929651]	-0.337347851824158	0.00288679078879848	6.34689166960584
ENSMUSG00000033031	C330027C09Rik	RIKEN cDNA C330027C09 gene [Source:MGI Symbol;Acc:MGI:2146335]	-1.37007064872889	0.00288679078879848	3.14458605475682
ENSMUSG00000024817	Uhrf2	ubiquitin-like, containing PHD and RING finger domains 2 [Source:MGI Symbol;Acc:MGI:1923718]	-0.350604977033942	0.0028968245414685	7.70329074067773
ENSMUSG00000059970	Hspa2	heat shock protein 2 [Source:MGI Symbol;Acc:MGI:96243]	0.748865326527881	0.00293398390567124	4.26153879409749
ENSMUSG00000036078	Sigmar1	sigma non-opioid intracellular receptor 1 [Source:MGI Symbol;Acc:MGI:1195268]	0.562570105472935	0.00295488880210972	5.11862837776872
ENSMUSG00000000028	Cdc45	cell division cycle 45 [Source:MGI Symbol;Acc:MGI:1338073]	-1.36444852244165	0.00299477850887708	3.70889380892139
ENSMUSG00000024613	Tcof1	treacle ribosome biogenesis factor 1 [Source:MGI Symbol;Acc:MGI:892003]	-0.354646165380757	0.00304284287217037	7.02478911696702
ENSMUSG00000000605	Clcn4	chloride channel, voltage-sensitive 4 [Source:MGI Symbol;Acc:MGI:104571]	0.493255491927872	0.00307322430585664	6.66761192615561
ENSMUSG00000044864	Ankrd50	ankyrin repeat domain 50 [Source:MGI Symbol;Acc:MGI:2139777]	0.477042370041788	0.00307322430585664	6.29991012521585
ENSMUSG00000029407	Uso1	USO1 vesicle docking factor [Source:MGI Symbol;Acc:MGI:1929095]	0.326670976017427	0.00307842000720047	6.66157357205248
ENSMUSG00000034377	Tulp4	tubby like protein 4 [Source:MGI Symbol;Acc:MGI:1916092]	0.595423075943602	0.00308724654650643	5.02715942309226
ENSMUSG00000064289	Tank	TRAF family member-associated Nf-kappa B activator [Source:MGI Symbol;Acc:MGI:107676]	-0.445986017765757	0.00314168038231423	5.54084546748358
ENSMUSG00000031756	Cenpn	centromere protein N [Source:MGI Symbol;Acc:MGI:1919405]	-1.94013427416589	0.00314168038231423	2.04788337221535
ENSMUSG00000045038	Prkce	protein kinase C, epsilon [Source:MGI Symbol;Acc:MGI:97599]	0.709737053855909	0.00315541710533512	4.82027727829757
ENSMUSG00000042203	Tbc1d22b	TBC1 domain family, member 22B [Source:MGI Symbol;Acc:MGI:2681867]	0.473976967958002	0.00315541710533512	6.34183445339733
ENSMUSG00000025558	Dock9	dedicator of cytokinesis 9 [Source:MGI Symbol;Acc:MGI:106321]	0.492332706739135	0.00316088273136729	5.96009031568116
ENSMUSG00000039158	Akna	AT-hook transcription factor [Source:MGI Symbol;Acc:MGI:2140340]	-0.359478616609565	0.00316344059229853	8.68860736845329
ENSMUSG00000000804	Usp32	ubiquitin specific peptidase 32 [Source:MGI Symbol;Acc:MGI:2144475]	0.495257188046424	0.0031672725728651	5.76108678622838
ENSMUSG00000060002	Chpt1	choline phosphotransferase 1 [Source:MGI Symbol;Acc:MGI:2384841]	-0.511518732893786	0.00316879941963048	5.13116822119547
ENSMUSG00000047866	Lonp2	lon peptidase 2, peroxisomal [Source:MGI Symbol;Acc:MGI:1914137]	0.329038985188648	0.00318009448002425	7.13428470404383
ENSMUSG00000026914	Psmd14	proteasome (prosome, macropain) 26S subunit, non-ATPase, 14 [Source:MGI Symbol;Acc:MGI:1913284]	-0.313120334190891	0.00328821349666211	6.55313432122851
ENSMUSG00000016256	Ctsz	cathepsin Z [Source:MGI Symbol;Acc:MGI:1891190]	0.456522578378458	0.00328821349666211	5.53537298573558
ENSMUSG00000049076	Acap2	ArfGAP with coiled-coil, ankyrin repeat and PH domains 2 [Source:MGI Symbol;Acc:MGI:1925868]	0.434995133494044	0.00328889482356562	6.57587157596302
ENSMUSG00000006403	Adamts4	a disintegrin-like and metallopeptidase (reprolysin type) with thrombospondin type 1 motif, 4 [Source:MGI Symbol;Acc:MGI:1339949]	-1.63665190558273	0.00330871007379373	3.64051087358735
ENSMUSG00000027739	Rab33b	RAB33B, member RAS oncogene family [Source:MGI Symbol;Acc:MGI:1330805]	0.445822580639917	0.00331169097823087	5.67010945951102
ENSMUSG00000023186	Vwa5a	von Willebrand factor A domain containing 5A [Source:MGI Symbol;Acc:MGI:1915026]	-0.51444023676539	0.0033183577817766	5.41226560934301
ENSMUSG00000056749	Nfil3	nuclear factor, interleukin 3, regulated [Source:MGI Symbol;Acc:MGI:109495]	-0.365495188259288	0.00332243375944796	7.6220946872581
ENSMUSG00000021175	Cdca7l	cell division cycle associated 7 like [Source:MGI Symbol;Acc:MGI:2384982]	-0.585149223825951	0.00332243375944796	5.05001187575636
ENSMUSG00000037860	Aim2	absent in melanoma 2 [Source:MGI Symbol;Acc:MGI:2686159]	-0.469140665227378	0.00333187494410197	5.42813166224153
ENSMUSG00000094872	Igkv9-120	immunoglobulin kappa chain variable 9-120 [Source:MGI Symbol;Acc:MGI:3647784]	-5.19694736823671	0.00335242435215981	0.0941213219239136
ENSMUSG00000024359	Hspa9	heat shock protein 9 [Source:MGI Symbol;Acc:MGI:96245]	0.341808077359302	0.00336569713085621	8.14638169331055
ENSMUSG00000031485	Prosc	proline synthetase co-transcribed [Source:MGI Symbol;Acc:MGI:1891207]	0.418587662961101	0.00338201493722453	5.87396741106869
ENSMUSG00000028066	Pmf1	polyamine-modulated factor 1 [Source:MGI Symbol;Acc:MGI:1914287]	-0.749736373781944	0.00338457890617043	5.04360933781149
ENSMUSG00000003380	Rabac1	Rab acceptor 1 (prenylated) [Source:MGI Symbol;Acc:MGI:1201692]	0.287575356805355	0.00340359582449427	7.830823607492
ENSMUSG00000035373	Ccl7	chemokine (C-C motif) ligand 7 [Source:MGI Symbol;Acc:MGI:99512]	3.96992179052955	0.00340608674039563	0.996044351068062
ENSMUSG00000045671	Spred2	sprouty-related, EVH1 domain containing 2 [Source:MGI Symbol;Acc:MGI:2150019]	0.469728207097842	0.00340757249177955	5.56842004553602
ENSMUSG00000075014	Gm10800	predicted gene 10800 [Source:MGI Symbol;Acc:MGI:3641657]	0.675436790015176	0.00342347058364293	5.84880333922415
ENSMUSG00000038496	Slc19a3	solute carrier family 19, member 3 [Source:MGI Symbol;Acc:MGI:1931307]	1.92489061284664	0.00347615937841077	1.72234525357093
ENSMUSG00000062906	Hdac10	histone deacetylase 10 [Source:MGI Symbol;Acc:MGI:2158340]	1.20003597391249	0.00348459448224907	3.32802088433183
ENSMUSG00000030064	Frmd4b	FERM domain containing 4B [Source:MGI Symbol;Acc:MGI:2141794]	0.45736789953871	0.00353338761336269	5.75200250595471
ENSMUSG00000033685	Ucp2	uncoupling protein 2 (mitochondrial, proton carrier) [Source:MGI Symbol;Acc:MGI:109354]	-0.337602163006762	0.00355030306945264	9.57181683013474
ENSMUSG00000024168	Tmem204	transmembrane protein 204 [Source:MGI Symbol;Acc:MGI:3039635]	1.82588726607634	0.00362235202611317	2.43664900471711
ENSMUSG00000020792	Exoc7	exocyst complex component 7 [Source:MGI Symbol;Acc:MGI:1859270]	-0.436908935476903	0.00362235202611317	5.66722661210424
ENSMUSG00000029060	Mib2	mindbomb E3 ubiquitin protein ligase 2 [Source:MGI Symbol;Acc:MGI:2679684]	0.437340849102257	0.00367119649845271	5.55499107380684
ENSMUSG00000024683	Mrpl16	mitochondrial ribosomal protein L16 [Source:MGI Symbol;Acc:MGI:2137219]	-0.577156297090359	0.00370176959671332	4.91940960637562
ENSMUSG00000062825	Actg1	actin, gamma, cytoplasmic 1 [Source:MGI Symbol;Acc:MGI:87906]	0.437099357229009	0.0037498427287	6.00109791174977
ENSMUSG00000029672	Fam3c	family with sequence similarity 3, member C [Source:MGI Symbol;Acc:MGI:107892]	-0.465276505869579	0.00381498433320273	6.00220517994076
ENSMUSG00000057110	Cntrl	centriolin [Source:MGI Symbol;Acc:MGI:1889576]	-0.447772733023371	0.00381523856772727	5.5391254011252
ENSMUSG00000033697	Arhgap39	Rho GTPase activating protein 39 [Source:MGI Symbol;Acc:MGI:107858]	-0.820596692122252	0.00383970977126049	4.65593976752896
ENSMUSG00000028581	Laptm5	lysosomal-associated protein transmembrane 5 [Source:MGI Symbol;Acc:MGI:108046]	0.297362587206852	0.00384145735409425	11.829818218804
ENSMUSG00000042207	Kdm5b	lysine (K)-specific demethylase 5B [Source:MGI Symbol;Acc:MGI:1922855]	0.434299440726984	0.00386569004537018	5.82241897823052
ENSMUSG00000040811	Eml2	echinoderm microtubule associated protein like 2 [Source:MGI Symbol;Acc:MGI:1919455]	-0.493373106167784	0.00386569004537018	5.24365412747631
ENSMUSG00000018707	Dync1h1	dynein cytoplasmic 1 heavy chain 1 [Source:MGI Symbol;Acc:MGI:103147]	0.330333256183033	0.00387270334720491	8.05125850204519
ENSMUSG00000028099	Polr3c	polymerase (RNA) III (DNA directed) polypeptide C [Source:MGI Symbol;Acc:MGI:1921664]	-0.42605716275281	0.00387270334720491	5.78717652829767
ENSMUSG00000030792	Dkkl1	dickkopf-like 1 [Source:MGI Symbol;Acc:MGI:1354963]	0.648672920855507	0.00388687596492932	4.92572967616161
ENSMUSG00000031441	Atp11a	ATPase, class VI, type 11A [Source:MGI Symbol;Acc:MGI:1354735]	0.744431863753915	0.0039267649956805	4.56146743493607
ENSMUSG00000048489	8430408G22Rik	RIKEN cDNA 8430408G22 gene [Source:MGI Symbol;Acc:MGI:1918730]	2.39124580000487	0.00395518877420391	1.88029447975472
ENSMUSG00000006356	Crip2	cysteine rich protein 2 [Source:MGI Symbol;Acc:MGI:1915587]	1.09249034614298	0.00395563427906692	3.74232628390268
ENSMUSG00000029378	Areg	amphiregulin [Source:MGI Symbol;Acc:MGI:88068]	-2.2123959232828	0.00396216237946218	2.23890221023115
ENSMUSG00000020437	Myo1g	myosin IG [Source:MGI Symbol;Acc:MGI:1927091]	-0.352044947985753	0.00396819289444842	7.54605067809646
ENSMUSG00000021629	Slc30a5	solute carrier family 30 (zinc transporter), member 5 [Source:MGI Symbol;Acc:MGI:1916298]	0.347882923285717	0.00396819289444842	6.42410271539714
ENSMUSG00000034248	Slc25a37	solute carrier family 25, member 37 [Source:MGI Symbol;Acc:MGI:1914962]	0.427139257066931	0.0039906789118654	5.43986232622845
ENSMUSG00000000903	Vpreb3	pre-B lymphocyte gene 3 [Source:MGI Symbol;Acc:MGI:98938]	3.2560511011295	0.00399143887474754	-1.11503220460143
ENSMUSG00000000194	Gpr107	G protein-coupled receptor 107 [Source:MGI Symbol;Acc:MGI:2139054]	-0.519292040236055	0.00400870432073923	5.50740913051603
ENSMUSG00000020089	Ppa1	pyrophosphatase (inorganic) 1 [Source:MGI Symbol;Acc:MGI:97831]	-0.431058051005172	0.00401081395302914	6.10286864876665
ENSMUSG00000026239	Pde6d	phosphodiesterase 6D, cGMP-specific, rod, delta [Source:MGI Symbol;Acc:MGI:1270843]	-0.904145953627187	0.00407378183426779	3.85610292529181
ENSMUSG00000025203	Scd2	stearoyl-Coenzyme A desaturase 2 [Source:MGI Symbol;Acc:MGI:98240]	-0.41031623249687	0.00407694892816002	6.38316643343908
ENSMUSG00000056888	Glipr1	GLI pathogenesis-related 1 (glioma) [Source:MGI Symbol;Acc:MGI:1920940]	0.413707183108495	0.00408381455473234	5.90367847303359
ENSMUSG00000003779	Kif20a	kinesin family member 20A [Source:MGI Symbol;Acc:MGI:1201682]	-1.72637684888651	0.00410623814683813	2.72404342975637
ENSMUSG00000030701	Plekhb1	pleckstrin homology domain containing, family B (evectins) member 1 [Source:MGI Symbol;Acc:MGI:1351469]	2.88555283071937	0.00412878590293025	2.38773713846512
ENSMUSG00000026955	Sapcd2	suppressor APC domain containing 2 [Source:MGI Symbol;Acc:MGI:1919330]	-1.97773163335361	0.00413716052489223	1.90710904652739
ENSMUSG00000001576	Ergic1	endoplasmic reticulum-golgi intermediate compartment (ERGIC) 1 [Source:MGI Symbol;Acc:MGI:1914708]	-0.415847222065106	0.00413926902128499	6.34101978806965
ENSMUSG00000029030	Tprgl	transformation related protein 63 regulated like [Source:MGI Symbol;Acc:MGI:1915058]	0.294941450401474	0.00416644950741997	7.92084672456007
ENSMUSG00000049109	Themis	thymocyte selection associated [Source:MGI Symbol;Acc:MGI:2443552]	0.351266634128091	0.00420634484530354	9.05618374490439
ENSMUSG00000010064	Slc38a3	solute carrier family 38, member 3 [Source:MGI Symbol;Acc:MGI:1923507]	1.06480429748578	0.00420912193149835	3.60268485321367
ENSMUSG00000003316	Glg1	golgi apparatus protein 1 [Source:MGI Symbol;Acc:MGI:104967]	0.349689709097477	0.0042189254998528	7.88840657715915
ENSMUSG00000002718	Cse1l	chromosome segregation 1-like (S. cerevisiae) [Source:MGI Symbol;Acc:MGI:1339951]	0.321583317929838	0.00422201180480511	6.99574269625294
ENSMUSG00000025986	Slc39a10	solute carrier family 39 (zinc transporter), member 10 [Source:MGI Symbol;Acc:MGI:1914515]	0.517577578253011	0.00422201180480511	5.0379294584389
ENSMUSG00000061111	Fam195b	family with sequence similarity 195, member B [Source:MGI Symbol;Acc:MGI:2384752]	-0.463053589813723	0.00423764580945535	5.5505478434135
ENSMUSG00000024712	Rfk	riboflavin kinase [Source:MGI Symbol;Acc:MGI:1914688]	0.341368650335772	0.00425035655355589	7.01176745538302
ENSMUSG00000062075	Lmnb2	lamin B2 [Source:MGI Symbol;Acc:MGI:96796]	-0.534169582641961	0.00427500579024075	4.97020482697997
ENSMUSG00000017466	Timp2	tissue inhibitor of metalloproteinase 2 [Source:MGI Symbol;Acc:MGI:98753]	-0.90244723192636	0.00430804397645261	4.67477311554
ENSMUSG00000025608	Podxl	podocalyxin-like [Source:MGI Symbol;Acc:MGI:1351317]	0.841793834373852	0.00433082433077786	4.97386604325693
ENSMUSG00000035614	Fam179b	family with sequence similarity 179, member B [Source:MGI Symbol;Acc:MGI:2684313]	0.326657045198306	0.00434105169469387	6.26431495031843
ENSMUSG00000033417	Cacul1	CDK2 associated, cullin domain 1 [Source:MGI Symbol;Acc:MGI:1926082]	0.321388679057362	0.00438552269072418	6.71161132342452
ENSMUSG00000020733	Slc9a3r1	solute carrier family 9 (sodium/hydrogen exchanger), member 3 regulator 1 [Source:MGI Symbol;Acc:MGI:1349482]	0.308247520670707	0.00439713423478497	8.54310298507551
ENSMUSG00000039754	Alkbh4	alkB homolog 4, lysine demethylase [Source:MGI Symbol;Acc:MGI:1919291]	0.430167648550477	0.00448948111772771	5.44594369918022
ENSMUSG00000026675	Hsd17b7	hydroxysteroid (17-beta) dehydrogenase 7 [Source:MGI Symbol;Acc:MGI:1330808]	0.760062379633602	0.00449619508170736	4.1731931629675
ENSMUSG00000034928	Rnf44	ring finger protein 44 [Source:MGI Symbol;Acc:MGI:2145310]	0.295541836195245	0.00449785058572594	7.94765765105768
ENSMUSG00000055067	Smyd3	SET and MYND domain containing 3 [Source:MGI Symbol;Acc:MGI:1916976]	-0.4076653925205	0.00450472298519967	6.11448488913066
ENSMUSG00000052013	Btla	B and T lymphocyte associated [Source:MGI Symbol;Acc:MGI:2658978]	0.896219342886236	0.00455133588393108	3.93473140008182
ENSMUSG00000046516	Cox17	cytochrome c oxidase assembly protein 17 [Source:MGI Symbol;Acc:MGI:1333806]	-0.432427797150213	0.00455630235917562	6.27247934575191
ENSMUSG00000025571	Tnrc6c	trinucleotide repeat containing 6C [Source:MGI Symbol;Acc:MGI:2443265]	0.408626090647951	0.00455630235917562	6.26273833974501
ENSMUSG00000054065	Pkp3	plakophilin 3 [Source:MGI Symbol;Acc:MGI:1891830]	-0.350940923091273	0.00455630235917562	6.89450536871835
ENSMUSG00000019943	Atp2b1	ATPase, Ca++ transporting, plasma membrane 1 [Source:MGI Symbol;Acc:MGI:104653]	0.480175932916173	0.00456649847210568	6.19673825679516
ENSMUSG00000030125	Lrrc23	leucine rich repeat containing 23 [Source:MGI Symbol;Acc:MGI:1315192]	3.85870289578986	0.00464724435942587	0.194020910981336
ENSMUSG00000019699	Akt3	thymoma viral proto-oncogene 3 [Source:MGI Symbol;Acc:MGI:1345147]	0.538599539689801	0.00464749610642446	5.44438890740891
ENSMUSG00000004945	Tmem242	transmembrane protein 242 [Source:MGI Symbol;Acc:MGI:1917794]	-0.560612015736946	0.00464749610642446	4.65358598669065
ENSMUSG00000033111	3830406C13Rik	RIKEN cDNA 3830406C13 gene [Source:MGI Symbol;Acc:MGI:1917937]	-0.488478520430786	0.00465040763624093	5.02474898405231
ENSMUSG00000021270	Hsp90aa1	heat shock protein 90, alpha (cytosolic), class A member 1 [Source:MGI Symbol;Acc:MGI:96250]	0.335300164995229	0.00465566079450084	7.11643095278603
ENSMUSG00000028911	Srsf4	serine/arginine-rich splicing factor 4 [Source:MGI Symbol;Acc:MGI:1890577]	-0.442498912294572	0.00467625731284145	6.25235676266054
ENSMUSG00000037921	Ddx60	DEAD (Asp-Glu-Ala-Asp) box polypeptide 60 [Source:MGI Symbol;Acc:MGI:2384570]	-0.511662792982263	0.00467625731284145	5.42358716660646
ENSMUSG00000029465	Arpc3	actin related protein 2/3 complex, subunit 3 [Source:MGI Symbol;Acc:MGI:1928375]	0.300111417410001	0.00470591315965727	8.96637157710727
ENSMUSG00000008136	Fhl2	four and a half LIM domains 2 [Source:MGI Symbol;Acc:MGI:1338762]	-1.02820193864154	0.00470977945207071	3.67363536578678
ENSMUSG00000039089	L3mbtl3	l(3)mbt-like 3 (Drosophila) [Source:MGI Symbol;Acc:MGI:2143628]	0.46146544709084	0.00470977945207071	5.82460397338886
ENSMUSG00000030512	Snrpa1	small nuclear ribonucleoprotein polypeptide A' [Source:MGI Symbol;Acc:MGI:1916231]	-0.51950021944471	0.00473378526984514	5.17007736707689
ENSMUSG00000024101	Washc1	WASH complex subunit 1 [Source:MGI Symbol;Acc:MGI:1916017]	-0.561522548667532	0.00473481755471789	5.3339318024198
ENSMUSG00000040658	Dnph1	2'-deoxynucleoside 5'-phosphate N-hydrolase 1 [Source:MGI Symbol;Acc:MGI:3039376]	-2.52724357373871	0.00474394365336704	-0.0987254673910176
ENSMUSG00000035804	Ins1	insulin I [Source:MGI Symbol;Acc:MGI:96572]	6.97225709120708	0.00476018065159201	-1.65022773932438
ENSMUSG00000104452	Ighv8-8	immunoglobulin heavy variable 8-8 [Source:MGI Symbol;Acc:MGI:3815333]	-3.49118667166905	0.0047642119435666	0.0459661221908597
ENSMUSG00000004364	Cul3	cullin 3 [Source:MGI Symbol;Acc:MGI:1347360]	0.321496597861514	0.00478577650049722	7.57317139193297
ENSMUSG00000064065	Ipcef1	interaction protein for cytohesin exchange factors 1 [Source:MGI Symbol;Acc:MGI:2444159]	-0.338559704997394	0.00482371819706278	7.44587903284848
ENSMUSG00000023030	Slc11a2	solute carrier family 11 (proton-coupled divalent metal ion transporters), member 2 [Source:MGI Symbol;Acc:MGI:1345279]	0.643877204680432	0.00482371819706278	5.10398548220168
ENSMUSG00000027699	Ect2	ect2 oncogene [Source:MGI Symbol;Acc:MGI:95281]	-1.52604603964111	0.00484207432142041	3.02790292457976
ENSMUSG00000020654	Adcy3	adenylate cyclase 3 [Source:MGI Symbol;Acc:MGI:99675]	0.445001299372577	0.00487249946760746	5.85170575138546
ENSMUSG00000025474	Tubgcp2	tubulin, gamma complex associated protein 2 [Source:MGI Symbol;Acc:MGI:1921487]	-0.440427041497436	0.00487652939741204	5.41509326797679
ENSMUSG00000004895	Prcc	papillary renal cell carcinoma (translocation-associated) [Source:MGI Symbol;Acc:MGI:2137738]	0.411545006365167	0.00488692106912962	6.54466510118444
ENSMUSG00000022822	Abcc5	ATP-binding cassette, sub-family C (CFTR/MRP), member 5 [Source:MGI Symbol;Acc:MGI:1351644]	0.435686758626965	0.00489216810109846	5.66682123388363
ENSMUSG00000056629	Fkbp2	FK506 binding protein 2 [Source:MGI Symbol;Acc:MGI:95542]	-0.649461538358145	0.00490458409216428	4.41885341359411
ENSMUSG00000028655	Mfsd2a	major facilitator superfamily domain containing 2A [Source:MGI Symbol;Acc:MGI:1923824]	1.5069847582073	0.00490521030902063	2.92663662085793
ENSMUSG00000040383	Aqr	aquarius [Source:MGI Symbol;Acc:MGI:1276102]	0.317309317355557	0.0049388049662923	7.36620909049472
ENSMUSG00000017485	Top2b	topoisomerase (DNA) II beta [Source:MGI Symbol;Acc:MGI:98791]	0.325408302609383	0.00494136329453434	8.18207741962324
ENSMUSG00000042410	Agps	alkylglycerone phosphate synthase [Source:MGI Symbol;Acc:MGI:2443065]	0.340220554996571	0.00494715819689128	6.55280966263869
ENSMUSG00000034120	Srsf2	serine/arginine-rich splicing factor 2 [Source:MGI Symbol;Acc:MGI:98284]	0.288417990986402	0.00494715819689128	8.1319670765047
ENSMUSG00000022508	Bcl6	B cell leukemia/lymphoma 6 [Source:MGI Symbol;Acc:MGI:107187]	0.318580833544576	0.0049538151891221	6.7372508854133
ENSMUSG00000076608	Igkj5	immunoglobulin kappa joining 5 [Source:MGI Symbol;Acc:MGI:1316738]	-3.34193226664437	0.00496568448870112	1.02816310347208
ENSMUSG00000063229	Ldha	lactate dehydrogenase A [Source:MGI Symbol;Acc:MGI:96759]	0.301502953778725	0.00496568448870112	9.28713348899152
ENSMUSG00000041607	Mbp	myelin basic protein [Source:MGI Symbol;Acc:MGI:96925]	0.307478406551681	0.00496889103452311	8.250357382564
ENSMUSG00000005575	Ube2m	ubiquitin-conjugating enzyme E2M [Source:MGI Symbol;Acc:MGI:108278]	-0.339356053750511	0.0049704965432507	6.70039243500124
ENSMUSG00000068739	Sars	seryl-aminoacyl-tRNA synthetase [Source:MGI Symbol;Acc:MGI:102809]	-0.295691174746355	0.00497732703115381	7.81789597952509
ENSMUSG00000015790	Surf1	surfeit gene 1 [Source:MGI Symbol;Acc:MGI:98443]	-0.449860368362438	0.00497732703115381	5.72682846946573
ENSMUSG00000029634	Rnf6	ring finger protein (C3H2C3 type) 6 [Source:MGI Symbol;Acc:MGI:1921382]	0.425180073992312	0.00497989530863911	5.42422028923112
ENSMUSG00000038402	Foxf2	forkhead box F2 [Source:MGI Symbol;Acc:MGI:1347479]	1.85531096203828	0.00498535901500766	1.90741295087978
ENSMUSG00000057230	Aak1	AP2 associated kinase 1 [Source:MGI Symbol;Acc:MGI:1098687]	0.324958320448606	0.00498535901500766	8.23999573954656
ENSMUSG00000034614	Pik3ip1	phosphoinositide-3-kinase interacting protein 1 [Source:MGI Symbol;Acc:MGI:1917016]	0.647674509386549	0.00499668049627752	4.74547655411382
ENSMUSG00000026679	Enkur	enkurin, TRPC channel interacting protein [Source:MGI Symbol;Acc:MGI:1918483]	4.06745757556029	0.0050211968225614	-0.139558410088163
ENSMUSG00000017760	Ctsa	cathepsin A [Source:MGI Symbol;Acc:MGI:97748]	0.301423960973592	0.00503078868121671	8.07006796498191
ENSMUSG00000017421	Zfp207	zinc finger protein 207 [Source:MGI Symbol;Acc:MGI:1340045]	-0.300437499917322	0.00503451350031103	7.45227633508654
ENSMUSG00000028799	Zfp362	zinc finger protein 362 [Source:MGI Symbol;Acc:MGI:2652839]	-0.464371641888594	0.00503987543935886	5.96964973090427
ENSMUSG00000055254	Ntrk2	neurotrophic tyrosine kinase, receptor, type 2 [Source:MGI Symbol;Acc:MGI:97384]	2.5616961873706	0.00506378698167048	2.57026864532851
ENSMUSG00000036587	Fut7	fucosyltransferase 7 [Source:MGI Symbol;Acc:MGI:107692]	-2.28781639129698	0.00508108777918505	1.46913330771718
ENSMUSG00000030067	Foxp1	forkhead box P1 [Source:MGI Symbol;Acc:MGI:1914004]	0.344512089598541	0.00508108777918505	7.12941245923481
ENSMUSG00000018322	Tomm34	translocase of outer mitochondrial membrane 34 [Source:MGI Symbol;Acc:MGI:1914395]	0.290369876714796	0.00509256759173695	7.34297294297678
ENSMUSG00000041235	Chd7	chromodomain helicase DNA binding protein 7 [Source:MGI Symbol;Acc:MGI:2444748]	0.311264792073884	0.00509679616318022	7.69300679009419
ENSMUSG00000073982	Rhog	ras homolog family member G [Source:MGI Symbol;Acc:MGI:1928370]	0.279408962591234	0.00511390140907059	8.67015603486221
ENSMUSG00000027863	Cd2	CD2 antigen [Source:MGI Symbol;Acc:MGI:88320]	0.281573012513089	0.00511790896267901	9.35405318167937
ENSMUSG00000021973	Micu2	mitochondrial calcium uptake 2 [Source:MGI Symbol;Acc:MGI:1915764]	-0.340214990769616	0.00513802057621876	6.58888895172249
ENSMUSG00000079339	Ifit1bl1	interferon induced protein with tetratricpeptide repeats 1B like 1 [Source:MGI Symbol;Acc:MGI:3650685]	-0.436971301843121	0.00515738039157788	6.04771933461056
ENSMUSG00000039552	Rsph4a	radial spoke head 4 homolog A (Chlamydomonas) [Source:MGI Symbol;Acc:MGI:3027894]	4.83505420841129	0.00515738039157788	0.330762749406776
ENSMUSG00000006818	Sod2	superoxide dismutase 2, mitochondrial [Source:MGI Symbol;Acc:MGI:98352]	0.343752523302985	0.00515738039157788	6.47591944353296
ENSMUSG00000021218	Gdi2	guanosine diphosphate (GDP) dissociation inhibitor 2 [Source:MGI Symbol;Acc:MGI:99845]	-0.319325203802033	0.0051781114766486	9.39592136119415
ENSMUSG00000074247	Dda1	DET1 and DDB1 associated 1 [Source:MGI Symbol;Acc:MGI:1913748]	0.285977351601426	0.00523132385682194	6.72148424334556
ENSMUSG00000043004	Gng2	guanine nucleotide binding protein (G protein), gamma 2 [Source:MGI Symbol;Acc:MGI:102705]	-0.278403399713947	0.00524016445419803	8.5521420380387
ENSMUSG00000027018	Hat1	histone aminotransferase 1 [Source:MGI Symbol;Acc:MGI:96013]	-0.449172351084904	0.00526177265292343	5.50646630084185
ENSMUSG00000020936	Nmt1	N-myristoyltransferase 1 [Source:MGI Symbol;Acc:MGI:102579]	-0.320652562584028	0.00528463003196923	6.66742528691375
ENSMUSG00000034329	Brip1	BRCA1 interacting protein C-terminal helicase 1 [Source:MGI Symbol;Acc:MGI:2442836]	-1.86393487943395	0.00528463003196923	2.55614415363347
ENSMUSG00000003200	Sh3gl1	SH3-domain GRB2-like 1 [Source:MGI Symbol;Acc:MGI:700010]	0.301333167983731	0.00529524665145938	6.51852105027342
ENSMUSG00000029505	Ep400	E1A binding protein p400 [Source:MGI Symbol;Acc:MGI:1276124]	0.307046209587179	0.00540749240524896	7.64022845504231
ENSMUSG00000060429	Sntb1	syntrophin, basic 1 [Source:MGI Symbol;Acc:MGI:101781]	0.438539713232839	0.00547979696518558	5.35860793792058
ENSMUSG00000028194	Ddah1	dimethylarginine dimethylaminohydrolase 1 [Source:MGI Symbol;Acc:MGI:1916469]	2.16431923749917	0.00553589576586768	1.41431469077383
ENSMUSG00000030685	Kctd13	potassium channel tetramerisation domain containing 13 [Source:MGI Symbol;Acc:MGI:1923739]	-0.683877357387513	0.00553589576586768	4.32569490900272
ENSMUSG00000032125	Robo4	roundabout guidance receptor 4 [Source:MGI Symbol;Acc:MGI:1921394]	1.45783405173122	0.00558739677868368	2.93159800727256
ENSMUSG00000001473	Tubb6	tubulin, beta 6 class V [Source:MGI Symbol;Acc:MGI:1915201]	-1.16899085455564	0.00558805477518023	3.29560732868293
ENSMUSG00000024007	Ppil1	peptidylprolyl isomerase (cyclophilin)-like 1 [Source:MGI Symbol;Acc:MGI:1916066]	-0.817374909678637	0.00559930297979693	4.32411187698889
ENSMUSG00000023075	Akirin1	akirin 1 [Source:MGI Symbol;Acc:MGI:1915300]	0.40434391210973	0.00559930297979693	6.4518227923843
ENSMUSG00000018040	Rrp7a	ribosomal RNA processing 7 homolog A (S. cerevisiae) [Source:MGI Symbol;Acc:MGI:1922028]	0.419484617740319	0.00559930297979693	5.56115778911959
ENSMUSG00000018446	C1qbp	complement component 1, q subcomponent binding protein [Source:MGI Symbol;Acc:MGI:1194505]	-0.443709458344181	0.00561280064855025	6.5505855851278
ENSMUSG00000035284	Vps13c	vacuolar protein sorting 13C [Source:MGI Symbol;Acc:MGI:2444207]	0.664967954897263	0.00564247899462835	4.89156411819157
ENSMUSG00000056413	Adap1	ArfGAP with dual PH domains 1 [Source:MGI Symbol;Acc:MGI:2442201]	-0.439877814431553	0.00570465719608598	5.42560013648405
ENSMUSG00000031732	Phlpp2	PH domain and leucine rich repeat protein phosphatase 2 [Source:MGI Symbol;Acc:MGI:2444928]	0.685780241448128	0.00570797608413589	4.50199348204914
ENSMUSG00000024811	Tnks2	tankyrase, TRF1-interacting ankyrin-related ADP-ribose polymerase 2 [Source:MGI Symbol;Acc:MGI:1921743]	0.321989079797275	0.00571273203159836	8.52708025659735
ENSMUSG00000040481	Bptf	bromodomain PHD finger transcription factor [Source:MGI Symbol;Acc:MGI:2444008]	0.340366373897743	0.00571777796928336	6.67900509030581
ENSMUSG00000033773	Rpap2	RNA polymerase II associated protein 2 [Source:MGI Symbol;Acc:MGI:2141142]	-0.798767369028326	0.00582446687639469	4.112137805129
ENSMUSG00000018008	Cyth4	cytohesin 4 [Source:MGI Symbol;Acc:MGI:2441702]	-0.306874134803561	0.00586188348730803	7.98368556687968
ENSMUSG00000038244	Mical2	microtubule associated monooxygenase, calponin and LIM domain containing 2 [Source:MGI Symbol;Acc:MGI:2444947]	-0.55380190095174	0.0058787313934484	4.82351405713417
ENSMUSG00000022711	Pmm2	phosphomannomutase 2 [Source:MGI Symbol;Acc:MGI:1859214]	0.40754390182721	0.00589744532379996	5.83831302668691
ENSMUSG00000033373	Fntb	farnesyltransferase, CAAX box, beta [Source:MGI Symbol;Acc:MGI:1861305]	-0.85530573802402	0.00591060552240486	3.82310533305087
ENSMUSG00000020205	Phlda1	pleckstrin homology like domain, family A, member 1 [Source:MGI Symbol;Acc:MGI:1096880]	-0.474388700549514	0.00591088368629894	6.4691682776508
ENSMUSG00000079487	Med12	mediator complex subunit 12 [Source:MGI Symbol;Acc:MGI:1926212]	0.320510203128892	0.00595657094430489	7.33735390649364
ENSMUSG00000031432	Prps1	phosphoribosyl pyrophosphate synthetase 1 [Source:MGI Symbol;Acc:MGI:97775]	0.323543850387776	0.00597581786209615	6.70313606510086
ENSMUSG00000061374	Fiz1	Flt3 interacting zinc finger protein 1 [Source:MGI Symbol;Acc:MGI:1344336]	0.37956740503625	0.00599215677945584	5.83183697392855
ENSMUSG00000038398	Upf3a	UPF3 regulator of nonsense transcripts homolog A (yeast) [Source:MGI Symbol;Acc:MGI:1914281]	-0.515263957792016	0.00599215677945584	5.19744526230619
ENSMUSG00000060548	Tnfrsf19	tumor necrosis factor receptor superfamily, member 19 [Source:MGI Symbol;Acc:MGI:1352474]	1.54781918988515	0.00602366057707394	3.02220860954612
ENSMUSG00000030056	Isy1	ISY1 splicing factor homolog [Source:MGI Symbol;Acc:MGI:1923310]	0.291274050300917	0.006034724814923	8.68789636549677
ENSMUSG00000005374	Tbl2	transducin (beta)-like 2 [Source:MGI Symbol;Acc:MGI:1351652]	0.56294130400597	0.00603583977252982	5.51829514307321
ENSMUSG00000090231	Cfb	complement factor B [Source:MGI Symbol;Acc:MGI:105975]	-2.22988391545721	0.00605865185753865	1.43627062928963
ENSMUSG00000028691	Prdx1	peroxiredoxin 1 [Source:MGI Symbol;Acc:MGI:99523]	0.327946057112068	0.00610089690388802	7.38379285331172
ENSMUSG00000022141	Nipbl	Nipped-B homolog (Drosophila) [Source:MGI Symbol;Acc:MGI:1913976]	0.325850897575782	0.00614727230120708	6.29172045023009
ENSMUSG00000030298	Sec13	SEC13 homolog, nuclear pore and COPII coat complex component [Source:MGI Symbol;Acc:MGI:99832]	-0.326029452166031	0.00615058528379399	6.51762821700816
ENSMUSG00000094652	Ighv1-42	immunoglobulin heavy variable V1-42 [Source:MGI Symbol;Acc:MGI:3704123]	6.82664623799803	0.00615817191579337	-1.81363434575256
ENSMUSG00000029033	Acap3	ArfGAP with coiled-coil, ankyrin repeat and PH domains 3 [Source:MGI Symbol;Acc:MGI:2153589]	0.401652349806486	0.00621534159735642	5.4444978921573
ENSMUSG00000040345	Arhgap9	Rho GTPase activating protein 9 [Source:MGI Symbol;Acc:MGI:2143764]	-0.313855347754356	0.00625473841735921	8.24705141754134
ENSMUSG00000071064	Zfp827	zinc finger protein 827 [Source:MGI Symbol;Acc:MGI:2444807]	-0.560248381229122	0.00625473841735921	5.01901640031402
ENSMUSG00000024805	Pcgf5	polycomb group ring finger 5 [Source:MGI Symbol;Acc:MGI:1923505]	-0.421465183405906	0.00626061596272646	5.46758496250234
ENSMUSG00000003226	Ranbp2	RAN binding protein 2 [Source:MGI Symbol;Acc:MGI:894323]	0.333900378326429	0.00626061596272646	7.55018129946843
ENSMUSG00000035722	Abca7	ATP-binding cassette, sub-family A (ABC1), member 7 [Source:MGI Symbol;Acc:MGI:1351646]	0.398922637313146	0.00627576049653893	6.13677589250434
ENSMUSG00000020328	Nudcd2	NudC domain containing 2 [Source:MGI Symbol;Acc:MGI:1277103]	-0.629161487199398	0.00627576049653893	4.38877793784312
ENSMUSG00000034673	Pbx2	pre B cell leukemia homeobox 2 [Source:MGI Symbol;Acc:MGI:1341793]	-0.42148125910773	0.00636004672403563	5.47895998410619
ENSMUSG00000031375	Bgn	biglycan [Source:MGI Symbol;Acc:MGI:88158]	-1.22725543175162	0.00636004672403563	4.41419823475836
ENSMUSG00000056429	Tgoln1	trans-golgi network protein [Source:MGI Symbol;Acc:MGI:105080]	0.325678823750753	0.00636389013608534	9.28924278699845
ENSMUSG00000019966	Kitl	kit ligand [Source:MGI Symbol;Acc:MGI:96974]	1.20656081589742	0.0063942395204744	3.3025065331317
ENSMUSG00000042190	Cmklr1	chemokine-like receptor 1 [Source:MGI Symbol;Acc:MGI:109603]	-1.53966284132555	0.00641029049674935	3.02787300937907
ENSMUSG00000038150	Ormdl3	ORM1-like 3 (S. cerevisiae) [Source:MGI Symbol;Acc:MGI:1913862]	0.406642961615448	0.00644264394054985	6.58661671651959
ENSMUSG00000021277	Traf3	TNF receptor-associated factor 3 [Source:MGI Symbol;Acc:MGI:108041]	-0.397746569717675	0.00649347026037064	6.21388114043552
ENSMUSG00000030279	C2cd5	C2 calcium-dependent domain containing 5 [Source:MGI Symbol;Acc:MGI:1921991]	-0.457877909078024	0.00653824661361584	5.37908335541774
ENSMUSG00000028613	Lrp8	low density lipoprotein receptor-related protein 8, apolipoprotein e receptor [Source:MGI Symbol;Acc:MGI:1340044]	1.06290779714047	0.00658183123339623	3.46090425915597
ENSMUSG00000025823	Pdia4	protein disulfide isomerase associated 4 [Source:MGI Symbol;Acc:MGI:104864]	-0.306810899282423	0.00660539304134852	7.24555954517682
ENSMUSG00000024073	Birc6	baculoviral IAP repeat-containing 6 [Source:MGI Symbol;Acc:MGI:1276108]	0.32615024862439	0.00662220356381376	7.79566550776211
ENSMUSG00000018541	Cwc25	CWC25 spliceosome-associated protein [Source:MGI Symbol;Acc:MGI:1914730]	0.387156373725782	0.00662322281464975	6.86346623748308
ENSMUSG00000041773	Enc1	ectodermal-neural cortex 1 [Source:MGI Symbol;Acc:MGI:109610]	0.675694608340226	0.00662322281464975	4.37904323598748
ENSMUSG00000020777	Acox1	acyl-Coenzyme A oxidase 1, palmitoyl [Source:MGI Symbol;Acc:MGI:1330812]	0.515899243783272	0.00662661803609366	5.71574274160372
ENSMUSG00000041459	Tardbp	TAR DNA binding protein [Source:MGI Symbol;Acc:MGI:2387629]	-0.291695492059492	0.00662661803609366	7.20700856526314
ENSMUSG00000025487	Psmd13	proteasome (prosome, macropain) 26S subunit, non-ATPase, 13 [Source:MGI Symbol;Acc:MGI:1345192]	-0.316528196235674	0.00662661803609366	6.50631138110533
ENSMUSG00000020290	Xpo1	exportin 1 [Source:MGI Symbol;Acc:MGI:2144013]	-0.285184070778352	0.00667020957960167	7.12898060803388
ENSMUSG00000094356	Igkv8-28	immunoglobulin kappa variable 8-28 [Source:MGI Symbol;Acc:MGI:3642251]	-6.91242152783312	0.00667453768552054	-1.86895561642134
ENSMUSG00000031925	Maml2	mastermind like 2 (Drosophila) [Source:MGI Symbol;Acc:MGI:2389460]	0.427303145642258	0.00668137254436497	5.7259050866229
ENSMUSG00000029038	Ssu72	Ssu72 RNA polymerase II CTD phosphatase homolog (yeast) [Source:MGI Symbol;Acc:MGI:1916241]	-0.425575396060212	0.00671319664391285	5.77657799761061
ENSMUSG00000061808	Ttr	transthyretin [Source:MGI Symbol;Acc:MGI:98865]	-1.81368565571866	0.00672872939249352	7.6697302346714
ENSMUSG00000029415	Sdad1	SDA1 domain containing 1 [Source:MGI Symbol;Acc:MGI:2140779]	0.454687207969877	0.00679387831800196	5.48786607139189
ENSMUSG00000031198	Fundc2	FUN14 domain containing 2 [Source:MGI Symbol;Acc:MGI:1914641]	-0.39678368740443	0.00684480119225744	5.99678793198614
ENSMUSG00000020766	Galk1	galactokinase 1 [Source:MGI Symbol;Acc:MGI:95730]	-0.837891741926647	0.00689260935858135	3.96328665192852
ENSMUSG00000001542	Ell2	elongation factor RNA polymerase II 2 [Source:MGI Symbol;Acc:MGI:2183438]	0.415132672246593	0.00691635585967819	7.57827561183733
ENSMUSG00000011154	Cfap161	cilia and flagella associated protein 161 [Source:MGI Symbol;Acc:MGI:1922806]	4.11622999631467	0.00691841067088748	-0.0574621507323832
ENSMUSG00000021485	Mxd3	Max dimerization protein 3 [Source:MGI Symbol;Acc:MGI:104987]	-2.22948491052329	0.00691841067088748	1.70782464791755
ENSMUSG00000021830	Txndc16	thioredoxin domain containing 16 [Source:MGI Symbol;Acc:MGI:1917811]	0.567329507681476	0.00695902145065055	4.57413977465097
ENSMUSG00000014633	Cmc2	COX assembly mitochondrial protein 2 [Source:MGI Symbol;Acc:MGI:1913781]	-0.774649095836091	0.00695902145065055	4.28014027921604
ENSMUSG00000078676	Casc3	cancer susceptibility candidate 3 [Source:MGI Symbol;Acc:MGI:2179723]	0.321321867145451	0.00696115361168893	6.48819602580523
ENSMUSG00000001300	Efnb2	ephrin B2 [Source:MGI Symbol;Acc:MGI:105097]	1.09267429034291	0.00697444367897805	3.39765992096344
ENSMUSG00000026687	Aldh9a1	aldehyde dehydrogenase 9, subfamily A1 [Source:MGI Symbol;Acc:MGI:1861622]	0.336716199842147	0.00697444367897805	6.40326993689854
ENSMUSG00000035958	Tdp2	tyrosyl-DNA phosphodiesterase 2 [Source:MGI Symbol;Acc:MGI:1860486]	0.425890458055625	0.00697444367897805	5.46054707526714
ENSMUSG00000027108	Ola1	Obg-like ATPase 1 [Source:MGI Symbol;Acc:MGI:1914309]	-0.302152837196561	0.00702460247465113	6.53728935464563
ENSMUSG00000036565	Ttyh3	tweety family member 3 [Source:MGI Symbol;Acc:MGI:1925589]	0.296348363505768	0.00705733983915084	6.51719294334269
ENSMUSG00000026566	Mpzl1	myelin protein zero-like 1 [Source:MGI Symbol;Acc:MGI:1915731]	1.47961208330655	0.0070585752414417	3.10256039744858
ENSMUSG00000031902	Nfatc3	nuclear factor of activated T cells, cytoplasmic, calcineurin dependent 3 [Source:MGI Symbol;Acc:MGI:103296]	0.304155669248855	0.00712435983175361	8.36924436197211
ENSMUSG00000000567	Sox9	SRY (sex determining region Y)-box 9 [Source:MGI Symbol;Acc:MGI:98371]	2.76575094067839	0.00713572287120148	1.7981141542511
ENSMUSG00000027502	Rtfdc1	replication termination factor 2 domain containing 1 [Source:MGI Symbol;Acc:MGI:1913654]	-0.340926423197998	0.00713572287120148	6.34326486509113
ENSMUSG00000064215	Ifi27	interferon, alpha-inducible protein 27 [Source:MGI Symbol;Acc:MGI:1277180]	-0.294429367293779	0.00716011811291838	7.59494641819691
ENSMUSG00000054499	Dedd2	death effector domain-containing DNA binding protein 2 [Source:MGI Symbol;Acc:MGI:1914629]	0.274094102394243	0.00716011811291838	7.50740256309696
ENSMUSG00000061665	Cd2ap	CD2-associated protein [Source:MGI Symbol;Acc:MGI:1330281]	0.711044399997581	0.00723007678890812	4.34200907479056
ENSMUSG00000021932	Rnaseh2b	ribonuclease H2, subunit B [Source:MGI Symbol;Acc:MGI:1914403]	-0.833349192363059	0.00724718504787067	3.94649336980815
ENSMUSG00000039100	2006-03-01	membrane-associated ring finger (C3HC4) 6 [Source:MGI Symbol;Acc:MGI:2442773]	0.314011758790797	0.00725709516392188	7.80395327969168
ENSMUSG00000050075	Gpr171	G protein-coupled receptor 171 [Source:MGI Symbol;Acc:MGI:2442043]	0.285447242945764	0.00727897924626648	8.17996798533701
ENSMUSG00000000787	Ddx3x	DEAD/H (Asp-Glu-Ala-Asp/His) box polypeptide 3, X-linked [Source:MGI Symbol;Acc:MGI:103064]	0.305651473099919	0.00727897924626648	10.144164470149
ENSMUSG00000025817	Nudt5	nudix (nucleoside diphosphate linked moiety X)-type motif 5 [Source:MGI Symbol;Acc:MGI:1858232]	-0.534437675775703	0.0072841976694458	5.01930478258976
ENSMUSG00000015981	Stk32c	serine/threonine kinase 32C [Source:MGI Symbol;Acc:MGI:2385336]	-0.92689399434539	0.00733653883413593	3.67898254771244
ENSMUSG00000005469	Prkaca	protein kinase, cAMP dependent, catalytic, alpha [Source:MGI Symbol;Acc:MGI:97592]	-0.304001473387823	0.0073412413517859	6.61223203339135
ENSMUSG00000025037	Maoa	monoamine oxidase A [Source:MGI Symbol;Acc:MGI:96915]	1.26164632213083	0.00739195597589815	3.1782359176247
ENSMUSG00000020091	Eif4ebp2	eukaryotic translation initiation factor 4E binding protein 2 [Source:MGI Symbol;Acc:MGI:109198]	0.290917648799998	0.00742951179359963	8.55570469944717
ENSMUSG00000047777	Phf13	PHD finger protein 13 [Source:MGI Symbol;Acc:MGI:2446217]	0.39607873209479	0.00751141929279123	5.73959554393639
ENSMUSG00000020100	Slc29a3	solute carrier family 29 (nucleoside transporters), member 3 [Source:MGI Symbol;Acc:MGI:1918529]	-0.727629970641303	0.00762938844215441	4.13306182115638
ENSMUSG00000030775	Trat1	T cell receptor associated transmembrane adaptor 1 [Source:MGI Symbol;Acc:MGI:1924897]	1.50710068264991	0.00763229346788468	2.58219183258371
ENSMUSG00000020641	Rsad2	radical S-adenosyl methionine domain containing 2 [Source:MGI Symbol;Acc:MGI:1929628]	-0.508967895178841	0.00763229346788468	5.18972809650113
ENSMUSG00000020130	Tbc1d15	TBC1 domain family, member 15 [Source:MGI Symbol;Acc:MGI:1913937]	0.296611671432559	0.00763267475587902	6.49142494047027
ENSMUSG00000048534	Jaml	junction adhesion molecule like [Source:MGI Symbol;Acc:MGI:2685484]	-0.29371329409695	0.00763267475587902	7.78618363259008
ENSMUSG00000004035	Gstm7	glutathione S-transferase, mu 7 [Source:MGI Symbol;Acc:MGI:1915562]	2.45904133719088	0.00766302449908374	0.636000742446167
ENSMUSG00000020038	Cry1	cryptochrome 1 (photolyase-like) [Source:MGI Symbol;Acc:MGI:1270841]	0.460367280679097	0.0076958623165114	5.54318673503425
ENSMUSG00000059436	Max	Max protein [Source:MGI Symbol;Acc:MGI:96921]	-0.326167074388066	0.00772478285619223	7.08581936149423
ENSMUSG00000030603	Psmc4	proteasome (prosome, macropain) 26S subunit, ATPase, 4 [Source:MGI Symbol;Acc:MGI:1346093]	-0.310210160737373	0.00772711463452601	6.54120585971054
ENSMUSG00000039286	Fndc3b	fibronectin type III domain containing 3B [Source:MGI Symbol;Acc:MGI:1919257]	-1.18360724439304	0.00780509094577194	3.25219032793257
ENSMUSG00000024045	Akap8	A kinase (PRKA) anchor protein 8 [Source:MGI Symbol;Acc:MGI:1928488]	0.296762432641606	0.00792691353232804	7.04648400724908
ENSMUSG00000022710	Usp7	ubiquitin specific peptidase 7 [Source:MGI Symbol;Acc:MGI:2182061]	0.318132814557956	0.00793714508731782	7.35331617910675
ENSMUSG00000005125	Ndrg1	N-myc downstream regulated gene 1 [Source:MGI Symbol;Acc:MGI:1341799]	-0.443389621268722	0.00809533529758274	6.6851529948028
ENSMUSG00000028271	Gtf2b	general transcription factor IIB [Source:MGI Symbol;Acc:MGI:2385191]	0.403812938578599	0.00809533529758274	6.52849613104335
ENSMUSG00000072568	Fam84b	family with sequence similarity 84, member B [Source:MGI Symbol;Acc:MGI:3026924]	0.646752323062736	0.00809533529758274	4.34511553549502
ENSMUSG00000017418	Arl5b	ADP-ribosylation factor-like 5B [Source:MGI Symbol;Acc:MGI:1923119]	-0.442227919228685	0.00809533529758274	6.10842876064192
ENSMUSG00000038002	Cramp1l	Crm, cramped-like (Drosophila) [Source:MGI Symbol;Acc:MGI:1930190]	0.395193055320348	0.00810378615581413	5.55060058990779
ENSMUSG00000019820	Utrn	utrophin [Source:MGI Symbol;Acc:MGI:104631]	0.334827414549808	0.00811506437028097	7.08158553316458
ENSMUSG00000002222	Rmnd5a	required for meiotic nuclear division 5 homolog A [Source:MGI Symbol;Acc:MGI:1915727]	0.298003977104701	0.00819148863328165	7.67724997910214
ENSMUSG00000031762	Mt2	metallothionein 2 [Source:MGI Symbol;Acc:MGI:97172]	1.28229904910954	0.00828909514426384	3.69804106007515
ENSMUSG00000022471	Xrcc6	X-ray repair complementing defective repair in Chinese hamster cells 6 [Source:MGI Symbol;Acc:MGI:95606]	-0.496140872990719	0.00832005005393692	4.93255091943915
ENSMUSG00000020349	Ppp2ca	protein phosphatase 2 (formerly 2A), catalytic subunit, alpha isoform [Source:MGI Symbol;Acc:MGI:1321159]	0.299149803674008	0.00832005005393692	9.00328273672326
ENSMUSG00000026946	Nmi	N-myc (and STAT) interactor [Source:MGI Symbol;Acc:MGI:1928368]	-0.375579926650014	0.00833416008327111	6.15204572929165
ENSMUSG00000021754	Map3k1	mitogen-activated protein kinase kinase kinase 1 [Source:MGI Symbol;Acc:MGI:1346872]	0.321226671094552	0.00834259132090083	7.31171080711305
ENSMUSG00000036353	P2ry12	purinergic receptor P2Y, G-protein coupled 12 [Source:MGI Symbol;Acc:MGI:1918089]	1.60934010344047	0.00834698747646987	2.20409445703597
ENSMUSG00000079436	Kcnj13	potassium inwardly-rectifying channel, subfamily J, member 13 [Source:MGI Symbol;Acc:MGI:3781032]	-2.78604964247926	0.00834698747646987	0.0921219030522843
ENSMUSG00000002307	Daxx	Fas death domain-associated protein [Source:MGI Symbol;Acc:MGI:1197015]	-0.301638613974358	0.00836133696095268	6.39107333457878
ENSMUSG00000017386	Traf4	TNF receptor associated factor 4 [Source:MGI Symbol;Acc:MGI:1202880]	-0.332985341424161	0.00837751495059524	8.7437792658924
ENSMUSG00000047735	Samd9l	sterile alpha motif domain containing 9-like [Source:MGI Symbol;Acc:MGI:1343184]	-0.357176780214982	0.00841196177423482	6.01204048308013
ENSMUSG00000022361	Zhx1	zinc fingers and homeoboxes 1 [Source:MGI Symbol;Acc:MGI:109271]	0.461443987388856	0.00848725120084538	5.77571139993649
ENSMUSG00000029545	Acads	acyl-Coenzyme A dehydrogenase, short chain [Source:MGI Symbol;Acc:MGI:87868]	-0.532361320808131	0.00850438716117007	5.47000058243544
ENSMUSG00000022074	Tnfrsf10b	tumor necrosis factor receptor superfamily, member 10b [Source:MGI Symbol;Acc:MGI:1341090]	1.20381503310035	0.00851743614780519	3.2249993233511
ENSMUSG00000020108	Ddit4	DNA-damage-inducible transcript 4 [Source:MGI Symbol;Acc:MGI:1921997]	-0.445968980648221	0.00859096545991971	6.39191389682104
ENSMUSG00000062007	Hsh2d	hematopoietic SH2 domain containing [Source:MGI Symbol;Acc:MGI:2676364]	-0.713115833295722	0.00862415573040368	4.22740524042214
ENSMUSG00000059495	Arhgef12	Rho guanine nucleotide exchange factor (GEF) 12 [Source:MGI Symbol;Acc:MGI:1916882]	0.426753821327343	0.00862863523442712	5.7165084890875
ENSMUSG00000028696	Ipp	IAP promoted placental gene [Source:MGI Symbol;Acc:MGI:96581]	-0.932374142884231	0.00871432052410856	3.63639893876199
ENSMUSG00000041920	Slc16a6	solute carrier family 16 (monocarboxylic acid transporters), member 6 [Source:MGI Symbol;Acc:MGI:2144585]	0.414757801525326	0.00871432052410856	6.33096257367939
ENSMUSG00000076470	Trbv13-3	T cell receptor beta, variable 13-3 [Source:MGI Symbol;Acc:MGI:98607]	-0.31482643514306	0.00871432052410856	7.26825642547715
ENSMUSG00000024312	Wdr46	WD repeat domain 46 [Source:MGI Symbol;Acc:MGI:1931871]	-0.535063965035026	0.0087249281511435	4.89895169408092
ENSMUSG00000032656	2003-03-01	membrane-associated ring finger (C3HC4) 3 [Source:MGI Symbol;Acc:MGI:2443667]	1.41616467524886	0.0087249281511435	2.67539725540326
ENSMUSG00000027365	Trpm7	transient receptor potential cation channel, subfamily M, member 7 [Source:MGI Symbol;Acc:MGI:1929996]	0.432978784821301	0.0087249281511435	6.31881274383506
ENSMUSG00000026238	Ptma	prothymosin alpha [Source:MGI Symbol;Acc:MGI:97803]	-0.295930614355356	0.00874789395093347	6.55960619419214
ENSMUSG00000037949	Ano10	anoctamin 10 [Source:MGI Symbol;Acc:MGI:2143103]	0.629616417661123	0.00874921714318392	4.62127401376043
ENSMUSG00000038172	Ttc39b	tetratricopeptide repeat domain 39B [Source:MGI Symbol;Acc:MGI:1917113]	-0.281462815246869	0.00874921714318392	7.77020045805253
ENSMUSG00000039662	Icmt	isoprenylcysteine carboxyl methyltransferase [Source:MGI Symbol;Acc:MGI:1888594]	-0.286929623049712	0.00874921714318392	6.45791783077436
ENSMUSG00000053644	Aldh7a1	aldehyde dehydrogenase family 7, member A1 [Source:MGI Symbol;Acc:MGI:108186]	-0.648760266963091	0.00877097634577407	4.30167935197473
ENSMUSG00000028218	Fam92a	family with sequence similarity 92, member A [Source:MGI Symbol;Acc:MGI:1915349]	-0.609640977560198	0.00879261527836388	4.62984048373775
ENSMUSG00000038068	Rnf144b	ring finger protein 144B [Source:MGI Symbol;Acc:MGI:2384986]	1.74150095090443	0.00881519507673107	2.04954159229071
ENSMUSG00000055629	B4galnt4	beta-1,4-N-acetyl-galactosaminyl transferase 4 [Source:MGI Symbol;Acc:MGI:2652891]	0.455360368258622	0.00881519507673107	5.39896078877579
ENSMUSG00000028837	Psmb2	proteasome (prosome, macropain) subunit, beta type 2 [Source:MGI Symbol;Acc:MGI:1347045]	-0.297711117044158	0.00886553980299114	6.63662022589957
ENSMUSG00000043279	Trim56	tripartite motif-containing 56 [Source:MGI Symbol;Acc:MGI:2685298]	-0.382178974452605	0.00886839264434615	6.2840795248548
ENSMUSG00000006273	Atp6v1b2	ATPase, H+ transporting, lysosomal V1 subunit B2 [Source:MGI Symbol;Acc:MGI:109618]	0.307576272267963	0.00887689075631232	7.28228029797199
ENSMUSG00000020472	Zkscan17	zinc finger with KRAB and SCAN domains 17 [Source:MGI Symbol;Acc:MGI:2679270]	-0.426827339798233	0.00891190591443624	6.0039887723133
ENSMUSG00000020386	Sar1b	secretion associated Ras related GTPase 1B [Source:MGI Symbol;Acc:MGI:1913647]	-0.416906600419594	0.00891885704177429	5.69217590043337
ENSMUSG00000030978	Rrm1	ribonucleotide reductase M1 [Source:MGI Symbol;Acc:MGI:98180]	-0.400391370113117	0.00892295070615328	7.05814383267728
ENSMUSG00000030451	Herc2	HECT and RLD domain containing E3 ubiquitin protein ligase 2 [Source:MGI Symbol;Acc:MGI:103234]	0.451605741943954	0.00895356492301675	6.90217897155691
ENSMUSG00000035620	Ric8b	RIC8 guanine nucleotide exchange factor B [Source:MGI Symbol;Acc:MGI:2682307]	0.637878005746751	0.00898558388951947	4.32480889501697
ENSMUSG00000025626	Phf6	PHD finger protein 6 [Source:MGI Symbol;Acc:MGI:1918248]	0.311499167175217	0.00898558388951947	6.63297714773886
ENSMUSG00000042406	Atf4	activating transcription factor 4 [Source:MGI Symbol;Acc:MGI:88096]	0.279169759100456	0.00907613576154772	8.24503379964137
ENSMUSG00000025068	Gsto1	glutathione S-transferase omega 1 [Source:MGI Symbol;Acc:MGI:1342273]	0.418362332444707	0.00916581438996918	5.44934361554997
ENSMUSG00000021638	Ocln	occludin [Source:MGI Symbol;Acc:MGI:106183]	1.59015354483366	0.00916769184798526	2.82301545866614
ENSMUSG00000028441	1110017D15Rik	RIKEN cDNA 1110017D15 gene [Source:MGI Symbol;Acc:MGI:1920971]	5.02066730303564	0.00921413597613373	-1.27388361102504
ENSMUSG00000048852	Gm12185	predicted gene 12185 [Source:MGI Symbol;Acc:MGI:3652173]	-1.29097064279014	0.00923120208503374	3.03531245203144
ENSMUSG00000008333	Snrpb2	U2 small nuclear ribonucleoprotein B [Source:MGI Symbol;Acc:MGI:104805]	-0.401452459244074	0.00923861012484424	6.13944210812014
ENSMUSG00000007097	Atp1a2	ATPase, Na+/K+ transporting, alpha 2 polypeptide [Source:MGI Symbol;Acc:MGI:88106]	0.802601465353055	0.00930815278947916	3.87756250654659
ENSMUSG00000039853	Trim14	tripartite motif-containing 14 [Source:MGI Symbol;Acc:MGI:1921985]	-0.623800237183	0.00941076844103847	5.32920451934278
ENSMUSG00000021665	Hexb	hexosaminidase B [Source:MGI Symbol;Acc:MGI:96074]	0.395738646355204	0.0094795704342873	5.57307663711575
ENSMUSG00000005233	Spc25	SPC25, NDC80 kinetochore complex component, homolog (S. cerevisiae) [Source:MGI Symbol;Acc:MGI:1913692]	-1.60979500364252	0.0094795704342873	2.71167928700944
ENSMUSG00000044770	Scml4	sex comb on midleg-like 4 (Drosophila) [Source:MGI Symbol;Acc:MGI:2446140]	0.451946479513026	0.00953584291651876	5.42263701824647
ENSMUSG00000033323	Ctdp1	CTD (carboxy-terminal domain, RNA polymerase II, polypeptide A) phosphatase, subunit 1 [Source:MGI Symbol;Acc:MGI:1926953]	0.393147356556062	0.00955193497138383	6.23192064604942
ENSMUSG00000042650	Alkbh5	alkB homolog 5, RNA demethylase [Source:MGI Symbol;Acc:MGI:2144489]	0.287139341482555	0.00956411299382272	8.52436772669467
ENSMUSG00000076583	Igkv8-24	immunoglobulin kappa chain variable 8-24 [Source:MGI Symbol;Acc:MGI:4947958]	6.19626026463823	0.00956507622775757	-2.40586093693179
ENSMUSG00000041954	Tnfrsf18	tumor necrosis factor receptor superfamily, member 18 [Source:MGI Symbol;Acc:MGI:894675]	-0.311146972838058	0.00960363451710996	6.83856173340032
ENSMUSG00000075015	Gm10801	predicted gene 10801 [Source:MGI Symbol;Acc:MGI:3641656]	0.807975008256546	0.00960780397426898	4.68704470043273
ENSMUSG00000035726	Supt16	suppressor of Ty 16 [Source:MGI Symbol;Acc:MGI:1890948]	-0.410523927316175	0.00962146261692618	5.87043312849194
ENSMUSG00000050627	Gpd1l	glycerol-3-phosphate dehydrogenase 1-like [Source:MGI Symbol;Acc:MGI:1289257]	0.309391879282256	0.00962146261692618	6.33604713910286
ENSMUSG00000028884	Rpa2	replication protein A2 [Source:MGI Symbol;Acc:MGI:1339939]	0.317399637371135	0.00962146261692618	6.79684154013643
ENSMUSG00000024143	Rhoq	ras homolog family member Q [Source:MGI Symbol;Acc:MGI:1931553]	0.460443806466549	0.00965247368735636	6.18015617990008
ENSMUSG00000021000	Ctage5	melanoma inhibitory activity 2 [Source:MGI Symbol;Acc:MGI:2159614]	0.330934938787352	0.00969595319580959	6.60760107098881
ENSMUSG00000037434	Slc30a1	solute carrier family 30 (zinc transporter), member 1 [Source:MGI Symbol;Acc:MGI:1345281]	0.474158460217528	0.00970814259435467	5.58605011335254
ENSMUSG00000053297	AI854703	expressed sequence AI854703 [Source:MGI Symbol;Acc:MGI:2141510]	0.550259330896234	0.00971140574992255	4.92773274090352
ENSMUSG00000021384	Susd3	sushi domain containing 3 [Source:MGI Symbol;Acc:MGI:1913579]	-0.509730582666949	0.00971996700607577	5.29686297365724
ENSMUSG00000032596	Uba7	ubiquitin-like modifier activating enzyme 7 [Source:MGI Symbol;Acc:MGI:1349462]	-0.306383892447235	0.00973528897029505	6.73969222771441
ENSMUSG00000021242	Npc2	Niemann-Pick type C2 [Source:MGI Symbol;Acc:MGI:1915213]	0.295994871686884	0.00973710066063453	8.96848163091313
ENSMUSG00000023274	Cd4	CD4 antigen [Source:MGI Symbol;Acc:MGI:88335]	-1.7321096011972	0.00975475247070131	2.94609401247479
ENSMUSG00000089929	Bcl2a1b	B cell leukemia/lymphoma 2 related protein A1b [Source:MGI Symbol;Acc:MGI:1278326]	-0.293943346941421	0.00976627960062111	7.79342043292127
ENSMUSG00000030232	Aebp2	AE binding protein 2 [Source:MGI Symbol;Acc:MGI:1338038]	0.291333290884087	0.00978225351642409	8.61609450882508
ENSMUSG00000047945	Marcksl1	MARCKS-like 1 [Source:MGI Symbol;Acc:MGI:97143]	0.534734937893952	0.00979870374801518	4.76763448200207
ENSMUSG00000016757	Ttll12	tubulin tyrosine ligase-like family, member 12 [Source:MGI Symbol;Acc:MGI:3039573]	0.301022052036878	0.00985624819837272	6.62490075280006
ENSMUSG00000021981	Cab39l	calcium binding protein 39-like [Source:MGI Symbol;Acc:MGI:1914081]	-0.418973621648254	0.00987044603939667	5.41955111794951
ENSMUSG00000034903	Cobll1	Cobl-like 1 [Source:MGI Symbol;Acc:MGI:2442894]	0.525414329912897	0.00989384213074749	5.5225862632468
ENSMUSG00000037119	Fam91a1	family with sequence similarity 91, member A1 [Source:MGI Symbol;Acc:MGI:1277178]	0.424396939700806	0.00989384213074749	5.89078670873172
ENSMUSG00000029247	Paics	phosphoribosylaminoimidazole carboxylase, phosphoribosylaminoribosylaminoimidazole, succinocarboxamide synthetase [Source:MGI Symbol;Acc:MGI:1914304]	-0.282855670858282	0.00989955008874829	7.00886314270328
ENSMUSG00000022799	Arhgap31	Rho GTPase activating protein 31 [Source:MGI Symbol;Acc:MGI:1333857]	0.396256190943611	0.00990067965484594	6.00222849717132
ENSMUSG00000028955	Vamp3	vesicle-associated membrane protein 3 [Source:MGI Symbol;Acc:MGI:1321389]	0.314645360180388	0.00993503111458868	6.31807679723098
ENSMUSG00000020843	Timm22	translocase of inner mitochondrial membrane 22 [Source:MGI Symbol;Acc:MGI:1929742]	-0.565796983688305	0.00993651299013278	4.7459640435898
ENSMUSG00000025873	Faf2	Fas associated factor family member 2 [Source:MGI Symbol;Acc:MGI:1923827]	-0.391842252020619	0.00995045971014349	5.5450071532196
ENSMUSG00000024395	Lims2	LIM and senescent cell antigen like domains 2 [Source:MGI Symbol;Acc:MGI:2385067]	1.91480052174667	0.00995045971014349	1.40727066453026
ENSMUSG00000024981	Acsl5	acyl-CoA synthetase long-chain family member 5 [Source:MGI Symbol;Acc:MGI:1919129]	-0.282736646800547	0.00995045971014349	7.74429786887053
ENSMUSG00000074825	Itpripl1	inositol 1,4,5-triphosphate receptor interacting protein-like 1 [Source:MGI Symbol;Acc:MGI:1920588]	0.405975998281962	0.00995507659637591	5.53711410606719
ENSMUSG00000026926	Pmpca	peptidase (mitochondrial processing) alpha [Source:MGI Symbol;Acc:MGI:1918568]	-0.401759793066254	0.00995507659637591	5.49700878629741
ENSMUSG00000042121	Ssh1	slingshot homolog 1 (Drosophila) [Source:MGI Symbol;Acc:MGI:2686240]	-0.436586831326816	0.0100344765445601	5.77140024255919
ENSMUSG00000047407	Tgif1	TGFB-induced factor homeobox 1 [Source:MGI Symbol;Acc:MGI:1194497]	0.267317361192341	0.0100344765445601	8.39003992145551
ENSMUSG00000036327	Qsox2	quiescin Q6 sulfhydryl oxidase 2 [Source:MGI Symbol;Acc:MGI:2387194]	-0.988284603289569	0.0100453870214844	3.80334700348975
ENSMUSG00000020448	Rnf185	ring finger protein 185 [Source:MGI Symbol;Acc:MGI:1922078]	0.535524087491055	0.0100551575288498	5.11993741104468
ENSMUSG00000094569	Trbd2	T cell receptor beta, D region 2 [Source:MGI Symbol;Acc:MGI:4439727]	-2.13392462941399	0.0100703790307669	0.266439785679425
ENSMUSG00000051934	Spats2	spermatogenesis associated, serine-rich 2 [Source:MGI Symbol;Acc:MGI:1919822]	-0.652699192481668	0.0100787329347798	4.20925938192825
ENSMUSG00000042229	Rabif	RAB interacting factor [Source:MGI Symbol;Acc:MGI:2138605]	0.402572444845514	0.0100850248925112	5.8439298893832
ENSMUSG00000093894	Ighv1-53	immunoglobulin heavy variable 1-53 [Source:MGI Symbol;Acc:MGI:3576502]	-6.59348444425569	0.0100973601486525	-2.1644522273185
ENSMUSG00000030615	Tmem126a	transmembrane protein 126A [Source:MGI Symbol;Acc:MGI:1913521]	-0.638710637314335	0.0101081627744532	4.42549869689178
ENSMUSG00000034467	Dynlrb2	dynein light chain roadblock-type 2 [Source:MGI Symbol;Acc:MGI:1922715]	3.49588838004301	0.0101081627744532	0.0451808853668691
ENSMUSG00000042331	Specc1	sperm antigen with calponin homology and coiled-coil domains 1 [Source:MGI Symbol;Acc:MGI:2442356]	-0.71295784137178	0.0101279568313276	4.19143229925406
ENSMUSG00000040929	Rfx3	regulatory factor X, 3 (influences HLA class II expression) [Source:MGI Symbol;Acc:MGI:106582]	0.741473530052322	0.0101728859960282	3.86954996129252
ENSMUSG00000032265	Fam46a	family with sequence similarity 46, member A [Source:MGI Symbol;Acc:MGI:2670964]	-0.41904427000536	0.0101841741469331	5.67443374139052
ENSMUSG00000041058	Wwp1	WW domain containing E3 ubiquitin protein ligase 1 [Source:MGI Symbol;Acc:MGI:1861728]	0.516072887454884	0.0101899274556502	5.31386859842305
ENSMUSG00000004677	Myo9b	myosin IXb [Source:MGI Symbol;Acc:MGI:106624]	0.31348813236369	0.0101899274556502	7.2593515343301
ENSMUSG00000043164	Tmem212	transmembrane protein 212 [Source:MGI Symbol;Acc:MGI:2685410]	4.81267468916925	0.0102104197172194	0.574163361469965
ENSMUSG00000061436	Hipk2	homeodomain interacting protein kinase 2 [Source:MGI Symbol;Acc:MGI:1314872]	-0.723690032852176	0.0102667776358897	4.04484869141957
ENSMUSG00000025666	Tmem47	transmembrane protein 47 [Source:MGI Symbol;Acc:MGI:2177570]	2.39126955469685	0.0102719775188843	1.98044324549333
ENSMUSG00000006456	Rbm14	RNA binding motif protein 14 [Source:MGI Symbol;Acc:MGI:1929092]	0.281102607309666	0.0102764343661801	7.03184021306904
ENSMUSG00000057329	Bcl2	B cell leukemia/lymphoma 2 [Source:MGI Symbol;Acc:MGI:88138]	-0.349894732779248	0.0102918322719552	7.31896984276507
ENSMUSG00000029817	Tra2a	transformer 2 alpha homolog (Drosophila) [Source:MGI Symbol;Acc:MGI:1933972]	0.303610391646727	0.0102918322719552	6.55692232788474
ENSMUSG00000067613	Krt83	keratin 83 [Source:MGI Symbol;Acc:MGI:3690448]	0.466577850124962	0.0102918322719552	5.16189230039641
ENSMUSG00000078853	Igtp	interferon gamma induced GTPase [Source:MGI Symbol;Acc:MGI:107729]	-0.253151669401892	0.0102918322719552	7.80725494310289
ENSMUSG00000063568	Jazf1	JAZF zinc finger 1 [Source:MGI Symbol;Acc:MGI:2141450]	-1.47540330038654	0.0103375820770211	3.06456348154227
ENSMUSG00000021965	Ska3	spindle and kinetochore associated complex subunit 3 [Source:MGI Symbol;Acc:MGI:3041235]	-1.64499527916497	0.0103496898029752	1.89959845881858
ENSMUSG00000021725	Parp8	poly (ADP-ribose) polymerase family, member 8 [Source:MGI Symbol;Acc:MGI:1098713]	0.402523747890006	0.0103544711258384	5.7395613115046
ENSMUSG00000033760	Rbm4b	RNA binding motif protein 4B [Source:MGI Symbol;Acc:MGI:1913954]	0.500525957030634	0.0104029869197304	5.26717039021542
ENSMUSG00000049969	Plekhf2	pleckstrin homology domain containing, family F (with FYVE domain) member 2 [Source:MGI Symbol;Acc:MGI:1919051]	0.422724515659837	0.010408375190085	6.02378772458603
ENSMUSG00000023988	Bysl	bystin-like [Source:MGI Symbol;Acc:MGI:1858419]	0.389573251192294	0.0104087738357085	6.06100129088482
ENSMUSG00000033965	Slc16a2	solute carrier family 16 (monocarboxylic acid transporters), member 2 [Source:MGI Symbol;Acc:MGI:1203732]	1.22767156833961	0.0104252776276155	3.33515234014497
ENSMUSG00000022765	Snap29	synaptosomal-associated protein 29 [Source:MGI Symbol;Acc:MGI:1914724]	0.411524865748575	0.0104475491941862	5.69091995295757
ENSMUSG00000016619	Nup50	nucleoporin 50 [Source:MGI Symbol;Acc:MGI:1351502]	0.310827307094136	0.0104558375151751	7.07991433869775
ENSMUSG00000036550	Cnot1	CCR4-NOT transcription complex, subunit 1 [Source:MGI Symbol;Acc:MGI:2442402]	0.31697932450038	0.0104737247371728	8.10156071411829
ENSMUSG00000026426	Arl8a	ADP-ribosylation factor-like 8A [Source:MGI Symbol;Acc:MGI:1915974]	0.350177555456642	0.010492110573333	5.86869272377268
ENSMUSG00000015337	Endog	endonuclease G [Source:MGI Symbol;Acc:MGI:1261433]	0.798221192672674	0.0104932060029766	3.89544201258993
ENSMUSG00000004610	Etfb	electron transferring flavoprotein, beta polypeptide [Source:MGI Symbol;Acc:MGI:106098]	-0.393990447625349	0.0104999656922418	6.0261384385007
ENSMUSG00000094619	Trav14d-3-dv8	T cell receptor alpha variable 14D-3-DV8 [Source:MGI Symbol;Acc:MGI:3822547]	-3.47605406879941	0.0105174376552126	-1.77371718475266
ENSMUSG00000025364	Pa2g4	proliferation-associated 2G4 [Source:MGI Symbol;Acc:MGI:894684]	-0.282902581278016	0.0105403711416112	7.20454949379768
ENSMUSG00000003541	Ier3	immediate early response 3 [Source:MGI Symbol;Acc:MGI:104814]	0.712895752275221	0.0106195539112187	5.55964856087117
ENSMUSG00000006398	Cdc20	cell division cycle 20 [Source:MGI Symbol;Acc:MGI:1859866]	-0.912194420939852	0.0106284421812991	3.74429469267681
ENSMUSG00000038976	Ppp1r9b	protein phosphatase 1, regulatory subunit 9B [Source:MGI Symbol;Acc:MGI:2387581]	0.254076828933961	0.0106653220030845	8.50631482163544
ENSMUSG00000040112	Mrps35	mitochondrial ribosomal protein S35 [Source:MGI Symbol;Acc:MGI:2385255]	-0.594149498596289	0.0107183552961802	4.71713216589173
ENSMUSG00000038759	Nup205	nucleoporin 205 [Source:MGI Symbol;Acc:MGI:2141625]	-0.35934012403812	0.0107407786322682	6.2464301327107
ENSMUSG00000034342	Cbl	Casitas B-lineage lymphoma [Source:MGI Symbol;Acc:MGI:88279]	0.299674414939561	0.0107489248269922	7.73300463585235
ENSMUSG00000055116	Arntl	aryl hydrocarbon receptor nuclear translocator-like [Source:MGI Symbol;Acc:MGI:1096381]	0.504967803401113	0.0108795137278483	5.05581894893446
ENSMUSG00000034297	Med13	mediator complex subunit 13 [Source:MGI Symbol;Acc:MGI:3029632]	0.301924593128732	0.0109598030548697	7.57713128853091
ENSMUSG00000031652	N4bp1	NEDD4 binding protein 1 [Source:MGI Symbol;Acc:MGI:2136825]	-0.28647543775906	0.0109609631224517	7.01298111864713
ENSMUSG00000049922	Slc35c1	solute carrier family 35, member C1 [Source:MGI Symbol;Acc:MGI:2443301]	0.387730737348126	0.0110253933283929	5.99003325412238
ENSMUSG00000009281	Rarres2	retinoic acid receptor responder (tazarotene induced) 2 [Source:MGI Symbol;Acc:MGI:1918910]	3.8324378316801	0.0110478102633428	1.78597033270786
ENSMUSG00000018841	Rad51d	RAD51 paralog D [Source:MGI Symbol;Acc:MGI:1261809]	-0.663624679132222	0.0110567016647162	4.40323165769593
ENSMUSG00000037725	Ckap2	cytoskeleton associated protein 2 [Source:MGI Symbol;Acc:MGI:1931797]	-1.373445226588	0.0111058935157193	2.79676869926825
ENSMUSG00000030533	Unc45a	unc-45 myosin chaperone A [Source:MGI Symbol;Acc:MGI:2142246]	0.264934760829148	0.0111058935157193	7.00024944937989
ENSMUSG00000078619	Smarcd2	SWI/SNF related, matrix associated, actin dependent regulator of chromatin, subfamily d, member 2 [Source:MGI Symbol;Acc:MGI:1933621]	0.257212695618578	0.0111214746123961	7.78879711184564
ENSMUSG00000061615	Hist1h2ab	histone cluster 1, H2ab [Source:MGI Symbol;Acc:MGI:2448306]	-3.53208564831696	0.0112071142753986	-1.69383483900816
ENSMUSG00000039187	Fanci	Fanconi anemia, complementation group I [Source:MGI Symbol;Acc:MGI:2384790]	-1.3702901849654	0.0112104563432354	3.02366082066056
ENSMUSG00000027366	Sppl2a	signal peptide peptidase like 2A [Source:MGI Symbol;Acc:MGI:1913802]	0.309321629151907	0.0112161402973056	7.08203113193217
ENSMUSG00000027665	Pik3ca	phosphatidylinositol 3-kinase, catalytic, alpha polypeptide [Source:MGI Symbol;Acc:MGI:1206581]	0.273458417182971	0.0112657387437494	6.35782493600973
ENSMUSG00000046785	Epm2aip1	EPM2A (laforin) interacting protein 1 [Source:MGI Symbol;Acc:MGI:1925031]	0.491295218661809	0.0113178242048597	5.71879097322286
ENSMUSG00000027353	Mcm8	minichromosome maintenance 8 homologous recombination repair factor [Source:MGI Symbol;Acc:MGI:1913884]	-1.5786725323825	0.0113669165524955	2.31788903909651
ENSMUSG00000025246	Tbl1x	transducin (beta)-like 1 X-linked [Source:MGI Symbol;Acc:MGI:1336172]	-0.283279466943229	0.0114027296969761	6.70764885614336
ENSMUSG00000042292	Mkl1	MKL (megakaryoblastic leukemia)/myocardin-like 1 [Source:MGI Symbol;Acc:MGI:2384495]	-0.320978048081978	0.01140292619981	7.14978618908068
ENSMUSG00000005566	Trim28	tripartite motif-containing 28 [Source:MGI Symbol;Acc:MGI:109274]	0.26694422949012	0.0114494885639861	8.57051256227083
ENSMUSG00000020840	Blmh	bleomycin hydrolase [Source:MGI Symbol;Acc:MGI:1345186]	-0.393529533364634	0.0114531194048308	6.01027600225069
ENSMUSG00000034255	Arhgap27	Rho GTPase activating protein 27 [Source:MGI Symbol;Acc:MGI:1916903]	-0.404813222983418	0.0114673335859965	5.98524240685417
ENSMUSG00000040511	Pvr	poliovirus receptor [Source:MGI Symbol;Acc:MGI:107741]	0.457552724113542	0.0115667927654518	5.78774929252405
ENSMUSG00000023004	Tuba1b	tubulin, alpha 1B [Source:MGI Symbol;Acc:MGI:107804]	-0.525666170258483	0.0115919646108363	5.80992127741005
ENSMUSG00000021895	Arhgef3	Rho guanine nucleotide exchange factor (GEF) 3 [Source:MGI Symbol;Acc:MGI:1918954]	-0.258284363225862	0.0116031834122272	7.7195257582236
ENSMUSG00000079003	Samd1	sterile alpha motif domain containing 1 [Source:MGI Symbol;Acc:MGI:2142433]	-0.508461311006103	0.0116272010711632	4.84014359538368
ENSMUSG00000001751	Naglu	alpha-N-acetylglucosaminidase (Sanfilippo disease IIIB) [Source:MGI Symbol;Acc:MGI:1351641]	-0.665122927178522	0.0116436602376774	4.28492940220601
ENSMUSG00000053293	Pom121	nuclear pore membrane protein 121 [Source:MGI Symbol;Acc:MGI:2137624]	0.277743314779832	0.0116863439135553	7.59415749788232
ENSMUSG00000046447	Camk2n1	calcium/calmodulin-dependent protein kinase II inhibitor 1 [Source:MGI Symbol;Acc:MGI:1913509]	-0.319364661695031	0.0116960479204835	6.8578253539249
ENSMUSG00000075528	Aarsd1	alanyl-tRNA synthetase domain containing 1 [Source:MGI Symbol;Acc:MGI:1916934]	-0.445141674637871	0.0117207767489099	5.32129119232475
ENSMUSG00000026240	Cops7b	COP9 signalosome subunit 7B [Source:MGI Symbol;Acc:MGI:1349388]	-0.74089465568279	0.0117208548480354	4.01291689590867
ENSMUSG00000025959	Klf7	Kruppel-like factor 7 (ubiquitous) [Source:MGI Symbol;Acc:MGI:1935151]	0.675433646531663	0.011767119373414	4.52762681136428
ENSMUSG00000031660	Brd7	bromodomain containing 7 [Source:MGI Symbol;Acc:MGI:1349766]	-0.418376413924318	0.0117790258939017	5.31194600191639
ENSMUSG00000033335	Dnm2	dynamin 2 [Source:MGI Symbol;Acc:MGI:109547]	0.271487677079891	0.0117893664864161	7.84719533055989
ENSMUSG00000044783	Hjurp	Holliday junction recognition protein [Source:MGI Symbol;Acc:MGI:2685821]	-0.39736959253684	0.0119277938260052	6.45984038088246
ENSMUSG00000023977	Ubr2	ubiquitin protein ligase E3 component n-recognin 2 [Source:MGI Symbol;Acc:MGI:1861099]	0.284118129268264	0.0119537706470341	6.93147147497977
ENSMUSG00000024687	Osbp	oxysterol binding protein [Source:MGI Symbol;Acc:MGI:97447]	0.404597196802911	0.0119938926659079	6.44385895839833
ENSMUSG00000028393	Alad	aminolevulinate, delta-, dehydratase [Source:MGI Symbol;Acc:MGI:96853]	-0.598491166454635	0.0120822028438142	5.01768393798691
ENSMUSG00000029860	Zyx	zyxin [Source:MGI Symbol;Acc:MGI:103072]	-0.322317778585488	0.0121016156107183	8.9219101058799
ENSMUSG00000024019	Cmtr1	cap methyltransferase 1 [Source:MGI Symbol;Acc:MGI:1921407]	-0.30361063279163	0.0121206093009228	7.29201920866112
ENSMUSG00000029196	Tada2b	transcriptional adaptor 2B [Source:MGI Symbol;Acc:MGI:3035274]	0.407702378467726	0.0121445860897875	5.41366980364818
ENSMUSG00000019806	Aig1	androgen-induced 1 [Source:MGI Symbol;Acc:MGI:1913503]	0.579089330076821	0.0121788126549881	4.63031216529849
ENSMUSG00000032245	Cln6	ceroid-lipofuscinosis, neuronal 6 [Source:MGI Symbol;Acc:MGI:2159324]	-0.416343763353889	0.0121795430232847	5.41426740819013
ENSMUSG00000046999	1110032F04Rik	RIKEN cDNA 1110032F04 gene [Source:MGI Symbol;Acc:MGI:1915975]	-1.65685608981991	0.0122778232917044	1.96282982615632
ENSMUSG00000054690	Emcn	endomucin [Source:MGI Symbol;Acc:MGI:1891716]	1.48256468702755	0.0123071464359482	2.51678075192845
ENSMUSG00000073940	Hbb-bt	hemoglobin, beta adult t chain [Source:MGI Symbol;Acc:MGI:5474850]	1.88566962039586	0.0123304611433711	1.88040250616415
ENSMUSG00000049502	Dtx3l	deltex 3-like, E3 ubiquitin ligase [Source:MGI Symbol;Acc:MGI:2656973]	-0.254682767024375	0.0124156425602966	7.29013543304194
ENSMUSG00000016252	Atp5e	ATP synthase, H+ transporting, mitochondrial F1 complex, epsilon subunit [Source:MGI Symbol;Acc:MGI:1855697]	-0.272076073791901	0.0124156425602966	7.49107634616673
ENSMUSG00000025612	Bach1	BTB and CNC homology 1, basic leucine zipper transcription factor 1 [Source:MGI Symbol;Acc:MGI:894680]	0.457325055731004	0.0124156425602966	5.90632659078783
ENSMUSG00000039989	Cbx4	chromobox 4 [Source:MGI Symbol;Acc:MGI:1195985]	0.285899694970744	0.0124274011124631	8.11417027307271
ENSMUSG00000050552	Lamtor4	late endosomal/lysosomal adaptor, MAPK and MTOR activator 4 [Source:MGI Symbol;Acc:MGI:1913346]	-0.502364987010857	0.0124469931902143	4.90215218500836
ENSMUSG00000019969	Psen1	presenilin 1 [Source:MGI Symbol;Acc:MGI:1202717]	0.28417672123452	0.0125073622239458	7.2371057930739
ENSMUSG00000035559	Mpv17l2	MPV17 mitochondrial membrane protein-like 2 [Source:MGI Symbol;Acc:MGI:2681846]	-0.544517179553653	0.0125106948689367	4.71962637005806
ENSMUSG00000076870	Trdj1	T cell receptor delta joining 1 [Source:MGI Symbol;Acc:MGI:4819753]	0.485651443480135	0.0125171455315359	5.37596082383737
ENSMUSG00000060373	Hnrnpc	heterogeneous nuclear ribonucleoprotein C [Source:MGI Symbol;Acc:MGI:107795]	0.282933355006926	0.0125703773794158	8.3448305391048
ENSMUSG00000026003	Acadl	acyl-Coenzyme A dehydrogenase, long-chain [Source:MGI Symbol;Acc:MGI:87866]	-0.276042568207553	0.0125703773794158	7.07401276577561
ENSMUSG00000019960	Dusp6	dual specificity phosphatase 6 [Source:MGI Symbol;Acc:MGI:1914853]	-0.275965086310153	0.0125861724441591	7.0633780136799
ENSMUSG00000048874	Phf3	PHD finger protein 3 [Source:MGI Symbol;Acc:MGI:2446126]	0.302147189508196	0.0126051114235041	6.61923494985542
ENSMUSG00000020524	Gria1	glutamate receptor, ionotropic, AMPA1 (alpha 1) [Source:MGI Symbol;Acc:MGI:95808]	3.81657695753797	0.0126490689690501	0.697605572406218
ENSMUSG00000032175	Tyk2	tyrosine kinase 2 [Source:MGI Symbol;Acc:MGI:1929470]	-0.31025551328402	0.0126958436408173	6.72948584531466
ENSMUSG00000001240	Ramp2	receptor (calcitonin) activity modifying protein 2 [Source:MGI Symbol;Acc:MGI:1859650]	1.23196763583687	0.012702792399362	3.21220679844556
ENSMUSG00000043183	Simc1	SUMO-interacting motifs containing 1 [Source:MGI Symbol;Acc:MGI:2442599]	0.56865929661956	0.0127042647044462	4.77471090760744
ENSMUSG00000037012	Hk1	hexokinase 1 [Source:MGI Symbol;Acc:MGI:96103]	-0.27975481104049	0.0127094277069989	7.91526775927947
ENSMUSG00000028071	Sh2d2a	SH2 domain containing 2A [Source:MGI Symbol;Acc:MGI:1351596]	-0.303116552768869	0.0127434791745762	9.86719997877434
ENSMUSG00000021990	Spata13	spermatogenesis associated 13 [Source:MGI Symbol;Acc:MGI:104838]	0.291903662489393	0.0127898319730873	8.43399666354836
ENSMUSG00000015002	Efr3a	EFR3 homolog A [Source:MGI Symbol;Acc:MGI:1923990]	0.295733733763404	0.0128290236120458	8.20627103972066
ENSMUSG00000036845	Lin37	lin-37 homolog (C. elegans) [Source:MGI Symbol;Acc:MGI:1922910]	-0.814475979003455	0.0128643442032685	3.9101999899378
ENSMUSG00000015757	Ppil4	peptidylprolyl isomerase (cyclophilin)-like 4 [Source:MGI Symbol;Acc:MGI:1914668]	0.386572063557762	0.0128643442032685	6.20586295437233
ENSMUSG00000031010	Usp9x	ubiquitin specific peptidase 9, X chromosome [Source:MGI Symbol;Acc:MGI:894681]	0.452896405091808	0.0128643442032685	7.47253676134435
ENSMUSG00000005465	Il27ra	interleukin 27 receptor, alpha [Source:MGI Symbol;Acc:MGI:1355318]	-0.287757466933895	0.0128821889196456	7.98518759940324
ENSMUSG00000020271	Fbxw11	F-box and WD-40 domain protein 11 [Source:MGI Symbol;Acc:MGI:2144023]	-0.296382618757938	0.0129100872968804	7.00672915504356
ENSMUSG00000047888	Tnrc6b	trinucleotide repeat containing 6b [Source:MGI Symbol;Acc:MGI:2443730]	0.315928407946196	0.0129136151827802	7.0849812957419
ENSMUSG00000020412	Ascc2	activating signal cointegrator 1 complex subunit 2 [Source:MGI Symbol;Acc:MGI:1922702]	-0.505207700086402	0.0129136151827802	5.34096384217886
ENSMUSG00000018143	Mafk	v-maf musculoaponeurotic fibrosarcoma oncogene family, protein K (avian) [Source:MGI Symbol;Acc:MGI:99951]	0.275265621478117	0.0129590691840744	7.24285240142163
ENSMUSG00000015668	Pdzd11	PDZ domain containing 11 [Source:MGI Symbol;Acc:MGI:1919871]	-0.873329573682535	0.0129590691840744	3.55553232684457
ENSMUSG00000025555	Farp1	FERM, RhoGEF (Arhgef) and pleckstrin domain protein 1 (chondrocyte-derived) [Source:MGI Symbol;Acc:MGI:2446173]	-0.693193589489806	0.0129776440614584	4.56123336903743
ENSMUSG00000035354	Uvrag	UV radiation resistance associated gene [Source:MGI Symbol;Acc:MGI:1925860]	0.295444801785993	0.0129795888118278	6.54534900512331
ENSMUSG00000029027	Dffb	DNA fragmentation factor, beta subunit [Source:MGI Symbol;Acc:MGI:1196287]	0.601546399244291	0.0130038057884141	4.45453491817148
ENSMUSG00000044197	Gpr146	G protein-coupled receptor 146 [Source:MGI Symbol;Acc:MGI:1933113]	1.11076003181822	0.0130104656050481	3.2201969039561
ENSMUSG00000032220	Myo1e	myosin IE [Source:MGI Symbol;Acc:MGI:106621]	-0.973596219802277	0.0130297730441993	3.47817616441079
ENSMUSG00000066677	Ifi208	interferon activated gene 208 [Source:MGI Symbol;Acc:MGI:2442822]	-0.374127948589534	0.0130529313055126	6.46167922818131
ENSMUSG00000030447	Cyfip1	cytoplasmic FMR1 interacting protein 1 [Source:MGI Symbol;Acc:MGI:1338801]	-0.392953474655416	0.0130952565918707	5.45355451424042
ENSMUSG00000034258	Mfsd7c	major facilitator superfamily domain containing 7C [Source:MGI Symbol;Acc:MGI:2384974]	1.80495702981876	0.0131531460049078	1.49860792062763
ENSMUSG00000026705	Klhl20	kelch-like 20 [Source:MGI Symbol;Acc:MGI:2444855]	-0.48027417152633	0.0131654108464467	5.07451183149201
ENSMUSG00000033075	Senp1	SUMO1/sentrin specific peptidase 1 [Source:MGI Symbol;Acc:MGI:2445054]	-0.35450567346628	0.0131945230942436	5.87516340157747
ENSMUSG00000009549	Srp14	signal recognition particle 14 [Source:MGI Symbol;Acc:MGI:107169]	-0.279601317000086	0.0132084124684211	7.05052536675077
ENSMUSG00000058470	Gm8369	predicted gene 8369 [Source:MGI Symbol;Acc:MGI:3645380]	-0.358518642161977	0.0132221746235921	6.22159533649719
ENSMUSG00000022533	Atp13a3	ATPase type 13A3 [Source:MGI Symbol;Acc:MGI:2685387]	0.31792506532992	0.0132341691579934	7.66441516438715
ENSMUSG00000026254	Eif4e2	eukaryotic translation initiation factor 4E member 2 [Source:MGI Symbol;Acc:MGI:1914440]	0.288778303763108	0.0132341691579934	6.64051231081848
ENSMUSG00000038555	Reep2	receptor accessory protein 2 [Source:MGI Symbol;Acc:MGI:2385070]	-1.79008700821088	0.0133624984311236	1.54021398922516
ENSMUSG00000020056	Washc3	WASH complex subunit 3 [Source:MGI Symbol;Acc:MGI:1914532]	-0.572881717446604	0.0134048653298971	4.63789144554746
ENSMUSG00000063268	Parp10	poly (ADP-ribose) polymerase family, member 10 [Source:MGI Symbol;Acc:MGI:3712326]	-0.275292990062053	0.0134048653298971	6.47062288986979
ENSMUSG00000020143	Dock2	dedicator of cyto-kinesis 2 [Source:MGI Symbol;Acc:MGI:2149010]	0.288770932776103	0.0134151937048261	9.46376117735654
ENSMUSG00000095571	Ighv5-17	immunoglobulin heavy variable 5-17 [Source:MGI Symbol;Acc:MGI:4439533]	4.74502434736887	0.0134473702468764	-1.54801004024272
ENSMUSG00000075033	Nxpe3	neurexophilin and PC-esterase domain family, member 3 [Source:MGI Symbol;Acc:MGI:2686598]	0.393932869317361	0.013524377186072	5.82224255762728
ENSMUSG00000024346	Pfdn1	prefoldin 1 [Source:MGI Symbol;Acc:MGI:1914449]	-0.44276901423714	0.0136308927804034	5.14461343168546
ENSMUSG00000005506	Celf1	CUGBP, Elav-like family member 1 [Source:MGI Symbol;Acc:MGI:1342295]	0.303644810971201	0.0136308927804034	7.44803555342704
ENSMUSG00000040549	Ckap5	cytoskeleton associated protein 5 [Source:MGI Symbol;Acc:MGI:1923036]	-0.403161366345237	0.013632239196219	5.79112480505903
ENSMUSG00000065954	Tacc1	transforming, acidic coiled-coil containing protein 1 [Source:MGI Symbol;Acc:MGI:2443510]	0.285394840574256	0.0136390219893188	8.30999966690723
ENSMUSG00000022553	Maf1	MAF1 homolog, negative regulator of RNA polymerase III [Source:MGI Symbol;Acc:MGI:1916127]	0.239586437547615	0.0136604217634385	7.56421648082298
ENSMUSG00000039886	Tmem120a	transmembrane protein 120A [Source:MGI Symbol;Acc:MGI:2686991]	0.536984341473736	0.013733995420909	4.7038652968875
ENSMUSG00000020167	Tcf3	transcription factor 3 [Source:MGI Symbol;Acc:MGI:98510]	0.344586801647667	0.0137404331146883	7.218223105814
ENSMUSG00000037280	Galnt6	UDP-N-acetyl-alpha-D-galactosamine:polypeptide N-acetylgalactosaminyltransferase 6 [Source:MGI Symbol;Acc:MGI:1891640]	-0.300356198475085	0.0137586684100788	6.65166069053924
ENSMUSG00000029404	Arl6ip4	ADP-ribosylation factor-like 6 interacting protein 4 [Source:MGI Symbol;Acc:MGI:1929500]	-0.474192769344758	0.0137598493030136	5.03408867951844
ENSMUSG00000024759	Atl3	atlastin GTPase 3 [Source:MGI Symbol;Acc:MGI:1924270]	-0.246790467948423	0.0137858021419201	7.51076051414318
ENSMUSG00000025314	Ptprj	protein tyrosine phosphatase, receptor type, J [Source:MGI Symbol;Acc:MGI:104574]	0.296238210964765	0.0138190987602932	6.69123807487334
ENSMUSG00000029910	Mad2l1	MAD2 mitotic arrest deficient-like 1 [Source:MGI Symbol;Acc:MGI:1860374]	-0.61551682817571	0.0138232816005076	4.96457402005563
ENSMUSG00000047591	Mafa	v-maf musculoaponeurotic fibrosarcoma oncogene family, protein A (avian) [Source:MGI Symbol;Acc:MGI:2673307]	1.56611745609837	0.013932025677017	2.19308794994677
ENSMUSG00000007617	Homer1	homer scaffolding protein 1 [Source:MGI Symbol;Acc:MGI:1347345]	0.388590064401861	0.013932025677017	6.03596305300165
ENSMUSG00000076928	Trac	T cell receptor alpha constant [Source:MGI Symbol;Acc:MGI:4439838]	-0.308837660722443	0.0140160780085452	10.4108580718719
ENSMUSG00000021366	Hivep1	human immunodeficiency virus type I enhancer binding protein 1 [Source:MGI Symbol;Acc:MGI:96100]	0.470435295747857	0.0140506548465784	5.49743662671342
ENSMUSG00000045980	Tmem104	transmembrane protein 104 [Source:MGI Symbol;Acc:MGI:2444222]	-0.468021967398972	0.0141613568496242	5.27364348027079
ENSMUSG00000024833	Pola2	polymerase (DNA directed), alpha 2 [Source:MGI Symbol;Acc:MGI:99690]	-0.573948150498539	0.0141949319983028	5.01223371111356
ENSMUSG00000035900	Gramd4	GRAM domain containing 4 [Source:MGI Symbol;Acc:MGI:2676308]	-0.389815353609259	0.0141949319983028	5.51386950100242
ENSMUSG00000029004	Kmt2e	lysine (K)-specific methyltransferase 2E [Source:MGI Symbol;Acc:MGI:1924825]	0.289490268494301	0.01419955961179	7.69534904108467
ENSMUSG00000032540	Abhd5	abhydrolase domain containing 5 [Source:MGI Symbol;Acc:MGI:1914719]	0.646558607426978	0.0142247586688036	4.46101532012717
ENSMUSG00000041707	1810011H11Rik	RIKEN cDNA 1810011H11 gene [Source:MGI Symbol;Acc:MGI:1916319]	-0.896037951967647	0.0142439386752764	3.74110611328477
ENSMUSG00000039568	Ubald1	UBA-like domain containing 1 [Source:MGI Symbol;Acc:MGI:1916255]	0.310642191603194	0.0142689118343737	7.54638351847776
ENSMUSG00000000184	Ccnd2	cyclin D2 [Source:MGI Symbol;Acc:MGI:88314]	-0.2491655096795	0.014275358207329	8.7537972633735
ENSMUSG00000042699	Dhx9	DEAH (Asp-Glu-Ala-His) box polypeptide 9 [Source:MGI Symbol;Acc:MGI:108177]	0.289074492138876	0.0142991331002462	8.43388930860656
ENSMUSG00000038368	Focad	focadhesin [Source:MGI Symbol;Acc:MGI:2676921]	0.365106152891274	0.0143086458445383	5.43674446059558
ENSMUSG00000013846	St3gal1	ST3 beta-galactoside alpha-2,3-sialyltransferase 1 [Source:MGI Symbol;Acc:MGI:98304]	-0.42084064171789	0.0143086458445383	5.7275104741084
ENSMUSG00000037991	Rmi2	RecQ mediated genome instability 2 [Source:MGI Symbol;Acc:MGI:2685383]	-1.58038431461079	0.0143086458445383	2.6622654999354
ENSMUSG00000061991	Hist1h2af	histone cluster 1, H2af [Source:MGI Symbol;Acc:MGI:2448309]	-5.8265087115258	0.0143091312319204	-2.65261152999135
ENSMUSG00000029863	Casp2	caspase 2 [Source:MGI Symbol;Acc:MGI:97295]	-0.371086770651494	0.0143324260419132	5.84313916274365
ENSMUSG00000054342	Kcnn4	potassium intermediate/small conductance calcium-activated channel, subfamily N, member 4 [Source:MGI Symbol;Acc:MGI:1277957]	-0.277601574340254	0.0143355306897648	7.28635295639729
ENSMUSG00000028211	Trp53inp1	transformation related protein 53 inducible nuclear protein 1 [Source:MGI Symbol;Acc:MGI:1926609]	0.304019095614147	0.0143848947380964	6.85421801539641
ENSMUSG00000079019	Insl3	insulin-like 3 [Source:MGI Symbol;Acc:MGI:108427]	-2.6291049647079	0.0143848947380964	-0.846873735358634
ENSMUSG00000070934	Rraga	Ras-related GTP binding A [Source:MGI Symbol;Acc:MGI:1915691]	0.378679238049467	0.0144419925240152	6.04458618134478
ENSMUSG00000025465	Echs1	enoyl Coenzyme A hydratase, short chain, 1, mitochondrial [Source:MGI Symbol;Acc:MGI:2136460]	-0.415131681931189	0.0144664440222039	5.54333779322492
ENSMUSG00000050708	Ftl1	ferritin light polypeptide 1 [Source:MGI Symbol;Acc:MGI:95589]	0.268258121042692	0.014529251704441	7.45562608436887
ENSMUSG00000095711	Trav14-2	T cell receptor alpha variable 14-2 [Source:MGI Symbol;Acc:MGI:3649206]	2.66348310993561	0.0145617280866881	-1.00955492235228
ENSMUSG00000016382	Pls3	plastin 3 (T-isoform) [Source:MGI Symbol;Acc:MGI:104807]	1.03579695122615	0.0145648683956605	3.36560059736857
ENSMUSG00000008958	Vps72	vacuolar protein sorting 72 [Source:MGI Symbol;Acc:MGI:1202305]	-0.441840875330474	0.0145648683956605	5.45789526915384
ENSMUSG00000096464	Ighv2-2	immunoglobulin heavy variable 2-2 [Source:MGI Symbol;Acc:MGI:4439894]	3.67021698582876	0.014610456857876	0.0673640146895885
ENSMUSG00000039789	Zfp597	zinc finger protein 597 [Source:MGI Symbol;Acc:MGI:1918313]	0.775178766830997	0.0147177398706509	4.10274397346295
ENSMUSG00000022812	Gsk3b	glycogen synthase kinase 3 beta [Source:MGI Symbol;Acc:MGI:1861437]	0.280266885820555	0.0147280141489159	6.96898746858052
ENSMUSG00000031948	Kars	lysyl-tRNA synthetase [Source:MGI Symbol;Acc:MGI:1934754]	-0.285227861449247	0.0148395412336202	7.58566021755531
ENSMUSG00000007415	Gatad1	GATA zinc finger domain containing 1 [Source:MGI Symbol;Acc:MGI:1914460]	-0.376981520747157	0.014863396055749	5.62191786014439
ENSMUSG00000035885	Cox8a	cytochrome c oxidase subunit VIIIa [Source:MGI Symbol;Acc:MGI:105959]	-0.303362822080182	0.0148843799119306	7.99619458455458
ENSMUSG00000045193	Cirbp	cold inducible RNA binding protein [Source:MGI Symbol;Acc:MGI:893588]	-0.371807674399395	0.0149300854257674	5.61682261853651
ENSMUSG00000044881	Coa4	cytochrome c oxidase assembly factor 4 [Source:MGI Symbol;Acc:MGI:1915435]	-1.5746887458728	0.0149555761833796	1.9760990252961
ENSMUSG00000029802	Abcg2	ATP-binding cassette, sub-family G (WHITE), member 2 [Source:MGI Symbol;Acc:MGI:1347061]	0.905367768778918	0.0149941495387561	4.06510417331213
ENSMUSG00000002326	Gmpr2	guanosine monophosphate reductase 2 [Source:MGI Symbol;Acc:MGI:1917903]	0.439970130903649	0.015015648839793	5.16996706333759
ENSMUSG00000059070	Rpl18	ribosomal protein L18 [Source:MGI Symbol;Acc:MGI:98003]	0.268363620513189	0.015104842529248	7.90207896557265
ENSMUSG00000033208	S100b	S100 protein, beta polypeptide, neural [Source:MGI Symbol;Acc:MGI:98217]	2.83049766012693	0.0151323668610559	1.26858908401124
ENSMUSG00000051495	Irf2bp2	interferon regulatory factor 2 binding protein 2 [Source:MGI Symbol;Acc:MGI:2443921]	-0.310798445595243	0.0151644125736116	7.80793332983785
ENSMUSG00000021069	Pygl	liver glycogen phosphorylase [Source:MGI Symbol;Acc:MGI:97829]	0.616530686394115	0.0151807164779393	4.43812243427351
ENSMUSG00000046031	Fam26f	family with sequence similarity 26, member F [Source:MGI Symbol;Acc:MGI:2443082]	0.496586486509995	0.015192834111596	4.9818623978584
[truncated: 7,966 more rows]
