# Supplementary material for: Persistence of self-reactive CD8+ T cells in the CNS requires TOX-dependent chromatin remodeling
Source: Nat Commun. 2021 Feb 12;12:1009. doi: 10.1038/s41467-021-21109-3 (PMC7881115; doi:10.1038/s41467-021-21109-3)
Supplement: Supplementary file 7 — Supplementary Data 5 [file 41467_2021_21109_MOESM7_ESM.xlsx]

## Sheet: Figure 2D
chr_start_end	VL_rep1	VL_rep2	AL_rep1	AL_rep2	logFC_RNAseq	distance	Gene_id	Gene_name	Gene_description
18_78213403_78217404	1.130740418	0.552105216	-0.8590470106	-0.823798623	-3.799337509126	5810	ENSMUSG00000024552	Slc14a2	solute carrier family 14 (urea transporter), member 2 [Source:MGI Symbol;Acc:MGI:1351653]
2_13009594_13013595	1.433739415	-0.070343919	-0.7524769298	-0.610918566	-2.696809098719	-1	ENSMUSG00000049630	C1ql3	C1q-like 3 [Source:MGI Symbol;Acc:MGI:2387350]
2_13008709_13012710	1.339029818	-0.724346896	-0.8040320961	0.189349174	-2.696809098719	-1	ENSMUSG00000049630	C1ql3	C1q-like 3 [Source:MGI Symbol;Acc:MGI:2387350]
6_118187871_118191872	0.821536474	0.853023706	-0.5247481056	-1.149812074	-2.026523847667	-1	ENSMUSG00000030110	Ret	ret proto-oncogene [Source:MGI Symbol;Acc:MGI:97902]
13_99241101_99245102	0.986540009	0.669266561	-0.5054336098	-1.150372960	-1.899574487062	-1	ENSMUSG00000050919	Zfp366	zinc finger protein 366 [Source:MGI Symbol;Acc:MGI:2178429]
13_31657275_31661276	0.967872980	0.547206786	-1.3125413601	-0.202538406	-1.855310962038	27373	ENSMUSG00000038402	Foxf2	forkhead box F2 [Source:MGI Symbol;Acc:MGI:1347479]
18_64934227_64938228	1.105038196	0.585166869	-0.9086389018	-0.781566163	-1.73650464428	-1	ENSMUSG00000024589	Nedd4l	neural precursor cell expressed, developmentally down-regulated gene 4-like [Source:MGI Symbol;Acc:MGI:1933754]
16_48775677_48779678	1.344538442	0.062524218	-1.0184872274	-0.388575433	-1.50710068265	5222	ENSMUSG00000030775	Trat1	T cell receptor associated transmembrane adaptor 1 [Source:MGI Symbol;Acc:MGI:1924897]
16_48714759_48718760	0.187306170	1.340254690	-0.7947051516	-0.732855708	-1.50710068265	17429	ENSMUSG00000030775	Trat1	T cell receptor associated transmembrane adaptor 1 [Source:MGI Symbol;Acc:MGI:1924897]
18_56855725_56859726	1.251635855	0.349129802	-0.6773163382	-0.923449319	-1.416164675249	-1	ENSMUSG00000032656	March3	membrane-associated ring finger (C3HC4) 3 [Source:MGI Symbol;Acc:MGI:2443667]
14_101458779_101462780	1.126376938	0.381011216	-0.2793545774	-1.228033577	-1.317265972513	-1	ENSMUSG00000033083	Tbc1d4	TBC1 domain family, member 4 [Source:MGI Symbol;Acc:MGI:2429660]
8_125521387_125525388	1.116307822	0.478762673	-0.4422056755	-1.152864819	-1.317229179521	-1	ENSMUSG00000001995	Sipa1l2	signal-induced proliferation-associated 1 like 2 [Source:MGI Symbol;Acc:MGI:2676970]
X_103843484_103847485	1.408426674	0.006263841	-0.6189698046	-0.795720711	-1.22767156834	23002	ENSMUSG00000033965	Slc16a2	solute carrier family 16 (monocarboxylic acid transporters), member 2 [Source:MGI Symbol;Acc:MGI:1203732]
10_100008755_100012756	0.204962154	1.321409746	-0.6099521270	-0.916419773	-1.206560815897	4373	ENSMUSG00000019966	Kitl	kit ligand [Source:MGI Symbol;Acc:MGI:96974]
3_129611935_129615936	0.873683285	0.798587750	-0.5193627935	-1.152908241	-1.154458123908	-1	ENSMUSG00000041220	Elovl6	ELOVL family member 6, elongation of long chain fatty acids (yeast) [Source:MGI Symbol;Acc:MGI:2156528]
15_3217962_3221963	0.792951102	0.935562602	-0.8964388009	-0.832074903	-1.023069441957	48083	ENSMUSG00000064373	Selenop	selenoprotein P [Source:MGI Symbol;Acc:MGI:894288]
6_58609623_58613624	1.465474107	-0.379300321	-0.7866337685	-0.299540018	-0.905367768779	-1	ENSMUSG00000029802	Abcg2	ATP-binding cassette, sub-family G (WHITE), member 2 [Source:MGI Symbol;Acc:MGI:1347061]
1_136334114_136338115	0.926389073	0.710252324	-0.4322848257	-1.204356571	-0.90182053532	-1	ENSMUSG00000041570	Camsap2	calmodulin regulated spectrin-associated protein family, member 2 [Source:MGI Symbol;Acc:MGI:1922434]
1_136304877_136308878	0.314552181	1.256201682	-0.9967775107	-0.573976353	-0.90182053532	-1	ENSMUSG00000041570	Camsap2	calmodulin regulated spectrin-associated protein family, member 2 [Source:MGI Symbol;Acc:MGI:1922434]
16_84953547_84957548	1.436447540	-0.147548391	-0.8496536556	-0.439245493	-0.881694936168	-1	ENSMUSG00000022892	App	amyloid beta (A4) precursor protein [Source:MGI Symbol;Acc:MGI:88059]
7_74598551_74602552	1.448848040	-0.135640808	-0.7570633371	-0.556143895	-0.835377473512	45272	ENSMUSG00000025790	Slco3a1	solute carrier organic anion transporter family, member 3a1 [Source:MGI Symbol;Acc:MGI:1351867]
7_122930443_122934444	1.130869796	0.379991039	-0.2888524054	-1.222008430	-0.813614588062	32741	ENSMUSG00000030779	Rbbp6	retinoblastoma binding protein 6, ubiquitin ligase [Source:MGI Symbol;Acc:MGI:894835]
13_108646030_108650031	0.877973003	0.663688413	-1.3186998235	-0.222961593	-0.801792220928	-1	ENSMUSG00000021699	Pde4d	phosphodiesterase 4D, cAMP specific [Source:MGI Symbol;Acc:MGI:99555]
13_108525224_108529225	1.258315923	0.304583386	-1.0078816245	-0.555017685	-0.801792220928	-1	ENSMUSG00000021699	Pde4d	phosphodiesterase 4D, cAMP specific [Source:MGI Symbol;Acc:MGI:99555]
13_109556412_109560413	1.341909833	-0.059130047	-1.0732577240	-0.209522062	-0.801792220928	-1	ENSMUSG00000021699	Pde4d	phosphodiesterase 4D, cAMP specific [Source:MGI Symbol;Acc:MGI:99555]
13_108496834_108500835	1.351342868	0.049432165	-0.3918882716	-1.008886761	-0.801792220928	-1	ENSMUSG00000021699	Pde4d	phosphodiesterase 4D, cAMP specific [Source:MGI Symbol;Acc:MGI:99555]
13_109114754_109118755	1.441650826	-0.089995722	-0.6812082609	-0.670446844	-0.801792220928	-1	ENSMUSG00000021699	Pde4d	phosphodiesterase 4D, cAMP specific [Source:MGI Symbol;Acc:MGI:99555]
13_108433940_108437941	0.790724524	0.918982799	-0.6695488101	-1.040158513	-0.801792220928	13506	ENSMUSG00000021699	Pde4d	phosphodiesterase 4D, cAMP specific [Source:MGI Symbol;Acc:MGI:99555]
13_108645033_108649034	0.678786259	0.998695072	-1.0984381431	-0.579043188	-0.801792220928	-1	ENSMUSG00000021699	Pde4d	phosphodiesterase 4D, cAMP specific [Source:MGI Symbol;Acc:MGI:99555]
13_108818231_108822232	0.236035481	1.277279782	-1.0462971203	-0.467018143	-0.801792220928	-1	ENSMUSG00000021699	Pde4d	phosphodiesterase 4D, cAMP specific [Source:MGI Symbol;Acc:MGI:99555]
13_108601909_108605910	0.256012783	1.294353906	-0.9444272294	-0.605939460	-0.801792220928	-1	ENSMUSG00000021699	Pde4d	phosphodiesterase 4D, cAMP specific [Source:MGI Symbol;Acc:MGI:99555]
13_108748472_108752473	0.538041215	1.004902259	-1.2766181605	-0.266325314	-0.801792220928	-1	ENSMUSG00000021699	Pde4d	phosphodiesterase 4D, cAMP specific [Source:MGI Symbol;Acc:MGI:99555]
14_118530259_118534260	1.318554653	0.228305215	-0.8537500065	-0.693109862	-0.798806580884	-1	ENSMUSG00000032849	Abcc4	ATP-binding cassette, sub-family C (CFTR/MRP), member 4 [Source:MGI Symbol;Acc:MGI:2443111]
14_118489177_118493178	0.847937890	0.867698521	-0.6898949162	-1.025741495	-0.798806580884	-1	ENSMUSG00000032849	Abcc4	ATP-binding cassette, sub-family C (CFTR/MRP), member 4 [Source:MGI Symbol;Acc:MGI:2443111]
11_57658997_57662998	1.257397057	0.340848431	-0.6860283867	-0.912217102	-0.776081557948	-1	ENSMUSG00000020520	Galnt10	UDP-N-acetyl-alpha-D-galactosamine:polypeptide N-acetylgalactosaminyltransferase 10 [Source:MGI Symbol;Acc:MGI:1890480]
17_86351691_86355692	1.353441697	0.157860150	-0.7807418496	-0.730559998	-0.709737053856	-1	ENSMUSG00000045038	Prkce	protein kinase C, epsilon [Source:MGI Symbol;Acc:MGI:97599]
15_60830851_60834852	1.061179839	0.582717243	-0.5193438849	-1.124553197	-0.646752323063	-1	ENSMUSG00000072568	Fam84b	family with sequence similarity 84, member B [Source:MGI Symbol;Acc:MGI:3026924]
3_9842369_9846370	0.616732033	1.037105448	-0.5298794501	-1.123958032	-0.630492098447	10191	ENSMUSG00000027508	Pag1	phosphoprotein associated with glycosphingolipid microdomains 1 [Source:MGI Symbol;Acc:MGI:2443160]
15_38336123_38340124	0.923932750	0.796098655	-0.7309397787	-0.989091626	-0.626324465128	36917	ENSMUSG00000037465	Klf10	Kruppel-like factor 10 [Source:MGI Symbol;Acc:MGI:1101353]
2_13222809_13226810	0.876843936	0.852731403	-0.8004509018	-0.929124437	-0.626132052134	-1	ENSMUSG00000026727	Rsu1	Ras suppressor protein 1 [Source:MGI Symbol;Acc:MGI:103040]
4_134821733_134825734	0.674169023	1.036680920	-0.9157782453	-0.795071698	-0.612421494789	-1	ENSMUSG00000028826	Tmem57	transmembrane protein 57 [Source:MGI Symbol;Acc:MGI:1913396]
X_50865671_50869672	1.103186412	0.588511277	-0.7923994262	-0.899298263	-0.610631281695	-1	ENSMUSG00000031112	Stk26	serine/threonine kinase 26 [Source:MGI Symbol;Acc:MGI:1917665]
16_58554454_58558455	0.787236083	0.852173349	-1.2135500478	-0.425859384	-0.575361701771	31712	ENSMUSG00000022747	St3gal6	ST3 beta-galactoside alpha-2,3-sialyltransferase 6 [Source:MGI Symbol;Acc:MGI:1888707]
15_12921873_12925874	1.307201694	0.178304877	-1.0220973534	-0.463409217	-0.537978250226	-1	ENSMUSG00000022191	Drosha	drosha, ribonuclease type III [Source:MGI Symbol;Acc:MGI:1261425]
12_12348001_12352002	1.079540068	0.256027626	-0.0055253766	-1.330042318	-0.537774824108	-1	ENSMUSG00000020589	Fam49a	family with sequence similarity 49, member A [Source:MGI Symbol;Acc:MGI:1261783]
1_46890219_46894220	1.283479807	0.290543489	-0.6655838950	-0.908439401	-0.517577578253	-1	ENSMUSG00000025986	Slc39a10	solute carrier family 39 (zinc transporter), member 10 [Source:MGI Symbol;Acc:MGI:1914515]
14_121684288_121688289	1.246192362	0.322847106	-1.0209852879	-0.548054180	-0.492332706739	-1	ENSMUSG00000025558	Dock9	dedicator of cytokinesis 9 [Source:MGI Symbol;Acc:MGI:106321]
5_9071574_9075575	1.294532397	0.273084240	-0.8860333468	-0.681583290	-0.476139679977	26592	ENSMUSG00000079659	Tmem243	transmembrane protein 243, mitochondrial [Source:MGI Symbol;Acc:MGI:3606159]
6_97434595_97438596	1.440446256	-0.098078665	-0.7563888019	-0.585978789	-0.457367899539	-1	ENSMUSG00000030064	Frmd4b	FERM domain containing 4B [Source:MGI Symbol;Acc:MGI:2141794]
X_85644336_85648337	1.175117481	0.420099364	-1.0893763441	-0.505840500	-0.453308689543	11368	ENSMUSG00000035476	Tab3	TGF-beta activated kinase 1/MAP3K7 binding protein 3 [Source:MGI Symbol;Acc:MGI:1913974]
2_146399430_146403431	0.949697996	0.773239494	-0.9506808605	-0.772256630	-0.445579670578	-1	ENSMUSG00000037110	Ralgapa2	Ral GTPase activating protein, alpha subunit 2 (catalytic) [Source:MGI Symbol;Acc:MGI:3036245]
2_146405603_146409604	1.030526552	0.683100679	-0.8963695411	-0.817257690	-0.445579670578	-1	ENSMUSG00000037110	Ralgapa2	Ral GTPase activating protein, alpha subunit 2 (catalytic) [Source:MGI Symbol;Acc:MGI:3036245]
8_91359043_91363044	1.255658478	0.351382132	-0.8689520417	-0.738088568	-0.442226101962	-1	ENSMUSG00000055932	Fto	fat mass and obesity associated [Source:MGI Symbol;Acc:MGI:1347093]
16_31147047_31151048	1.081237264	0.596562982	-0.6551451838	-1.022655062	-0.434995133494	-1	ENSMUSG00000049076	Acap2	ArfGAP with coiled-coil, ankyrin repeat and PH domains 2 [Source:MGI Symbol;Acc:MGI:1925868]
16_31153562_31157563	0.340066082	1.260945866	-0.8803525538	-0.720659394	-0.434995133494	-1	ENSMUSG00000049076	Acap2	ArfGAP with coiled-coil, ankyrin repeat and PH domains 2 [Source:MGI Symbol;Acc:MGI:1925868]
3_101569039_101573040	1.224671893	0.371977325	-1.0070915393	-0.589557679	-0.424541856896	4678	ENSMUSG00000033161	Atp1a1	ATPase, Na+/K+ transporting, alpha 1 polypeptide [Source:MGI Symbol;Acc:MGI:88105]
18_39100344_39104345	0.838199971	0.855491686	-1.1030284476	-0.590663210	-0.402343014206	-1	ENSMUSG00000036452	Arhgap26	Rho GTPase activating protein 26 [Source:MGI Symbol;Acc:MGI:1918552]
18_64465309_64469310	1.425210115	-0.617446465	-0.0424299388	-0.765333712	-0.386432884821	-1	ENSMUSG00000024588	Fech	ferrochelatase [Source:MGI Symbol;Acc:MGI:95513]
10_44028013_44032014	1.174029881	0.458427781	-1.0150236980	-0.617433964	-0.381003029898	-1	ENSMUSG00000019866	Aim1	absent in melanoma 1 [Source:MGI Symbol;Acc:MGI:109544]
4_88405859_88409860	1.411348217	-0.026845693	-0.8486991774	-0.535803346	-0.365106152891	-1	ENSMUSG00000038368	Focad	focadhesin [Source:MGI Symbol;Acc:MGI:2676921]
4_145128275_145132276	1.423740853	-0.033785226	-0.6409768013	-0.748978826	-0.362636635547	-1	ENSMUSG00000020220	Vps13d	vacuolar protein sorting 13D [Source:MGI Symbol;Acc:MGI:2448530]
14_103711115_103715116	-0.108956503	1.436162897	-0.5138931307	-0.813313263	-0.36179567861	7709	ENSMUSG00000055717	Slain1	SLAIN motif family, member 1 [Source:MGI Symbol;Acc:MGI:2145578]
5_92181557_92185558	1.268752101	0.311799223	-0.6419885978	-0.938562726	-0.326670976017	-1	ENSMUSG00000029407	Uso1	USO1 vesicle docking factor [Source:MGI Symbol;Acc:MGI:1929095]
13_56146898_56150899	1.036880079	0.600991850	-1.1523848130	-0.485487116	-0.322209094524	12038	ENSMUSG00000015937	H2afy	H2A histone family, member Y [Source:MGI Symbol;Acc:MGI:1349392]
2_114151453_114155454	0.557284868	0.940528546	-0.1644765925	-1.333336822	-0.317309317356	-1	ENSMUSG00000040383	Aqr	aquarius [Source:MGI Symbol;Acc:MGI:1276102]
2_62344957_62348958	1.017403146	0.283933539	-1.3709231585	0.069586474	-0.298280345018	-1	ENSMUSG00000035000	Dpp4	dipeptidylpeptidase 4 [Source:MGI Symbol;Acc:MGI:94919]
7_98943229_98947230	1.054675161	0.649478671	-0.9350456428	-0.769108189	-0.295444801786	-1	ENSMUSG00000035354	Uvrag	UV radiation resistance associated gene [Source:MGI Symbol;Acc:MGI:1925860]
4_55339933_55343934	1.029101956	0.616691704	-1.1440837859	-0.501709874	-0.25466255355	7608	ENSMUSG00000028426	Rad23b	RAD23 homolog B, nucleotide excision repair protein [Source:MGI Symbol;Acc:MGI:105128]
17_3122325_3126326	0.586946150	1.103604418	-0.9107386115	-0.779811956	-0.228195450992	-1	ENSMUSG00000046201	Scaf8	SR-related CTD-associated factor 8 [Source:MGI Symbol;Acc:MGI:1925212]
14_120972401_120976402	-0.144176985	1.257267330	-1.1806472478	0.067556903	0.34812635526	25860	ENSMUSG00000030662	Ipo5	importin 5 [Source:MGI Symbol;Acc:MGI:1917822]
15_52703305_52707306	0.197412991	1.333012455	-0.6845750134	-0.845850433	0.370455585055	6638	ENSMUSG00000038622	Med30	mediator complex subunit 30 [Source:MGI Symbol;Acc:MGI:1917040]
8_128431627_128435628	1.246593727	0.370178669	-0.8399721325	-0.776800264	0.379032558866	-1	ENSMUSG00000025810	Nrp1	neuropilin 1 [Source:MGI Symbol;Acc:MGI:106206]
7_55888172_55892173	0.909554215	0.817598495	-0.9433121314	-0.783840579	0.392953474655	-1	ENSMUSG00000030447	Cyfip1	cytoplasmic FMR1 interacting protein 1 [Source:MGI Symbol;Acc:MGI:1338801]
7_55887978_55891979	0.642941303	1.059327836	-0.9394264291	-0.762842710	0.392953474655	-1	ENSMUSG00000030447	Cyfip1	cytoplasmic FMR1 interacting protein 1 [Source:MGI Symbol;Acc:MGI:1338801]
12_111225382_111229383	0.491785662	0.888312974	0.0229411452	-1.403039781	0.397746569718	-1	ENSMUSG00000021277	Traf3	TNF receptor-associated factor 3 [Source:MGI Symbol;Acc:MGI:108041]
4_148996358_149000359	1.322691053	0.038738971	-1.0821137019	-0.279316322	0.441242056263	-1	ENSMUSG00000028975	Pex14	peroxisomal biogenesis factor 14 [Source:MGI Symbol;Acc:MGI:1927868]
9_37574711_37578712	1.087313299	0.596221864	-0.6915611299	-0.991974033	0.443728459192	-1	ENSMUSG00000001942	Siae	sialic acid acetylesterase [Source:MGI Symbol;Acc:MGI:104803]
6_22390150_22394151	0.865300008	0.671430098	-1.3249923112	-0.211737795	0.46527650587	35408	ENSMUSG00000029672	Fam3c	family with sequence similarity 3, member C [Source:MGI Symbol;Acc:MGI:107892]
1_85623133_85627134	0.614961026	1.061316159	-0.6254435692	-1.050833616	0.503229192445	-1	ENSMUSG00000070031	Sp140	Sp140 nuclear body protein [Source:MGI Symbol;Acc:MGI:3702467]
1_155194116_155198117	1.402775098	-0.100320697	-0.3563000507	-0.946154351	0.507267058456	-1	ENSMUSG00000026470	Stx6	syntaxin 6 [Source:MGI Symbol;Acc:MGI:1926235]
7_118497223_118501224	1.336309910	0.102242912	-0.4284971971	-1.010055624	0.518361955515	6749	ENSMUSG00000095115	Itpripl2	inositol 1,4,5-triphosphate receptor interacting protein-like 2 [Source:MGI Symbol;Acc:MGI:2442416]
14_120998647_121002648	1.338856574	0.085858655	-1.0166474629	-0.408067766	0.69319358949	34051	ENSMUSG00000025555	Farp1	FERM, RhoGEF (Arhgef) and pleckstrin domain protein 1 (chondrocyte-derived) [Source:MGI Symbol;Acc:MGI:2446173]
3_142460998_142464999	0.970682647	0.706927319	-0.5641767200	-1.113433246	0.701977875934	30478	ENSMUSG00000105504	Gbp5	guanylate binding protein 5 [Source:MGI Symbol;Acc:MGI:2429943]
6_127470180_127474181	0.308602851	1.139160208	-1.2525919240	-0.195171136	0.776331772419	-1	ENSMUSG00000037997	Parp11	poly (ADP-ribose) polymerase family, member 11 [Source:MGI Symbol;Acc:MGI:2141505]
14_87123960_87127961	1.150356570	0.517424354	-0.7384829228	-0.929298001	0.829237376666	-1	ENSMUSG00000022021	Diaph3	diaphanous related formin 3 [Source:MGI Symbol;Acc:MGI:1927222]
14_86676591_86680592	1.144400115	0.493604425	-1.0483204007	-0.589684140	0.829237376666	-1	ENSMUSG00000022021	Diaph3	diaphanous related formin 3 [Source:MGI Symbol;Acc:MGI:1927222]
9_88364463_88368464	1.479473909	-0.265854395	-0.5618529276	-0.651766586	0.865030781105	-1	ENSMUSG00000032420	Nt5e	5' nucleotidase, ecto [Source:MGI Symbol;Acc:MGI:99782]
6_15713359_15717360	0.860321181	0.831838215	-1.1070307845	-0.585128611	1.054617285021	4800	ENSMUSG00000041390	Mdfic	MyoD family inhibitor domain containing [Source:MGI Symbol;Acc:MGI:104611]
4_119987807_119991808	1.490615797	-0.506754416	-0.3554153066	-0.628446074	1.583496884234	-1	ENSMUSG00000028634	Hivep3	human immunodeficiency virus type I enhancer binding protein 3 [Source:MGI Symbol;Acc:MGI:106589]
5_45694221_45698222	1.145986877	0.149538217	-0.0054387329	-1.290086361	2.112258637332	-1	ENSMUSG00000015880	Ncapg	non-SMC condensin I complex, subunit G [Source:MGI Symbol;Acc:MGI:1930197]
17_31163273_31167274	-0.729071079	-0.945408385	1.1311084169	0.543371048	8.697423673865	-1	ENSMUSG00000024032	Tff1	trefoil factor 1 [Source:MGI Symbol;Acc:MGI:88135]
11_82193189_82197190	-0.798115303	-0.931363700	0.8682617098	0.861217293	6.53131321224	-1	ENSMUSG00000020702	Ccl1	chemokine (C-C motif) ligand 1 [Source:MGI Symbol;Acc:MGI:98258]
11_82177891_82181892	-0.873298444	-0.857865306	0.8271567507	0.904006999	6.53131321224	-1	ENSMUSG00000020702	Ccl1	chemokine (C-C motif) ligand 1 [Source:MGI Symbol;Acc:MGI:98258]
11_82237589_82241590	-0.865112526	-0.834004832	0.6123706099	1.086746748	6.53131321224	-1	ENSMUSG00000020702	Ccl1	chemokine (C-C motif) ligand 1 [Source:MGI Symbol;Acc:MGI:98258]
1_161374297_161378298	-0.805716477	-0.899949686	0.6451518445	1.060514318	4.910722413619	18610	ENSMUSG00000026700	Tnfsf4	tumor necrosis factor (ligand) superfamily, member 4 [Source:MGI Symbol;Acc:MGI:104511]
1_161374086_161378087	-0.737592878	-0.951280189	0.5945599328	1.094313134	4.910722413619	18821	ENSMUSG00000026700	Tnfsf4	tumor necrosis factor (ligand) superfamily, member 4 [Source:MGI Symbol;Acc:MGI:104511]
12_116093725_116097726	-0.680530373	-1.024403123	0.9829993910	0.721934105	4.229939848725	-1	ENSMUSG00000011171	Vipr2	vasoactive intestinal peptide receptor 2 [Source:MGI Symbol;Acc:MGI:107166]
12_116093995_116097996	-0.651589792	-1.048208234	0.9764564594	0.723341567	4.229939848725	-1	ENSMUSG00000011171	Vipr2	vasoactive intestinal peptide receptor 2 [Source:MGI Symbol;Acc:MGI:107166]
12_116096449_116100450	-1.063200172	-0.642683015	0.8251458029	0.880737384	4.229939848725	-1	ENSMUSG00000011171	Vipr2	vasoactive intestinal peptide receptor 2 [Source:MGI Symbol;Acc:MGI:107166]
9_120089707_120093708	-0.758681505	-0.966233637	0.9020101233	0.822905019	4.10960589529	-1	ENSMUSG00000042262	Ccr8	chemokine (C-C motif) receptor 8 [Source:MGI Symbol;Acc:MGI:1201402]
2_118615484_118619485	-0.832732722	-0.883225173	1.0226206143	0.693337281	3.272701484181	-1	ENSMUSG00000040084	Bub1b	BUB1B, mitotic checkpoint serine/threonine kinase [Source:MGI Symbol;Acc:MGI:1333889]
1_153743653_153747654	-0.810466246	-0.918638000	0.8179262659	0.911177980	3.117233601936	-1	ENSMUSG00000026475	Rgs16	regulator of G-protein signaling 16 [Source:MGI Symbol;Acc:MGI:108407]
4_156011868_156015869	-0.722197162	-0.998685969	0.8474373202	0.873445810	3.077266897855	-1	ENSMUSG00000029075	Tnfrsf4	tumor necrosis factor receptor superfamily, member 4 [Source:MGI Symbol;Acc:MGI:104512]
17_27656976_27660977	-0.819138934	-0.908635626	0.9373387722	0.790435787	3.004818087497	-1	ENSMUSG00000040276	Pacsin1	protein kinase C and casein kinase substrate in neurons 1 [Source:MGI Symbol;Acc:MGI:1345181]
17_27653717_27657718	-0.600670227	-1.081841000	0.6778644954	1.004646731	3.004818087497	-1	ENSMUSG00000040276	Pacsin1	protein kinase C and casein kinase substrate in neurons 1 [Source:MGI Symbol;Acc:MGI:1345181]
6_124899634_124903635	-0.860983580	-0.869212222	0.9216161795	0.808579622	2.954545022068	2225	ENSMUSG00000030124	Lag3	lymphocyte-activation gene 3 [Source:MGI Symbol;Acc:MGI:106588]
6_124899277_124903278	-0.895087196	-0.835935670	0.8354250123	0.895597854	2.954545022068	2582	ENSMUSG00000030124	Lag3	lymphocyte-activation gene 3 [Source:MGI Symbol;Acc:MGI:106588]
X_166224957_166228958	-0.885432914	-0.835498948	0.9967502387	0.724181624	2.878378859516	11452	ENSMUSG00000031342	Gpm6b	glycoprotein m6b [Source:MGI Symbol;Acc:MGI:107672]
X_166231721_166235722	-0.912415497	-0.804094538	0.7037775358	1.012732499	2.878378859516	4688	ENSMUSG00000031342	Gpm6b	glycoprotein m6b [Source:MGI Symbol;Acc:MGI:107672]
4_63821384_63825385	-0.567271951	-1.111502010	0.7097243200	0.969049641	2.574577369846	7422	ENSMUSG00000028362	Tnfsf8	tumor necrosis factor (ligand) superfamily, member 8 [Source:MGI Symbol;Acc:MGI:88328]
4_63840529_63844530	-0.496051016	-1.159607406	0.9668285790	0.688829843	2.574577369846	-1	ENSMUSG00000028362	Tnfsf8	tumor necrosis factor (ligand) superfamily, member 8 [Source:MGI Symbol;Acc:MGI:88328]
9_54549281_54553282	-0.779625342	-0.911365855	0.5887165191	1.102274678	2.52857857294	-1	ENSMUSG00000037493	Cib2	calcium and integrin binding family member 2 [Source:MGI Symbol;Acc:MGI:1929293]
6_145000305_145004306	-0.718935728	-0.978178519	0.6409519453	1.056162302	2.492262824788	-1	ENSMUSG00000030268	Bcat1	branched chain aminotransferase 1, cytosolic [Source:MGI Symbol;Acc:MGI:104861]
7_84368899_84372900	-0.781438382	-0.946202210	0.8928411967	0.834799395	2.418103105883	-1	ENSMUSG00000015709	Arnt2	aryl hydrocarbon receptor nuclear translocator 2 [Source:MGI Symbol;Acc:MGI:107188]
4_150938160_150942161	-0.865655740	-0.865994599	0.8394903383	0.892160001	2.381366805618	-1	ENSMUSG00000028965	Tnfrsf9	tumor necrosis factor receptor superfamily, member 9 [Source:MGI Symbol;Acc:MGI:1101059]
8_34819627_34823628	-0.961022976	-0.765066787	0.8364486754	0.889641088	2.357011076831	1234	ENSMUSG00000031530	Dusp4	dual specificity phosphatase 4 [Source:MGI Symbol;Acc:MGI:2442191]
8_34796217_34800218	-0.921679690	-0.786624275	1.0446481511	0.663655814	2.357011076831	8578	ENSMUSG00000031530	Dusp4	dual specificity phosphatase 4 [Source:MGI Symbol;Acc:MGI:2442191]
17_34857571_34861572	-1.051729346	-0.607709471	0.5579787342	1.101460083	2.229883915457	-1	ENSMUSG00000090231	Cfb	complement factor B [Source:MGI Symbol;Acc:MGI:105975]
1_94034951_94038952	-0.716065088	-0.951433903	0.5241143257	1.143384665	2.101417287926	852	ENSMUSG00000026285	Pdcd1	programmed cell death 1 [Source:MGI Symbol;Acc:MGI:104879]
19_11405677_11409678	-0.790791616	-0.803484645	1.2757834312	0.318492829	2.08922838382	-1	ENSMUSG00000024675	Ms4a4c	membrane-spanning 4-domains, subfamily A, member 4C [Source:MGI Symbol;Acc:MGI:1927656]
6_72547452_72551453	-0.420828224	-1.213657788	0.7330820946	0.901403917	2.030311942159	-1	ENSMUSG00000056737	Capg	capping protein (actin filament), gelsolin-like [Source:MGI Symbol;Acc:MGI:1098259]
7_44585079_44589080	-0.482456120	-1.144365727	1.0726294746	0.554192372	1.976832875314	-1	ENSMUSG00000002204	Napsa	napsin A aspartic peptidase [Source:MGI Symbol;Acc:MGI:109365]
7_130629839_130633840	-0.679344624	-1.030665226	0.9391275395	0.770882311	1.902196654983	-1	ENSMUSG00000030852	Tacc2	transforming, acidic coiled-coil containing protein 2 [Source:MGI Symbol;Acc:MGI:1928899]
7_130603289_130607290	-0.835072067	-0.749080156	1.2854139424	0.298738280	1.902196654983	-1	ENSMUSG00000030852	Tacc2	transforming, acidic coiled-coil containing protein 2 [Source:MGI Symbol;Acc:MGI:1928899]
4_6894263_6898264	-0.820100769	-0.895798430	0.6954305700	1.020468629	1.858789057655	-1	ENSMUSG00000041272	Tox	thymocyte selection-associated high mobility group box [Source:MGI Symbol;Acc:MGI:2181659]
4_124926375_124930376	-0.697112759	-0.993354704	0.6233777940	1.067089668	1.823002447519	-1	ENSMUSG00000028873	Cdca8	cell division cycle associated 8 [Source:MGI Symbol;Acc:MGI:1196274]
2_83740555_83744556	-1.031875588	-0.670935017	0.7185576567	0.984252949	1.81797685086	-1	ENSMUSG00000027087	Itgav	integrin alpha V [Source:MGI Symbol;Acc:MGI:96608]
2_83764137_83768138	-0.528172931	-0.980982279	0.1978315228	1.311323687	1.81797685086	-1	ENSMUSG00000027087	Itgav	integrin alpha V [Source:MGI Symbol;Acc:MGI:96608]
7_30592534_30596535	-0.821259515	-0.848499389	1.1600979903	0.509660914	1.772033819061	-1	ENSMUSG00000006310	Zbtb32	zinc finger and BTB domain containing 32 [Source:MGI Symbol;Acc:MGI:1891838]
5_143628989_143632990	-0.800292059	-0.917146813	1.0063273700	0.711111502	1.733397301324	-1	ENSMUSG00000018001	Cyth3	cytohesin 3 [Source:MGI Symbol;Acc:MGI:1335107]
5_143667949_143671950	-0.664511765	-1.038519652	0.9734645566	0.729566860	1.733397301324	-1	ENSMUSG00000018001	Cyth3	cytohesin 3 [Source:MGI Symbol;Acc:MGI:1335107]
5_143681887_143685888	-0.832449324	-0.884749553	1.0164923767	0.700706500	1.733397301324	-1	ENSMUSG00000018001	Cyth3	cytohesin 3 [Source:MGI Symbol;Acc:MGI:1335107]
5_143653089_143657090	-0.926914026	-0.802916063	0.8646743488	0.865155740	1.733397301324	-1	ENSMUSG00000018001	Cyth3	cytohesin 3 [Source:MGI Symbol;Acc:MGI:1335107]
5_143636647_143640648	-1.102594407	-0.589241303	0.7914833850	0.900352326	1.733397301324	-1	ENSMUSG00000018001	Cyth3	cytohesin 3 [Source:MGI Symbol;Acc:MGI:1335107]
5_143694601_143698602	-0.963966472	-0.745124873	0.6886225698	1.020468775	1.733397301324	-1	ENSMUSG00000018001	Cyth3	cytohesin 3 [Source:MGI Symbol;Acc:MGI:1335107]
5_143654545_143658546	-0.574990263	-1.114510286	0.8495962613	0.839904288	1.733397301324	-1	ENSMUSG00000018001	Cyth3	cytohesin 3 [Source:MGI Symbol;Acc:MGI:1335107]
1_69553775_69557776	-0.635888347	-1.057788147	0.7011326997	0.992543794	1.719460888363	-1	ENSMUSG00000025997	Ikzf2	IKAROS family zinc finger 2 [Source:MGI Symbol;Acc:MGI:1342541]
1_69701843_69705844	-0.680321182	-1.032477697	0.8099618695	0.902837009	1.719460888363	16099	ENSMUSG00000025997	Ikzf2	IKAROS family zinc finger 2 [Source:MGI Symbol;Acc:MGI:1342541]
10_120195227_120199228	-0.795745900	-0.931095624	0.9299736590	0.796867865	1.671178318615	-1	ENSMUSG00000020227	Irak3	interleukin-1 receptor-associated kinase 3 [Source:MGI Symbol;Acc:MGI:1921164]
5_53656052_53660053	-0.528441371	-1.138222466	0.9680819873	0.698581850	1.663290929735	191	ENSMUSG00000039191	Rbpj	recombination signal binding protein for immunoglobulin kappa J region [Source:MGI Symbol;Acc:MGI:96522]
11_99158945_99162946	-0.760650694	-0.952906804	0.7063801192	1.007177379	1.587393097671	5369	ENSMUSG00000037944	Ccr7	chemokine (C-C motif) receptor 7 [Source:MGI Symbol;Acc:MGI:103011]
4_119783155_119787156	-0.836163822	-0.870463759	0.6449462552	1.061681325	1.583496884234	-1	ENSMUSG00000028634	Hivep3	human immunodeficiency virus type I enhancer binding protein 3 [Source:MGI Symbol;Acc:MGI:106589]
16_10895630_10899631	-0.363705006	-1.221505023	0.5484752032	1.036734826	1.580384314611	4165	ENSMUSG00000037991	Rmi2	RecQ mediated genome instability 2 [Source:MGI Symbol;Acc:MGI:2685383]
5_113626367_113630368	-0.534341376	-1.117283996	1.0518907511	0.599734620	1.539662841326	-1	ENSMUSG00000042190	Cmklr1	chemokine-like receptor 1 [Source:MGI Symbol;Acc:MGI:109603]
10_13383099_13387100	-0.870087808	-0.861736130	0.8465344692	0.885289468	1.507198851146	-1	ENSMUSG00000062866	Phactr2	phosphatase and actin regulator 2 [Source:MGI Symbol;Acc:MGI:2446138]
6_52985651_52989652	-0.833275734	-0.888909766	0.7335593610	0.988626139	1.475403300387	-1	ENSMUSG00000063568	Jazf1	JAZF zinc finger 1 [Source:MGI Symbol;Acc:MGI:2141450]
6_52985823_52989824	-0.825224458	-0.898101164	0.7444167128	0.978908909	1.475403300387	-1	ENSMUSG00000063568	Jazf1	JAZF zinc finger 1 [Source:MGI Symbol;Acc:MGI:2141450]
6_112819128_112823129	-0.764173428	-0.934228797	1.0738903067	0.624511918	1.332256843176	-1	ENSMUSG00000030257	Srgap3	SLIT-ROBO Rho GTPase activating protein 3 [Source:MGI Symbol;Acc:MGI:2152938]
6_112836031_112840032	-0.964085187	-0.749060126	1.0015127284	0.711632584	1.332256843176	-1	ENSMUSG00000030257	Srgap3	SLIT-ROBO Rho GTPase activating protein 3 [Source:MGI Symbol;Acc:MGI:2152938]
17_73245059_73249060	-0.783764890	-0.936368761	0.9815086825	0.738624969	1.312411319713	3192	ENSMUSG00000054469	Lclat1	lysocardiolipin acyltransferase 1 [Source:MGI Symbol;Acc:MGI:2684937]
17_73220271_73224272	-0.888303649	-0.831997990	0.9997522265	0.720549413	1.312411319713	-1	ENSMUSG00000054469	Lclat1	lysocardiolipin acyltransferase 1 [Source:MGI Symbol;Acc:MGI:2684937]
17_46369714_46373715	-0.634583937	-0.979332881	0.3971739629	1.216742856	1.310317935008	11515	ENSMUSG00000015597	Zfp318	zinc finger protein 318 [Source:MGI Symbol;Acc:MGI:1889348]
10_12975930_12979931	-0.925068927	-0.799608819	0.9561912906	0.768486455	1.308948778168	13133	ENSMUSG00000039232	Stx11	syntaxin 11 [Source:MGI Symbol;Acc:MGI:1921982]
3_27417973_27421974	-0.707470344	-0.979178514	1.0865352067	0.600113651	1.183607244393	-1	ENSMUSG00000039286	Fndc3b	fibronectin type III domain containing 3B [Source:MGI Symbol;Acc:MGI:1919257]
8_94826111_94830112	-0.596263315	-1.096780414	0.7819298883	0.911113841	1.16343822959	-1	ENSMUSG00000031781	Ciapin1	cytokine induced apoptosis inhibitor 1 [Source:MGI Symbol;Acc:MGI:1922083]
16_45330763_45334764	-0.865810309	-0.832297939	0.6083605033	1.089747745	1.145625560551	48870	ENSMUSG00000022661	Cd200	CD200 antigen [Source:MGI Symbol;Acc:MGI:1196990]
1_52125307_52129308	-0.494725562	-1.103073778	1.1608343969	0.436964943	1.123406146109	-1	ENSMUSG00000026104	Stat1	signal transducer and activator of transcription 1 [Source:MGI Symbol;Acc:MGI:103063]
17_56476375_56480376	-0.804828388	-0.910053773	0.6936684005	1.021213761	1.077122845104	1393	ENSMUSG00000013236	Ptprs	protein tyrosine phosphatase, receptor type, S [Source:MGI Symbol;Acc:MGI:97815]
5_113112353_113116354	-0.900507503	-0.830317549	0.8952564811	0.835568571	1.059439328735	-1	ENSMUSG00000051339	2900026A02Rik	RIKEN cDNA 2900026A02 gene [Source:MGI Symbol;Acc:MGI:1920194]
5_113106571_113110572	-0.931686909	-0.791793256	0.7621634725	0.961316693	1.059439328735	-1	ENSMUSG00000051339	2900026A02Rik	RIKEN cDNA 2900026A02 gene [Source:MGI Symbol;Acc:MGI:1920194]
6_15708847_15712848	-0.836336725	-0.895148083	0.8764888486	0.854995959	1.054617285021	9312	ENSMUSG00000041390	Mdfic	MyoD family inhibitor domain containing [Source:MGI Symbol;Acc:MGI:104611]
11_90258043_90262044	-0.512273263	-1.157908920	0.8029291822	0.867253000	1.050356549382	-1	ENSMUSG00000003948	Mmd	monocyte to macrophage differentiation-associated [Source:MGI Symbol;Acc:MGI:1914718]
1_43198061_43202062	-0.699746945	-1.006714702	0.9961889392	0.710272708	1.028201938642	2578	ENSMUSG00000008136	Fhl2	four and a half LIM domains 2 [Source:MGI Symbol;Acc:MGI:1338762]
1_43189268_43193269	-0.771690725	-0.943670315	0.7114820000	1.003879040	1.028201938642	-1	ENSMUSG00000008136	Fhl2	four and a half LIM domains 2 [Source:MGI Symbol;Acc:MGI:1338762]
16_36600815_36604816	-0.754432169	-0.928744995	0.5661596869	1.117017477	1.013428301061	552	ENSMUSG00000022901	Cd86	CD86 antigen [Source:MGI Symbol;Acc:MGI:101773]
19_4228663_4232664	-0.801021376	-0.887621181	0.5753077542	1.113334803	0.989689211231	734	ENSMUSG00000024854	Pold4	polymerase (DNA-directed), delta 4 [Source:MGI Symbol;Acc:MGI:1916995]
15_80007902_80011903	-0.554036588	-1.105790970	1.0452693351	0.614558222	0.979286088344	-1	ENSMUSG00000000489	Pdgfb	platelet derived growth factor, B polypeptide [Source:MGI Symbol;Acc:MGI:97528]
9_70240619_70244620	-0.782160252	-0.895358855	1.1383615257	0.539157581	0.973596219802	-1	ENSMUSG00000032220	Myo1e	myosin IE [Source:MGI Symbol;Acc:MGI:106621]
2_30501891_30505892	-0.841020433	-0.888703067	0.8060408602	0.923682641	0.972276634839	29173	ENSMUSG00000089762	Ier5l	immediate early response 5-like [Source:MGI Symbol;Acc:MGI:1919750]
14_56291362_56295363	-0.768532185	-0.957831924	0.8927604999	0.833603609	0.965123462467	30603	ENSMUSG00000015437	Gzmb	granzyme B [Source:MGI Symbol;Acc:MGI:109267]
13_63213203_63217204	-0.677407361	-1.013626551	0.6407211574	1.050312754	0.902819526381	-1	ENSMUSG00000021458	2010111I01Rik	RIKEN cDNA 2010111I01 gene [Source:MGI Symbol;Acc:MGI:1919311]
11_118361377_118365378	-0.662002864	-1.046191747	0.7897909233	0.918403688	0.902447231926	7138	ENSMUSG00000017466	Timp2	tissue inhibitor of metalloproteinase 2 [Source:MGI Symbol;Acc:MGI:98753]
9_31118783_31122784	-0.700296833	-0.995888834	1.0471743073	0.649011360	0.877493264508	-1	ENSMUSG00000031995	St14	suppression of tumorigenicity 14 (colon carcinoma) [Source:MGI Symbol;Acc:MGI:1338881]
7_25705883_25709884	-0.739170305	-0.982844297	0.8111214121	0.910893190	0.869105845747	2307	ENSMUSG00000002603	Tgfb1	transforming growth factor, beta 1 [Source:MGI Symbol;Acc:MGI:98725]
9_58253067_58257068	-0.541760973	-1.135099570	0.7606055422	0.916255000	0.866480521635	-1	ENSMUSG00000032333	Stoml1	stomatin-like 1 [Source:MGI Symbol;Acc:MGI:1916356]
9_88307407_88311408	-0.742242393	-0.865598415	0.3526779070	1.255162901	0.865030781105	17288	ENSMUSG00000032420	Nt5e	5' nucleotidase, ecto [Source:MGI Symbol;Acc:MGI:99782]
5_86077085_86081086	-0.856257668	-0.873808241	0.9229895629	0.807076347	0.826772741954	-1	ENSMUSG00000029254	Stap1	signal transducing adaptor family member 1 [Source:MGI Symbol;Acc:MGI:1926193]
3_98355251_98359252	-0.524888450	-1.146682493	0.9149582783	0.756612665	0.781996834473	16762	ENSMUSG00000053398	Phgdh	3-phosphoglycerate dehydrogenase [Source:MGI Symbol;Acc:MGI:1355330]
7_46987490_46991491	-0.612079848	-0.987211197	0.3684226165	1.230868428	0.759524234978	404	ENSMUSG00000049516	Spty2d1	SPT2, Suppressor of Ty, domain containing 1 (S. cerevisiae) [Source:MGI Symbol;Acc:MGI:2142062]
7_46997115_47001116	-0.955718589	-0.748305202	0.6586304584	1.045393333	0.759524234978	-1	ENSMUSG00000049516	Spty2d1	SPT2, Suppressor of Ty, domain containing 1 (S. cerevisiae) [Source:MGI Symbol;Acc:MGI:2142062]
X_71462470_71466471	-0.805204544	-0.857832073	1.1727838810	0.490252736	0.742969173314	-1	ENSMUSG00000035776	Cd99l2	CD99 antigen-like 2 [Source:MGI Symbol;Acc:MGI:2177151]
X_71462655_71466656	-0.795630478	-0.838840538	1.2219396852	0.412531331	0.742969173314	-1	ENSMUSG00000035776	Cd99l2	CD99 antigen-like 2 [Source:MGI Symbol;Acc:MGI:2177151]
4_62689865_62693866	-0.716290933	-0.982555564	0.6513422606	1.047504236	0.740035426338	-1	ENSMUSG00000059810	Rgs3	regulator of G-protein signaling 3 [Source:MGI Symbol;Acc:MGI:1354734]
5_135477391_135481392	-0.683444558	-0.996617476	0.5867002838	1.093361751	0.732499994176	-1	ENSMUSG00000039959	Hip1	huntingtin interacting protein 1 [Source:MGI Symbol;Acc:MGI:1099804]
10_60744864_60748865	-0.918781130	-0.799453894	1.0015059027	0.716729121	0.727629970641	-1	ENSMUSG00000020100	Slc29a3	solute carrier family 29 (nucleoside transporters), member 3 [Source:MGI Symbol;Acc:MGI:1918529]
11_5880757_5884758	-0.569577396	-1.087271801	0.5826126877	1.074236509	0.721018646667	3966	ENSMUSG00000020471	Pold2	polymerase (DNA directed), delta 2, regulatory subunit [Source:MGI Symbol;Acc:MGI:1097163]
2_167373349_167377350	-0.689779981	-0.964865012	1.1622210343	0.492423958	0.719373655374	25667	ENSMUSG00000017929	B4galt5	UDP-Gal:betaGlcNAc beta 1,4-galactosyltransferase, polypeptide 5 [Source:MGI Symbol;Acc:MGI:1927169]
9_41127498_41131499	-0.595505149	-1.055372322	0.5348663113	1.116011160	0.714518960541	-1	ENSMUSG00000032020	Ubash3b	ubiquitin associated and SH3 domain containing, B [Source:MGI Symbol;Acc:MGI:1920078]
2_68352335_68356336	-0.895534513	-0.827277520	0.7397729859	0.983039048	0.71073055724	-1	ENSMUSG00000027030	Stk39	serine/threonine kinase 39 [Source:MGI Symbol;Acc:MGI:1858416]
2_32583512_32587513	-0.821004541	-0.909810416	0.8524393766	0.878375580	0.70386839817	1081	ENSMUSG00000079442	St6galnac4	ST6 (alpha-N-acetyl-neuraminyl-2,3-beta-galactosyl-1,3)-N-acetylgalactosaminide alpha-2,6-sialyltransferase 4 [Source:MGI Symbol;Acc:MGI:1341894]
14_121098079_121102080	-0.858153052	-0.873738213	0.8512623652	0.880628900	0.69319358949	-1	ENSMUSG00000025555	Farp1	FERM, RhoGEF (Arhgef) and pleckstrin domain protein 1 (chondrocyte-derived) [Source:MGI Symbol;Acc:MGI:2446173]
9_14374093_14378094	-0.841290831	-0.885886213	0.7745237050	0.952653339	0.69292088456	-1	ENSMUSG00000037419	Endod1	endonuclease domain containing 1 [Source:MGI Symbol;Acc:MGI:1919196]
2_10164795_10168796	-0.477148612	-1.181705716	0.8284366873	0.830417641	0.686135482295	-1	ENSMUSG00000025780	Itih5	inter-alpha (globulin) inhibitor H5 [Source:MGI Symbol;Acc:MGI:1925751]
7_66349293_66353294	-0.615750170	-1.072158844	0.9969393464	0.690969667	0.661221120715	-1	ENSMUSG00000015133	Lrrk1	leucine-rich repeat kinase 1 [Source:MGI Symbol;Acc:MGI:2142227]
7_66341217_66345218	-0.522846817	-1.137247997	0.6637031794	0.996391634	0.661221120715	-1	ENSMUSG00000015133	Lrrk1	leucine-rich repeat kinase 1 [Source:MGI Symbol;Acc:MGI:2142227]
6_87026950_87030951	-0.780858859	-0.947110414	0.8762809823	0.851688291	0.655474121761	-1	ENSMUSG00000029993	Nfu1	NFU1 iron-sulfur cluster scaffold [Source:MGI Symbol;Acc:MGI:1913290]
12_3860263_3864264	-0.954998998	-0.756692225	1.0146699937	0.697021229	0.625936494054	-1	ENSMUSG00000020661	Dnmt3a	DNA methyltransferase 3A [Source:MGI Symbol;Acc:MGI:1261827]
9_58241011_58245012	-0.798202502	-0.931099215	0.8831549843	0.846146732	0.622815428956	-1	ENSMUSG00000036986	Pml	promyelocytic leukemia [Source:MGI Symbol;Acc:MGI:104662]
3_68925783_68929784	-0.873756624	-0.815209228	1.1143722112	0.574593641	0.571157857026	-1	ENSMUSG00000027778	Ift80	intraflagellar transport 80 [Source:MGI Symbol;Acc:MGI:1915509]
5_134578997_134582998	-0.521773937	-1.139128675	0.9898863664	0.671016246	0.565067984547	-1	ENSMUSG00000023104	Rfc2	replication factor C (activator 1) 2 [Source:MGI Symbol;Acc:MGI:1341868]
8_79153613_79157614	-0.926746816	-0.797497127	0.9586364314	0.765607512	0.560248381229	-1	ENSMUSG00000071064	Zfp827	zinc finger protein 827 [Source:MGI Symbol;Acc:MGI:2444807]
8_79148743_79152744	-0.811878536	-0.905582900	0.7071788101	1.010282626	0.560248381229	-1	ENSMUSG00000071064	Zfp827	zinc finger protein 827 [Source:MGI Symbol;Acc:MGI:2444807]
11_79675642_79679643	-1.050297154	-0.633400165	0.6440333562	1.039663963	0.554704193877	-1	ENSMUSG00000017639	Rab11fip4	RAB11 family interacting protein 4 (class II) [Source:MGI Symbol;Acc:MGI:2442920]
11_79676723_79680724	-0.708866160	-1.007475402	0.9274091467	0.788932415	0.554704193877	-1	ENSMUSG00000017639	Rab11fip4	RAB11 family interacting protein 4 (class II) [Source:MGI Symbol;Acc:MGI:2442920]
11_98525319_98529320	-0.608075467	-1.088287772	0.7888106179	0.907552621	0.54752376219	-1	ENSMUSG00000018168	Ikzf3	IKAROS family zinc finger 3 [Source:MGI Symbol;Acc:MGI:1342542]
11_98491470_98495471	-0.664499801	-1.046361486	0.8507145810	0.860146706	0.54752376219	-1	ENSMUSG00000018168	Ikzf3	IKAROS family zinc finger 3 [Source:MGI Symbol;Acc:MGI:1342542]
11_98537919_98541920	-0.656653155	-1.050713971	0.9139145010	0.793452626	0.54752376219	-1	ENSMUSG00000018168	Ikzf3	IKAROS family zinc finger 3 [Source:MGI Symbol;Acc:MGI:1342542]
15_83408833_83412834	-0.884699739	-0.846224027	0.9052282365	0.825695530	0.543078558116	-1	ENSMUSG00000016664	Pacsin2	protein kinase C and casein kinase substrate in neurons 2 [Source:MGI Symbol;Acc:MGI:1345153]
15_83410839_83414840	-0.760665698	-0.964646495	0.8979672345	0.827344959	0.543078558116	-1	ENSMUSG00000016664	Pacsin2	protein kinase C and casein kinase substrate in neurons 2 [Source:MGI Symbol;Acc:MGI:1345153]
3_135638579_135642580	-0.748849426	-0.971008694	0.9532314628	0.766626657	0.533061097531	-1	ENSMUSG00000028163	Nfkb1	nuclear factor of kappa light polypeptide gene enhancer in B cells 1, p105 [Source:MGI Symbol;Acc:MGI:97312]
13_45827575_45831576	-0.672416407	-1.033916237	0.9606089647	0.745723680	0.52858027436	-1	ENSMUSG00000046876	Atxn1	ataxin 1 [Source:MGI Symbol;Acc:MGI:104783]
13_45831207_45835208	-0.925456803	-0.804470820	0.8609878874	0.868939735	0.52858027436	-1	ENSMUSG00000046876	Atxn1	ataxin 1 [Source:MGI Symbol;Acc:MGI:104783]
13_45835763_45839764	-0.670423696	-1.006849972	1.0937463421	0.583527326	0.52858027436	-1	ENSMUSG00000046876	Atxn1	ataxin 1 [Source:MGI Symbol;Acc:MGI:104783]
13_45825727_45829728	-0.734534447	-0.979724131	0.7321122224	0.982146357	0.52858027436	-1	ENSMUSG00000046876	Atxn1	ataxin 1 [Source:MGI Symbol;Acc:MGI:104783]
13_45825597_45829598	-0.711579995	-0.994720155	0.6974972168	1.008802933	0.52858027436	-1	ENSMUSG00000046876	Atxn1	ataxin 1 [Source:MGI Symbol;Acc:MGI:104783]
2_31178313_31182314	-0.693573549	-1.001633859	1.0461248185	0.649082590	0.519292040236	-1	ENSMUSG00000000194	Gpr107	G protein-coupled receptor 107 [Source:MGI Symbol;Acc:MGI:2139054]
2_31162899_31166900	-1.024533487	-0.626920377	0.5145581335	1.136895731	0.519292040236	-1	ENSMUSG00000000194	Gpr107	G protein-coupled receptor 107 [Source:MGI Symbol;Acc:MGI:2139054]
2_31162990_31166991	-0.974509778	-0.684702601	0.5094342184	1.149778160	0.519292040236	-1	ENSMUSG00000000194	Gpr107	G protein-coupled receptor 107 [Source:MGI Symbol;Acc:MGI:2139054]
19_6284195_6288196	-0.687282875	-0.873458927	1.3032256931	0.257516108	0.497781110924	-1	ENSMUSG00000024772	Ehd1	EH-domain containing 1 [Source:MGI Symbol;Acc:MGI:1341878]
4_137877791_137881792	-0.751849912	-0.960696942	1.0068966821	0.705650173	0.492962456844	-1	ENSMUSG00000057530	Ece1	endothelin converting enzyme 1 [Source:MGI Symbol;Acc:MGI:1101357]
4_137888781_137892782	-0.935844481	-0.793253377	0.8697683640	0.859329494	0.492962456844	-1	ENSMUSG00000057530	Ece1	endothelin converting enzyme 1 [Source:MGI Symbol;Acc:MGI:1101357]
4_137888449_137892450	-0.884716698	-0.844145902	0.7929781179	0.935884482	0.492962456844	-1	ENSMUSG00000057530	Ece1	endothelin converting enzyme 1 [Source:MGI Symbol;Acc:MGI:1101357]
4_137896943_137900944	-0.703551960	-0.998817735	0.6803830874	1.021986608	0.492962456844	-1	ENSMUSG00000057530	Ece1	endothelin converting enzyme 1 [Source:MGI Symbol;Acc:MGI:1101357]
4_137858171_137862172	-0.635756332	-1.068656509	0.8774610144	0.826951826	0.492962456844	1564	ENSMUSG00000057530	Ece1	endothelin converting enzyme 1 [Source:MGI Symbol;Acc:MGI:1101357]
4_137862995_137866996	-0.701095572	-1.016351975	0.8771713095	0.840276238	0.492962456844	-1	ENSMUSG00000057530	Ece1	endothelin converting enzyme 1 [Source:MGI Symbol;Acc:MGI:1101357]
4_137873341_137877342	-0.705356011	-1.012234357	0.8961861560	0.821404212	0.492962456844	-1	ENSMUSG00000057530	Ece1	endothelin converting enzyme 1 [Source:MGI Symbol;Acc:MGI:1101357]
2_157168496_157172497	-0.773778149	-0.949833588	0.7791474654	0.944464271	0.488948808126	-1	ENSMUSG00000027641	Rbl1	retinoblastoma-like 1 (p107) [Source:MGI Symbol;Acc:MGI:103300]
9_73051442_73055443	-0.578186620	-1.100072569	0.9928560098	0.685403180	0.487923855472	-1	ENSMUSG00000032202	Rab27a	RAB27A, member RAS oncogene family [Source:MGI Symbol;Acc:MGI:1861441]
16_52228222_52232223	-0.656548719	-0.810758137	1.3798423781	0.087464478	0.482846316272	18272	ENSMUSG00000022636	Alcam	activated leukocyte cell adhesion molecule [Source:MGI Symbol;Acc:MGI:1313266]
10_79895791_79899792	-0.790378246	-0.920141307	1.0365104771	0.674009076	0.471631860729	-1	ENSMUSG00000013833	Med16	mediator complex subunit 16 [Source:MGI Symbol;Acc:MGI:2158394]
10_79895411_79899412	-0.836497887	-0.882023880	1.0103347531	0.708187014	0.471631860729	-1	ENSMUSG00000013833	Med16	mediator complex subunit 16 [Source:MGI Symbol;Acc:MGI:2158394]
1_173417379_173421380	-0.842759257	-0.867299414	1.0491919382	0.660866733	0.469140665227	-1	ENSMUSG00000037860	Aim2	absent in melanoma 2 [Source:MGI Symbol;Acc:MGI:2686159]
6_22383327_22387328	-0.858456141	-0.873369752	0.8476391018	0.884186792	0.46527650587	28585	ENSMUSG00000029672	Fam3c	family with sequence similarity 3, member C [Source:MGI Symbol;Acc:MGI:107892]
4_128778117_128782118	-0.801433868	-0.838092350	0.4252495754	1.214276643	0.464371641889	-1	ENSMUSG00000028799	Zfp362	zinc finger protein 362 [Source:MGI Symbol;Acc:MGI:2652839]
4_128785400_128789401	-0.742252267	-0.981410801	0.8479170741	0.875745994	0.464371641889	-1	ENSMUSG00000028799	Zfp362	zinc finger protein 362 [Source:MGI Symbol;Acc:MGI:2652839]
4_128783491_128787492	-0.692690540	-1.023243777	0.8796085490	0.836325768	0.464371641889	-1	ENSMUSG00000028799	Zfp362	zinc finger protein 362 [Source:MGI Symbol;Acc:MGI:2652839]
5_113973325_113977326	-0.643293101	-1.052609981	0.9896247269	0.706278355	0.436586831327	-1	ENSMUSG00000042121	Ssh1	slingshot homolog 1 (Drosophila) [Source:MGI Symbol;Acc:MGI:2686240]
12_28798604_28802605	-0.569663724	-1.117621604	0.8819787085	0.805306619	0.405820434794	-1	ENSMUSG00000036613	Tssc1	tumor suppressing subtransferable candidate 1 [Source:MGI Symbol;Acc:MGI:1289332]
12_76310199_76314200	-0.707252687	-0.999495410	0.7045318031	1.002216294	0.402277858148	-1	ENSMUSG00000021048	Mthfd1	methylenetetrahydrofolate dehydrogenase (NADP+ dependent), methenyltetrahydrofolate cyclohydrolase, formyltetrahydrofolate synthase [Source:MGI Symbol;Acc:MGI:1342005]
14_25479244_25483245	-0.589580777	-1.092454753	0.6921632078	0.989872322	0.400753504772	-1	ENSMUSG00000007817	Zmiz1	zinc finger, MIZ-type containing 1 [Source:MGI Symbol;Acc:MGI:3040693]
19_46516825_46520826	-0.572171978	-1.101194531	1.0097614115	0.663605097	0.383544665985	1882	ENSMUSG00000025034	Trim8	tripartite motif-containing 8 [Source:MGI Symbol;Acc:MGI:1933302]
14_63141616_63145617	-0.269780504	-1.281421561	0.5730382763	0.978163789	0.379129060088	-1	ENSMUSG00000021939	Ctsb	cathepsin B [Source:MGI Symbol;Acc:MGI:88561]
8_128523945_128527946	-0.852733066	-0.732778638	1.2821218214	0.303389883	0.379032558866	22083	ENSMUSG00000025810	Nrp1	neuropilin 1 [Source:MGI Symbol;Acc:MGI:106206]
8_128533865_128537866	-0.769225379	-0.926625996	0.6115989667	1.084252408	0.379032558866	32003	ENSMUSG00000025810	Nrp1	neuropilin 1 [Source:MGI Symbol;Acc:MGI:106206]
8_128351011_128355012	-0.817898000	-0.906911441	0.7597628751	0.965046566	0.379032558866	5091	ENSMUSG00000025810	Nrp1	neuropilin 1 [Source:MGI Symbol;Acc:MGI:106206]
13_51714838_51718839	-0.917071375	-0.813022099	0.8911565471	0.838936927	0.368281818597	-1	ENSMUSG00000021451	Sema4d	sema domain, immunoglobulin domain (Ig), transmembrane domain (TM) and short cytoplasmic domain, (semaphorin) 4D [Source:MGI Symbol;Acc:MGI:109244]
2_38608173_38612174	-0.869094323	-0.792407050	1.1746058291	0.486895544	0.363973169456	-1	ENSMUSG00000026750	Psmb7	proteasome (prosome, macropain) subunit, beta type 7 [Source:MGI Symbol;Acc:MGI:107637]
6_50443092_50447093	-0.992359125	-0.705429341	1.0442784350	0.653510031	0.36041291035	-1	ENSMUSG00000029822	Osbpl3	oxysterol binding protein-like 3 [Source:MGI Symbol;Acc:MGI:1918970]
6_50320057_50324058	-0.719758420	-1.000155239	0.8959138886	0.823999770	0.36041291035	-1	ENSMUSG00000029822	Osbpl3	oxysterol binding protein-like 3 [Source:MGI Symbol;Acc:MGI:1918970]
19_11503493_11507494	-0.922453779	-0.802477488	0.9557795356	0.769151731	0.358518642162	-1	ENSMUSG00000058470	Gm8369	predicted gene 8369 [Source:MGI Symbol;Acc:MGI:3645380]
8_81820201_81824202	-0.768268045	-0.920348134	1.1060438566	0.582572322	0.356817356944	-1	ENSMUSG00000037940	Inpp4b	inositol polyphosphate-4-phosphatase, type II [Source:MGI Symbol;Acc:MGI:2158925]
8_81734176_81738177	-0.872719159	-0.859267734	0.8579023216	0.874084571	0.356817356944	-1	ENSMUSG00000037940	Inpp4b	inositol polyphosphate-4-phosphatase, type II [Source:MGI Symbol;Acc:MGI:2158925]
8_81634335_81638336	-0.913908267	-0.799772592	1.0253403358	0.688340523	0.356817356944	-1	ENSMUSG00000037940	Inpp4b	inositol polyphosphate-4-phosphatase, type II [Source:MGI Symbol;Acc:MGI:2158925]
8_81740907_81744908	-0.857237114	-0.862298938	0.7128276422	1.006708410	0.356817356944	-1	ENSMUSG00000037940	Inpp4b	inositol polyphosphate-4-phosphatase, type II [Source:MGI Symbol;Acc:MGI:2158925]
8_81611894_81615895	-1.101964319	-0.550815895	0.5851067978	1.067673416	0.356817356944	-1	ENSMUSG00000037940	Inpp4b	inositol polyphosphate-4-phosphatase, type II [Source:MGI Symbol;Acc:MGI:2158925]
12_55480921_55484922	-0.732681481	-0.988094205	0.8042041764	0.916571510	0.35528961006	5987	ENSMUSG00000021025	Nfkbia	nuclear factor of kappa light polypeptide gene enhancer in B cells inhibitor, alpha [Source:MGI Symbol;Acc:MGI:104741]
11_6520259_6524260	-1.015882669	-0.675785637	1.0463651328	0.645303173	0.352044947986	795	ENSMUSG00000020437	Myo1g	myosin IG [Source:MGI Symbol;Acc:MGI:1927091]
11_86635815_86639816	-0.678566057	-1.022601837	1.0036321235	0.697535770	0.351706728844	-1	ENSMUSG00000018171	Vmp1	vacuole membrane protein 1 [Source:MGI Symbol;Acc:MGI:1923159]
11_86598319_86602320	-0.604792609	-1.073477027	1.0309400423	0.647329593	0.351706728844	-1	ENSMUSG00000018171	Vmp1	vacuole membrane protein 1 [Source:MGI Symbol;Acc:MGI:1923159]
11_86588875_86592876	-0.757829022	-0.967755957	0.8754775511	0.850107428	0.351706728844	-1	ENSMUSG00000018171	Vmp1	vacuole membrane protein 1 [Source:MGI Symbol;Acc:MGI:1923159]
4_124757611_124761612	-0.642529300	-1.063219271	0.8839531005	0.821795471	0.336186315307	-1	ENSMUSG00000028894	Inpp5b	inositol polyphosphate-5-phosphatase B [Source:MGI Symbol;Acc:MGI:103257]
12_76948567_76952568	-0.826760829	-0.896578996	0.7440634536	0.979276372	0.326167074388	-1	ENSMUSG00000059436	Max	Max protein [Source:MGI Symbol;Acc:MGI:96921]
12_76951745_76955746	-0.515603919	-1.083628506	0.4246964288	1.174535995	0.326167074388	-1	ENSMUSG00000059436	Max	Max protein [Source:MGI Symbol;Acc:MGI:96921]
1_171847683_171851684	-0.863232156	-0.813594393	1.1442079529	0.532618596	0.321503372603	-1	ENSMUSG00000038147	Cd84	CD84 antigen [Source:MGI Symbol;Acc:MGI:1336885]
15_81079339_81083340	-0.586667733	-1.105341601	0.8820124570	0.809996877	0.320978048082	-1	ENSMUSG00000042292	Mkl1	MKL (megakaryoblastic leukemia)/myocardin-like 1 [Source:MGI Symbol;Acc:MGI:2384495]
15_78604644_78608645	-0.747157036	-0.971259040	0.7544814028	0.963934673	0.306874134804	-1	ENSMUSG00000018008	Cyth4	cytohesin 4 [Source:MGI Symbol;Acc:MGI:2441702]
11_32713552_32717553	-0.688929624	-0.994950597	1.0845539825	0.599326239	0.296382618758	-1	ENSMUSG00000020271	Fbxw11	F-box and WD-40 domain protein 11 [Source:MGI Symbol;Acc:MGI:2144023]
14_74972819_74976820	-0.679987683	-1.030750633	0.9323662105	0.778372105	0.29371772674	26443	ENSMUSG00000068015	Lrch1	leucine-rich repeats and calponin homology (CH) domain containing 1 [Source:MGI Symbol;Acc:MGI:2443390]
14_74825760_74829761	-0.844339914	-0.885180915	0.8018171466	0.927703682	0.29371772674	-1	ENSMUSG00000068015	Lrch1	leucine-rich repeats and calponin homology (CH) domain containing 1 [Source:MGI Symbol;Acc:MGI:2443390]
17_50179102_50183103	-0.713001546	-0.992556964	1.0140159628	0.691542548	0.284395667719	-1	ENSMUSG00000039316	Rftn1	raftlin lipid raft linker 1 [Source:MGI Symbol;Acc:MGI:1923688]
17_49990943_49994944	-0.890634071	-0.804396449	1.0956614588	0.599369061	0.284395667719	-1	ENSMUSG00000039316	Rftn1	raftlin lipid raft linker 1 [Source:MGI Symbol;Acc:MGI:1923688]
4_83221333_83225334	-0.682232879	-1.028205252	0.9405213514	0.769916779	0.281462815247	-1	ENSMUSG00000038172	Ttc39b	tetratricopeptide repeat domain 39B [Source:MGI Symbol;Acc:MGI:1917113]
17_35428602_35432603	-0.684731928	-1.014779223	1.0188653600	0.680645791	0.278904513107	48	ENSMUSG00000073409	H2-Q6	histocompatibility 2, Q region locus 6 [Source:MGI Symbol;Acc:MGI:95935]
19_7455181_7459182	-0.771440412	-0.943111560	1.0082330029	0.706318970	0.270998619859	-1	ENSMUSG00000024758	Rtn3	reticulon 3 [Source:MGI Symbol;Acc:MGI:1339970]
11_21117883_21121884	-0.505632364	-1.114994154	1.1168330739	0.503793444	0.265616544811	-1	ENSMUSG00000020134	Peli1	pellino 1 [Source:MGI Symbol;Acc:MGI:1914495]
14_27278315_27282316	-1.056846889	-0.648522739	0.9172995524	0.788070075	0.258284363226	-1	ENSMUSG00000021895	Arhgef3	Rho guanine nucleotide exchange factor (GEF) 3 [Source:MGI Symbol;Acc:MGI:1918954]
14_27266286_27270287	-0.934708807	-0.785822480	0.7404981179	0.980033169	0.258284363226	-1	ENSMUSG00000021895	Arhgef3	Rho guanine nucleotide exchange factor (GEF) 3 [Source:MGI Symbol;Acc:MGI:1918954]
6_145147747_145151748	-0.798401995	-0.815063002	0.3614281589	1.252036838	0.249399276209	-1	ENSMUSG00000030263	Lrmp	lymphoid-restricted membrane protein [Source:MGI Symbol;Acc:MGI:108424]
17_87363499_87367500	-0.943829176	-0.782709081	0.8081066140	0.918431643	-0.220930462489	-1	ENSMUSG00000036918	Ttc7	tetratricopeptide repeat domain 7 [Source:MGI Symbol;Acc:MGI:1920999]
17_3218393_3222394	-1.120103949	-0.563546018	0.9140898501	0.769560117	-0.228195450992	21039	ENSMUSG00000046201	Scaf8	SR-related CTD-associated factor 8 [Source:MGI Symbol;Acc:MGI:1925212]
6_146389260_146393261	-0.944351893	-0.759232097	0.6509600729	1.052623916	-0.236076376275	-1	ENSMUSG00000030287	Itpr2	inositol 1,4,5-triphosphate receptor 2 [Source:MGI Symbol;Acc:MGI:99418]
1_144262229_144266230	-0.798952260	-0.930438217	0.8814925724	0.847897904	-0.238526363627	14488	ENSMUSG00000026358	Rgs1	regulator of G-protein signaling 1 [Source:MGI Symbol;Acc:MGI:1354694]
5_32445451_32449452	-0.533629683	-1.103516436	1.0990789689	0.538067150	-0.239610856357	10890	ENSMUSG00000014956	Ppp1cb	protein phosphatase 1, catalytic subunit, beta isoform [Source:MGI Symbol;Acc:MGI:104871]
11_55100439_55104440	-0.782574719	-0.933356693	0.7092851950	1.006646217	-0.247668753513	-1	ENSMUSG00000000594	Gm2a	GM2 ganglioside activator protein [Source:MGI Symbol;Acc:MGI:95762]
2_11140963_11144964	-0.718335420	-0.993785380	0.9799676725	0.732153128	-0.24873139722	28643	ENSMUSG00000026778	Prkcq	protein kinase C, theta [Source:MGI Symbol;Acc:MGI:97601]
2_166016631_166020632	-0.587759405	-1.104044003	0.7983289384	0.893474470	-0.258151384411	-1	ENSMUSG00000027678	Ncoa3	nuclear receptor coactivator 3 [Source:MGI Symbol;Acc:MGI:1276535]
2_166016375_166020376	-0.663876486	-1.045760949	0.9007641663	0.808873269	-0.258151384411	-1	ENSMUSG00000027678	Ncoa3	nuclear receptor coactivator 3 [Source:MGI Symbol;Acc:MGI:1276535]
13_13582564_13586565	-0.843387955	-0.811194353	0.4654630372	1.189119271	-0.265348084327	5331	ENSMUSG00000019726	Lyst	lysosomal trafficking regulator [Source:MGI Symbol;Acc:MGI:107448]
6_52741463_52745464	-0.897270019	-0.828773123	0.9590141720	0.767028970	-0.26771454437	-1	ENSMUSG00000004535	Tax1bp1	Tax1 (human T cell leukemia virus type I) binding protein 1 [Source:MGI Symbol;Acc:MGI:1289308]
2_60238039_60242040	-0.662421042	-1.047168854	0.8953347270	0.814255169	-0.269758032328	-1	ENSMUSG00000026977	2007-03-01	membrane-associated ring finger (C3HC4) 7 [Source:MGI Symbol;Acc:MGI:1931053]
17_46965130_46969131	-0.634667248	-1.059951192	0.9848503532	0.709768087	-0.284118129268	-1	ENSMUSG00000023977	Ubr2	ubiquitin protein ligase E3 component n-recognin 2 [Source:MGI Symbol;Acc:MGI:1861099]
8_25147305_25151306	-1.039385971	-0.612216101	0.5249908410	1.126611231	-0.285394840574	4745	ENSMUSG00000065954	Tacc1	transforming, acidic coiled-coil containing protein 1 [Source:MGI Symbol;Acc:MGI:2443510]
11_34530377_34534378	-0.671415641	-1.039640179	0.8081289407	0.902926880	-0.288770932776	-1	ENSMUSG00000020143	Dock2	dedicator of cyto-kinesis 2 [Source:MGI Symbol;Acc:MGI:2149010]
11_34487715_34491716	-0.650923377	-1.057134190	0.8498017144	0.858255852	-0.288770932776	-1	ENSMUSG00000020143	Dock2	dedicator of cyto-kinesis 2 [Source:MGI Symbol;Acc:MGI:2149010]
9_44166965_44170966	-0.761640593	-0.949624103	1.0198033553	0.691461341	-0.29967441494	-1	ENSMUSG00000034342	Cbl	Casitas B-lineage lymphoma [Source:MGI Symbol;Acc:MGI:88279]
9_44166592_44170593	-0.781679272	-0.916533368	1.0803864723	0.617826167	-0.29967441494	-1	ENSMUSG00000034342	Cbl	Casitas B-lineage lymphoma [Source:MGI Symbol;Acc:MGI:88279]
11_86290128_86294129	-0.402731633	-1.146366244	1.1769166497	0.372181227	-0.301924593129	-1	ENSMUSG00000034297	Med13	mediator complex subunit 13 [Source:MGI Symbol;Acc:MGI:3029632]
4_8868491_8872492	-0.916383392	-0.809834061	0.9482466249	0.777970829	-0.311264792074	2333	ENSMUSG00000041235	Chd7	chromodomain helicase DNA binding protein 7 [Source:MGI Symbol;Acc:MGI:2444748]
16_23995421_23999422	-0.915723567	-0.754203039	1.1498447806	0.520081826	-0.318580833545	8070	ENSMUSG00000022508	Bcl6	B cell leukemia/lymphoma 6 [Source:MGI Symbol;Acc:MGI:107187]
2_166934466_166938467	-0.399219614	-1.197052591	0.5396343448	1.056637860	-0.32158331793	-1	ENSMUSG00000002718	Cse1l	chromosome segregation 1-like (S. cerevisiae) [Source:MGI Symbol;Acc:MGI:1339951]
17_74548423_74552424	-0.818231600	-0.861535492	1.1377466878	0.542020404	-0.326150248624	-1	ENSMUSG00000024073	Birc6	baculoviral IAP repeat-containing 6 [Source:MGI Symbol;Acc:MGI:1276108]
5_92191218_92195219	-0.696376538	-1.000124051	0.6536295392	1.042871050	-0.326670976017	-1	ENSMUSG00000029407	Uso1	USO1 vesicle docking factor [Source:MGI Symbol;Acc:MGI:1929095]
12_110704697_110708698	-0.139178990	-1.361415890	0.7756300714	0.724964809	-0.335300164995	3470	ENSMUSG00000021270	Hsp90aa1	heat shock protein 90, alpha (cytosolic), class A member 1 [Source:MGI Symbol;Acc:MGI:96250]
16_32670259_32674260	-0.671248720	-0.953208147	1.2130958234	0.411361043	-0.335779545176	-1	ENSMUSG00000022791	Tnk2	tyrosine kinase, non-receptor, 2 [Source:MGI Symbol;Acc:MGI:1858308]
16_32670405_32674406	-0.534936916	-1.016796327	1.2637342758	0.287998967	-0.335779545176	-1	ENSMUSG00000022791	Tnk2	tyrosine kinase, non-receptor, 2 [Source:MGI Symbol;Acc:MGI:1858308]
11_107128417_107132418	-0.578506220	-1.087729337	1.0499183506	0.616317207	-0.340366373898	-1	ENSMUSG00000040481	Bptf	bromodomain PHD finger transcription factor [Source:MGI Symbol;Acc:MGI:2444008]
6_99048647_99052648	-0.656539945	-1.052700853	0.8511445172	0.858096280	-0.344512089599	-1	ENSMUSG00000030067	Foxp1	forkhead box P1 [Source:MGI Symbol;Acc:MGI:1914004]
16_91667840_91671841	-0.870032442	-0.858923112	0.7915018070	0.937453747	-0.354339319174	-1	ENSMUSG00000022961	Son	Son DNA binding protein [Source:MGI Symbol;Acc:MGI:98353]
2_126481481_126485482	-0.456001875	-1.188478818	0.7051463339	0.939334359	-0.359633012053	-1	ENSMUSG00000060131	Atp8b4	ATPase, class I, type 8B, member 4 [Source:MGI Symbol;Acc:MGI:1859664]
6_120008719_120012720	-0.659020734	-1.001831095	1.1327599456	0.528091883	-0.361178275932	-1	ENSMUSG00000045962	Wnk1	WNK lysine deficient protein kinase 1 [Source:MGI Symbol;Acc:MGI:2442092]
2_60826873_60830874	-0.880459268	-0.851101217	0.8909530636	0.840607421	-0.362324586687	-1	ENSMUSG00000026970	Rbms1	RNA binding motif, single stranded interacting protein 1 [Source:MGI Symbol;Acc:MGI:1861774]
4_145199615_145203616	-0.833976990	-0.895668582	0.9214940740	0.808151498	-0.362636635547	6111	ENSMUSG00000020220	Vps13d	vacuolar protein sorting 13D [Source:MGI Symbol;Acc:MGI:2448530]
4_144978591_144982592	-0.979919599	-0.661793590	0.4643627463	1.177350442	-0.362636635547	-1	ENSMUSG00000020220	Vps13d	vacuolar protein sorting 13D [Source:MGI Symbol;Acc:MGI:2448530]
7_28574853_28578854	-0.649190374	-1.047017725	0.9959972303	0.700210868	-0.363631578106	-1	ENSMUSG00000109336	Samd4b	sterile alpha motif domain containing 4B [Source:MGI Symbol;Acc:MGI:2448542]
15_76218987_76222988	-0.594598636	-1.062301123	1.0979961480	0.558903611	-0.368616928237	-1	ENSMUSG00000022565	Plec	plectin [Source:MGI Symbol;Acc:MGI:1277961]
15_96688972_96692973	-0.585261194	-1.104640618	0.7765609520	0.913340860	-0.378514567043	-1	ENSMUSG00000022462	Slc38a2	solute carrier family 38, member 2 [Source:MGI Symbol;Acc:MGI:1915010]
11_46274901_46278902	-0.599994341	-1.067411944	1.0687740607	0.598632224	-0.383962990722	-1	ENSMUSG00000020340	Cyfip2	cytoplasmic FMR1 interacting protein 2 [Source:MGI Symbol;Acc:MGI:1924134]
13_93330554_93334555	-0.819379430	-0.906460848	0.7688889022	0.956951376	-0.388590064402	-1	ENSMUSG00000007617	Homer1	homer scaffolding protein 1 [Source:MGI Symbol;Acc:MGI:1347345]
13_93330072_93334073	-0.733698495	-0.982859568	0.7524778105	0.964080252	-0.388590064402	-1	ENSMUSG00000007617	Homer1	homer scaffolding protein 1 [Source:MGI Symbol;Acc:MGI:1347345]
4_21750011_21754012	-0.738100789	-0.975681520	0.7251188192	0.988663489	-0.400720420107	-1	ENSMUSG00000028252	Ccnc	cyclin C [Source:MGI Symbol;Acc:MGI:1858199]
18_38948175_38952176	-0.807962148	-0.864324734	1.1538447249	0.518442158	-0.402343014206	-1	ENSMUSG00000036452	Arhgap26	Rho GTPase activating protein 26 [Source:MGI Symbol;Acc:MGI:1918552]
19_12002823_12006824	-0.572450719	-1.107192011	0.9736611474	0.705981583	-0.404597196803	10219	ENSMUSG00000024687	Osbp	oxysterol binding protein [Source:MGI Symbol;Acc:MGI:97447]
1_178180298_178184299	-0.857638718	-0.853148514	1.0467009166	0.664086315	-0.405313282828	4617	ENSMUSG00000026502	Desi2	desumoylating isopeptidase 2 [Source:MGI Symbol;Acc:MGI:1926075]
9_13638275_13642276	-0.902127525	-0.675492334	1.2814730110	0.296146849	-0.427303145642	-1	ENSMUSG00000031925	Maml2	mastermind like 2 (Drosophila) [Source:MGI Symbol;Acc:MGI:2389460]
9_13534931_13538932	-0.659825128	-1.015966075	1.0911796869	0.584611517	-0.427303145642	-1	ENSMUSG00000031925	Maml2	mastermind like 2 (Drosophila) [Source:MGI Symbol;Acc:MGI:2389460]
2_126634544_126638545	-0.622861411	-1.074050353	0.9451635171	0.751748247	-0.445270077147	-1	ENSMUSG00000027361	Gabpb1	GA repeat binding protein, beta 1 [Source:MGI Symbol;Acc:MGI:95611]
9_116089293_116093294	-0.813843216	-0.915165695	0.9164422254	0.812566685	-0.446033566216	-1	ENSMUSG00000032440	Tgfbr2	transforming growth factor, beta receptor II [Source:MGI Symbol;Acc:MGI:98729]
9_116089543_116093544	-0.828336520	-0.902911209	0.8661758817	0.865071847	-0.446033566216	-1	ENSMUSG00000032440	Tgfbr2	transforming growth factor, beta receptor II [Source:MGI Symbol;Acc:MGI:98729]
9_108008767_108012768	-0.566920304	-1.104010058	1.0140135289	0.656916833	-0.45005301023	-1	ENSMUSG00000032594	Ip6k1	inositol hexaphosphate kinase 1 [Source:MGI Symbol;Acc:MGI:1351633]
2_103748639_103752640	-0.869310718	-0.819954911	1.1140429469	0.575222681	-0.451305177902	-1	ENSMUSG00000027185	Nat10	N-acetyltransferase 10 [Source:MGI Symbol;Acc:MGI:2138939]
1_54878041_54882042	-0.577736079	-1.111788926	0.8828350368	0.806689968	-0.459919107665	-1	ENSMUSG00000052331	Ankrd44	ankyrin repeat domain 44 [Source:MGI Symbol;Acc:MGI:3045243]
5_73221359_73225360	-0.956658553	-0.748326535	1.0413373677	0.663647720	-0.463709441425	-1	ENSMUSG00000070733	Fryl	FRY like transcription coactivator [Source:MGI Symbol;Acc:MGI:1919563]
5_73233311_73237312	-0.627030521	-1.074428397	0.9005045583	0.800954359	-0.463709441425	-1	ENSMUSG00000070733	Fryl	FRY like transcription coactivator [Source:MGI Symbol;Acc:MGI:1919563]
19_41319180_41323181	-1.146654493	-0.524618154	0.9174383338	0.753834313	-0.469094904968	-1	ENSMUSG00000025017	Pik3ap1	phosphoinositide-3-kinase adaptor protein 1 [Source:MGI Symbol;Acc:MGI:1933177]
13_42108741_42112742	-0.763328202	-0.946177082	1.0292158558	0.680289429	-0.470435295748	-1	ENSMUSG00000021366	Hivep1	human immunodeficiency virus type I enhancer binding protein 1 [Source:MGI Symbol;Acc:MGI:96100]
10_54061901_54065902	-0.531821029	-1.139941218	0.9366429905	0.735119256	-0.507084892042	-1	ENSMUSG00000003746	Man1a	mannosidase 1, alpha [Source:MGI Symbol;Acc:MGI:104677]
5_117989093_117993094	-0.491156390	-1.131392841	0.5263337135	1.096215518	-0.507440700703	-1	ENSMUSG00000032898	Fbxo21	F-box protein 21 [Source:MGI Symbol;Acc:MGI:1924223]
17_12720695_12724696	-0.971862819	-0.657091476	1.1998129787	0.429141316	-0.516826015789	-1	ENSMUSG00000023830	Igf2r	insulin-like growth factor 2 receptor [Source:MGI Symbol;Acc:MGI:96435]
17_12708251_12712252	-0.748292545	-0.975673187	0.8943184303	0.829647301	-0.516826015789	-1	ENSMUSG00000023830	Igf2r	insulin-like growth factor 2 receptor [Source:MGI Symbol;Acc:MGI:96435]
9_69338365_69342366	-0.760785154	-0.955536969	0.9909658683	0.725356255	-0.52711446145	-1	ENSMUSG00000032238	Rora	RAR-related orphan receptor alpha [Source:MGI Symbol;Acc:MGI:104661]
9_69024243_69028244	-0.845653306	-0.881868548	0.7771223895	0.950399464	-0.52711446145	-1	ENSMUSG00000032238	Rora	RAR-related orphan receptor alpha [Source:MGI Symbol;Acc:MGI:104661]
4_102095490_102099491	-0.596616251	-1.059479283	0.5539798120	1.102115722	-0.544348353945	-1	ENSMUSG00000028525	Pde4b	phosphodiesterase 4B, cAMP specific [Source:MGI Symbol;Acc:MGI:99557]
3_31104791_31108792	-0.053460611	-1.393662432	0.7858689803	0.661254062	-0.551276511744	-1	ENSMUSG00000027660	Skil	SKI-like [Source:MGI Symbol;Acc:MGI:106203]
18_11843963_11847964	-0.751869200	-0.918280240	0.5214232174	1.148726223	-0.573509928002	-1	ENSMUSG00000040957	Cables1	CDK5 and Abl enzyme substrate 1 [Source:MGI Symbol;Acc:MGI:1927065]
15_79919573_79923574	-0.475339289	-1.164938724	0.6307791008	1.009498913	-0.574491070302	-1	ENSMUSG00000053411	Cbx7	chromobox 7 [Source:MGI Symbol;Acc:MGI:1196439]
19_32136742_32140743	-1.242025637	-0.378454613	0.7860915894	0.834388660	-0.583925953184	-1	ENSMUSG00000040451	Sgms1	sphingomyelin synthase 1 [Source:MGI Symbol;Acc:MGI:2444110]
19_32110521_32114522	-0.399397491	-1.201572307	1.0404364435	0.560533355	-0.583925953184	9704	ENSMUSG00000040451	Sgms1	sphingomyelin synthase 1 [Source:MGI Symbol;Acc:MGI:2444110]
4_149757719_149761720	-0.473669504	-1.180272032	0.9130922833	0.740849252	-0.609499024869	-1	ENSMUSG00000028982	Slc25a33	solute carrier family 25, member 33 [Source:MGI Symbol;Acc:MGI:1917806]
14_50979486_50983487	-0.648090186	-1.058135830	0.8045122504	0.901713766	-0.624446704711	15750	ENSMUSG00000021871	Pnp	purine-nucleoside phosphorylase [Source:MGI Symbol;Acc:MGI:97365]
11_106573355_106577356	-0.953761171	-0.694063077	0.4696850097	1.178139238	-0.628002889908	-1	ENSMUSG00000040548	Tex2	testis expressed gene 2 [Source:MGI Symbol;Acc:MGI:102465]
11_106543093_106547094	-0.605816392	-1.087418750	0.9387705338	0.754464609	-0.628002889908	-1	ENSMUSG00000040548	Tex2	testis expressed gene 2 [Source:MGI Symbol;Acc:MGI:102465]
14_73199675_73203676	-0.951808858	-0.757826572	0.6840369577	1.025598472	-0.635786878244	-1	ENSMUSG00000022106	Rcbtb2	regulator of chromosome condensation (RCC1) and BTB (POZ) domain containing protein 2 [Source:MGI Symbol;Acc:MGI:1917200]
17_6757085_6761086	-0.606013758	-1.087296273	0.9385373025	0.754772728	-0.669245852599	-1	ENSMUSG00000052397	Ezr	ezrin [Source:MGI Symbol;Acc:MGI:98931]
2_27726787_27730788	-0.610482556	-1.087117134	0.8965755274	0.801024163	-0.695465116027	-1	ENSMUSG00000015846	Rxra	retinoid X receptor alpha [Source:MGI Symbol;Acc:MGI:98214]
15_80590901_80594902	-0.748626862	-0.961960084	1.0151946392	0.695392308	-0.713742425281	30102	ENSMUSG00000042351	Grap2	GRB2-related adaptor protein 2 [Source:MGI Symbol;Acc:MGI:1333842]
5_122892702_122896703	-0.741913526	-0.981810199	0.8610518320	0.862671893	-0.718249864165	-1	ENSMUSG00000029475	Kdm2b	lysine (K)-specific demethylase 2B [Source:MGI Symbol;Acc:MGI:1354737]
10_86792935_86796936	-0.841215629	-0.883141743	0.9755646519	0.748792720	-0.742044108489	-1	ENSMUSG00000054027	Nt5dc3	5'-nucleotidase domain containing 3 [Source:MGI Symbol;Acc:MGI:3513266]
6_100257153_100261154	-0.840515119	-0.869068795	1.0508980301	0.658685884	-0.751544276432	-1	ENSMUSG00000072872	Rybp	RING1 and YY1 binding protein [Source:MGI Symbol;Acc:MGI:1929059]
8_124331871_124335872	-0.963438060	-0.761757485	0.9036026703	0.821592875	-0.755332611819	-1	ENSMUSG00000089704	Galnt2	UDP-N-acetyl-alpha-D-galactosamine:polypeptide N-acetylgalactosaminyltransferase 2 [Source:MGI Symbol;Acc:MGI:894694]
2_150771067_150775068	-0.762479936	-0.950110399	0.6990823322	1.013508002	-0.802639290973	893	ENSMUSG00000033068	Entpd6	ectonucleoside triphosphate diphosphohydrolase 6 [Source:MGI Symbol;Acc:MGI:1202295]
11_75198042_75202043	-0.620940309	-1.043632972	1.0967306319	0.567842649	-0.805659149048	-1	ENSMUSG00000045287	Rtn4rl1	reticulon 4 receptor-like 1 [Source:MGI Symbol;Acc:MGI:2661375]
13_107855241_107859242	-0.884524712	-0.847300465	0.8725734200	0.859251757	-0.815656466807	-1	ENSMUSG00000032846	Zswim6	zinc finger SWIM-type containing 6 [Source:MGI Symbol;Acc:MGI:1914513]
2_25166108_25170109	-0.437460574	-1.202277282	0.7229476592	0.916790197	-0.81905771023	12148	ENSMUSG00000078202	Nrarp	Notch-regulated ankyrin repeat protein [Source:MGI Symbol;Acc:MGI:1914372]
2_5649423_5653424	-0.900231173	-0.812215367	1.0346237412	0.677822799	-0.843771196844	-1	ENSMUSG00000039145	Camk1d	calcium/calmodulin-dependent protein kinase ID [Source:MGI Symbol;Acc:MGI:2442190]
2_5400444_5404445	-0.986302333	-0.699194336	1.0855295909	0.599967078	-0.843771196844	-1	ENSMUSG00000039145	Camk1d	calcium/calmodulin-dependent protein kinase ID [Source:MGI Symbol;Acc:MGI:2442190]
2_5743815_5747816	-0.823030330	-0.804090695	0.3938595369	1.233261487	-0.843771196844	30801	ENSMUSG00000039145	Camk1d	calcium/calmodulin-dependent protein kinase ID [Source:MGI Symbol;Acc:MGI:2442190]
2_150644759_150648760	-1.103705012	-0.479224717	1.1783405900	0.404589139	-0.908661411181	-1	ENSMUSG00000027452	Acss1	acyl-CoA synthetase short-chain family member 1 [Source:MGI Symbol;Acc:MGI:1915988]
2_150643439_150647440	-0.657056317	-1.022028710	1.0783636257	0.600721402	-0.908661411181	-1	ENSMUSG00000027452	Acss1	acyl-CoA synthetase short-chain family member 1 [Source:MGI Symbol;Acc:MGI:1915988]
11_116393593_116397594	-0.897434506	-0.829853827	0.7794080748	0.947880259	-0.996451404613	-1	ENSMUSG00000052949	Rnf157	ring finger protein 157 [Source:MGI Symbol;Acc:MGI:2442484]
11_116392942_116396943	-0.724500623	-0.996409642	0.8330634973	0.887846767	-0.996451404613	-1	ENSMUSG00000052949	Rnf157	ring finger protein 157 [Source:MGI Symbol;Acc:MGI:2442484]
11_116416680_116420681	-0.684163112	-1.030357539	0.8729709483	0.841549703	-0.996451404613	5149	ENSMUSG00000052949	Rnf157	ring finger protein 157 [Source:MGI Symbol;Acc:MGI:2442484]
X_57208893_57212894	-0.885396413	-0.719243191	1.2558218933	0.348817711	-1.026620774187	748	ENSMUSG00000031132	Cd40lg	CD40 ligand [Source:MGI Symbol;Acc:MGI:88337]
14_31399013_31403014	-0.889553689	-0.813964845	1.0698965701	0.633621964	-1.043334274799	-1	ENSMUSG00000021892	Sh3bp5	SH3-domain binding protein 5 (BTK-associated) [Source:MGI Symbol;Acc:MGI:1344391]
3_129639753_129643754	-0.711983711	-0.991369595	0.6791088747	1.024244432	-1.154458123908	2759	ENSMUSG00000041220	Elovl6	ELOVL family member 6, elongation of long chain fatty acids (yeast) [Source:MGI Symbol;Acc:MGI:2156528]
12_15799035_15803036	-0.698331136	-0.918398964	0.3829424006	1.233787699	-1.155887906954	-1	ENSMUSG00000020601	Trib2	tribbles pseudokinase 2 [Source:MGI Symbol;Acc:MGI:2145021]
11_98745437_98749438	-0.809911009	-0.914200335	0.9669411867	0.757170157	-1.197494591713	-1	ENSMUSG00000058756	Thra	thyroid hormone receptor alpha [Source:MGI Symbol;Acc:MGI:98742]
14_101451309_101455310	-0.937371854	-0.714093659	1.1776809642	0.473784549	-1.317265972513	-1	ENSMUSG00000033083	Tbc1d4	TBC1 domain family, member 4 [Source:MGI Symbol;Acc:MGI:2429660]
16_84798079_84802080	-0.776065994	-0.934925614	0.6824502496	1.028541358	-1.586787969189	-1	ENSMUSG00000053062	Jam2	junction adhesion molecule 2 [Source:MGI Symbol;Acc:MGI:1933820]
11_76013379_76017380	-0.756286256	-0.946517052	1.0543388588	0.648464449	-1.674604030534	3313	ENSMUSG00000020846	Rflnb	refilin B [Source:MGI Symbol;Acc:MGI:1923816]
