# Supplementary material for: Persistence of self-reactive CD8+ T cells in the CNS requires TOX-dependent chromatin remodeling
Source: Nat Commun. 2021 Feb 12;12:1009. doi: 10.1038/s41467-021-21109-3 (PMC7881115; doi:10.1038/s41467-021-21109-3)
Supplement: Supplementary file 8 — Supplementary Data 6 [file 41467_2021_21109_MOESM8_ESM.xlsx]

## Sheet: Tox KO vs Tox WT AL
chromosome	start	end	width	strand	condition	logFC	PValue	Overlap_Gene_id	Overlap_Gene_name	Overlap_Gene_description	Overlap_Gene_start	Overlap_Gene_end	Overlap_Gene_strand	Upstream_Gene_id	Upstream_Gene_name	Upstream_Gene_description	Upstream_Gene_start	Upstream_Gene_end	Upstream_Gene_strand	Distance_Upstream	Downstream_Gene_id	Downstream_Gene_name	Downstream_Gene_description	Downstream_Gene_start	Downstream_Gene_end	Downstream_Gene_strand	Distance_Downstream
4	6989406	6991657	2252	*	WTinGP_47416	-8.62203258767086	0.0000000000000000000000000000000000000000000000000000000000000000000000000000000000000000000000000000000000000000000000000000000000000000000000000000000000000000000000000000000000000000000000000000000000000000000539170291821423	ENSMUSG00000041272	Tox	thymocyte selection-associated high mobility group box [Source:MGI Symbol;Acc:MGI:2181659]	6686353	6991557	-	ENSMUSG00000086052	Gm11802	predicted gene 11802 [Source:MGI Symbol;Acc:MGI:3650651]	6688169	6704160	+	285246	ENSMUSG00000083023	Gm11804	predicted gene 11804 [Source:MGI Symbol;Acc:MGI:3650654]	7039047	7039514	-	47390
1	131703282	131703989	708	*	WTinGP_58422	-5.51471929203599	0.0000000000000000000000497283665966371	ENSMUSG00000052688	Rab7b	RAB7B, member RAS oncogene family [Source:MGI Symbol;Acc:MGI:2442295]	131688695	131715439	+	ENSMUSG00000004552	Ctse	cathepsin E [Source:MGI Symbol;Acc:MGI:107361]	131638306	131675505	+	27777	ENSMUSG00000042268	Slc26a9	solute carrier family 26, member 9 [Source:MGI Symbol;Acc:MGI:2444594]	131744022	131771504	+	40033
6	28929175	28929618	444	*	WTinGP_7436	-5.4351419259764	0.0000000000813058255280587	ENSMUSG00000001424	Snd1	staphylococcal nuclease and tudor domain containing 1 [Source:MGI Symbol;Acc:MGI:1929266]	28475139	28935162	+	ENSMUSG00000049939	Lrrc4	leucine rich repeat containing 4 [Source:MGI Symbol;Acc:MGI:2182081]	28661831	28831747	-	97428	ENSMUSG00000092090	Gm3294	predicted gene 3294 [Source:MGI Symbol;Acc:MGI:3781472]	28981634	29028922	+	52016
4	97059927	97060363	437	*	KOinGP_29383	5.27105321605766	0.0543508733501626							ENSMUSG00000098261	Gm27521	predicted gene, 27521 [Source:MGI Symbol;Acc:MGI:5530903]	96917020	96917083	+	142844	ENSMUSG00000066990	Gm10192	predicted gene 10192 [Source:MGI Symbol;Acc:MGI:3642867]	97182840	97183166	-	122477
2	156210666	156211124	459	*	KOinGP_56951	4.52021840515851	0.00000000000000128037001938993	ENSMUSG00000038116	Phf20	PHD finger protein 20 [Source:MGI Symbol;Acc:MGI:2444148]	156196466	156309952	+	ENSMUSG00000027620	Rbm39	RNA binding motif protein 39 [Source:MGI Symbol;Acc:MGI:2157953]	156147239	156180238	-	30428	ENSMUSG00000046229	Scand1	SCAN domain-containing 1 [Source:MGI Symbol;Acc:MGI:1343132]	156311847	156312704	-	100723
18	32598052	32598511	460	*	WTinGP_18293	-4.03172952603098	0.00313847469479146							ENSMUSG00000090523	Gypc	glycophorin C [Source:MGI Symbol;Acc:MGI:1098566]	32528322	32560034	-	38018	ENSMUSG00000087715	Gm25826	predicted gene, 25826 [Source:MGI Symbol;Acc:MGI:5455603]	32621920	32622056	-	23409
6	28921080	28921331	252	*	WTinGP_31300	-4.03172952603098	0.00313847469479146	ENSMUSG00000001424	Snd1	staphylococcal nuclease and tudor domain containing 1 [Source:MGI Symbol;Acc:MGI:1929266]	28475139	28935162	+	ENSMUSG00000049939	Lrrc4	leucine rich repeat containing 4 [Source:MGI Symbol;Acc:MGI:2182081]	28661831	28831747	-	89333	ENSMUSG00000092090	Gm3294	predicted gene 3294 [Source:MGI Symbol;Acc:MGI:3781472]	28981634	29028922	+	60303
6	28931642	28932403	762	*	WTinGP_44884	-3.70323312282159	0.000000000000000000000000365316657401831	ENSMUSG00000001424	Snd1	staphylococcal nuclease and tudor domain containing 1 [Source:MGI Symbol;Acc:MGI:1929266]	28475139	28935162	+	ENSMUSG00000049939	Lrrc4	leucine rich repeat containing 4 [Source:MGI Symbol;Acc:MGI:2182081]	28661831	28831747	-	99895	ENSMUSG00000092090	Gm3294	predicted gene 3294 [Source:MGI Symbol;Acc:MGI:3781472]	28981634	29028922	+	49231
6	28922129	28924302	2174	*	WTinGP_18297	-3.65322846816589	0.0000000000000000000000000000000000308486716737319	ENSMUSG00000001424	Snd1	staphylococcal nuclease and tudor domain containing 1 [Source:MGI Symbol;Acc:MGI:1929266]	28475139	28935162	+	ENSMUSG00000049939	Lrrc4	leucine rich repeat containing 4 [Source:MGI Symbol;Acc:MGI:2182081]	28661831	28831747	-	90382	ENSMUSG00000092090	Gm3294	predicted gene 3294 [Source:MGI Symbol;Acc:MGI:3781472]	28981634	29028922	+	57332
4	32132702	32133470	769	*	KOinGP_43873	3.65080636021739	0.0000000000000000000000000000000000162635142079383							ENSMUSG00000082398	Gm11927	predicted gene 11927 [Source:MGI Symbol;Acc:MGI:3651638]	32051738	32052914	+	79788	ENSMUSG00000083872	Gm11928	predicted gene 11928 [Source:MGI Symbol;Acc:MGI:3651635]	32149786	32150222	+	16316
5	128598912	128599499	588	*	KOinGP_19723	3.62352049601276	0.0000865931939081853	ENSMUSG00000072591	5930412G12Rik	RIKEN cDNA 5930412G12 gene [Source:MGI Symbol;Acc:MGI:2442398]	128579106	128600693	-	ENSMUSG00000105059	Gm42498	predicted gene 42498 [Source:MGI Symbol;Acc:MGI:5662635]	128596585	128597956	-	956	ENSMUSG00000081683	Fzd10	frizzled class receptor 10 [Source:MGI Symbol;Acc:MGI:2136761]	128600844	128604093	+	1345
1	135593814	135594714	901	*	WTinGP_57680	-3.61186821190445	0.0000000000000189072559886456	ENSMUSG00000054412	Gm4793	predicted gene 4793 [Source:MGI Symbol;Acc:MGI:3646955]	135584773	135599948	+	ENSMUSG00000104524	Gm37333	predicted gene, 37333 [Source:MGI Symbol;Acc:MGI:5610561]	135523088	135525338	-	68476	ENSMUSG00000090399	Gm38399	predicted gene, 38399 [Source:MGI Symbol;Acc:MGI:5620007]	135606447	135688105	-	11733
6	134743524	134744011	488	*	WTinGP_29247	-3.56935186741484	0.0336487961162326	ENSMUSG00000030203	Dusp16	dual specificity phosphatase 16 [Source:MGI Symbol;Acc:MGI:1917936]	134715468	134792625	-	ENSMUSG00000042992	Borcs5	BLOC-1 related complex subunit 5 [Source:MGI Symbol;Acc:MGI:1915024]	134639510	134711187	+	32337	ENSMUSG00000108196	Gm44025	predicted gene, 44025 [Source:MGI Symbol;Acc:MGI:5690417]	134754246	134755192	+	10235
1	135094976	135095627	652	*	WTinGP_54711	-3.47663874301446	0.0000000000015332136843292	ENSMUSG00000042793	Lgr6	leucine-rich repeat-containing G protein-coupled receptor 6 [Source:MGI Symbol;Acc:MGI:2441805]	134983301	135105276	-	ENSMUSG00000026429	Ube2t	ubiquitin-conjugating enzyme E2T [Source:MGI Symbol;Acc:MGI:1914446]	134962565	134974162	+	120814	ENSMUSG00000097993	Ptprv	protein tyrosine phosphatase, receptor type, V [Source:MGI Symbol;Acc:MGI:108027]	135108497	135132594	-	12870
10	13384790	13385410	621	*	WTinGP_18980	-3.45620644124069	0.000000283552720216956	ENSMUSG00000062866	Phactr2	phosphatase and actin regulator 2 [Source:MGI Symbol;Acc:MGI:2446138]	13207717	13474412	-	ENSMUSG00000112042	AL713985.1		13205226	13205645	+	179145	ENSMUSG00000019810	Fuca2	fucosidase, alpha-L- 2, plasma [Source:MGI Symbol;Acc:MGI:1914098]	13499540	13519035	+	114130
9	76129159	76129714	556	*	WTinGP_31813	-3.45600012705164	0.052319667313856	ENSMUSG00000007908	Hmgcll1	3-hydroxymethyl-3-methylglutaryl-Coenzyme A lyase-like 1 [Source:MGI Symbol;Acc:MGI:2446108]	76014855	76136350	+	ENSMUSG00000103354	Gm38083	predicted gene, 38083 [Source:MGI Symbol;Acc:MGI:5611311]	76067449	76070946	+	58213	ENSMUSG00000059383	Gfral	GDNF family receptor alpha like [Source:MGI Symbol;Acc:MGI:3607786]	76164102	76213657	-	34388
6	58641425	58641650	226	*	WTinGP_7113	-3.45600012705164	0.052319667313856	ENSMUSG00000029802	Abcg2	ATP-binding cassette, sub-family G (WHITE), member 2 [Source:MGI Symbol;Acc:MGI:1347061]	58584523	58695676	+	ENSMUSG00000107960	Gm44042	predicted gene, 44042 [Source:MGI Symbol;Acc:MGI:5690434]	58457868	58521810	-	119615	ENSMUSG00000108164	Gm43899	predicted gene, 43899 [Source:MGI Symbol;Acc:MGI:5690291]	58781692	58781937	-	140042
4	6970308	6971093	786	*	WTinGP_51976	-3.43555352417414	0.00000000000486065273687071	ENSMUSG00000041272	Tox	thymocyte selection-associated high mobility group box [Source:MGI Symbol;Acc:MGI:2181659]	6686353	6991557	-	ENSMUSG00000086052	Gm11802	predicted gene 11802 [Source:MGI Symbol;Acc:MGI:3650651]	6688169	6704160	+	266148	ENSMUSG00000083023	Gm11804	predicted gene 11804 [Source:MGI Symbol;Acc:MGI:3650654]	7039047	7039514	-	67954
1	106363081	106363445	365	*	WTinGP_29937	-3.33297714188067	0.0800521471227174	ENSMUSG00000044340	Phlpp1	PH domain and leucine rich repeat protein phosphatase 1 [Source:MGI Symbol;Acc:MGI:2138327]	106171752	106394250	+	ENSMUSG00000103291	Gm38235	predicted gene, 38235 [Source:MGI Symbol;Acc:MGI:5611463]	106219314	106224265	+	138816	ENSMUSG00000100247	A530053M12Rik	RIKEN cDNA A530053M12 gene [Source:MGI Symbol;Acc:MGI:3045369]	106400178	106401987	-	36733
6	77954676	77954912	237	*	WTinGP_30907	-3.33297714188067	0.12104278537348	ENSMUSG00000063063	Ctnna2	catenin (cadherin associated protein), alpha 2 [Source:MGI Symbol;Acc:MGI:88275]	76881637	77979699	-	ENSMUSG00000108102	Gm44437	predicted gene, 44437 [Source:MGI Symbol;Acc:MGI:5690829]	77745745	77749782	-	204894	ENSMUSG00000107473	Gm44255	predicted gene, 44255 [Source:MGI Symbol;Acc:MGI:5690647]	77984516	77986568	+	29604
3	132928463	132929495	1033	*	KOinGP_21819	3.30388217946376	0.000109207882741584	ENSMUSG00000040998	Npnt	nephronectin [Source:MGI Symbol;Acc:MGI:2148811]	132881745	132950291	-	ENSMUSG00000106230	Gm29811	predicted gene, 29811 [Source:MGI Symbol;Acc:MGI:5588970]	132842202	132878596	-	49867	ENSMUSG00000089431	Gm23196	predicted gene, 23196 [Source:MGI Symbol;Acc:MGI:5452973]	132939870	132939976	+	10375
9	32901228	32901930	703	*	WTinGP_44960	-3.30364525770946	0.000000000000000000000000000000435183958427084							ENSMUSG00000102467	Gm37167	predicted gene, 37167 [Source:MGI Symbol;Acc:MGI:5610395]	32839527	32839922	-	61306	ENSMUSG00000099025	Gm27162	predicted gene 27162 [Source:MGI Symbol;Acc:MGI:5521005]	32904937	32928966	-	3007
2	90021129	90022182	1054	*	KOinGP_46124	3.23238090144163	0.000000000000000000000000000000000181384337976885	ENSMUSG00000075069	Olfr1264	olfactory receptor 1264 [Source:MGI Symbol;Acc:MGI:3031098]	90018526	90025577	-	ENSMUSG00000059112	Olfr1263	olfactory receptor 1263 [Source:MGI Symbol;Acc:MGI:3031097]	90012131	90018424	+	2705	ENSMUSG00000059910	Olfr1265	olfactory receptor 1265 [Source:MGI Symbol;Acc:MGI:3031099]	90035337	90042214	+	13155
4	31824808	31824975	168	*	KOinGP_16458	-3.19847735109133	0.174594099439665							ENSMUSG00000082254	Gm11922	predicted gene 11922 [Source:MGI Symbol;Acc:MGI:3650177]	31380472	31380946	+	443862	ENSMUSG00000028284	Map3k7	mitogen-activated protein kinase kinase kinase 7 [Source:MGI Symbol;Acc:MGI:1346877]	31964097	32023467	+	139122
2	138163868	138164160	293	*	WTinGP_29452	-3.19847735109133	0.174594099439665							ENSMUSG00000086214	Gm14062	predicted gene 14062 [Source:MGI Symbol;Acc:MGI:3649735]	137870046	137876831	-	287037	ENSMUSG00000062098	Btbd3	BTB (POZ) domain containing 3 [Source:MGI Symbol;Acc:MGI:2385155]	138256565	138589292	+	92405
4	53843708	53844080	373	*	WTinGP_30743	-3.19847735109133	0.174594099439665	ENSMUSG00000028420	Tmem38b	transmembrane protein 38B [Source:MGI Symbol;Acc:MGI:1098718]	53826045	53862019	+	ENSMUSG00000084403	Rps15a-ps8	ribosomal protein S15A, pseudogene 8 [Source:MGI Symbol;Acc:MGI:3652112]	53791070	53791456	-	52252	ENSMUSG00000065887	n-R5s185	nuclear encoded rRNA 5S 185 [Source:MGI Symbol;Acc:MGI:4422050]	53860652	53860770	+	16572
16	90260044	90260500	457	*	WTinGP_31894	-3.19847735109133	0.174594099439665	ENSMUSG00000022983	Scaf4	SR-related CTD-associated factor 4 [Source:MGI Symbol;Acc:MGI:2146350]	90228957	90284425	-	ENSMUSG00000022982	Sod1	superoxide dismutase 1, soluble [Source:MGI Symbol;Acc:MGI:98351]	90220742	90226322	+	33722	ENSMUSG00000053414	Hunk	hormonally upregulated Neu-associated kinase [Source:MGI Symbol;Acc:MGI:1347352]	90386397	90499553	+	125897
1	146806104	146806861	758	*	WTinGP_24902	-3.15237378181256	0.00000131034351685644	ENSMUSG00000087627	A230059L01Rik	RIKEN cDNA A230059L01 gene [Source:MGI Symbol;Acc:MGI:2443688]	146802965	146807340	-	ENSMUSG00000080078	Gm15583	predicted gene 15583 [Source:MGI Symbol;Acc:MGI:3783031]	146725581	146729090	+	77014	ENSMUSG00000085822	Gm15584	predicted gene 15584 [Source:MGI Symbol;Acc:MGI:3783032]	146809831	146841696	-	2970
X	56334498	56335303	806	*	KOinGP_28859	3.06747145666343	0.00741294461745778							ENSMUSG00000085114	1600025M17Rik	RIKEN cDNA 1600025M17 gene [Source:MGI Symbol;Acc:MGI:1919280]	56317608	56320664	+	13834	ENSMUSG00000073176	Zfp449	zinc finger protein 449 [Source:MGI Symbol;Acc:MGI:1925869]	56346400	56365674	+	11097
5	12398295	12398763	469	*	WTinGP_28121	-3.05013701417426	0.248092644982159	ENSMUSG00000040254	Sema3d	sema domain, immunoglobulin domain (Ig), short basic domain, secreted, (semaphorin) 3D [Source:MGI Symbol;Acc:MGI:1860118]	12383385	12588948	+	ENSMUSG00000104941	Gm8953	predicted gene 8953 [Source:MGI Symbol;Acc:MGI:3648962]	12354697	12355787	-	42508	ENSMUSG00000105854	Gm8925	predicted gene 8925 [Source:MGI Symbol;Acc:MGI:3643158]	12478866	12479628	-	80103
14	85626777	85627060	284	*	WTinGP_31116	-3.05013701417426	0.248092644982159							ENSMUSG00000035566	Pcdh17	protocadherin 17 [Source:MGI Symbol;Acc:MGI:2684924]	84443563	84537060	+	1089717	ENSMUSG00000064407	Gm23926	predicted gene, 23926 [Source:MGI Symbol;Acc:MGI:5453703]	86311289	86311378	-	684229
16	30769013	30769947	935	*	WTinGP_22809	-3.00285128760082	0.00000115083569598139							ENSMUSG00000046546	Fam43a	family with sequence similarity 43, member A [Source:MGI Symbol;Acc:MGI:2676309]	30599723	30602797	+	166216	ENSMUSG00000095791	Gm26295	predicted gene, 26295 [Source:MGI Symbol;Acc:MGI:5456072]	30814162	30814268	+	44215
7	4460593	4461176	584	*	KOinGP_11766	2.95432459119523	0.000000000126987289837303	ENSMUSG00000091177	Gm15494	predicted gene 15494 [Source:MGI Symbol;Acc:MGI:3782940]	4445697	4471285	-	ENSMUSG00000008435	Rdh13	retinol dehydrogenase 13 (all-trans and 9-cis) [Source:MGI Symbol;Acc:MGI:1918732]	4424770	4445649	-	14944	ENSMUSG00000019254	Ppp1r12c	protein phosphatase 1, regulatory (inhibitor) subunit 12C [Source:MGI Symbol;Acc:MGI:1924258]	4481520	4501680	-	20344
1	136616838	136617868	1031	*	WTinGP_15707	-2.91591453737554	0.000000000684888102276776							ENSMUSG00000104366	4933409D19Rik	RIKEN cDNA 4933409D19 gene [Source:MGI Symbol;Acc:MGI:1918334]	136603033	136605468	-	11370	ENSMUSG00000097229	Platr23	pluripotency associated transcript 23 [Source:MGI Symbol;Acc:MGI:5477092]	136622098	136624650	-	4230
1	131439171	131439398	228	*	KOinGP_21208	2.87299923514245	0.174594099439665	ENSMUSG00000026425	Srgap2	SLIT-ROBO Rho GTPase activating protein 2 [Source:MGI Symbol;Acc:MGI:109605]	131285251	131527352	-	ENSMUSG00000101778	Gm29488	predicted gene 29488 [Source:MGI Symbol;Acc:MGI:5580194]	131406812	131409213	-	29958	ENSMUSG00000099959	Gm29487	predicted gene 29487 [Source:MGI Symbol;Acc:MGI:5580193]	131447440	131447695	-	8042
1	146804986	146805793	808	*	WTinGP_25370	-2.87299582373658	0.00000000185073923826983	ENSMUSG00000087627	A230059L01Rik	RIKEN cDNA A230059L01 gene [Source:MGI Symbol;Acc:MGI:2443688]	146802965	146807340	-	ENSMUSG00000080078	Gm15583	predicted gene 15583 [Source:MGI Symbol;Acc:MGI:3783031]	146725581	146729090	+	75896	ENSMUSG00000085822	Gm15584	predicted gene 15584 [Source:MGI Symbol;Acc:MGI:3783032]	146809831	146841696	-	4038
7	64184992	64186043	1052	*	WTinGP_9862	-2.86399866264671	0.000000000206838355121956	ENSMUSG00000030523	Trpm1	transient receptor potential cation channel, subfamily M, member 1 [Source:MGI Symbol;Acc:MGI:1330305]	64153835	64269775	+	ENSMUSG00000108620	Gm20670	predicted gene 20670 [Source:MGI Symbol;Acc:MGI:5313117]	64057602	64062958	+	122034	ENSMUSG00000108645	Gm44722	predicted gene 44722 [Source:MGI Symbol;Acc:MGI:5753298]	64202089	64202524	-	16046
4	6870429	6870924	496	*	WTinGP_21395	-2.84120050002006	0.000109207882741584	ENSMUSG00000041272	Tox	thymocyte selection-associated high mobility group box [Source:MGI Symbol;Acc:MGI:2181659]	6686353	6991557	-	ENSMUSG00000086052	Gm11802	predicted gene 11802 [Source:MGI Symbol;Acc:MGI:3650651]	6688169	6704160	+	166269	ENSMUSG00000083023	Gm11804	predicted gene 11804 [Source:MGI Symbol;Acc:MGI:3650654]	7039047	7039514	-	168123
4	10905037	10905799	763	*	KOinGP_43858	2.82972427268943	0.00000000000000000022205515514357							ENSMUSG00000059482	2610301B20Rik	RIKEN cDNA 2610301B20 gene [Source:MGI Symbol;Acc:MGI:1914407]	10874498	10899425	+	5612	ENSMUSG00000081715	Rps11-ps3	ribosomal protein S11, pseudogene 3 [Source:MGI Symbol;Acc:MGI:3649802]	10946608	10947093	+	40809
2	154353725	154354423	699	*	KOinGP_25162	2.78245937534004	0.00370580123962957	ENSMUSG00000027487	Cdk5rap1	CDK5 regulatory subunit associated protein 1 [Source:MGI Symbol;Acc:MGI:1914221]	154335380	154373010	-	ENSMUSG00000067996	Bpifb9b	BPI fold containing family B, member 9B [Source:MGI Symbol;Acc:MGI:1918675]	154307227	154320646	+	33079	ENSMUSG00000027488	Snta1	syntrophin, acidic 1 [Source:MGI Symbol;Acc:MGI:101772]	154376313	154408099	-	21890
8	113721252	113721806	555	*	KOinGP_27566	2.78245937534004	0.00370580123962957	ENSMUSG00000053399	Adamts18	a disintegrin-like and metallopeptidase (reprolysin type) with thrombospondin type 1 motif, 18 [Source:MGI Symbol;Acc:MGI:2442600]	113697126	113848738	-	ENSMUSG00000110582	Gm30052	predicted gene, 30052 [Source:MGI Symbol;Acc:MGI:5589211]	113667926	113676458	-	44794	ENSMUSG00000031767	Nudt7	nudix (nucleoside diphosphate linked moiety X)-type motif 7 [Source:MGI Symbol;Acc:MGI:1914778]	114133557	114154739	+	411751
18	70045661	70046394	734	*	KOinGP_48971	2.78060028314158	0.0000000000000000258226470008557	ENSMUSG00000024511	Rab27b	RAB27B, member RAS oncogene family [Source:MGI Symbol;Acc:MGI:1931295]	69979131	70141605	-	ENSMUSG00000086824	4930448D08Rik	RIKEN cDNA 4930448D08 gene [Source:MGI Symbol;Acc:MGI:1921921]	69969677	69972366	+	73295	ENSMUSG00000024512	Dynap	dynactin associated protein [Source:MGI Symbol;Acc:MGI:1922827]	70240429	70244584	-	194035
7	124930467	124931077	611	*	KOinGP_57521	2.77609100405316	0.00000145565180948604							ENSMUSG00000108623	Gm45092	predicted gene 45092 [Source:MGI Symbol;Acc:MGI:5753668]	124907609	124914418	+	16049	ENSMUSG00000108407	Gm45093	predicted gene 45093 [Source:MGI Symbol;Acc:MGI:5753669]	125067029	125069491	-	135952
8	110950142	110950815	674	*	WTinGP_17917	-2.75431705971861	0.0000349054380108975	ENSMUSG00000031749	St3gal2	ST3 beta-galactoside alpha-2,3-sialyltransferase 2 [Source:MGI Symbol;Acc:MGI:99427]	110919922	110972480	+	ENSMUSG00000097380	Gm26816	predicted gene, 26816 [Source:MGI Symbol;Acc:MGI:5477310]	110863229	110940314	-	9828	ENSMUSG00000015023	Ddx19a	DEAD (Asp-Glu-Ala-Asp) box polypeptide 19a [Source:MGI Symbol;Acc:MGI:99526]	110974996	110997800	-	24181
12	90564865	90565816	952	*	WTinGP_31248	-2.74774408107909	0.00147459362726411							ENSMUSG00000113023	AC154450.1		90491625	90492109	+	72756	ENSMUSG00000114032	AC154450.2		90587571	90588645	-	21755
9	58156824	58157385	562	*	KOinGP_26473	2.74659193301356	0.00201936250381899	ENSMUSG00000037206	Islr	immunoglobulin superfamily containing leucine-rich repeat [Source:MGI Symbol;Acc:MGI:1349645]	58156268	58204306	-	ENSMUSG00000032327	Stra6	stimulated by retinoic acid gene 6 [Source:MGI Symbol;Acc:MGI:107742]	58063788	58153996	+	2828	ENSMUSG00000110969	AC160976.1		58192045	58192192	-	34660
2	67905536	67905824	289	*	KOinGP_27979	2.72514150705459	0.248092644982159	ENSMUSG00000034780	B3galt1	UDP-Gal:betaGlcNAc beta 1,3-galactosyltransferase, polypeptide 1 [Source:MGI Symbol;Acc:MGI:1349403]	67565871	68122689	+	ENSMUSG00000104398	Gm37964	predicted gene, 37964 [Source:MGI Symbol;Acc:MGI:5611192]	67898596	67903500	+	2036	ENSMUSG00000081257	Gm13607	predicted gene 13607 [Source:MGI Symbol;Acc:MGI:3649691]	68081791	68082329	+	175967
8	49993608	49993929	322	*	KOinGP_27292	2.72514150705458	0.248092644982159	ENSMUSG00000110375	Gm45323	predicted gene 45323 [Source:MGI Symbol;Acc:MGI:5791159]	49959483	50013384	-	ENSMUSG00000109907	Gm45321	predicted gene 45321 [Source:MGI Symbol;Acc:MGI:5791157]	49818937	49949006	+	44602	ENSMUSG00000109838	Gm45341	predicted gene 45341 [Source:MGI Symbol;Acc:MGI:5791177]	50117745	50517889	-	123816
14	90107066	90107444	379	*	KOinGP_27515	2.72514150705458	0.248092644982159							ENSMUSG00000062093	Gm10110	predicted gene 10110 [Source:MGI Symbol;Acc:MGI:3641718]	89896223	89898466	-	208600	ENSMUSG00000077619	Gm25495	predicted gene, 25495 [Source:MGI Symbol;Acc:MGI:5455272]	90356387	90356517	+	248943
4	85677910	85678497	588	*	KOinGP_25340	2.72419807511734	0.00586305291657638	ENSMUSG00000066113	Adamtsl1	ADAMTS-like 1 [Source:MGI Symbol;Acc:MGI:1924989]	85514172	86428385	+	ENSMUSG00000028488	Sh3gl2	SH3-domain GRB2-like 2 [Source:MGI Symbol;Acc:MGI:700009]	85205126	85639195	+	38715	ENSMUSG00000088122	Gm26069	predicted gene, 26069 [Source:MGI Symbol;Acc:MGI:5455846]	85909911	85910187	+	231414
2	90082809	90083547	739	*	KOinGP_50024	2.72378331198441	0.00000000102460064039137							ENSMUSG00000111071	AL928890.1		90065815	90065994	-	16815	ENSMUSG00000075067	Olfr1269	olfactory receptor 1269 [Source:MGI Symbol;Acc:MGI:3031103]	90085530	90086459	-	1983
2	61474446	61475060	615	*	WTinGP_30489	-2.68940805227151	0.00233696467227621							ENSMUSG00000077464	Gm26422	predicted gene, 26422 [Source:MGI Symbol;Acc:MGI:5456199]	61280278	61280409	+	194037	ENSMUSG00000088340	Gm22338	predicted gene, 22338 [Source:MGI Symbol;Acc:MGI:5452115]	61492766	61492894	+	17706
13	60854287	60854763	477	*	KOinGP_21789	2.68077932259476	0.061874552845595	ENSMUSG00000050345	4930486L24Rik	RIKEN cDNA 4930486L24 gene [Source:MGI Symbol;Acc:MGI:1922258]	60842621	60864416	-	ENSMUSG00000056728	Ctsll3	cathepsin L-like 3 [Source:MGI Symbol;Acc:MGI:1917452]	60798250	60802844	-	51443	ENSMUSG00000074874	Ctla2b	cytotoxic T lymphocyte-associated protein 2 beta [Source:MGI Symbol;Acc:MGI:88555]	60895351	60897447	-	40588
5	84091193	84091700	508	*	WTinGP_26136	-2.61605837683398	0.133121855483882	ENSMUSG00000029245	Epha5	Eph receptor A5 [Source:MGI Symbol;Acc:MGI:99654]	84054761	84417382	-	ENSMUSG00000106576	Gm4866	predicted gene 4866 [Source:MGI Symbol;Acc:MGI:3646530]	83863163	83863751	+	227442	ENSMUSG00000079067	Hmgn2-ps1	high mobility group nucleosomal binding domain 2, pseudogene 1 [Source:MGI Symbol;Acc:MGI:3783162]	84123313	84123591	+	31613
4	81655109	81655495	387	*	WTinGP_29951	-2.61605837683398	0.133121855483882							ENSMUSG00000081391	Gm11765	predicted gene 11765 [Source:MGI Symbol;Acc:MGI:3651002]	81455943	81461732	-	193377	ENSMUSG00000083385	Gm11411	predicted gene 11411 [Source:MGI Symbol;Acc:MGI:3650904]	81696441	81697159	+	40946
8	47218028	47218544	517	*	WTinGP_30622	-2.61605837683398	0.133121855483882	ENSMUSG00000038143	Stox2	storkhead box 2 [Source:MGI Symbol;Acc:MGI:1918319]	47180048	47446362	-	ENSMUSG00000110264	E330018M18Rik	RIKEN cDNA E330018M18 gene [Source:MGI Symbol;Acc:MGI:3041231]	47135651	47163704	+	54324	ENSMUSG00000109606	Gm45537	predicted gene 45537 [Source:MGI Symbol;Acc:MGI:5791373]	47224459	47227166	-	5915
5	92262730	92263102	373	*	WTinGP_31417	-2.61605837683398	0.133121855483882	ENSMUSG00000029413	Naaa	N-acylethanolamine acid amidase [Source:MGI Symbol;Acc:MGI:1914361]	92257659	92278170	-	ENSMUSG00000029410	Ppef2	protein phosphatase, EF hand calcium-binding domain 2 [Source:MGI Symbol;Acc:MGI:1342304]	92226679	92256278	-	6452	ENSMUSG00000029415	Sdad1	SDA1 domain containing 1 [Source:MGI Symbol;Acc:MGI:2140779]	92284010	92310479	-	20908
2	77175732	77177163	1432	*	WTinGP_13958	-2.59103370584411	0.000000000000192399613604226							ENSMUSG00000044033	Ccdc141	coiled-coil domain containing 141 [Source:MGI Symbol;Acc:MGI:1919735]	77009902	77170636	-	5096	ENSMUSG00000042272	Sestd1	SEC14 and spectrin domains 1 [Source:MGI Symbol;Acc:MGI:1916262]	77180340	77280592	-	3177
1	136708669	136709642	974	*	WTinGP_21153	-2.54628052757062	0.000336885605250238	ENSMUSG00000097448	Platr22	pluripotency associated transcript 22 [Source:MGI Symbol;Acc:MGI:4439804]	136696211	136726142	+	ENSMUSG00000092912	Gm24086	predicted gene, 24086 [Source:MGI Symbol;Acc:MGI:5453863]	136697374	136697471	+	11198	ENSMUSG00000096432	Gm22132	predicted gene, 22132 [Source:MGI Symbol;Acc:MGI:5451909]	136757510	136757609	-	47868
11	35944519	35945186	668	*	KOinGP_27900	2.50367910030242	0.0157072279244727	ENSMUSG00000018849	Wwc1	WW, C2 and coiled-coil domain containing 1 [Source:MGI Symbol;Acc:MGI:2388637]	35838400	35980527	-	ENSMUSG00000018848	Rars	arginyl-tRNA synthetase [Source:MGI Symbol;Acc:MGI:1914297]	35808381	35834506	-	110013	ENSMUSG00000081571	Gm12125	predicted gene 12125 [Source:MGI Symbol;Acc:MGI:3652212]	35996054	35996789	+	50868
13	63799582	63800384	803	*	WTinGP_58261	-2.5032773245465	0.00000000592477661498198							ENSMUSG00000114092	AC154248.2		63794106	63795428	+	4154	ENSMUSG00000021470	Ercc6l2	excision repair cross-complementing rodent repair deficiency, complementation group 6 like 2 [Source:MGI Symbol;Acc:MGI:1923501]	63815240	63900302	+	14856
15	91664295	91664960	666	*	WTinGP_29554	-2.5008148442021	0.000528997787744789							ENSMUSG00000087965	Gm25389	predicted gene, 25389 [Source:MGI Symbol;Acc:MGI:5455166]	91617152	91617437	-	46858	ENSMUSG00000036273	Lrrk2	leucine-rich repeat kinase 2 [Source:MGI Symbol;Acc:MGI:1913975]	91673175	91816120	+	8215
5	41739573	41739886	314	*	WTinGP_29794	-2.493035391663	0.255190063663676							ENSMUSG00000029128	Rab28	RAB28, member RAS oncogene family [Source:MGI Symbol;Acc:MGI:1917285]	41624976	41708157	-	31416	ENSMUSG00000049691	Nkx3-2	NK3 homeobox 2 [Source:MGI Symbol;Acc:MGI:108015]	41761483	41764501	-	21597
7	13312773	13313374	602	*	KOinGP_26810	2.49149891963934	0.133121855483882							ENSMUSG00000056394	Lig1	ligase I, DNA, ATP-dependent [Source:MGI Symbol;Acc:MGI:101789]	13277283	13311433	+	1340	ENSMUSG00000033847	Pla2g4c	phospholipase A2, group IVC (cytosolic, calcium-independent) [Source:MGI Symbol;Acc:MGI:1196403]	13324655	13360672	+	11281
5	151232969	151234445	1477	*	WTinGP_17057	-2.48678438207876	0.000000000133595652980625	ENSMUSG00000107011	Gm42906	predicted gene 42906 [Source:MGI Symbol;Acc:MGI:5663043]	151063546	151428163	-	ENSMUSG00000106963	Gm43297	predicted gene 43297 [Source:MGI Symbol;Acc:MGI:5663434]	151007446	151009301	-	223668	ENSMUSG00000107387	Gm42904	predicted gene 42904 [Source:MGI Symbol;Acc:MGI:5663041]	151252305	151259264	+	17860
2	89921158	89922203	1046	*	KOinGP_13479	2.4743259849187	0.0000045790844406841							ENSMUSG00000049057	Olfr1257	olfactory receptor 1257 [Source:MGI Symbol;Acc:MGI:3031091]	89878437	89883026	+	38132	ENSMUSG00000049149	Olfr1258	olfactory receptor 1258 [Source:MGI Symbol;Acc:MGI:3031092]	89927309	89936334	+	5106
5	105211193	105211652	460	*	KOinGP_24543	2.46432146210289	0.0310063543636267							ENSMUSG00000079363	Gbp4	guanylate binding protein 4 [Source:MGI Symbol;Acc:MGI:97072]	105115767	105139586	-	71607	ENSMUSG00000079362	Gm43302	predicted gene 43302 [Source:MGI Symbol;Acc:MGI:5663439]	105214907	105293695	-	3255
3	96950574	96951036	463	*	KOinGP_28023	2.46432146210289	0.0310063543636267	ENSMUSG00000057123	Gja5	gap junction protein, alpha 5 [Source:MGI Symbol;Acc:MGI:95716]	96904693	97077416	+	ENSMUSG00000049908	Gja8	gap junction protein, alpha 8 [Source:MGI Symbol;Acc:MGI:99953]	96913566	96926020	-	24554	ENSMUSG00000105385	9230114J08Rik	RIKEN cDNA 9230114J08 gene [Source:MGI Symbol;Acc:MGI:1925330]	96998722	97000771	-	47686
19	4785163	4785788	626	*	WTinGP_31294	-2.42915871886802	0.0324370094090176	ENSMUSG00000096370	Gm21992	predicted gene 21992 [Source:MGI Symbol;Acc:MGI:5439461]	4742913	4811612	-	ENSMUSG00000033760	Rbm4b	RNA binding motif protein 4B [Source:MGI Symbol;Acc:MGI:1913954]	4756543	4767065	+	18098	ENSMUSG00000006456	Rbm14	RNA binding motif protein 14 [Source:MGI Symbol;Acc:MGI:1929092]	4800569	4811634	-	14781
4	55775814	55776582	769	*	WTinGP_23364	-2.40534519364848	0.00131199891275703							ENSMUSG00000085375	Gm12506	predicted gene 12506 [Source:MGI Symbol;Acc:MGI:3651170]	55605149	55636901	+	138913	ENSMUSG00000085643	Gm12519	predicted gene 12519 [Source:MGI Symbol;Acc:MGI:3652272]	55969023	55993739	-	192441
13	58637552	58637729	178	*	KOinGP_24504	-2.40504914017218	0.096034723317367							ENSMUSG00000021553	Slc28a3	solute carrier family 28 (sodium-coupled nucleoside transporter), member 3 [Source:MGI Symbol;Acc:MGI:2137361]	58545399	58610877	-	26675	ENSMUSG00000055254	Ntrk2	neurotrophic tyrosine kinase, receptor, type 2 [Source:MGI Symbol;Acc:MGI:97384]	58806596	59133970	+	168867
11	35985665	35986538	874	*	KOinGP_11245	2.39841820994394	0.00000320632541426817							ENSMUSG00000018849	Wwc1	WW, C2 and coiled-coil domain containing 1 [Source:MGI Symbol;Acc:MGI:2388637]	35838400	35980527	-	5138	ENSMUSG00000081571	Gm12125	predicted gene 12125 [Source:MGI Symbol;Acc:MGI:3652212]	35996054	35996789	+	9516
6	99351649	99352162	514	*	KOinGP_28062	2.39377271962545	0.0226735582878347	ENSMUSG00000030068	Gm20696	predicted gene 20696 [Source:MGI Symbol;Acc:MGI:5313143]	99257484	99666797	-	ENSMUSG00000105902	AC155839.1		99075911	99076057	-	275592	ENSMUSG00000093559	Gm20705	predicted gene 20705 [Source:MGI Symbol;Acc:MGI:5313152]	99384607	99388499	-	32445
2	124650915	124651485	571	*	KOinGP_27126	2.39131664412424	0.0457375685401609	ENSMUSG00000027200	Sema6d	sema domain, transmembrane domain (TM), and cytoplasmic domain, (semaphorin) 6D [Source:MGI Symbol;Acc:MGI:2387661]	124089969	124667770	+	ENSMUSG00000086954	4930583P06Rik	RIKEN cDNA 4930583P06 gene [Source:MGI Symbol;Acc:MGI:1923196]	124217679	124222331	-	428584	ENSMUSG00000087450	Gm13994	predicted gene 13994 [Source:MGI Symbol;Acc:MGI:3651835]	124708655	124711083	+	57170
18	70052871	70053702	832	*	KOinGP_44207	2.38931709206248	0.000000000000138242166306187	ENSMUSG00000024511	Rab27b	RAB27B, member RAS oncogene family [Source:MGI Symbol;Acc:MGI:1931295]	69979131	70141605	-	ENSMUSG00000086824	4930448D08Rik	RIKEN cDNA 4930448D08 gene [Source:MGI Symbol;Acc:MGI:1921921]	69969677	69972366	+	80505	ENSMUSG00000024512	Dynap	dynactin associated protein [Source:MGI Symbol;Acc:MGI:1922827]	70240429	70244584	-	186727
8	104866999	104867712	714	*	WTinGP_54020	-2.38513880701535	0.0000000176355091145155	ENSMUSG00000031884	Ces2d-ps	carboxylesterase 2D, pseudogene [Source:MGI Symbol;Acc:MGI:3704319]	104867488	104873861	+	ENSMUSG00000061825	Ces2c	carboxylesterase 2C [Source:MGI Symbol;Acc:MGI:2385905]	104847068	104854483	+	12516	ENSMUSG00000110597	Gm8798	predicted gene 8798 [Source:MGI Symbol;Acc:MGI:3646429]	104886862	104902787	+	19150
2	89601640	89602495	856	*	KOinGP_15358	2.37172002423442	0.0000266533718586732							ENSMUSG00000111715	Olfr1246	olfactory receptor 1246 [Source:MGI Symbol;Acc:MGI:3031080]	89586141	89593157	-	8483	ENSMUSG00000075081	Olfr1247	olfactory receptor 1247 [Source:MGI Symbol;Acc:MGI:3031081]	89604959	89614130	-	2464
6	140305357	140306160	804	*	KOinGP_19949	2.36803784939492	0.0000869226572463958							ENSMUSG00000107572	Gm3961	predicted gene 3961 [Source:MGI Symbol;Acc:MGI:3782135]	140295463	140296456	-	8901	ENSMUSG00000108229	1700102F20Rik	RIKEN cDNA 1700102F20 gene [Source:MGI Symbol;Acc:MGI:1920827]	140309071	140309740	+	2911
6	146675870	146676271	402	*	WTinGP_29878	-2.35853560087367	0.255190063663676							ENSMUSG00000085238	4930479D17Rik	RIKEN cDNA 4930479D17 gene [Source:MGI Symbol;Acc:MGI:1922175]	146657218	146665403	+	10467	ENSMUSG00000001630	Stk38l	serine/threonine kinase 38 like [Source:MGI Symbol;Acc:MGI:1922250]	146724995	146778812	+	48724
1	108378020	108378530	511	*	WTinGP_30850	-2.35853560087367	0.255190063663676	ENSMUSG00000100041	Gm5702	predicted gene 5702 [Source:MGI Symbol;Acc:MGI:3646157]	108376970	108379438	-	ENSMUSG00000100457	D830032E09Rik	RIKEN cDNA D830032E09 gene [Source:MGI Symbol;Acc:MGI:2442347]	107917259	108028337	+	349683	ENSMUSG00000104478	Gm38212	predicted gene, 38212 [Source:MGI Symbol;Acc:MGI:5611440]	108417077	108419832	+	38547
6	111737481	111737999	519	*	WTinGP_31722	-2.35853560087367	0.340861195577435							ENSMUSG00000089084	Gm24005	predicted gene, 24005 [Source:MGI Symbol;Acc:MGI:5453782]	111627988	111628283	+	109198	ENSMUSG00000089490	Gm26362	predicted gene, 26362 [Source:MGI Symbol;Acc:MGI:5456139]	111992110	111992424	+	254111
X	56840143	56840495	353	*	WTinGP_31745	-2.35853560087367	0.340861195577435							ENSMUSG00000067878	Map7d3	MAP7 domain containing 3 [Source:MGI Symbol;Acc:MGI:2445051]	56797858	56822326	-	17817	ENSMUSG00000053852	Adgrg4	adhesion G protein-coupled receptor G4 [Source:MGI Symbol;Acc:MGI:2685213]	56870163	57001558	+	29668
12	25701863	25702067	205	*	WTinGP_6442	-2.35853560087367	0.255190063663676							ENSMUSG00000089441	Gm22527	predicted gene, 22527 [Source:MGI Symbol;Acc:MGI:5452304]	25687801	25687906	+	13957	ENSMUSG00000114111	AC116679.1		25819764	25820541	-	117697
9	57623850	57624477	628	*	WTinGP_27554	-2.3560365181544	0.0207861377938494							ENSMUSG00000056271	Lman1l	lectin, mannose-binding 1 like [Source:MGI Symbol;Acc:MGI:2667537]	57607085	57620774	-	3076	ENSMUSG00000032312	Csk	c-src tyrosine kinase [Source:MGI Symbol;Acc:MGI:88537]	57626646	57653631	-	2169
13	101782331	101782880	550	*	WTinGP_30246	-2.35603651815437	0.0472117941689029							ENSMUSG00000041417	Pik3r1	phosphatidylinositol 3-kinase, regulatory subunit, polypeptide 1 (p85 alpha) [Source:MGI Symbol;Acc:MGI:97583]	101680563	101768217	-	14114	ENSMUSG00000102542	Gm38133	predicted gene, 38133 [Source:MGI Symbol;Acc:MGI:5611361]	102114117	102116035	-	331237
4	32526037	32526924	888	*	WTinGP_24896	-2.35513173359021	0.00312385143914076	ENSMUSG00000040270	Bach2	BTB and CNC homology, basic leucine zipper transcription factor 2 [Source:MGI Symbol;Acc:MGI:894679]	32238804	32586108	+	ENSMUSG00000084611	Gm24371	predicted gene, 24371 [Source:MGI Symbol;Acc:MGI:5454148]	32514787	32515053	+	10984	ENSMUSG00000086150	Bach2os	BTB and CNC homology 2, opposite strand [Source:MGI Symbol;Acc:MGI:3041246]	32559680	32571708	-	32756
5	20332458	20333130	673	*	WTinGP_54741	-2.35394443621306	0.000000019568858262853	ENSMUSG00000040003	Magi2	membrane associated guanylate kinase, WW and PDZ domain containing 2 [Source:MGI Symbol;Acc:MGI:1354953]	19227036	20704792	+	ENSMUSG00000087768	Gm22755	predicted gene, 22755 [Source:MGI Symbol;Acc:MGI:5452532]	20264341	20264440	+	68018	ENSMUSG00000106240	Gm3544	predicted gene 3544 [Source:MGI Symbol;Acc:MGI:3781721]	20588596	20588900	+	255466
5	64029413	64030879	1467	*	WTinGP_50061	-2.3533945036759	0.00000000000000000000000000000000133316252127835							ENSMUSG00000077209	Gm25608	predicted gene, 25608 [Source:MGI Symbol;Acc:MGI:5455385]	64002353	64002484	-	26929	ENSMUSG00000106219	5830416I19Rik	RIKEN cDNA 5830416I19 gene [Source:MGI Symbol;Acc:MGI:1922007]	64044978	64050228	+	14099
11	63146585	63147106	522	*	WTinGP_13591	-2.33265943961681	0.000937994554725131	ENSMUSG00000018217	Pmp22	peripheral myelin protein 22 [Source:MGI Symbol;Acc:MGI:97631]	63128982	63159547	+	ENSMUSG00000042189	Tekt3	tektin 3 [Source:MGI Symbol;Acc:MGI:1918312]	63061654	63094964	+	51621	ENSMUSG00000085532	B430319H21Rik	RIKEN cDNA B430319H21 gene [Source:MGI Symbol;Acc:MGI:1925099]	63173914	63188454	+	26808
14	55064728	55065279	552	*	WTinGP_28478	-2.33265943961662	0.000937994554725131	ENSMUSG00000100162	Gm20687	predicted gene 20687 [Source:MGI Symbol;Acc:MGI:5313134]	55053869	55072397	+	ENSMUSG00000072492	Gm10364	predicted pseudogene 10364 [Source:MGI Symbol;Acc:MGI:3643153]	55038462	55042979	+	21749	ENSMUSG00000093452	Zfhx2os	zinc finger homeobox 2, opposite strand [Source:MGI Symbol;Acc:MGI:3620246]	55073091	55075874	+	7812
6	116021981	116022524	544	*	WTinGP_25385	-2.32478075623155	0.0226735582878347	ENSMUSG00000030126	Tmcc1	transmembrane and coiled coil domains 1 [Source:MGI Symbol;Acc:MGI:2442368]	116018611	116193486	-	ENSMUSG00000030123	Plxnd1	plexin D1 [Source:MGI Symbol;Acc:MGI:2154244]	115954811	115995005	-	26976	ENSMUSG00000092625	Gm20404	predicted gene 20404 [Source:MGI Symbol;Acc:MGI:5141869]	116107650	116127493	+	85126
9	23303084	23303441	358	*	KOinGP_24198	2.31441973049339	0.0663192857388965	ENSMUSG00000031963	Bmper	BMP-binding endothelial regulator [Source:MGI Symbol;Acc:MGI:1920480]	23223076	23485200	+	ENSMUSG00000035919	Bbs9	Bardet-Biedl syndrome 9 (human) [Source:MGI Symbol;Acc:MGI:2442833]	22475715	22888280	+	414804	ENSMUSG00000111041	CT009706.1		23776492	23777073	+	473051
4	10918384	10919138	755	*	KOinGP_54936__WTinGP_30328	2.31338903835429	0.00000000185073923826983							ENSMUSG00000059482	2610301B20Rik	RIKEN cDNA 2610301B20 gene [Source:MGI Symbol;Acc:MGI:1914407]	10874498	10899425	+	18959	ENSMUSG00000081715	Rps11-ps3	ribosomal protein S11, pseudogene 3 [Source:MGI Symbol;Acc:MGI:3649802]	10946608	10947093	+	27470
1	88055497	88055988	492	*	WTinGP_24143	-2.30709642354372	0.134542378264508	ENSMUSG00000092220	Gm20528	predicted gene 20528 [Source:MGI Symbol;Acc:MGI:5141993]	88055393	88218584	-	ENSMUSG00000083478	Gm15375	predicted gene 15375 [Source:MGI Symbol;Acc:MGI:3705815]	88025211	88026059	+	29438	ENSMUSG00000090175	Ugt1a9	UDP glucuronosyltransferase 1 family, polypeptide A9 [Source:MGI Symbol;Acc:MGI:3576092]	88070800	88218997	+	14812
1	67023145	67023458	314	*	WTinGP_25739	-2.30709642354372	0.134542378264508	ENSMUSG00000026000	Lancl1	LanC (bacterial lantibiotic synthetase component C)-like 1 [Source:MGI Symbol;Acc:MGI:1336997]	67000517	67038872	-	ENSMUSG00000082212	Gm15826	predicted gene 15826 [Source:MGI Symbol;Acc:MGI:3801881]	66951829	66953469	+	69676	ENSMUSG00000025991	Cps1	carbamoyl-phosphate synthetase 1 [Source:MGI Symbol;Acc:MGI:891996]	67123026	67231259	+	99568
6	141605078	141605616	539	*	WTinGP_30317	-2.30709642354372	0.134542378264508							ENSMUSG00000030235	Slco1c1	solute carrier organic anion transporter family, member 1c1 [Source:MGI Symbol;Acc:MGI:1889679]	141524368	141570177	+	34901	ENSMUSG00000030236	Slco1b2	solute carrier organic anion transporter family, member 1b2 [Source:MGI Symbol;Acc:MGI:1351899]	141629518	141686646	+	23902
1	82429062	82429612	551	*	WTinGP_31671	-2.30709642354372	0.134542378264508	ENSMUSG00000026142	Rhbdd1	rhomboid domain containing 1 [Source:MGI Symbol;Acc:MGI:1924117]	82316452	82445366	+	ENSMUSG00000100786	Gm28940	predicted gene 28940 [Source:MGI Symbol;Acc:MGI:5579646]	82392493	82402746	-	26316	ENSMUSG00000067158	Col4a4	collagen, type IV, alpha 4 [Source:MGI Symbol;Acc:MGI:104687]	82448423	82586849	-	18811
10	123112811	123113284	474	*	WTinGP_32025	-2.30709642354372	0.134542378264508	ENSMUSG00000020124	Usp15	ubiquitin specific peptidase 15 [Source:MGI Symbol;Acc:MGI:101857]	123105006	123196995	-	ENSMUSG00000034602	Mon2	MON2 homolog, regulator of endosome to Golgi trafficking [Source:MGI Symbol;Acc:MGI:1914324]	122992060	123076505	-	36306	ENSMUSG00000112879	AC158802.2		123178324	123178684	-	65040
16	36770164	36770846	683	*	WTinGP_16049	-2.30169873462232	0.000192577639635743	ENSMUSG00000022899	Slc15a2	solute carrier family 15 (H+/peptide transporter), member 2 [Source:MGI Symbol;Acc:MGI:1890457]	36750178	36784962	-	ENSMUSG00000022900	Ildr1	immunoglobulin-like domain containing receptor 1 [Source:MGI Symbol;Acc:MGI:2146574]	36693978	36726804	+	43360	ENSMUSG00000091786	Gm8425	predicted gene 8425 [Source:MGI Symbol;Acc:MGI:3645899]	36778834	36779602	+	7988
5	128637516	128638256	741	*	KOinGP_28690	2.2999186930386	0.0157072279244727							ENSMUSG00000081683	Fzd10	frizzled class receptor 10 [Source:MGI Symbol;Acc:MGI:2136761]	128600844	128604093	+	33423	ENSMUSG00000029423	Piwil1	piwi-like RNA-mediated gene silencing 1 [Source:MGI Symbol;Acc:MGI:1928897]	128702524	128755474	+	64268
2	149320933	149321666	734	*	KOinGP_29060	2.29991869303854	0.007140640218417							ENSMUSG00000086963	Gm14135	predicted gene 14135 [Source:MGI Symbol;Acc:MGI:3649300]	149257277	149262145	+	58788	ENSMUSG00000081314	Gm14132	predicted gene 14132 [Source:MGI Symbol;Acc:MGI:3652226]	149333071	149334789	-	11405
5	38824106	38824923	818	*	KOinGP_44109	2.29847977276401	0.00000000290328866240521	ENSMUSG00000039315	Clnk	cytokine-dependent hematopoietic cell linker [Source:MGI Symbol;Acc:MGI:1351468]	38706462	38876812	-	ENSMUSG00000079528	Clnkos	cytokine-dependent hematopoietic cell linker, opposite strand [Source:MGI Symbol;Acc:MGI:1922786]	38735983	38747897	+	76209	ENSMUSG00000106924	Gm42857	predicted gene 42857 [Source:MGI Symbol;Acc:MGI:5662994]	39002693	39003031	-	177770
9	45802944	45803509	566	*	KOinGP_8249__WTinGP_24932	2.29697633470479	0.00000242485841602387	ENSMUSG00000043987	Cep164	centrosomal protein 164 [Source:MGI Symbol;Acc:MGI:2384878]	45766946	45828691	-	ENSMUSG00000110997	AC126804.1		45797348	45799060	-	3884	ENSMUSG00000098194	Gm7286	predicted gene 7286 [Source:MGI Symbol;Acc:MGI:3645875]	45835929	45836935	-	32420
2	89929941	89930733	793	*	KOinGP_46618__WTinGP_20358	2.28363144351607	0.0000000000000000019297341553537	ENSMUSG00000049149	Olfr1258	olfactory receptor 1258 [Source:MGI Symbol;Acc:MGI:3031092]	89927309	89936334	+	ENSMUSG00000049057	Olfr1257	olfactory receptor 1257 [Source:MGI Symbol;Acc:MGI:3031091]	89878437	89883026	+	46915	ENSMUSG00000068806	Olfr1259	olfactory receptor 1259 [Source:MGI Symbol;Acc:MGI:3031093]	89940532	89948664	-	9799
13	79351178	79351722	545	*	WTinGP_31923	-2.27900935791801	0.0310063543636267							ENSMUSG00000101416	Gm29318	predicted gene 29318 [Source:MGI Symbol;Acc:MGI:5580024]	79285712	79298242	+	52936	ENSMUSG00000096005	Gm24863	predicted gene, 24863 [Source:MGI Symbol;Acc:MGI:5454640]	79454970	79455076	+	103248
17	88671322	88671558	237	*	WTinGP_59377	-2.27900935791801	0.0310063543636267	ENSMUSG00000024154	Gtf2a1l	general transcription factor IIA, 1-like [Source:MGI Symbol;Acc:MGI:1919078]	88668660	88715152	+	ENSMUSG00000033855	Ston1	stonin 1 [Source:MGI Symbol;Acc:MGI:1924307]	88597684	88662586	+	8736	ENSMUSG00000024107	Lhcgr	luteinizing hormone/choriogonadotropin receptor [Source:MGI Symbol;Acc:MGI:96783]	88741549	88791976	-	69991
3	146819283	146819848	566	*	WTinGP_30540	-2.27900935791798	0.0670026491053967							ENSMUSG00000005034	Prkacb	protein kinase, cAMP dependent, catalytic, beta [Source:MGI Symbol;Acc:MGI:97594]	146729574	146812990	-	6293	ENSMUSG00000070343	Gm10288	predicted gene 10288 [Source:MGI Symbol;Acc:MGI:3704227]	146838811	146839347	-	18963
Y	90829818	90830333	516	*	KOinGP_18587	2.27545812510232	0.00030029227221766							ENSMUSG00000096768	Erdr1	erythroid differentiation regulator 1 [Source:MGI Symbol;Acc:MGI:2384747]	90784738	90816464	+	13354	ENSMUSG00000099871	Gm21742	predicted gene, 21742 [Source:MGI Symbol;Acc:MGI:5433906]	90837413	90844040	+	7080
6	17731580	17732355	776	*	WTinGP_22297	-2.27501253770392	0.000643252196156759	ENSMUSG00000029534	St7	suppression of tumorigenicity 7 [Source:MGI Symbol;Acc:MGI:1927450]	17692933	17943025	+	ENSMUSG00000106822	Gm43533	predicted gene 43533 [Source:MGI Symbol;Acc:MGI:5663670]	17717578	17720513	+	11067	ENSMUSG00000106801	Gm42852	predicted gene 42852 [Source:MGI Symbol;Acc:MGI:5662989]	17747522	17748900	-	15167
3	157931527	157931749	223	*	KOinGP_2907	2.27479793964329	0.0222353630872878	ENSMUSG00000028177	1810013D15Rik	RIKEN cDNA 1810013D15 gene [Source:MGI Symbol;Acc:MGI:1916292]	157925220	157938355	+	ENSMUSG00000028179	Cth	cystathionase (cystathionine gamma-lyase) [Source:MGI Symbol;Acc:MGI:1339968]	157894248	157925077	-	6450	ENSMUSG00000039988	Ankrd13c	ankyrin repeat domain 13c [Source:MGI Symbol;Acc:MGI:2139746]	157947239	158008034	+	15490
9	64537716	64538005	290	*	WTinGP_27108	2.27358055963474	0.186440826791412	ENSMUSG00000036466	Megf11	multiple EGF-like-domains 11 [Source:MGI Symbol;Acc:MGI:1920951]	64385626	64709205	+	ENSMUSG00000032396	Dis3l	DIS3 like exosome 3'-5' exoribonuclease [Source:MGI Symbol;Acc:MGI:2143272]	64306756	64341288	-	196428	ENSMUSG00000004771	Rab11a	RAB11A, member RAS oncogene family [Source:MGI Symbol;Acc:MGI:1858202]	64715299	64737758	-	177294
15	34016681	34016932	252	*	KOinGP_14198	2.27358055963465	0.255190063663676							ENSMUSG00000038984	Tspyl5	testis-specific protein, Y-encoded-like 5 [Source:MGI Symbol;Acc:MGI:2442458]	33683876	33687883	-	328798	ENSMUSG00000022255	Mtdh	metadherin [Source:MGI Symbol;Acc:MGI:1914404]	34082694	34142386	+	65762
15	52738861	52739055	195	*	WTinGP_15340	2.27358055963463	0.255190063663676							ENSMUSG00000038622	Med30	mediator complex subunit 30 [Source:MGI Symbol;Acc:MGI:1917040]	52712445	52730431	+	8430	ENSMUSG00000061731	Ext1	exostoses (multiple) 1 [Source:MGI Symbol;Acc:MGI:894663]	53064038	53346159	-	324983
4	155421205	155421731	527	*	WTinGP_26457	-2.26131111931914	0.0325931633968142	ENSMUSG00000084803	5830444B04Rik	RIKEN cDNA 5830444B04 gene [Source:MGI Symbol;Acc:MGI:3603170]	155398763	155421704	-	ENSMUSG00000029054	Gabrd	gamma-aminobutyric acid (GABA) A receptor, subunit delta [Source:MGI Symbol;Acc:MGI:95622]	155384980	155398112	-	23093	ENSMUSG00000023153	Tmem52	transmembrane protein 52 [Source:MGI Symbol;Acc:MGI:1916921]	155469114	155470858	+	47383
4	6895830	6896699	870	*	WTinGP_30019	-2.25114781339778	0.000061222282640341	ENSMUSG00000041272	Tox	thymocyte selection-associated high mobility group box [Source:MGI Symbol;Acc:MGI:2181659]	6686353	6991557	-	ENSMUSG00000086052	Gm11802	predicted gene 11802 [Source:MGI Symbol;Acc:MGI:3650651]	6688169	6704160	+	191670	ENSMUSG00000083023	Gm11804	predicted gene 11804 [Source:MGI Symbol;Acc:MGI:3650654]	7039047	7039514	-	142348
2	89602027	89602277	251	*	KOinGP_2913	2.24976060820671	0.0157072279244727							ENSMUSG00000111715	Olfr1246	olfactory receptor 1246 [Source:MGI Symbol;Acc:MGI:3031080]	89586141	89593157	-	8870	ENSMUSG00000075081	Olfr1247	olfactory receptor 1247 [Source:MGI Symbol;Acc:MGI:3031081]	89604959	89614130	-	2682
1	156985986	156986697	712	*	KOinGP_28929__WTinGP_52837	-2.23741653732268	0.00000000000125383140902566	ENSMUSG00000101768	Gm28694	predicted gene 28694 [Source:MGI Symbol;Acc:MGI:5579400]	156972760	157054034	-	ENSMUSG00000101905	4930439D14Rik	RIKEN cDNA 4930439D14 gene [Source:MGI Symbol;Acc:MGI:1925417]	156939838	156940196	+	45790	ENSMUSG00000103325	Gm10531	predicted gene 10531 [Source:MGI Symbol;Acc:MGI:3641983]	157043547	157045849	+	56850
1	135739434	135740391	958	*	WTinGP_29697	-2.22813996625043	0.000440305074811503	ENSMUSG00000026421	Csrp1	cysteine and glycine-rich protein 1 [Source:MGI Symbol;Acc:MGI:88549]	135720061	135752232	+	ENSMUSG00000090399	Gm38399	predicted gene, 38399 [Source:MGI Symbol;Acc:MGI:5620007]	135606447	135688105	-	51329	ENSMUSG00000041801	Phlda3	pleckstrin homology like domain, family A, member 3 [Source:MGI Symbol;Acc:MGI:1351485]	135766119	135769136	+	25728
12	52552327	52552593	267	*	WTinGP_29516	-2.21019526395659	0.4421357463446	ENSMUSG00000112437	AC114002.3		52496326	52581409	-	ENSMUSG00000111982	AC114002.1		52475739	52480609	-	71718	ENSMUSG00000100315	1700031P21Rik	RIKEN cDNA 1700031P21 gene [Source:MGI Symbol;Acc:MGI:1920528]	52599981	52602322	-	47388
7	91149781	91150183	403	*	WTinGP_30416	-2.21019526395659	0.4421357463446	ENSMUSG00000052572	Dlg2	discs, large homolog 2 (Drosophila) [Source:MGI Symbol;Acc:MGI:1344351]	91090706	92449247	+	ENSMUSG00000108819	Gm45177	predicted gene 45177 [Source:MGI Symbol;Acc:MGI:5753753]	91139964	91142270	+	7511	ENSMUSG00000109387	Gm45182	predicted gene 45182 [Source:MGI Symbol;Acc:MGI:5753758]	91158600	91161003	+	8417
7	55020989	55021377	389	*	WTinGP_31000	-2.21019526395659	0.4421357463446	ENSMUSG00000063297	Luzp2	leucine zipper protein 2 [Source:MGI Symbol;Acc:MGI:1889615]	54835498	55268885	+	ENSMUSG00000108581	Gm44896	predicted gene 44896 [Source:MGI Symbol;Acc:MGI:5753472]	54931778	54932549	-	88440	ENSMUSG00000108756	Gm44894	predicted gene 44894 [Source:MGI Symbol;Acc:MGI:5753470]	55025042	55027215	+	3665
4	9682161	9683205	1045	*	KOinGP_3578	2.20703521999271	0.0000000000000243607748676546							ENSMUSG00000092724	Gm25677	predicted gene, 25677 [Source:MGI Symbol;Acc:MGI:5455454]	9669279	9669350	+	12811	ENSMUSG00000064698	Gm24152	predicted gene, 24152 [Source:MGI Symbol;Acc:MGI:5453929]	9695645	9695807	-	12440
11	86957965	86958612	648	*	WTinGP_29319	-2.20200555276874	0.184699205713765	ENSMUSG00000018427	Ypel2	yippee-like 2 (Drosophila) [Source:MGI Symbol;Acc:MGI:1925114]	86936425	86993707	-	ENSMUSG00000018425	Dhx40	DEAH (Asp-Glu-Ala-His) box polypeptide 40 [Source:MGI Symbol;Acc:MGI:1914737]	86768846	86807746	-	150219	ENSMUSG00000088816	Gm22387	predicted gene, 22387 [Source:MGI Symbol;Acc:MGI:5452164]	86997133	86997263	-	38521
4	145836245	145836725	481	*	WTinGP_29591	-2.20200555276874	0.184699205713765							ENSMUSG00000084350	Znf41-ps	ZNF41, pseudogene [Source:MGI Symbol;Acc:MGI:1917255]	145825237	145829942	+	6303	ENSMUSG00000096233	Gm13238	predicted gene 13238 [Source:MGI Symbol;Acc:MGI:3652104]	145837219	145837998	+	494
5	83920790	83921187	398	*	WTinGP_30820	-2.20200555276874	0.184699205713765							ENSMUSG00000106576	Gm4866	predicted gene 4866 [Source:MGI Symbol;Acc:MGI:3646530]	83863163	83863751	+	57039	ENSMUSG00000029245	Epha5	Eph receptor A5 [Source:MGI Symbol;Acc:MGI:99654]	84054761	84417382	-	133574
4	6886845	6887795	951	*	WTinGP_23399	-2.20131043967737	0.000000000560979076901513	ENSMUSG00000041272	Tox	thymocyte selection-associated high mobility group box [Source:MGI Symbol;Acc:MGI:2181659]	6686353	6991557	-	ENSMUSG00000086052	Gm11802	predicted gene 11802 [Source:MGI Symbol;Acc:MGI:3650651]	6688169	6704160	+	182685	ENSMUSG00000083023	Gm11804	predicted gene 11804 [Source:MGI Symbol;Acc:MGI:3650654]	7039047	7039514	-	151252
11	72734829	72735266	438	*	WTinGP_27901	-2.19763651699955	0.0949056907172635	ENSMUSG00000020790	Ankfy1	ankyrin repeat and FYVE domain containing 1 [Source:MGI Symbol;Acc:MGI:1337008]	72690006	72772146	+	ENSMUSG00000020794	Ube2g1	ubiquitin-conjugating enzyme E2G 1 [Source:MGI Symbol;Acc:MGI:1914378]	72607283	72686481	+	48348	ENSMUSG00000057778	Cyb5d2	cytochrome b5 domain containing 2 [Source:MGI Symbol;Acc:MGI:2684848]	72777232	72796142	-	41966
10	126429461	126430140	680	*	WTinGP_28668	-2.1976365169995	0.0457375685401609							ENSMUSG00000112482	AC132415.1		126371975	126375062	+	54399	ENSMUSG00000112435	AC122210.3		126586690	126586804	-	156550
5	143426160	143426502	343	*	WTinGP_29770	-2.1976365169995	0.0457375685401609							ENSMUSG00000079111	Kdelr2	KDEL (Lys-Asp-Glu-Leu) endoplasmic reticulum protein retention receptor 2 [Source:MGI Symbol;Acc:MGI:1914163]	143403838	143421901	+	4259	ENSMUSG00000105206	Gm4870	predicted gene 4870 [Source:MGI Symbol;Acc:MGI:3779442]	143438393	143439643	+	11891
15	91634054	91634372	319	*	KOinGP_27627__WTinGP_58567	-2.19306797538985	0.0105277075490465							ENSMUSG00000087965	Gm25389	predicted gene, 25389 [Source:MGI Symbol;Acc:MGI:5455166]	91617152	91617437	-	16617	ENSMUSG00000036273	Lrrk2	leucine-rich repeat kinase 2 [Source:MGI Symbol;Acc:MGI:1913975]	91673175	91816120	+	38803
2	70726706	70727586	881	*	WTinGP_19866	-2.19172410569458	0.00496941854152976	ENSMUSG00000041997	Tlk1	tousled-like kinase 1 [Source:MGI Symbol;Acc:MGI:2441683]	70712407	70825728	-	ENSMUSG00000014959	Gorasp2	golgi reassembly stacking protein 2 [Source:MGI Symbol;Acc:MGI:2135962]	70661576	70712636	+	14070	ENSMUSG00000082303	Gm13633	predicted gene 13633 [Source:MGI Symbol;Acc:MGI:3651356]	70856689	70857586	+	129103
11	90241798	90242450	653	*	WTinGP_32033	-2.1907045627851	0.00215138322753291	ENSMUSG00000110344	Gm45716	predicted gene 45716 [Source:MGI Symbol;Acc:MGI:5804831]	90187683	90251255	+	ENSMUSG00000077706	n-R5s72	nuclear encoded rRNA 5S 72 [Source:MGI Symbol;Acc:MGI:4421917]	90185009	90185127	-	56671	ENSMUSG00000003948	Mmd	monocyte to macrophage differentiation-associated [Source:MGI Symbol;Acc:MGI:1914718]	90249456	90278589	+	7006
14	120372600	120373442	843	*	WTinGP_28722	-2.18990457998997	0.000671207350041986	ENSMUSG00000022139	Mbnl2	muscleblind-like 2 [Source:MGI Symbol;Acc:MGI:2145597]	120275669	120431697	+	ENSMUSG00000044819	Oxgr1	oxoglutarate (alpha-ketoglutarate) receptor 1 [Source:MGI Symbol;Acc:MGI:2685145]	120019585	120042435	-	330165	ENSMUSG00000097903	Gm26679	predicted gene, 26679 [Source:MGI Symbol;Acc:MGI:5477173]	120384263	120388985	-	10821
4	46095422	46096013	592	*	WTinGP_15867	-2.18926012773456	0.00030029227221766	ENSMUSG00000028328	Tmod1	tropomodulin 1 [Source:MGI Symbol;Acc:MGI:98775]	46038935	46116032	+	ENSMUSG00000035517	Tdrd7	tudor domain containing 7 [Source:MGI Symbol;Acc:MGI:2140279]	45965334	46034761	+	60661	ENSMUSG00000035495	Tstd2	thiosulfate sulfurtransferase (rhodanese)-like domain containing 2 [Source:MGI Symbol;Acc:MGI:3039624]	46114746	46138694	-	18733
18	32138698	32140461	1764	*	WTinGP_27177	-2.18828591885796	0.0000628948373389278	ENSMUSG00000024386	Proc	protein C [Source:MGI Symbol;Acc:MGI:97771]	32123129	32139570	-	ENSMUSG00000024384	Iws1	IWS1, SUPT6 interacting protein [Source:MGI Symbol;Acc:MGI:1920723]	32067741	32104328	+	34370	ENSMUSG00000097363	Gm26717	predicted gene, 26717 [Source:MGI Symbol;Acc:MGI:5477211]	32153476	32160427	+	13015
10	116425960	116426640	681	*	WTinGP_58345	-2.18758446088139	0.00000337960443939687	ENSMUSG00000054934	Kcnmb4	potassium large conductance calcium-activated channel, subfamily M, beta member 4 [Source:MGI Symbol;Acc:MGI:1913272]	116417861	116473878	-	ENSMUSG00000020164	Kcnmb4os1	potassium large conductance calcium-activated channel, subfamily M, beta member 4, opposite strand 1 [Source:MGI Symbol;Acc:MGI:1914592]	116418052	116421237	+	4723	ENSMUSG00000085837	Kcnmb4os2	potassium large conductance calcium-activated channel, subfamily M, beta member 4, opposite strand 2 [Source:MGI Symbol;Acc:MGI:1918263]	116473163	116475319	+	46523
12	36467806	36469383	1578	*	WTinGP_22601	-2.16354775599406	0.00000554954215546012	ENSMUSG00000043153	Ispd	isoprenoid synthase domain containing [Source:MGI Symbol;Acc:MGI:1923097]	36381450	36689503	+	ENSMUSG00000091007	D630036H23Rik	RIKEN cDNA D630036H23 gene [Source:MGI Symbol;Acc:MGI:3704386]	36381242	36382181	-	85625	ENSMUSG00000114135	AC129022.1		36539357	36539812	+	69974
4	9688889	9689941	1053	*	KOinGP_44451__WTinGP_17591	2.15964535302398	0.000000000000000000223693505302954							ENSMUSG00000092724	Gm25677	predicted gene, 25677 [Source:MGI Symbol;Acc:MGI:5455454]	9669279	9669350	+	19539	ENSMUSG00000064698	Gm24152	predicted gene, 24152 [Source:MGI Symbol;Acc:MGI:5453929]	9695645	9695807	-	5704
17	88700803	88701362	560	*	WTinGP_58834	-2.15384100653428	0.000452788799517423	ENSMUSG00000024154	Gtf2a1l	general transcription factor IIA, 1-like [Source:MGI Symbol;Acc:MGI:1919078]	88668660	88715152	+	ENSMUSG00000033855	Ston1	stonin 1 [Source:MGI Symbol;Acc:MGI:1924307]	88597684	88662586	+	38217	ENSMUSG00000024107	Lhcgr	luteinizing hormone/choriogonadotropin receptor [Source:MGI Symbol;Acc:MGI:96783]	88741549	88791976	-	40187
3	98145170	98145381	212	*	KOinGP_24765	2.15088960030698	0.340861195577435	ENSMUSG00000027878	Notch2	notch 2 [Source:MGI Symbol;Acc:MGI:97364]	98013527	98150361	+	ENSMUSG00000106427	Gm42820	predicted gene 42820 [Source:MGI Symbol;Acc:MGI:5662957]	98121588	98124650	+	20520	ENSMUSG00000043468	Adam30	a disintegrin and metallopeptidase domain 30 [Source:MGI Symbol;Acc:MGI:1918328]	98160630	98164169	+	15249
7	121971358	121971507	150	*	WTinGP_24471	2.15088960030698	0.340861195577435	ENSMUSG00000034951	Cog7	component of oligomeric golgi complex 7 [Source:MGI Symbol;Acc:MGI:2685013]	121879363	121981711	-	ENSMUSG00000030873	Scnn1b	sodium channel, nonvoltage-gated 1 beta [Source:MGI Symbol;Acc:MGI:104696]	121865038	121918514	+	52844	ENSMUSG00000108511	Gm44987	predicted gene 44987 [Source:MGI Symbol;Acc:MGI:5753563]	121981761	121989116	+	10254
19	44899223	44899528	306	*	KOinGP_28813	2.15088960030694	0.255190063663676							ENSMUSG00000004231	Pax2	paired box 2 [Source:MGI Symbol;Acc:MGI:97486]	44756045	44837871	+	61352	ENSMUSG00000036097	Fam178a	family with sequence similarity 178, member A [Source:MGI Symbol;Acc:MGI:1924968]	44931119	44983787	+	31591
9	123536038	123536216	179	*	WTinGP_30385	2.15088960030694	0.340861195577435	ENSMUSG00000025240	Sacm1l	SAC1 suppressor of actin mutations 1-like (yeast) [Source:MGI Symbol;Acc:MGI:1933169]	123529759	123592600	+	ENSMUSG00000025239	Limd1	LIM domains containing 1 [Source:MGI Symbol;Acc:MGI:1352502]	123478706	123521552	+	14486	ENSMUSG00000025243	Slc6a20b	solute carrier family 6 (neurotransmitter transporter), member 20B [Source:MGI Symbol;Acc:MGI:1336891]	123590800	123632565	-	54584
2	26585525	26585853	329	*	WTinGP_8996	2.15088960030693	0.340861195577435	ENSMUSG00000026921	Egfl7	EGF-like domain 7 [Source:MGI Symbol;Acc:MGI:2449923]	26580014	26593120	+	ENSMUSG00000082864	Gm13358	predicted gene 13358 [Source:MGI Symbol;Acc:MGI:3649552]	26558625	26559193	+	26332	ENSMUSG00000092356	Gm20532	predicted gene 20532 [Source:MGI Symbol;Acc:MGI:5141997]	26586639	26635634	+	786
12	94337791	94338235	445	*	KOinGP_29299	2.14711713447348	0.134542378264508							ENSMUSG00000113215	AC133866.1		94059010	94059701	-	278090	ENSMUSG00000113414	CT571268.2		94757575	94758503	+	419340
6	40393057	40393686	630	*	KOinGP_28013	2.1438888313263	0.0319217137715409	ENSMUSG00000029916	Agk	acylglycerol kinase [Source:MGI Symbol;Acc:MGI:1917173]	40325172	40396762	+	ENSMUSG00000057716	Tmem178b	transmembrane protein 178B [Source:MGI Symbol;Acc:MGI:3647581]	39873271	40255150	+	137907	ENSMUSG00000037172	E330009J07Rik	RIKEN cDNA E330009J07 gene [Source:MGI Symbol;Acc:MGI:2444256]	40401375	40436135	-	7689
8	57828347	57828912	566	*	WTinGP_21602	-2.14151064563611	0.00735736391993884	ENSMUSG00000096914	Galntl6	UDP-N-acetyl-alpha-D-galactosamine:polypeptide N-acetylgalactosaminyltransferase-like 6 [Source:MGI Symbol;Acc:MGI:1913581]	57774052	58912640	-	ENSMUSG00000110162	Gm45356	predicted gene 45356 [Source:MGI Symbol;Acc:MGI:5791192]	57699774	57727344	+	101003	ENSMUSG00000109753	Gm45633	predicted gene 45633 [Source:MGI Symbol;Acc:MGI:5791469]	57891743	57894995	+	62831
18	70061935	70062863	929	*	KOinGP_46302__WTinGP_23504	2.13953181923334	0.000000000000091672918654537	ENSMUSG00000024511	Rab27b	RAB27B, member RAS oncogene family [Source:MGI Symbol;Acc:MGI:1931295]	69979131	70141605	-	ENSMUSG00000086824	4930448D08Rik	RIKEN cDNA 4930448D08 gene [Source:MGI Symbol;Acc:MGI:1921921]	69969677	69972366	+	89569	ENSMUSG00000024512	Dynap	dynactin associated protein [Source:MGI Symbol;Acc:MGI:1922827]	70240429	70244584	-	177566
8	56443374	56444925	1552	*	WTinGP_26086	-2.13939525804887	0.00000354820335306919							ENSMUSG00000031613	Hpgd	hydroxyprostaglandin dehydrogenase 15 (NAD) [Source:MGI Symbol;Acc:MGI:108085]	56294585	56321043	+	122331	ENSMUSG00000110309	Gm7419	predicted gene 7419 [Source:MGI Symbol;Acc:MGI:3779743]	56453515	56454439	+	8590
6	37046340	37046837	498	*	WTinGP_22634	-2.13473194658228	0.0319217137715409	ENSMUSG00000038665	Dgki	diacylglycerol kinase, iota [Source:MGI Symbol;Acc:MGI:2443430]	36846022	37300184	-	ENSMUSG00000029837	1700111E14Rik	RIKEN cDNA 1700111E14 gene [Source:MGI Symbol;Acc:MGI:1920835]	36937048	36985784	+	60556	ENSMUSG00000038648	Creb3l2	cAMP responsive element binding protein 3-like 2 [Source:MGI Symbol;Acc:MGI:2442695]	37327255	37442146	-	280418
5	75661950	75662844	895	*	WTinGP_53694	-2.13152598228184	0.0000000000000528841396669754							ENSMUSG00000005672	Kit	KIT proto-oncogene receptor tyrosine kinase [Source:MGI Symbol;Acc:MGI:96677]	75574916	75656722	+	5228	ENSMUSG00000106754	Gm43101	predicted gene 43101 [Source:MGI Symbol;Acc:MGI:5663238]	75727605	75735967	+	64761
1	83006087	83006988	902	*	WTinGP_12573	-2.12845685407007	0.000136397476642504							ENSMUSG00000101784	Gm7553	predicted gene 7553 [Source:MGI Symbol;Acc:MGI:3826364]	83003482	83004907	-	1180	ENSMUSG00000038496	Slc19a3	solute carrier family 19, member 3 [Source:MGI Symbol;Acc:MGI:1931307]	83012523	83038448	-	5535
5	38876388	38877098	711	*	KOinGP_13703	2.1242631232236	0.0000000931985780053494	ENSMUSG00000039315	Clnk	cytokine-dependent hematopoietic cell linker [Source:MGI Symbol;Acc:MGI:1351468]	38706462	38876812	-	ENSMUSG00000079528	Clnkos	cytokine-dependent hematopoietic cell linker, opposite strand [Source:MGI Symbol;Acc:MGI:1922786]	38735983	38747897	+	128491	ENSMUSG00000106924	Gm42857	predicted gene 42857 [Source:MGI Symbol;Acc:MGI:5662994]	39002693	39003031	-	125595
4	6859674	6860391	718	*	WTinGP_15061	-2.11483152305453	0.00000549755990942081	ENSMUSG00000041272	Tox	thymocyte selection-associated high mobility group box [Source:MGI Symbol;Acc:MGI:2181659]	6686353	6991557	-	ENSMUSG00000086052	Gm11802	predicted gene 11802 [Source:MGI Symbol;Acc:MGI:3650651]	6688169	6704160	+	155514	ENSMUSG00000083023	Gm11804	predicted gene 11804 [Source:MGI Symbol;Acc:MGI:3650654]	7039047	7039514	-	178656
13	35949757	35950130	374	*	WTinGP_24646	-2.11139817759091	0.0663192857388965							ENSMUSG00000021418	Rpp40	ribonuclease P 40 subunit [Source:MGI Symbol;Acc:MGI:1346084]	35893472	35906359	-	43398	ENSMUSG00000050423	Ppp1r3g	protein phosphatase 1, regulatory (inhibitor) subunit 3G [Source:MGI Symbol;Acc:MGI:1923737]	35958839	35970388	+	8709
4	9681120	9683231	2112	*	KOinGP_8415	2.09923287003516	0.000000000000000000000739161516205691							ENSMUSG00000092724	Gm25677	predicted gene, 25677 [Source:MGI Symbol;Acc:MGI:5455454]	9669279	9669350	+	11770	ENSMUSG00000064698	Gm24152	predicted gene, 24152 [Source:MGI Symbol;Acc:MGI:5453929]	9695645	9695807	-	12414
18	12717907	12718436	530	*	KOinGP_20336	2.09615340444095	0.0216574921346333	ENSMUSG00000024424	Ttc39c	tetratricopeptide repeat domain 39C [Source:MGI Symbol;Acc:MGI:1919997]	12599926	12737050	+	ENSMUSG00000087950	Mir1948	microRNA 1948 [Source:MGI Symbol;Acc:MGI:3837020]	12714811	12714895	+	3012	ENSMUSG00000024430	Cabyr	calcium-binding tyrosine-(Y)-phosphorylation regulated (fibrousheathin 2) [Source:MGI Symbol;Acc:MGI:1918382]	12741324	12755146	+	22888
7	124915447	124916092	646	*	KOinGP_26484	2.09615340444095	0.0216574921346333							ENSMUSG00000108623	Gm45092	predicted gene 45092 [Source:MGI Symbol;Acc:MGI:5753668]	124907609	124914418	+	1029	ENSMUSG00000108407	Gm45093	predicted gene 45093 [Source:MGI Symbol;Acc:MGI:5753669]	125067029	125069491	-	150937
14	71619955	71621304	1350	*	WTinGP_14335	-2.08990943070816	0.000000333222983598153							ENSMUSG00000104288	Gm37455	predicted gene, 37455 [Source:MGI Symbol;Acc:MGI:5610683]	71371002	71371530	-	248425	ENSMUSG00000098064	Gm9192	predicted gene 9192 [Source:MGI Symbol;Acc:MGI:3644388]	71819567	71820551	-	198263
8	104886387	104886956	570	*	WTinGP_54031	-2.08990943070778	0.000000333222983598153	ENSMUSG00000110597	Gm8798	predicted gene 8798 [Source:MGI Symbol;Acc:MGI:3646429]	104886862	104902787	+	ENSMUSG00000031884	Ces2d-ps	carboxylesterase 2D, pseudogene [Source:MGI Symbol;Acc:MGI:3704319]	104867488	104873861	+	12526	ENSMUSG00000031886	Ces2e	carboxylesterase 2E [Source:MGI Symbol;Acc:MGI:2443170]	104926260	104934672	+	39304
8	109663065	109663809	745	*	WTinGP_26620	-2.08972750289594	0.000455363100802543	ENSMUSG00000048827	Pkd1l3	polycystic kidney disease 1 like 3 [Source:MGI Symbol;Acc:MGI:2664670]	109614517	109674386	+	ENSMUSG00000031730	Dhodh	dihydroorotate dehydrogenase [Source:MGI Symbol;Acc:MGI:1928378]	109591343	109608673	-	54392	ENSMUSG00000031729	Ist1	increased sodium tolerance 1 homolog (yeast) [Source:MGI Symbol;Acc:MGI:1919205]	109671325	109693260	-	7516
2	55746909	55747226	318	*	WTinGP_27045	-2.08865381240555	0.247482734746514							ENSMUSG00000026824	Kcnj3	potassium inwardly-rectifying channel, subfamily J, member 3 [Source:MGI Symbol;Acc:MGI:104742]	55435970	55598145	+	148764	ENSMUSG00000082971	Gm13517	predicted gene 13517 [Source:MGI Symbol;Acc:MGI:3649620]	55775548	55777042	+	28322
1	173085046	173085812	767	*	WTinGP_28559	-2.08865381240555	0.247482734746514							ENSMUSG00000107139	Gm42475	predicted gene 42475 [Source:MGI Symbol;Acc:MGI:5662612]	173076976	173077270	+	7776	ENSMUSG00000103338	Olfr1409-ps1	olfactory receptor 1409, pseudogene 1 [Source:MGI Symbol;Acc:MGI:3031243]	173097997	173098248	-	12185
10	62851520	62851944	425	*	WTinGP_28891	-2.08865381240555	0.247482734746514	ENSMUSG00000047146	Tet1	tet methylcytosine dioxygenase 1 [Source:MGI Symbol;Acc:MGI:1098693]	62804570	62908996	-	ENSMUSG00000020074	Ccar1	cell division cycle and apoptosis regulator 1 [Source:MGI Symbol;Acc:MGI:1914750]	62743928	62792286	-	59234	ENSMUSG00000112309	AC166359.1		62858124	62859994	-	6180
5	65026954	65027234	281	*	WTinGP_31306	-2.08865381240555	0.247482734746514	ENSMUSG00000029185	Fam114a1	family with sequence similarity 114, member A1 [Source:MGI Symbol;Acc:MGI:1915553]	64970071	65041886	+	ENSMUSG00000106186	Gm43627	predicted gene 43627 [Source:MGI Symbol;Acc:MGI:5663764]	64972650	64974948	+	52006	ENSMUSG00000037913	Tmem156	transmembrane protein 156 [Source:MGI Symbol;Acc:MGI:2685292]	65054346	65092132	-	27112
9	48804464	48805006	543	*	KOinGP_15139	2.08788929263434	0.0449321932211473	ENSMUSG00000066687	Zbtb16	zinc finger and BTB domain containing 16 [Source:MGI Symbol;Acc:MGI:103222]	48654297	48836222	-	ENSMUSG00000032271	Nnmt	nicotinamide N-methyltransferase [Source:MGI Symbol;Acc:MGI:1099443]	48591877	48605153	-	199311	ENSMUSG00000111570	CT009741.1		48896451	48905982	+	91445
9	106330712	106331123	412	*	KOinGP_22941	2.0756348063883	0.0670026491053967	ENSMUSG00000099879	Gm29123	predicted gene 29123 [Source:MGI Symbol;Acc:MGI:5579829]	106309944	106335833	-	ENSMUSG00000097592	4930500F10Rik	RIKEN cDNA 4930500F10 gene [Source:MGI Symbol;Acc:MGI:1922262]	106247960	106249413	+	81299	ENSMUSG00000053716	Dusp7	dual specificity phosphatase 7 [Source:MGI Symbol;Acc:MGI:2387100]	106368632	106375724	+	37509
2	158630331	158630882	552	*	KOinGP_26543	2.0756348063883	0.0670026491053967	ENSMUSG00000037761	Actr5	ARP5 actin-related protein 5 [Source:MGI Symbol;Acc:MGI:1924748]	158624888	158639211	+	ENSMUSG00000037771	Slc32a1	solute carrier family 32 (GABA vesicular transporter), member 1 [Source:MGI Symbol;Acc:MGI:1194488]	158610767	158615748	+	14583	ENSMUSG00000093120	Mir3474	microRNA 3474 [Source:MGI Symbol;Acc:MGI:4441441]	158638583	158638640	+	7701
9	114451625	114452001	377	*	WTinGP_25415	-2.07393730996976	0.0226735582878347	ENSMUSG00000045594	Glb1	galactosidase, beta 1 [Source:MGI Symbol;Acc:MGI:88151]	114401076	114474898	+	ENSMUSG00000079260	Tmppe	transmembrane protein with metallophosphoesterase domain [Source:MGI Symbol;Acc:MGI:5317335]	114401105	114407276	+	44349	ENSMUSG00000047898	Ccr4	chemokine (C-C motif) receptor 4 [Source:MGI Symbol;Acc:MGI:107824]	114490316	114504916	-	38315
13	19772253	19772558	306	*	KOinGP_3406	2.07031024765915	0.00332541968129706	ENSMUSG00000053101	Gpr141	G protein-coupled receptor 141 [Source:MGI Symbol;Acc:MGI:2672983]	19749682	19824257	-	ENSMUSG00000047462	A530099J19Rik	RIKEN cDNA A530099J19 gene [Source:MGI Symbol;Acc:MGI:2441809]	19727426	19732951	-	39302	ENSMUSG00000113542	AC122886.1		19820739	19821678	+	48181
17	71826605	71827160	556	*	KOinGP_47086__WTinGP_12683	2.06313081224107	0.0000000931985780053494	ENSMUSG00000024059	Clip4	CAP-GLY domain containing linker protein family, member 4 [Source:MGI Symbol;Acc:MGI:1919100]	71781947	71858351	+	ENSMUSG00000044375	BC027072	cDNA sequence BC027072 [Source:MGI Symbol;Acc:MGI:2385061]	71743557	71752885	-	73720	ENSMUSG00000055471	Alk	anaplastic lymphoma kinase [Source:MGI Symbol;Acc:MGI:103305]	71869442	72603709	-	42282
7	130448009	130448470	462	*	KOinGP_26608	2.06060305633641	0.0102318920061566	ENSMUSG00000030850	Ate1	arginyltransferase 1 [Source:MGI Symbol;Acc:MGI:1333870]	130391493	130520369	-	ENSMUSG00000082988	Gm5903	predicted gene 5903 [Source:MGI Symbol;Acc:MGI:3644470]	130352038	130354362	-	93647	ENSMUSG00000108940	Gm45719	predicted gene 45719 [Source:MGI Symbol;Acc:MGI:5804834]	130456012	130457673	-	7542
2	68296773	68297205	433	*	KOinGP_29331__WTinGP_56470	-2.05630658241272	0.000000335721150881277	ENSMUSG00000027030	Stk39	serine/threonine kinase 39 [Source:MGI Symbol;Acc:MGI:1858416]	68210445	68472268	-	ENSMUSG00000034780	B3galt1	UDP-Gal:betaGlcNAc beta 1,3-galactosyltransferase, polypeptide 1 [Source:MGI Symbol;Acc:MGI:1349403]	67565871	68122689	+	174084	ENSMUSG00000085182	Gm13596	predicted gene 13596 [Source:MGI Symbol;Acc:MGI:3651140]	68476082	68477752	+	178877
6	140313816	140314395	580	*	KOinGP_50234__WTinGP_18410	2.0551709790581	0.0000000000000639160918845912							ENSMUSG00000108229	1700102F20Rik	RIKEN cDNA 1700102F20 gene [Source:MGI Symbol;Acc:MGI:1920827]	140309071	140309740	+	4076	ENSMUSG00000065882	n-R5s168	nuclear encoded rRNA 5S 168 [Source:MGI Symbol;Acc:MGI:4422032]	140319630	140319733	+	5235
11	32019949	32020761	813	*	WTinGP_26120	-2.05421709117986	0.00502005539377265	ENSMUSG00000020297	Nsg2	neuron specific gene family member 2 [Source:MGI Symbol;Acc:MGI:1202070]	32000463	32059202	+	ENSMUSG00000020299	4930524B15Rik	RIKEN cDNA 4930524B15 gene [Source:MGI Symbol;Acc:MGI:1914842]	31965592	31979651	+	40298	ENSMUSG00000086386	Gm12108	predicted gene 12108 [Source:MGI Symbol;Acc:MGI:3651176]	32095261	32101228	-	74500
6	140205439	140205961	523	*	KOinGP_17313	2.04768072998945	0.0216574921346333							ENSMUSG00000089558	Gm24174	predicted gene, 24174 [Source:MGI Symbol;Acc:MGI:5453951]	140166535	140166645	-	38794	ENSMUSG00000107572	Gm3961	predicted gene 3961 [Source:MGI Symbol;Acc:MGI:3782135]	140295463	140296456	-	89502
5	38857545	38858831	1287	*	KOinGP_13255	2.04723596298666	0.000000142232434296066	ENSMUSG00000039315	Clnk	cytokine-dependent hematopoietic cell linker [Source:MGI Symbol;Acc:MGI:1351468]	38706462	38876812	-	ENSMUSG00000079528	Clnkos	cytokine-dependent hematopoietic cell linker, opposite strand [Source:MGI Symbol;Acc:MGI:1922786]	38735983	38747897	+	109648	ENSMUSG00000106924	Gm42857	predicted gene 42857 [Source:MGI Symbol;Acc:MGI:5662994]	39002693	39003031	-	143862
6	97531688	97532060	373	*	WTinGP_15808	-2.04483566990362	0.55940435614666	ENSMUSG00000030064	Frmd4b	FERM domain containing 4B [Source:MGI Symbol;Acc:MGI:2141794]	97286867	97617541	-	ENSMUSG00000108185	Gm19653	predicted gene, 19653 [Source:MGI Symbol;Acc:MGI:5011838]	97449750	97451486	+	80202	ENSMUSG00000064724	Gm25852	predicted gene, 25852 [Source:MGI Symbol;Acc:MGI:5455629]	97547438	97547567	-	15378
2	127507917	127508135	219	*	WTinGP_19573	-2.04483566990362	0.55940435614666	ENSMUSG00000079056	Kcnip3	Kv channel interacting protein 3, calsenilin [Source:MGI Symbol;Acc:MGI:1929258]	127456498	127522094	-	ENSMUSG00000084628	Gm22613	predicted gene, 22613 [Source:MGI Symbol;Acc:MGI:5452390]	127473017	127473308	-	34609	ENSMUSG00000027376	Prom2	prominin 2 [Source:MGI Symbol;Acc:MGI:2138997]	127526473	127541467	-	18338
4	91237287	91237554	268	*	WTinGP_22386	-2.04483566990361	0.55940435614666							ENSMUSG00000081876	Gm12644	predicted gene 12644 [Source:MGI Symbol;Acc:MGI:3649677]	91156682	91157287	+	80000	ENSMUSG00000008489	Elavl2	ELAV (embryonic lethal, abnormal vision, Drosophila)-like 2 (Hu antigen B) [Source:MGI Symbol;Acc:MGI:1100887]	91250763	91400785	-	13209
16	8751914	8752195	282	*	WTinGP_25406	-2.04483566990361	0.55940435614666	ENSMUSG00000022710	Usp7	ubiquitin specific peptidase 7 [Source:MGI Symbol;Acc:MGI:2182061]	8689595	8792308	-	ENSMUSG00000107252	Gm43786	predicted gene 43786 [Source:MGI Symbol;Acc:MGI:5663923]	8680770	8683911	+	68003	ENSMUSG00000084737	Gm25805	predicted gene, 25805 [Source:MGI Symbol;Acc:MGI:5455582]	8766169	8766276	-	13974
18	53198948	53199421	474	*	WTinGP_26755	-2.04483566990361	0.55940435614666	ENSMUSG00000034484	Snx2	sorting nexin 2 [Source:MGI Symbol;Acc:MGI:1915054]	53176365	53220860	+	ENSMUSG00000024534	Sncaip	synuclein, alpha interacting protein (synphilin) [Source:MGI Symbol;Acc:MGI:1915097]	52767709	52915935	+	283013	ENSMUSG00000024535	Snx24	sorting nexing 24 [Source:MGI Symbol;Acc:MGI:1916476]	53245662	53390823	+	46241
5	71303139	71303497	359	*	WTinGP_29414	-2.04483566990361	0.55940435614666							ENSMUSG00000000560	Gabra2	gamma-aminobutyric acid (GABA) A receptor, subunit alpha 2 [Source:MGI Symbol;Acc:MGI:95614]	70957597	71095849	-	207290	ENSMUSG00000049387	Cox7b2	cytochrome c oxidase subunit VIIb2 [Source:MGI Symbol;Acc:MGI:1925424]	71442824	71548205	-	139327
7	50854352	50854619	268	*	WTinGP_31425	-2.04483566990361	0.55940435614666	ENSMUSG00000055409	Nell1	NEL-like 1 [Source:MGI Symbol;Acc:MGI:2443902]	49974864	50866608	+	ENSMUSG00000084234	4933405O20Rik	RIKEN cDNA 4933405O20 gene [Source:MGI Symbol;Acc:MGI:2142174]	50599190	50600530	+	253822	ENSMUSG00000109409	Gm9343	predicted gene 9343 [Source:MGI Symbol;Acc:MGI:3645198]	50940546	50943154	-	85927
3	130371921	130372269	349	*	WTinGP_31501	-2.04483566990361	0.55940435614666	ENSMUSG00000058897	Col25a1	collagen, type XXV, alpha 1 [Source:MGI Symbol;Acc:MGI:1924268]	130131501	130599877	+	ENSMUSG00000065788	Gm22682	predicted gene, 22682 [Source:MGI Symbol;Acc:MGI:5452459]	130205465	130205571	+	166350	ENSMUSG00000105011	Gm43210	predicted gene 43210 [Source:MGI Symbol;Acc:MGI:5663347]	130539489	130545640	+	167220
14	69965681	69965950	270	*	WTinGP_31555	-2.04483566990361	0.55940435614666	ENSMUSG00000022085	Pebp4	phosphatidylethanolamine binding protein 4 [Source:MGI Symbol;Acc:MGI:1920773]	69840420	70059886	+	ENSMUSG00000022075	Rhobtb2	Rho-related BTB domain containing 2 [Source:MGI Symbol;Acc:MGI:2180557]	69784990	69805530	-	160151	ENSMUSG00000033730	Egr3	early growth response 3 [Source:MGI Symbol;Acc:MGI:1306780]	70077445	70080157	+	111495
15	62271272	62271982	711	*	WTinGP_19036	-2.04204685190218	0.00152664375683536	ENSMUSG00000097039	Pvt1	plasmacytoma variant translocation 1 [Source:MGI Symbol;Acc:MGI:97824]	62037986	62378096	+	ENSMUSG00000101167	H2afy3	H2A histone family, member Y3 [Source:MGI Symbol;Acc:MGI:1914802]	62218221	62219332	-	51940	ENSMUSG00000093058	Gm24810	predicted gene, 24810 [Source:MGI Symbol;Acc:MGI:5454587]	62652935	62653004	-	380953
9	104254478	104255191	714	*	WTinGP_23659	-2.04204685190218	0.00152664375683536	ENSMUSG00000032560	Dnajc13	DnaJ heat shock protein family (Hsp40) member C13 [Source:MGI Symbol;Acc:MGI:2676368]	104151282	104262930	-	ENSMUSG00000099773	Hmgb1-rs16	high mobility group box 1, related sequence 16 [Source:MGI Symbol;Acc:MGI:104765]	104169199	104169811	-	84667	ENSMUSG00000104040	Gm37563	predicted gene, 37563 [Source:MGI Symbol;Acc:MGI:5610791]	104262105	104263617	+	6914
6	140231786	140232436	651	*	KOinGP_50160__WTinGP_28506	2.04132516617386	0.000000001446590295954							ENSMUSG00000089558	Gm24174	predicted gene, 24174 [Source:MGI Symbol;Acc:MGI:5453951]	140166535	140166645	-	65141	ENSMUSG00000107572	Gm3961	predicted gene 3961 [Source:MGI Symbol;Acc:MGI:3782135]	140295463	140296456	-	63027
14	121136921	121137782	862	*	WTinGP_55072	-2.03565961820705	0.00000000784420693659242	ENSMUSG00000025555	Farp1	FERM, RhoGEF (Arhgef) and pleckstrin domain protein 1 (chondrocyte-derived) [Source:MGI Symbol;Acc:MGI:2446173]	121035200	121283744	+	ENSMUSG00000030662	Ipo5	importin 5 [Source:MGI Symbol;Acc:MGI:1917822]	120911194	120948042	+	188879	ENSMUSG00000085133	B930095G15Rik	RIKEN cDNA B930095G15 gene [Source:MGI Symbol;Acc:MGI:2443701]	121248706	121253971	+	110924
13	37056327	37057230	904	*	WTinGP_24281	-2.03551546110416	0.0157072279244727							ENSMUSG00000039109	F13a1	coagulation factor XIII, A1 subunit [Source:MGI Symbol;Acc:MGI:1921395]	36867178	37050244	-	6083	ENSMUSG00000021423	Ly86	lymphocyte antigen 86 [Source:MGI Symbol;Acc:MGI:1321404]	37345345	37419036	+	288115
5	52296534	52297109	576	*	KOinGP_14451	2.03309257430066	0.00482370585156917							ENSMUSG00000097145	9230114K14Rik	RIKEN cDNA 9230114K14 gene [Source:MGI Symbol;Acc:MGI:3041212]	52190672	52279034	+	17500	ENSMUSG00000104751	Gm43179	predicted gene 43179 [Source:MGI Symbol;Acc:MGI:5663316]	52342086	52342360	-	44977
5	91278427	91278953	527	*	WTinGP_16854	-2.02594457402973	0.00338929648200595	ENSMUSG00000107198	Gm19619	predicted gene, 19619 [Source:MGI Symbol;Acc:MGI:5011804]	91257571	91283421	-	ENSMUSG00000094938	Gm23092	predicted gene, 23092 [Source:MGI Symbol;Acc:MGI:5452869]	91217898	91218004	-	60423	ENSMUSG00000082361	Btc	betacellulin, epidermal growth factor family member [Source:MGI Symbol;Acc:MGI:99439]	91357261	91402994	-	78308
11	99170841	99171334	494	*	WTinGP_20943	-2.02594457402973	0.00338929648200595							ENSMUSG00000037944	Ccr7	chemokine (C-C motif) receptor 7 [Source:MGI Symbol;Acc:MGI:103011]	99144196	99155077	-	15764	ENSMUSG00000037935	Smarce1	SWI/SNF related, matrix associated, actin dependent regulator of chromatin, subfamily e, member 1 [Source:MGI Symbol;Acc:MGI:1927347]	99209047	99231017	-	37713
18	43520572	43521562	991	*	WTinGP_29045	-2.02594457402929	0.00472973470190663							ENSMUSG00000043424	Eif3j2	eukaryotic translation initiation factor 3, subunit J2 [Source:MGI Symbol;Acc:MGI:3704486]	43475418	43477796	-	42776	ENSMUSG00000024502	Jakmip2	janus kinase and microtubule interacting protein 2 [Source:MGI Symbol;Acc:MGI:1923467]	43531408	43687773	-	9846
5	20377149	20377830	682	*	WTinGP_55451	-2.01975267946814	0.00000371185093164816	ENSMUSG00000040003	Magi2	membrane associated guanylate kinase, WW and PDZ domain containing 2 [Source:MGI Symbol;Acc:MGI:1354953]	19227036	20704792	+	ENSMUSG00000087768	Gm22755	predicted gene, 22755 [Source:MGI Symbol;Acc:MGI:5452532]	20264341	20264440	+	112709	ENSMUSG00000106240	Gm3544	predicted gene 3544 [Source:MGI Symbol;Acc:MGI:3781721]	20588596	20588900	+	210766
14	6108519	6108936	418	*	WTinGP_24494	-2.0196752867053	0.176661153197686	ENSMUSG00000094634	Gm3468	predicted gene 3468 [Source:MGI Symbol;Acc:MGI:3781644]	6087295	6108665	-	ENSMUSG00000091568	Gm8206	predicted gene 8206 [Source:MGI Symbol;Acc:MGI:3779788]	6016759	6093942	-	14577	ENSMUSG00000097199	Gm26991	predicted gene, 26991 [Source:MGI Symbol;Acc:MGI:5504106]	6154002	6172001	-	45066
13	117464892	117465401	510	*	WTinGP_29357	-2.0196752867053	0.176661153197686							ENSMUSG00000094518	Gm6421	predicted pseudogene 6421 [Source:MGI Symbol;Acc:MGI:3647311]	117358212	117358622	-	106270	ENSMUSG00000021730	Hcn1	hyperpolarization-activated, cyclic nucleotide-gated K+ 1 [Source:MGI Symbol;Acc:MGI:1096392]	117602320	117987418	+	136919
1	140441124	140441488	365	*	WTinGP_30767	-2.0196752867053	0.176661153197686	ENSMUSG00000052726	Kcnt2	potassium channel, subfamily T, member 2 [Source:MGI Symbol;Acc:MGI:3036273]	140246158	140612067	+	ENSMUSG00000102698	Gm37777	predicted gene, 37777 [Source:MGI Symbol;Acc:MGI:5611005]	140266487	140269852	+	171272	ENSMUSG00000102368	4930590L20Rik	RIKEN cDNA 4930590L20 gene [Source:MGI Symbol;Acc:MGI:1923160]	140570176	140656404	-	128688
5	38932367	38933131	765	*	KOinGP_44698__WTinGP_12240	2.01966735591328	0.0000000000000000359624546954488							ENSMUSG00000039315	Clnk	cytokine-dependent hematopoietic cell linker [Source:MGI Symbol;Acc:MGI:1351468]	38706462	38876812	-	55555	ENSMUSG00000106924	Gm42857	predicted gene 42857 [Source:MGI Symbol;Acc:MGI:5662994]	39002693	39003031	-	69562
1	188040774	188041068	295	*	KOinGP_27308	2.01678662103339	0.4421357463446	ENSMUSG00000026610	Esrrg	estrogen-related receptor gamma [Source:MGI Symbol;Acc:MGI:1347056]	187608791	188214885	+	ENSMUSG00000103577	9330162B11Rik	RIKEN cDNA 9330162B11 gene [Source:MGI Symbol;Acc:MGI:2443717]	188006576	188008990	-	31784	ENSMUSG00000103732	Gm38315	predicted gene, 38315 [Source:MGI Symbol;Acc:MGI:5611543]	188160707	188163143	+	119639
5	32520385	32520752	368	*	KOinGP_29101	2.01678662103331	0.4421357463446	ENSMUSG00000085234	Gm15614	predicted gene 15614 [Source:MGI Symbol;Acc:MGI:3783059]	32507184	32651065	-	ENSMUSG00000014956	Ppp1cb	protein phosphatase 1, catalytic subunit, beta isoform [Source:MGI Symbol;Acc:MGI:104871]	32458843	32517433	+	2952	ENSMUSG00000107316	Gm42964	predicted gene 42964 [Source:MGI Symbol;Acc:MGI:5663101]	32547936	32548317	-	27184
15	78162930	78163693	764	*	KOinGP_16299	2.00683344254044	0.000439318047017099	ENSMUSG00000016637	Ift27	intraflagellar transport 27 [Source:MGI Symbol;Acc:MGI:1914292]	78159465	78174108	-	ENSMUSG00000092375	A730060N03Rik	RIKEN cDNA A730060N03 gene [Source:MGI Symbol;Acc:MGI:2444190]	78119706	78144142	+	18788	ENSMUSG00000005716	Pvalb	parvalbumin [Source:MGI Symbol;Acc:MGI:97821]	78191114	78206400	-	27421
18	43393256	43393875	620	*	WTinGP_15927	-2.00569270267531	0.0105665015761654	ENSMUSG00000024501	Dpysl3	dihydropyrimidinase-like 3 [Source:MGI Symbol;Acc:MGI:1349762]	43320979	43438286	-	ENSMUSG00000039954	Stk32a	serine/threonine kinase 32A [Source:MGI Symbol;Acc:MGI:2442403]	43207697	43317481	+	75775	ENSMUSG00000097891	Gm3650	predicted gene 3650 [Source:MGI Symbol;Acc:MGI:3781826]	43472816	43475169	+	78941
1	36892337	36892879	543	*	KOinGP_53855	2.00380128887111	0.0000624463469438516	ENSMUSG00000026116	Tmem131	transmembrane protein 131 [Source:MGI Symbol;Acc:MGI:1927110]	36792191	36943666	-	ENSMUSG00000103016	Gm37506	predicted gene, 37506 [Source:MGI Symbol;Acc:MGI:5610734]	36871903	36872045	-	20292	ENSMUSG00000102930	Gm38115	predicted gene, 38115 [Source:MGI Symbol;Acc:MGI:5611343]	36913601	36916539	-	20722
4	32931850	32932726	877	*	WTinGP_25201	-1.99937667810842	0.0000634962303996126	ENSMUSG00000040183	Ankrd6	ankyrin repeat domain 6 [Source:MGI Symbol;Acc:MGI:2154278]	32804035	32950841	-	ENSMUSG00000083565	Gm11941	predicted gene 11941 [Source:MGI Symbol;Acc:MGI:3650609]	32892686	32893295	+	38555	ENSMUSG00000094344	Gm11942	predicted gene 11942 [Source:MGI Symbol;Acc:MGI:3650608]	32964888	32965232	+	32162
5	86782779	86783610	832	*	WTinGP_20310	-1.98451558584183	0.000206704335661779	ENSMUSG00000105704	Gm43055	predicted gene 43055 [Source:MGI Symbol;Acc:MGI:5663192]	86728906	86817106	+	ENSMUSG00000089851	Gm16579	predicted gene 16579 [Source:MGI Symbol;Acc:MGI:4414999]	86728899	86759736	+	23043	ENSMUSG00000035851	Ythdc1	YTH domain containing 1 [Source:MGI Symbol;Acc:MGI:2443713]	86804221	86836659	+	20611
5	38879390	38880744	1355	*	KOinGP_17291	1.98349058981092	0.000000000183463025622633							ENSMUSG00000039315	Clnk	cytokine-dependent hematopoietic cell linker [Source:MGI Symbol;Acc:MGI:1351468]	38706462	38876812	-	2578	ENSMUSG00000106924	Gm42857	predicted gene 42857 [Source:MGI Symbol;Acc:MGI:5662994]	39002693	39003031	-	121949
7	130847068	130847866	799	*	WTinGP_20954	-1.98186804784228	0.00496941854152976	ENSMUSG00000030849	Fgfr2	fibroblast growth factor receptor 2 [Source:MGI Symbol;Acc:MGI:95523]	130162451	133123350	-	ENSMUSG00000040298	Btbd16	BTB (POZ) domain containing 16 [Source:MGI Symbol;Acc:MGI:3045247]	130774069	130825899	+	21169	ENSMUSG00000086108	Gm5602	predicted gene 5602 [Source:MGI Symbol;Acc:MGI:3645136]	130861285	130866330	-	13419
5	74184385	74185036	652	*	KOinGP_28837	1.97383963469066	0.020662953350944							ENSMUSG00000106735	A330058E17Rik	RIKEN cDNA A330058E17 gene [Source:MGI Symbol;Acc:MGI:2442263]	74172161	74176050	-	8335	ENSMUSG00000049907	Rasl11b	RAS-like, family 11, member B [Source:MGI Symbol;Acc:MGI:1916189]	74195286	74199481	+	10250
8	61456622	61456803	182	*	WTinGP_18300	1.97383963469066	0.020662953350944							ENSMUSG00000031642	Sh3rf1	SH3 domain containing ring finger 1 [Source:MGI Symbol;Acc:MGI:1913066]	61223872	61396071	+	60551	ENSMUSG00000031641	Cbr4	carbonyl reductase 4 [Source:MGI Symbol;Acc:MGI:2384567]	61487734	61506694	+	30931
14	48225765	48226817	1053	*	WTinGP_7612	-1.967339733534	0.000000001446590295954	ENSMUSG00000063885	Gm6498	predicted gene 6498 [Source:MGI Symbol;Acc:MGI:3647773]	48198716	48228413	+	ENSMUSG00000062081	Gm6055	predicted gene 6055 [Source:MGI Symbol;Acc:MGI:3648620]	48079375	48079752	-	146013	ENSMUSG00000080522	Gm23881	predicted gene, 23881 [Source:MGI Symbol;Acc:MGI:5453658]	48364337	48364402	-	137520
X	106198205	106198354	150	*	KOinGP_26043	-1.96563082723458	0.325718533294796	ENSMUSG00000062070	Pgk1	phosphoglycerate kinase 1 [Source:MGI Symbol;Acc:MGI:97555]	106187100	106203699	+	ENSMUSG00000081081	Gm14856	predicted gene 14856 [Source:MGI Symbol;Acc:MGI:3705357]	106176314	106176926	+	21279	ENSMUSG00000047242	Taf9b	TATA-box binding protein associated factor 9B [Source:MGI Symbol;Acc:MGI:3039562]	106206883	106221158	-	8529
8	6572002	6572274	273	*	WTinGP_25321	-1.96563082723458	0.325718533294796							ENSMUSG00000109543	Gm44844	predicted gene 44844 [Source:MGI Symbol;Acc:MGI:5753420]	6437744	6438079	+	133923	ENSMUSG00000109457	Gm44909	predicted gene 44909 [Source:MGI Symbol;Acc:MGI:5753485]	6830814	6830978	-	258540
1	72300650	72301130	481	*	WTinGP_27100	-1.96563082723458	0.325718533294796	ENSMUSG00000026188	Tmem169	transmembrane protein 169 [Source:MGI Symbol;Acc:MGI:2442781]	72284369	72303104	+	ENSMUSG00000026189	Pecr	peroxisomal trans-2-enoyl-CoA reductase [Source:MGI Symbol;Acc:MGI:2148199]	72259167	72284314	-	16336	ENSMUSG00000026187	Xrcc5	X-ray repair complementing defective repair in Chinese hamster cells 5 [Source:MGI Symbol;Acc:MGI:104517]	72307421	72394952	+	6291
6	128818092	128818480	389	*	WTinGP_30213	-1.96563082723458	0.325718533294796	ENSMUSG00000107872	Gm44511	predicted gene 44511 [Source:MGI Symbol;Acc:MGI:5753087]	128780285	128826315	-	ENSMUSG00000030325	Klrb1c	killer cell lectin-like receptor subfamily B member 1C [Source:MGI Symbol;Acc:MGI:107538]	128778485	128789215	-	28877	ENSMUSG00000107946	Gm44066	predicted gene, 44066 [Source:MGI Symbol;Acc:MGI:5690458]	128842558	128843171	-	24078
6	84864614	84865018	405	*	WTinGP_30508	-1.96563082723458	0.325718533294796	ENSMUSG00000033769	Exoc6b	exocyst complex component 6B [Source:MGI Symbol;Acc:MGI:1923164]	84618487	85069513	-	ENSMUSG00000098142	Gm7507	predicted gene 7507 [Source:MGI Symbol;Acc:MGI:3643248]	84812240	84813247	+	51367	ENSMUSG00000108012	Gm44012	predicted gene, 44012 [Source:MGI Symbol;Acc:MGI:5690404]	84921123	84924996	+	56105
3	118380456	118380955	500	*	WTinGP_31282	-1.96563082723458	0.325718533294796							ENSMUSG00000104703	4921521D15Rik	RIKEN cDNA 4921521D15 gene [Source:MGI Symbol;Acc:MGI:1918117]	117969130	117973526	+	406930	ENSMUSG00000097311	Gm26871	predicted gene, 26871 [Source:MGI Symbol;Acc:MGI:5477365]	118430324	118530022	+	49369
16	72559829	72560278	450	*	WTinGP_31473	-1.96563082723458	0.325718533294796							ENSMUSG00000065924	Gm22797	predicted gene, 22797 [Source:MGI Symbol;Acc:MGI:5452574]	71663788	71663918	+	895911	ENSMUSG00000022883	Robo1	roundabout guidance receptor 1 [Source:MGI Symbol;Acc:MGI:1274781]	72663149	73046095	+	102871
2	83765997	83766278	282	*	WTinGP_31937	-1.96563082723457	0.325718533294796	ENSMUSG00000027087	Itgav	integrin alpha V [Source:MGI Symbol;Acc:MGI:96608]	83724397	83806916	+	ENSMUSG00000085335	Gm13684	predicted gene 13684 [Source:MGI Symbol;Acc:MGI:3649340]	83737782	83759865	-	6132	ENSMUSG00000048388	Fam171b	family with sequence similarity 171, member B [Source:MGI Symbol;Acc:MGI:2444579]	83812636	83883486	+	46358
13	43768860	43769351	492	*	WTinGP_57726	-1.964803612524	0.00000554695123542964							ENSMUSG00000110016	Gm20751	predicted gene, 20751 [Source:MGI Symbol;Acc:MGI:5434107]	43716791	43719038	+	49822	ENSMUSG00000015396	Cd83	CD83 antigen [Source:MGI Symbol;Acc:MGI:1328316]	43784775	43803132	+	15424
11	90238592	90239043	452	*	WTinGP_58746	-1.96239482086069	0.00332541968129706	ENSMUSG00000110344	Gm45716	predicted gene 45716 [Source:MGI Symbol;Acc:MGI:5804831]	90187683	90251255	+	ENSMUSG00000077706	n-R5s72	nuclear encoded rRNA 5S 72 [Source:MGI Symbol;Acc:MGI:4421917]	90185009	90185127	-	53465	ENSMUSG00000003948	Mmd	monocyte to macrophage differentiation-associated [Source:MGI Symbol;Acc:MGI:1914718]	90249456	90278589	+	10413
7	72517031	72517682	652	*	KOinGP_14123	1.96175819413227	0.00144766238139832							ENSMUSG00000032776	Mctp2	multiple C2 domains, transmembrane 2 [Source:MGI Symbol;Acc:MGI:2685335]	72077830	72306608	-	210423	ENSMUSG00000103673	Gm37620	predicted gene, 37620 [Source:MGI Symbol;Acc:MGI:5610848]	72601989	72602489	+	84307
14	64608594	64608965	372	*	KOinGP_25198	1.95783673151804	0.247482734746514							ENSMUSG00000097545	Mir124a-1hg	Mir124-1 host gene (non-protein coding) [Source:MGI Symbol;Acc:MGI:2442197]	64587331	64593961	+	14633	ENSMUSG00000060012	Kif13b	kinesin family member 13B [Source:MGI Symbol;Acc:MGI:1098265]	64652531	64806296	+	43566
2	107869301	107869723	423	*	KOinGP_26274	1.95783673151804	0.247482734746514							ENSMUSG00000052005	Gm9864	predicted gene 9864 [Source:MGI Symbol;Acc:MGI:3708663]	107595630	107600539	-	268762	ENSMUSG00000077480	Gm23439	predicted gene, 23439 [Source:MGI Symbol;Acc:MGI:5453216]	107886508	107886639	-	16785
2	108888020	108888509	490	*	KOinGP_28372	1.95783673151804	0.247482734746514							ENSMUSG00000083424	Rpl35a-ps4	ribosomal protein 35A, pseudogene 4 [Source:MGI Symbol;Acc:MGI:3650995]	108874926	108875258	-	12762	ENSMUSG00000063684	Gm13910	predicted gene 13910 [Source:MGI Symbol;Acc:MGI:3651143]	108948806	108950233	+	60297
9	67424019	67424658	640	*	KOinGP_23527	1.95564680804911	0.00975495077849048	ENSMUSG00000111412	AC107740.1		67424503	67427491	+	ENSMUSG00000076379	Mir190a	microRNA 190a [Source:MGI Symbol;Acc:MGI:2676854]	67236660	67236726	-	187293	ENSMUSG00000111819	CT573422.2		67700181	67700585	+	275523
8	128473846	128474409	564	*	WTinGP_18560	-1.95547924261703	0.0154137073278252	ENSMUSG00000025810	Nrp1	neuropilin 1 [Source:MGI Symbol;Acc:MGI:106206]	128358604	128503363	+	ENSMUSG00000084523	Mir1903	microRNA 1903 [Source:MGI Symbol;Acc:MGI:3811412]	128359241	128359320	+	114526	ENSMUSG00000110562	Gm9204	predicted gene 9204 [Source:MGI Symbol;Acc:MGI:3644610]	128633936	128634882	+	159527
2	165317724	165318165	442	*	KOinGP_27294	1.95511113167812	0.000131107414208655	ENSMUSG00000017670	Elmo2	engulfment and cell motility 2 [Source:MGI Symbol;Acc:MGI:2153045]	165288031	165326479	-	ENSMUSG00000017664	Slc35c2	solute carrier family 35, member C2 [Source:MGI Symbol;Acc:MGI:2385166]	165276554	165287869	-	29855	ENSMUSG00000056824	Zfp663	zinc finger protein 663 [Source:MGI Symbol;Acc:MGI:2685854]	165351297	165368729	-	33132
10	117362164	117362954	791	*	WTinGP_24643	-1.94617925888895	0.00217856538164816	ENSMUSG00000055531	Cpsf6	cleavage and polyadenylation specific factor 6 [Source:MGI Symbol;Acc:MGI:1913948]	117344673	117380015	-	ENSMUSG00000069515	Lyz1	lysozyme 1 [Source:MGI Symbol;Acc:MGI:96902]	117287797	117292868	-	69296	ENSMUSG00000112728	AC123694.2		117390022	117398587	+	27068
1	190899172	190900342	1171	*	WTinGP_30306	-1.93982928578724	0.00000110907110741162	ENSMUSG00000089872	Rps6kc1	ribosomal protein S6 kinase polypeptide 1 [Source:MGI Symbol;Acc:MGI:2443419]	190700202	190911770	-	ENSMUSG00000103963	Gm30932	predicted gene, 30932 [Source:MGI Symbol;Acc:MGI:5590091]	190594326	190604548	+	294624	ENSMUSG00000026634	Angel2	angel homolog 2 [Source:MGI Symbol;Acc:MGI:1196310]	190925112	190946962	+	24770
13	28551409	28552395	987	*	WTinGP_7983	-1.93982928578703	0.00000110907110741162	ENSMUSG00000085936	2610307P16Rik	RIKEN cDNA 2610307P16 gene [Source:MGI Symbol;Acc:MGI:1919768]	28460034	28885620	-	ENSMUSG00000086785	Gm6081	predicted gene 6081 [Source:MGI Symbol;Acc:MGI:3645683]	28510744	28511232	-	40177	ENSMUSG00000099158	Mir6368	microRNA 6368 [Source:MGI Symbol;Acc:MGI:5531182]	28710781	28710873	-	158386
7	35957430	35958751	1322	*	KOinGP_27526	1.93902321653189	0.000427148686085627							ENSMUSG00000100387	Gm28514	predicted gene 28514 [Source:MGI Symbol;Acc:MGI:5579220]	35838260	35839570	+	117860	ENSMUSG00000108711	Gm45143	predicted gene 45143 [Source:MGI Symbol;Acc:MGI:5753719]	36097378	36100518	+	138627
13	12065274	12066177	904	*	KOinGP_13152	1.93013563377747	0.000193579990654997	ENSMUSG00000021313	Ryr2	ryanodine receptor 2, cardiac [Source:MGI Symbol;Acc:MGI:99685]	11553102	12106945	-	ENSMUSG00000112947	CT572985.1		12047342	12052055	-	13219	ENSMUSG00000113347	CT572985.2		12160754	12160964	+	94577
7	35728282	35728883	602	*	WTinGP_21973	-1.93007181622419	0.000280884635062855	ENSMUSG00000043671	Dpy19l3	dpy-19-like 3 (C. elegans) [Source:MGI Symbol;Acc:MGI:2443952]	35685165	35754454	-	ENSMUSG00000030417	Pdcd5	programmed cell death 5 [Source:MGI Symbol;Acc:MGI:1913538]	35641982	35647521	-	80761	ENSMUSG00000044452	Zfp507	zinc finger protein 507 [Source:MGI Symbol;Acc:MGI:1916378]	35772343	35803003	-	43460
7	118453662	118454147	486	*	KOinGP_19466	1.92841935385401	0.0289815225833279							ENSMUSG00000058420	Syt17	synaptotagmin XVII [Source:MGI Symbol;Acc:MGI:104966]	118380717	118448222	-	5440	ENSMUSG00000109167	Gm44652	predicted gene 44652 [Source:MGI Symbol;Acc:MGI:5753228]	118480495	118483348	+	26348
5	75667090	75667643	554	*	WTinGP_55437	-1.92730478752206	0.00000241130951496218							ENSMUSG00000005672	Kit	KIT proto-oncogene receptor tyrosine kinase [Source:MGI Symbol;Acc:MGI:96677]	75574916	75656722	+	10368	ENSMUSG00000106754	Gm43101	predicted gene 43101 [Source:MGI Symbol;Acc:MGI:5663238]	75727605	75735967	+	59962
4	11297706	11298265	560	*	KOinGP_43346__WTinGP_28859	1.92692056369811	0.0000000156117049616815	ENSMUSG00000045205	Dpy19l4	dpy-19-like 4 (C. elegans) [Source:MGI Symbol;Acc:MGI:2685869]	11261315	11322137	-	ENSMUSG00000089185	Gm22940	predicted gene, 22940 [Source:MGI Symbol;Acc:MGI:5452717]	11279265	11279419	-	18287	ENSMUSG00000097019	Gm26663	predicted gene, 26663 [Source:MGI Symbol;Acc:MGI:5477157]	11321944	11342953	+	23679
1	60503383	60503816	434	*	KOinGP_24171	1.92573307477892	0.131115471060136	ENSMUSG00000026014	Raph1	Ras association (RalGDS/AF-6) and pleckstrin homology domains 1 [Source:MGI Symbol;Acc:MGI:1924550]	60482292	60567104	-	ENSMUSG00000026782	Abi2	abl-interactor 2 [Source:MGI Symbol;Acc:MGI:106913]	60409619	60481158	+	22225	ENSMUSG00000081562	Gm11575	predicted gene 11575 [Source:MGI Symbol;Acc:MGI:3649592]	60522839	60523066	-	19023
2	107020236	107020721	486	*	KOinGP_26666	1.9257330747788	0.131115471060136							ENSMUSG00000082066	Gm13904	predicted gene 13904 [Source:MGI Symbol;Acc:MGI:3651201]	107010938	107011774	+	8462	ENSMUSG00000027120	Fshb	follicle stimulating hormone beta [Source:MGI Symbol;Acc:MGI:95582]	107056140	107059656	-	35419
4	7200154	7200376	223	*	KOinGP_27652	1.9257330747788	0.131115471060136							ENSMUSG00000083023	Gm11804	predicted gene 11804 [Source:MGI Symbol;Acc:MGI:3650654]	7039047	7039514	-	160640	ENSMUSG00000086070	8430436N08Rik	RIKEN cDNA 8430436N08 gene [Source:MGI Symbol;Acc:MGI:1918760]	7560688	7573801	+	360312
8	46772963	46773255	293	*	WTinGP_28607	-1.92172257007685	0.23375600643775	ENSMUSG00000031627	Irf2	interferon regulatory factor 2 [Source:MGI Symbol;Acc:MGI:96591]	46739732	46847458	+	ENSMUSG00000110374	Gm45480	predicted gene 45480 [Source:MGI Symbol;Acc:MGI:5791316]	46770553	46770985	-	1978	ENSMUSG00000110414	Gm45481	predicted gene 45481 [Source:MGI Symbol;Acc:MGI:5791317]	46833036	46833912	-	59781
6	134311471	134312058	588	*	WTinGP_31726	-1.92172257007685	0.23375600643775	ENSMUSG00000107666	Gm44293	predicted gene, 44293 [Source:MGI Symbol;Acc:MGI:5690685]	134308951	134403415	-	ENSMUSG00000030199	Etv6	ets variant 6 [Source:MGI Symbol;Acc:MGI:109336]	134035700	134270158	+	41313	ENSMUSG00000030200	Bcl2l14	BCL2-like 14 (apoptosis facilitator) [Source:MGI Symbol;Acc:MGI:1914063]	134396318	134438736	+	84260
14	111236602	111237140	539	*	WTinGP_29345	-1.92172257007684	0.23375600643775							ENSMUSG00000045871	Slitrk6	SLIT and NTRK-like family, member 6 [Source:MGI Symbol;Acc:MGI:2443198]	110748578	110755149	-	481453	ENSMUSG00000093362	Gm22802	predicted gene, 22802 [Source:MGI Symbol;Acc:MGI:5452579]	111282046	111282134	+	44906
14	78497799	78498253	455	*	WTinGP_31497	-1.92172257007684	0.23375600643775	ENSMUSG00000022016	Akap11	A kinase (PRKA) anchor protein 11 [Source:MGI Symbol;Acc:MGI:2684060]	78492246	78536860	-	ENSMUSG00000092774	Gm26197	predicted gene, 26197 [Source:MGI Symbol;Acc:MGI:5455974]	78311226	78311340	-	186459	ENSMUSG00000034731	Dgkh	diacylglycerol kinase, eta [Source:MGI Symbol;Acc:MGI:2444188]	78569609	78725089	-	71356
3	27709921	27710070	150	*	KOinGP_6457	-1.92172257007681	0.23375600643775	ENSMUSG00000039286	Fndc3b	fibronectin type III domain containing 3B [Source:MGI Symbol;Acc:MGI:1919257]	27416162	27711307	-	ENSMUSG00000092695	Mir3092	microRNA 3092 [Source:MGI Symbol;Acc:MGI:4834306]	27584900	27584995	-	124926	ENSMUSG00000043164	Tmem212	transmembrane protein 212 [Source:MGI Symbol;Acc:MGI:2685410]	27866066	27896368	-	155996
17	89986414	89986951	538	*	WTinGP_28643	-1.92172257007681	0.23375600643775							ENSMUSG00000066878	Gm10184	predicted pseudogene 10184 [Source:MGI Symbol;Acc:MGI:3704480]	89908511	89910449	-	75965	ENSMUSG00000024109	Nrxn1	neurexin I [Source:MGI Symbol;Acc:MGI:1096391]	90033631	91093071	-	46680
5	111069819	111070435	617	*	WTinGP_22332	-1.92111085862837	0.0319217137715409	ENSMUSG00000033209	Ttc28	tetratricopeptide repeat domain 28 [Source:MGI Symbol;Acc:MGI:2140873]	110879803	111289780	+	ENSMUSG00000105890	Gm42780	predicted gene 42780 [Source:MGI Symbol;Acc:MGI:5662917]	111028552	111029285	+	40534	ENSMUSG00000106153	Gm43677	predicted gene 43677 [Source:MGI Symbol;Acc:MGI:5663814]	111158311	111160688	+	87876
10	80089015	80089720	706	*	WTinGP_28358	-1.92111085862837	0.0319217137715409	ENSMUSG00000035673	Sbno2	strawberry notch homolog 2 (Drosophila) [Source:MGI Symbol;Acc:MGI:2448490]	80056992	80105571	-	ENSMUSG00000075706	Gpx4	glutathione peroxidase 4 [Source:MGI Symbol;Acc:MGI:104767]	80047166	80056439	+	32576	ENSMUSG00000003068	Stk11	serine/threonine kinase 11 [Source:MGI Symbol;Acc:MGI:1341870]	80115803	80130682	+	26083
1	66552273	66553077	805	*	WTinGP_20819	-1.92085659273397	0.00482370585156917	ENSMUSG00000055567	Unc80	unc-80, NALCN activator [Source:MGI Symbol;Acc:MGI:2652882]	66468367	66699148	+	ENSMUSG00000015222	Map2	microtubule-associated protein 2 [Source:MGI Symbol;Acc:MGI:97175]	66175273	66442583	+	109690	ENSMUSG00000103375	Gm37181	predicted gene, 37181 [Source:MGI Symbol;Acc:MGI:5610409]	66690630	66692356	-	137553
6	140254893	140255756	864	*	KOinGP_14354	1.91574527123762	0.0000802910135861449							ENSMUSG00000089558	Gm24174	predicted gene, 24174 [Source:MGI Symbol;Acc:MGI:5453951]	140166535	140166645	-	88248	ENSMUSG00000107572	Gm3961	predicted gene 3961 [Source:MGI Symbol;Acc:MGI:3782135]	140295463	140296456	-	39707
7	115494132	115495789	1658	*	WTinGP_30680	-1.91053849406542	0.00030029227221766	ENSMUSG00000051910	Sox6	SRY (sex determining region Y)-box 6 [Source:MGI Symbol;Acc:MGI:98368]	115470872	116038796	-	ENSMUSG00000108401	Rpl19-ps10	ribosomal protein L19, pseudogene 10 [Source:MGI Symbol;Acc:MGI:3644393]	115172056	115172385	+	321747	ENSMUSG00000108489	Gm45025	predicted gene 45025 [Source:MGI Symbol;Acc:MGI:5753601]	115995274	116014145	+	499485
13	93998911	93999653	743	*	KOinGP_3577	1.90459661352029	0.0000165896034358065							ENSMUSG00000113791	AC136976.1		93983195	93991768	-	7143	ENSMUSG00000114174	AC137680.1		94053843	94054388	+	54190
11	11506116	11506667	552	*	KOinGP_24560__WTinGP_52079	-1.90326123347262	0.000000449508442736775	ENSMUSG00000020191	4930415F15Rik	RIKEN cDNA 4930415F15 gene [Source:MGI Symbol;Acc:MGI:1921112]	11462094	11515192	+	ENSMUSG00000020193	Zpbp	zona pellucida binding protein [Source:MGI Symbol;Acc:MGI:1855701]	11279626	11462408	-	43708	ENSMUSG00000087452	Gm11998	predicted gene 11998 [Source:MGI Symbol;Acc:MGI:3650897]	11557421	11579460	+	50754
7	96706506	96707658	1153	*	WTinGP_18116	-1.90163452130007	0.000134372752217813	ENSMUSG00000048078	Tenm4	teneurin transmembrane protein 4 [Source:MGI Symbol;Acc:MGI:2447063]	96171246	96911093	+	ENSMUSG00000085792	Gm15414	predicted gene 15414 [Source:MGI Symbol;Acc:MGI:3705307]	96596652	96629069	-	77437	ENSMUSG00000053049	Gm15413	predicted gene 15413 [Source:MGI Symbol;Acc:MGI:3642665]	96791433	96801549	-	83775
8	3392675	3393577	903	*	KOinGP_10776	1.8934692798031	0.000115262322008945	ENSMUSG00000004568	Arhgef18	rho/rac guanine nucleotide exchange factor (GEF) 18 [Source:MGI Symbol;Acc:MGI:2142567]	3393006	3456601	+	ENSMUSG00000074497	A430078G23Rik	RIKEN cDNA A430078G23 gene [Source:MGI Symbol;Acc:MGI:2442135]	3353415	3390299	+	2376	ENSMUSG00000069633	Pex11g	peroxisomal biogenesis factor 11 gamma [Source:MGI Symbol;Acc:MGI:1920905]	3457105	3467680	-	63528
9	41439248	41440078	831	*	KOinGP_16980	1.8896335465615	0.00198811029290311	ENSMUSG00000111593	CT009696.3		41405374	41532087	-	ENSMUSG00000110885	CT009696.2		41419051	41419482	+	19766	ENSMUSG00000110801	CT009696.1		41513525	41513780	-	73447
10	22282869	22283494	626	*	KOinGP_24858__WTinGP_54467	-1.88151770529499	0.000000432320914677078	ENSMUSG00000097705	Gm26740	predicted gene, 26740 [Source:MGI Symbol;Acc:MGI:5477234]	22187013	22302835	-	ENSMUSG00000097586	Gm26528	predicted gene, 26528 [Source:MGI Symbol;Acc:MGI:5477022]	22281454	22281736	-	1133	ENSMUSG00000097352	C920009B18Rik	RIKEN cDNA C920009B18 gene [Source:MGI Symbol;Acc:MGI:3583961]	22306702	22321765	+	23208
10	13059757	13060850	1094	*	WTinGP_15620	-1.88055441588229	0.0000407629756372092	ENSMUSG00000019817	Plagl1	pleiomorphic adenoma gene-like 1 [Source:MGI Symbol;Acc:MGI:1100874]	13060504	13131694	+	ENSMUSG00000112498	AL691505.1		13043097	13051385	-	8372	ENSMUSG00000098635	Gm27741	predicted gene, 27741 [Source:MGI Symbol;Acc:MGI:5531123]	13091581	13091817	-	30731
6	8392653	8393719	1067	*	WTinGP_21568	-1.87966705754354	0.00091443461523936	ENSMUSG00000107705	Gm45062	predicted gene 45062 [Source:MGI Symbol;Acc:MGI:5753638]	8259450	8597480	+	ENSMUSG00000089735	Gm8428	predicted gene 8428 [Source:MGI Symbol;Acc:MGI:3648643]	8377596	8379379	-	13274	ENSMUSG00000090151	Gm16043	predicted gene 16043 [Source:MGI Symbol;Acc:MGI:3801991]	8420009	8443455	-	26290
4	11242301	11242766	466	*	KOinGP_27418__WTinGP_53215	-1.87493479929236	0.000026670325602456	ENSMUSG00000040738	Ints8	integrator complex subunit 8 [Source:MGI Symbol;Acc:MGI:1919906]	11199158	11254258	-	ENSMUSG00000028212	Ccne2	cyclin E2 [Source:MGI Symbol;Acc:MGI:1329034]	11191351	11204779	+	37522	ENSMUSG00000045205	Dpy19l4	dpy-19-like 4 (C. elegans) [Source:MGI Symbol;Acc:MGI:2685869]	11261315	11322137	-	18549
5	107675272	107675926	655	*	KOinGP_24903	1.87380663895926	0.019358080668664	ENSMUSG00000097035	Gm26692	predicted gene, 26692 [Source:MGI Symbol;Acc:MGI:5477186]	107659461	107688010	-	ENSMUSG00000033773	Rpap2	RNA polymerase II associated protein 2 [Source:MGI Symbol;Acc:MGI:2141142]	107597373	107661838	+	13434	ENSMUSG00000105421	5830411K02Rik	RIKEN cDNA 5830411K02 gene [Source:MGI Symbol;Acc:MGI:1923267]	107688171	107689167	+	12245
3	89931329	89931979	651	*	KOinGP_21315	1.87380663895919	0.019358080668664							ENSMUSG00000105941	Gm42809	predicted gene 42809 [Source:MGI Symbol;Acc:MGI:5662946]	89912916	89914053	+	17276	ENSMUSG00000060671	Atp8b2	ATPase, class I, type 8B, member 2 [Source:MGI Symbol;Acc:MGI:1859660]	89939481	89963508	-	7502
X	134931236	134931539	304	*	KOinGP_20436	1.86892889294553	0.4421357463446							ENSMUSG00000081292	Gm15018	predicted gene 15018 [Source:MGI Symbol;Acc:MGI:3705385]	134905999	134906631	-	24605	ENSMUSG00000009941	Nxf2	nuclear RNA export factor 2 [Source:MGI Symbol;Acc:MGI:1933192]	134944526	134964754	-	12987
11	9150349	9150565	217	*	KOinGP_15202	1.86892889294548	0.4421357463446	ENSMUSG00000101841	Gm11993	predicted gene 11993 [Source:MGI Symbol;Acc:MGI:3651126]	9149778	9150597	-	ENSMUSG00000020407	Upp1	uridine phosphorylase 1 [Source:MGI Symbol;Acc:MGI:1097668]	9118103	9136170	+	14179	ENSMUSG00000004668	Abca13	ATP-binding cassette, sub-family A (ABC1), member 13 [Source:MGI Symbol;Acc:MGI:2388707]	9191942	9684259	+	41377
4	134238164	134238376	213	*	WTinGP_31091	1.86892889294548	0.4421357463446	ENSMUSG00000028841	Cnksr1	connector enhancer of kinase suppressor of Ras 1 [Source:MGI Symbol;Acc:MGI:2670958]	134228041	134238399	-	ENSMUSG00000048003	Catsper4	cation channel, sperm associated 4 [Source:MGI Symbol;Acc:MGI:3043288]	134211970	134227383	-	10781	ENSMUSG00000028840	Zfp593	zinc finger protein 593 [Source:MGI Symbol;Acc:MGI:1915290]	134243289	134245592	-	4913
3	120551864	120552135	272	*	KOinGP_28110	1.86892889294545	0.4421357463446							ENSMUSG00000065684	Gm23733	predicted gene, 23733 [Source:MGI Symbol;Acc:MGI:5453510]	120317884	120317989	-	233875	ENSMUSG00000098097	6530403H02Rik	RIKEN cDNA 6530403H02 gene [Source:MGI Symbol;Acc:MGI:2444638]	120604109	120886733	-	51974
9	61748603	61749396	794	*	WTinGP_27379	-1.86866749166614	0.00461531385201536							ENSMUSG00000111381	AC140488.1		61509723	61534247	+	214356	ENSMUSG00000111739	AC153363.1		61763084	61763442	+	13688
15	25449924	25450639	716	*	KOinGP_25969	1.86773298024769	0.0092100602963817							ENSMUSG00000056089	Gm5468	predicted gene 5468 [Source:MGI Symbol;Acc:MGI:3648948]	25414192	25414844	+	35080	ENSMUSG00000022272	Myo10	myosin X [Source:MGI Symbol;Acc:MGI:107716]	25622525	25813673	+	171886
13	19338594	19339148	555	*	KOinGP_26478	1.86756832117388	0.000108825059358614							ENSMUSG00000076754	Trgv2	T cell receptor gamma variable 2 [Source:MGI Symbol;Acc:MGI:98632]	19336573	19337167	-	1427	ENSMUSG00000076755	Gm16602	T cell receptor gamma, variable 1 [Source:MGI Symbol;Acc:MGI:98631]	19339989	19340454	+	841
14	100210917	100211578	662	*	KOinGP_23464__WTinGP_54585	-1.86362499393062	0.000000000385868337578025							ENSMUSG00000072294	Klf12	Kruppel-like factor 12 [Source:MGI Symbol;Acc:MGI:1333796]	99874486	100149764	-	61153	ENSMUSG00000054391	4930517O19Rik	RIKEN cDNA 4930517O19 gene [Source:MGI Symbol;Acc:MGI:1922325]	100213142	100246280	+	1564
3	97010326	97010712	387	*	KOinGP_17988	1.86282763123489	0.00434795830915461	ENSMUSG00000057123	Gja5	gap junction protein, alpha 5 [Source:MGI Symbol;Acc:MGI:95716]	96904693	97077416	+	ENSMUSG00000105385	9230114J08Rik	RIKEN cDNA 9230114J08 gene [Source:MGI Symbol;Acc:MGI:1925330]	96998722	97000771	-	9555	ENSMUSG00000104766	Gm43734	predicted gene 43734 [Source:MGI Symbol;Acc:MGI:5663871]	97046656	97092785	-	35944
9	40698598	40699428	831	*	WTinGP_27046	-1.86031622201586	0.0449321932211473	ENSMUSG00000032024	Clmp	CXADR-like membrane protein [Source:MGI Symbol;Acc:MGI:1918816]	40685962	40785319	+	ENSMUSG00000111801	AC140409.5		40679645	40680407	-	18191	ENSMUSG00000111794	AC140409.4		40715158	40720034	+	15730
10	63603801	63604481	681	*	KOinGP_14511	1.85878304857042	0.00198811029290311	ENSMUSG00000060843	Ctnna3	catenin (cadherin associated protein), alpha 3 [Source:MGI Symbol;Acc:MGI:2661445]	63430098	65003667	+	ENSMUSG00000048185	Gm7075	predicted gene 7075 [Source:MGI Symbol;Acc:MGI:3646561]	63421365	63421789	-	182012	ENSMUSG00000062561	Gm10118	predicted gene 10118 [Source:MGI Symbol;Acc:MGI:3642340]	63924866	63927434	-	320385
4	6882649	6883473	825	*	WTinGP_27168	-1.85030207795271	0.00000144576536890202	ENSMUSG00000041272	Tox	thymocyte selection-associated high mobility group box [Source:MGI Symbol;Acc:MGI:2181659]	6686353	6991557	-	ENSMUSG00000086052	Gm11802	predicted gene 11802 [Source:MGI Symbol;Acc:MGI:3650651]	6688169	6704160	+	178489	ENSMUSG00000083023	Gm11804	predicted gene 11804 [Source:MGI Symbol;Acc:MGI:3650654]	7039047	7039514	-	155574
5	39643767	39645113	1347	*	KOinGP_18680	1.85002026090314	0.000265869705542671	ENSMUSG00000051022	Hs3st1	heparan sulfate (glucosamine) 3-O-sulfotransferase 1 [Source:MGI Symbol;Acc:MGI:1201606]	39613935	39755475	-	ENSMUSG00000107134	Gm42528	predicted gene 42528 [Source:MGI Symbol;Acc:MGI:5662665]	39606927	39610344	-	33423	ENSMUSG00000083261	Gm7816	predicted pseudogene 7816 [Source:MGI Symbol;Acc:MGI:3646286]	39798214	39799407	+	153101
8	81540804	81542042	1239	*	KOinGP_19264	1.85002026090314	0.000514255878308766	ENSMUSG00000037940	Inpp4b	inositol polyphosphate-4-phosphatase, type II [Source:MGI Symbol;Acc:MGI:2158925]	81342556	82127914	+	ENSMUSG00000097949	Gm5354	predicted gene 5354 [Source:MGI Symbol;Acc:MGI:3646767]	81308177	81309149	-	231655	ENSMUSG00000090732	4930579O11Rik	RIKEN cDNA 4930579O11 gene [Source:MGI Symbol;Acc:MGI:1923126]	81665876	81667118	-	123834
5	38926765	38927666	902	*	KOinGP_53262__WTinGP_31329	1.84963943183992	0.000000356629317592943							ENSMUSG00000039315	Clnk	cytokine-dependent hematopoietic cell linker [Source:MGI Symbol;Acc:MGI:1351468]	38706462	38876812	-	49953	ENSMUSG00000106924	Gm42857	predicted gene 42857 [Source:MGI Symbol;Acc:MGI:5662994]	39002693	39003031	-	75027
7	81189101	81189680	580	*	WTinGP_20024	-1.84948405808489	0.0305001881220411							ENSMUSG00000025726	Slc28a1	solute carrier family 28 (sodium-coupled nucleoside transporter), member 1 [Source:MGI Symbol;Acc:MGI:3605073]	81114799	81170416	+	18685	ENSMUSG00000109323	Gm44968	predicted gene 44968 [Source:MGI Symbol;Acc:MGI:5753544]	81205010	81210876	+	15330
3	138757209	138757640	432	*	WTinGP_26757	-1.84948405808488	0.0305001881220411	ENSMUSG00000028152	Tspan5	tetraspanin 5 [Source:MGI Symbol;Acc:MGI:1928096]	138742195	138907905	+	ENSMUSG00000105838	4930425O10Rik	RIKEN cDNA 4930425O10 gene [Source:MGI Symbol;Acc:MGI:1921885]	138711535	138726984	-	30225	ENSMUSG00000086123	Gm16060	predicted pseudogene 16060 [Source:MGI Symbol;Acc:MGI:3783246]	138828685	138829162	-	71045
3	82140840	82141728	889	*	WTinGP_14606	-1.84812054832522	0.00131146086048423	ENSMUSG00000033910	Gucy1a3	guanylate cyclase 1, soluble, alpha 3 [Source:MGI Symbol;Acc:MGI:1926562]	82092427	82145789	-	ENSMUSG00000098712	Mir7010	microRNA 7010 [Source:MGI Symbol;Acc:MGI:5531411]	82106247	82106309	-	34531	ENSMUSG00000033900	Map9	microtubule-associated protein 9 [Source:MGI Symbol;Acc:MGI:2442208]	82358044	82395268	+	216316
17	88752760	88753567	808	*	WTinGP_9267	-1.84061428504159	0.0000105767880060467	ENSMUSG00000024107	Lhcgr	luteinizing hormone/choriogonadotropin receptor [Source:MGI Symbol;Acc:MGI:96783]	88741549	88791976	-	ENSMUSG00000024154	Gtf2a1l	general transcription factor IIA, 1-like [Source:MGI Symbol;Acc:MGI:1919078]	88668660	88715152	+	37608	ENSMUSG00000032937	Fshr	follicle stimulating hormone receptor [Source:MGI Symbol;Acc:MGI:95583]	88985170	89200612	-	231603
4	6940816	6941507	692	*	KOinGP_19845__WTinGP_54279	-1.83706260798333	0.0000000541281130907547	ENSMUSG00000041272	Tox	thymocyte selection-associated high mobility group box [Source:MGI Symbol;Acc:MGI:2181659]	6686353	6991557	-	ENSMUSG00000086052	Gm11802	predicted gene 11802 [Source:MGI Symbol;Acc:MGI:3650651]	6688169	6704160	+	236656	ENSMUSG00000083023	Gm11804	predicted gene 11804 [Source:MGI Symbol;Acc:MGI:3650654]	7039047	7039514	-	97540
2	71274126	71275044	919	*	KOinGP_25474__WTinGP_52387	-1.83674138463117	0.00000000118175127194684	ENSMUSG00000027010	Slc25a12	solute carrier family 25 (mitochondrial carrier, Aralar), member 12 [Source:MGI Symbol;Acc:MGI:1926080]	71271063	71367749	-	ENSMUSG00000027012	Dync1i2	dynein cytoplasmic 1 intermediate chain 2 [Source:MGI Symbol;Acc:MGI:107750]	71211706	71263303	+	10823	ENSMUSG00000082190	Gm13641	predicted gene 13641 [Source:MGI Symbol;Acc:MGI:3651867]	71319783	71320255	+	44739
1	142277032	142277751	720	*	KOinGP_25001	1.83565132958519	0.107751549673968							ENSMUSG00000103858	Gm37604	predicted gene, 37604 [Source:MGI Symbol;Acc:MGI:5610832]	141546206	141547477	+	729555	ENSMUSG00000099671	Gm18183	predicted gene, 18183 [Source:MGI Symbol;Acc:MGI:5010368]	142455200	142455814	-	177449
18	61245566	61246630	1065	*	WTinGP_30676	-1.83401031975431	0.00975495077849048	ENSMUSG00000024575	Pde6a	phosphodiesterase 6A, cGMP-specific, rod, alpha [Source:MGI Symbol;Acc:MGI:97524]	61220482	61289924	+	ENSMUSG00000034320	Slc26a2	solute carrier family 26 (sulfate transporter), member 2 [Source:MGI Symbol;Acc:MGI:892977]	61192919	61211612	-	33954	ENSMUSG00000091957	Rps2-ps10	ribosomal protein S2, pseudogene 10 [Source:MGI Symbol;Acc:MGI:3645604]	61259008	61259972	-	12378
X	94827824	94827978	155	*	KOinGP_25802	-1.83113103644524	0.41544914398758							ENSMUSG00000097340	Gm26617	predicted gene, 26617 [Source:MGI Symbol;Acc:MGI:5477111]	94793103	94798237	+	29587	ENSMUSG00000087522	Gm371	predicted pseudogene 371 [Source:MGI Symbol;Acc:MGI:2685217]	94997439	94998683	-	169461
4	32862329	32862647	319	*	WTinGP_24569	-1.83113103644524	0.41544914398758	ENSMUSG00000040183	Ankrd6	ankyrin repeat domain 6 [Source:MGI Symbol;Acc:MGI:2154278]	32804035	32950841	-	ENSMUSG00000045854	Lyrm2	LYR motif containing 2 [Source:MGI Symbol;Acc:MGI:1917573]	32800253	32801559	+	60770	ENSMUSG00000083565	Gm11941	predicted gene 11941 [Source:MGI Symbol;Acc:MGI:3650609]	32892686	32893295	+	30039
4	62383795	62384226	432	*	WTinGP_28545	-1.83113103644524	0.41544914398758	ENSMUSG00000066150	Slc31a1	solute carrier family 31, member 1 [Source:MGI Symbol;Acc:MGI:1333843]	62360727	62391769	+	ENSMUSG00000066151	Fkbp15	FK506 binding protein 15 [Source:MGI Symbol;Acc:MGI:2444782]	62300342	62360548	-	23247	ENSMUSG00000066148	Prpf4	pre-mRNA processing factor 4 [Source:MGI Symbol;Acc:MGI:1917302]	62408797	62426990	+	24571
14	116648998	116649405	408	*	WTinGP_29767	-1.83113103644524	0.41544914398758							ENSMUSG00000022112	Gpc5	glypican 5 [Source:MGI Symbol;Acc:MGI:1194894]	115092215	116525179	+	123819	ENSMUSG00000104296	Gm38045	predicted gene, 38045 [Source:MGI Symbol;Acc:MGI:5611273]	116750215	116751129	+	100810
8	9821365	9821682	318	*	WTinGP_30554	-1.83113103644524	0.41544914398758							ENSMUSG00000109183	Gm44761	predicted gene 44761 [Source:MGI Symbol;Acc:MGI:5753337]	9800194	9811974	+	9391	ENSMUSG00000067627	Gm10217	predicted gene 10217 [Source:MGI Symbol;Acc:MGI:3642099]	9864251	9870315	+	42569
1	70612138	70612571	434	*	WTinGP_31961	-1.83113103644524	0.522005515801945	ENSMUSG00000053153	Spag16	sperm associated antigen 16 [Source:MGI Symbol;Acc:MGI:1913972]	69826970	70725132	+	ENSMUSG00000075952	Gm23422	predicted gene, 23422 [Source:MGI Symbol;Acc:MGI:5453199]	70596815	70596921	+	15217	ENSMUSG00000045648	Vwc2l	von Willebrand factor C domain-containing protein 2-like [Source:MGI Symbol;Acc:MGI:2444069]	70725715	70885397	+	113144
5	148649501	148649968	468	*	KOinGP_17547	1.83107707194904	0.0266765364341472							ENSMUSG00000107098	Gm29815	predicted gene, 29815 [Source:MGI Symbol;Acc:MGI:5588974]	148613467	148613644	-	35857	ENSMUSG00000106733	Gm36186	predicted gene, 36186 [Source:MGI Symbol;Acc:MGI:5595345]	148711466	148718397	+	61498
7	36696210	36698728	2519	*	KOinGP_22565	1.82989643038794	0.000000000276847821018535	ENSMUSG00000104330	Gm38285	predicted gene, 38285 [Source:MGI Symbol;Acc:MGI:5611513]	36695438	36696359	+	ENSMUSG00000101965	Gm29129	predicted gene 29129 [Source:MGI Symbol;Acc:MGI:5579835]	36568743	36573095	+	123115	ENSMUSG00000103882	Gm37452	predicted gene, 37452 [Source:MGI Symbol;Acc:MGI:5610680]	36710174	36711333	+	11446
17	13707590	13708141	552	*	KOinGP_21471	1.82828353162322	0.00619223693253981	ENSMUSG00000038347	Tcte2	t-complex-associated testis expressed 2 [Source:MGI Symbol;Acc:MGI:98641]	13482553	13761825	-	ENSMUSG00000085705	Gm16046	predicted gene 16046 [Source:MGI Symbol;Acc:MGI:3802093]	13675662	13683516	-	24074	ENSMUSG00000086292	Gm16052	predicted gene 16052 [Source:MGI Symbol;Acc:MGI:3801835]	13759370	13759985	-	51229
14	57554427	57555799	1373	*	KOinGP_27699	1.82725840334293	0.0028670265751567	ENSMUSG00000021951	Eef1akmt1	eukaryotic translation elongation factor 1 alpha lysine methyltransferase 1 [Source:MGI Symbol;Acc:MGI:1915293]	57549598	57571569	-	ENSMUSG00000050222	Il17d	interleukin 17D [Source:MGI Symbol;Acc:MGI:2446510]	57524829	57543165	+	11262	ENSMUSG00000097933	1700039M10Rik	RIKEN cDNA 1700039M10 gene [Source:MGI Symbol;Acc:MGI:1914768]	57571624	57572368	+	15825
2	156215098	156216001	904	*	KOinGP_18886	1.82567147616869	0.00085581299833864	ENSMUSG00000038116	Phf20	PHD finger protein 20 [Source:MGI Symbol;Acc:MGI:2444148]	156196466	156309952	+	ENSMUSG00000027620	Rbm39	RNA binding motif protein 39 [Source:MGI Symbol;Acc:MGI:2157953]	156147239	156180238	-	34860	ENSMUSG00000046229	Scand1	SCAN domain-containing 1 [Source:MGI Symbol;Acc:MGI:1343132]	156311847	156312704	-	95846
13	95507209	95508282	1074	*	KOinGP_53775	1.82205677940026	0.00000196890784385661							ENSMUSG00000021679	S100z	S100 calcium binding protein, zeta [Source:MGI Symbol;Acc:MGI:2685471]	95477268	95478721	-	28488	ENSMUSG00000021678	F2rl1	coagulation factor II (thrombin) receptor-like 1 [Source:MGI Symbol;Acc:MGI:101910]	95511732	95525227	-	3450
2	59473810	59474544	735	*	WTinGP_56838	-1.81774147947448	0.00000690154707291958							ENSMUSG00000080982	Gm13549	predicted gene 13549 [Source:MGI Symbol;Acc:MGI:3651027]	59398986	59399781	-	74029	ENSMUSG00000026989	Dapl1	death associated protein-like 1 [Source:MGI Symbol;Acc:MGI:1923997]	59484653	59505020	+	10109
8	92366330	92366493	164	*	WTinGP_15041	-1.81663169930187	0.301908436585262	ENSMUSG00000031737	Irx5	Iroquois related homeobox 5 (Drosophila) [Source:MGI Symbol;Acc:MGI:1859086]	92357625	92376286	+	ENSMUSG00000031736	Crnde	colorectal neoplasia differentially expressed (non-protein coding) [Source:MGI Symbol;Acc:MGI:1918546]	92326033	92356120	-	10210	ENSMUSG00000110290	Gm45336	predicted gene 45336 [Source:MGI Symbol;Acc:MGI:5791172]	92465767	92469665	+	99274
12	85416472	85416838	367	*	WTinGP_23410	-1.81663169930187	0.301908436585262							ENSMUSG00000113488	AC159244.2		85374117	85376632	+	39840	ENSMUSG00000113940	AC159244.4		85429110	85436249	-	12272
6	77075782	77076194	413	*	WTinGP_28926	-1.81663169930186	0.301908436585262	ENSMUSG00000063063	Ctnna2	catenin (cadherin associated protein), alpha 2 [Source:MGI Symbol;Acc:MGI:88275]	76881637	77979699	-	ENSMUSG00000072476	Gm9008	predicted pseudogene 9008 [Source:MGI Symbol;Acc:MGI:3644000]	76495432	76497784	-	577998	ENSMUSG00000060780	Lrrtm1	leucine rich repeat transmembrane neuronal 1 [Source:MGI Symbol;Acc:MGI:2389173]	77242689	77257791	+	166495
4	11989405	11989649	245	*	KOinGP_27982	-1.81663169930183	0.301908436585262	ENSMUSG00000085614	1700123M08Rik	RIKEN cDNA 1700123M08 gene [Source:MGI Symbol;Acc:MGI:1923915]	11966565	11994280	+	ENSMUSG00000097459	Gm26895	predicted gene, 26895 [Source:MGI Symbol;Acc:MGI:5477389]	11980669	11988471	+	934	ENSMUSG00000085027	Gm11840	predicted gene 11840 [Source:MGI Symbol;Acc:MGI:3651502]	11999474	12009043	-	9825
17	74769253	74770542	1290	*	WTinGP_26248	-1.81586878117843	0.00186391815669927	ENSMUSG00000024078	Ttc27	tetratricopeptide repeat domain 27 [Source:MGI Symbol;Acc:MGI:1921446]	74717750	74863570	+	ENSMUSG00000024073	Birc6	baculoviral IAP repeat-containing 6 [Source:MGI Symbol;Acc:MGI:1276108]	74528295	74703356	+	65897	ENSMUSG00000001870	Ltbp1	latent transforming growth factor beta binding protein 1 [Source:MGI Symbol;Acc:MGI:109151]	75005568	75392512	+	235026
4	85626500	85627174	675	*	KOinGP_50707__WTinGP_25426	1.80842637239239	0.0000000438202289049316	ENSMUSG00000066113	Adamtsl1	ADAMTS-like 1 [Source:MGI Symbol;Acc:MGI:1924989]	85514172	86428385	+	ENSMUSG00000081862	Gm12413	predicted gene 12413 [Source:MGI Symbol;Acc:MGI:3650373]	85245451	85245762	-	380738	ENSMUSG00000088122	Gm26069	predicted gene, 26069 [Source:MGI Symbol;Acc:MGI:5455846]	85909911	85910187	+	282737
X	169980754	169981471	718	*	KOinGP_14551	1.80813157332859	0.0000000931985780053494	ENSMUSG00000087263	Gm15726	predicted gene 15726 [Source:MGI Symbol;Acc:MGI:3783169]	169979047	169985232	-	ENSMUSG00000072844	G530011O06Rik	RIKEN cDNA G530011O06 gene [Source:MGI Symbol;Acc:MGI:3603513]	169975043	169978917	-	1837	ENSMUSG00000086695	Gm15247	predicted gene 15247 [Source:MGI Symbol;Acc:MGI:3705183]	169985801	169986939	-	4330
18	60202101	60202660	560	*	WTinGP_26844	-1.80756551816345	0.218144862202492							ENSMUSG00000094901	Gm23576	predicted gene, 23576 [Source:MGI Symbol;Acc:MGI:5453353]	60174317	60174426	+	27675	ENSMUSG00000073555	Gm4951	predicted gene 4951 [Source:MGI Symbol;Acc:MGI:3644953]	60212080	60247820	+	9420
13	3407862	3408322	461	*	WTinGP_27970	-1.80756551816345	0.131115471060136							ENSMUSG00000096107	Gm16505	predicted gene 16505 [Source:MGI Symbol;Acc:MGI:3642261]	3358273	3363862	+	44000	ENSMUSG00000113534	AC134826.1		3456991	3457770	-	48669
7	35127425	35128208	784	*	WTinGP_28460	-1.80756551816345	0.218144862202492							ENSMUSG00000034957	Cebpa	CCAAT/enhancer binding protein (C/EBP), alpha [Source:MGI Symbol;Acc:MGI:99480]	35119293	35121928	+	5497	ENSMUSG00000108575	Gm45229	predicted gene 45229 [Source:MGI Symbol;Acc:MGI:5753805]	35135046	35141449	-	6838
19	31851286	31851727	442	*	WTinGP_31656	-1.80756551816345	0.218144862202492							ENSMUSG00000052920	Prkg1	protein kinase, cGMP-dependent, type I [Source:MGI Symbol;Acc:MGI:108174]	30567551	31765033	-	86253	ENSMUSG00000052595	A1cf	APOBEC1 complementation factor [Source:MGI Symbol;Acc:MGI:1917115]	31868761	31949406	+	17034
16	81969706	81970056	351	*	WTinGP_28247	-1.8075655181633	0.218144862202492							ENSMUSG00000022762	Ncam2	neural cell adhesion molecule 2 [Source:MGI Symbol;Acc:MGI:97282]	81200697	81624285	+	345421	ENSMUSG00000094726	Gm23355	predicted gene, 23355 [Source:MGI Symbol;Acc:MGI:5453132]	82543229	82543335	+	573173
4	6903531	6904149	619	*	WTinGP_58583	-1.80593789247574	0.0000000000675638480057332	ENSMUSG00000041272	Tox	thymocyte selection-associated high mobility group box [Source:MGI Symbol;Acc:MGI:2181659]	6686353	6991557	-	ENSMUSG00000086052	Gm11802	predicted gene 11802 [Source:MGI Symbol;Acc:MGI:3650651]	6688169	6704160	+	199371	ENSMUSG00000083023	Gm11804	predicted gene 11804 [Source:MGI Symbol;Acc:MGI:3650654]	7039047	7039514	-	134898
7	89712507	89713310	804	*	WTinGP_57821	-1.80557175857004	0.000121990033819164	ENSMUSG00000030621	Me3	malic enzyme 3, NADP(+)-dependent, mitochondrial [Source:MGI Symbol;Acc:MGI:1916679]	89632392	89854359	+	ENSMUSG00000092071	A230065N10Rik	RIKEN cDNA A230065N10 gene [Source:MGI Symbol;Acc:MGI:3642744]	89632097	89633124	-	79383	ENSMUSG00000089938	Gm15744	predicted gene 15744 [Source:MGI Symbol;Acc:MGI:3783186]	89761463	89761675	-	48153
10	87103088	87103604	517	*	WTinGP_25722	-1.80136041246517	0.0911451737797833	ENSMUSG00000047129	1700113H08Rik	RIKEN cDNA 1700113H08 gene [Source:MGI Symbol;Acc:MGI:1923890]	87058045	87230589	+	ENSMUSG00000089656	Gm16271	predicted gene 16271 [Source:MGI Symbol;Acc:MGI:3826610]	86972216	87028015	+	75073	ENSMUSG00000112213	AC123074.1		87230760	87297555	+	127156
16	63742818	63743347	530	*	WTinGP_27697	-1.7968465851036	0.061874552845595	ENSMUSG00000052504	Epha3	Eph receptor A3 [Source:MGI Symbol;Acc:MGI:99612]	63543538	63864158	-	ENSMUSG00000022912	Pros1	protein S (alpha) [Source:MGI Symbol;Acc:MGI:1095733]	62854307	62929346	+	813472	ENSMUSG00000088992	Gm22769	predicted gene, 22769 [Source:MGI Symbol;Acc:MGI:5452546]	63747437	63747534	-	4090
11	26164811	26165082	272	*	WTinGP_5285	-1.79684658510358	0.107751549673968	ENSMUSG00000032985	5730522E02Rik	RIKEN cDNA 5730522E02 gene [Source:MGI Symbol;Acc:MGI:1917876]	25602763	26210763	-	ENSMUSG00000064761	Gm23514	predicted gene, 23514 [Source:MGI Symbol;Acc:MGI:5453291]	25685140	25685269	+	479542	ENSMUSG00000099015	Mir6372	microRNA 6372 [Source:MGI Symbol;Acc:MGI:5530740]	26202240	26202348	+	37158
9	50835096	50837001	1906	*	WTinGP_16774	-1.79430253926071	0.00000280908802006188	ENSMUSG00000032059	Alg9	asparagine-linked glycosylation 9 (alpha 1,2 mannosyltransferase) [Source:MGI Symbol;Acc:MGI:1924753]	50775019	50843542	+	ENSMUSG00000037971	1110032A03Rik	RIKEN cDNA 1110032A03 gene [Source:MGI Symbol;Acc:MGI:1915971]	50762828	50775520	-	59576	ENSMUSG00000032058	Ppp2r1b	protein phosphatase 2, regulatory subunit A, beta [Source:MGI Symbol;Acc:MGI:1920949]	50845301	50894229	+	8300
4	63939424	63940127	704	*	WTinGP_28326	-1.79341548441668	0.0425446581758902							ENSMUSG00000084345	Rpl17-ps4	ribosomal protein L17, pseudogene 4 [Source:MGI Symbol;Acc:MGI:3651043]	63895545	63896099	-	43325	ENSMUSG00000028364	Tnc	tenascin C [Source:MGI Symbol;Acc:MGI:101922]	63959785	64047015	-	19658
16	76532708	76533362	655	*	WTinGP_30692	-1.79341548441663	0.0425446581758902							ENSMUSG00000109338	Gm45030	predicted gene 45030 [Source:MGI Symbol;Acc:MGI:5753606]	76427745	76502909	-	29799	ENSMUSG00000108903	Gm45029	predicted gene 45029 [Source:MGI Symbol;Acc:MGI:5753605]	76680513	76741443	+	147151
6	119635445	119636154	710	*	WTinGP_54617	-1.79335485279565	0.000000952600808384053	ENSMUSG00000030172	Erc1	ELKS/RAB6-interacting/CAST family member 1 [Source:MGI Symbol;Acc:MGI:2151013]	119570796	119848167	-	ENSMUSG00000108282	Gm44317	predicted gene, 44317 [Source:MGI Symbol;Acc:MGI:5690709]	119570941	119578057	+	57388	ENSMUSG00000080719	Gm15532	predicted gene 15532 [Source:MGI Symbol;Acc:MGI:3782981]	119892920	119893803	+	256766
11	22823798	22824513	716	*	WTinGP_28861	-1.79071925386167	0.0289815225833279	ENSMUSG00000101716	Gm12057	predicted gene 12057 [Source:MGI Symbol;Acc:MGI:3650030]	22759738	22859545	-	ENSMUSG00000082576	Gm12058	predicted gene 12058 [Source:MGI Symbol;Acc:MGI:3652312]	22786811	22787247	-	36551	ENSMUSG00000098650	Gm28048	predicted gene, 28048 [Source:MGI Symbol;Acc:MGI:5547784]	22834744	22982090	-	10231
5	38875683	38876143	461	*	KOinGP_20322	1.79028721399613	0.0180308826380406	ENSMUSG00000039315	Clnk	cytokine-dependent hematopoietic cell linker [Source:MGI Symbol;Acc:MGI:1351468]	38706462	38876812	-	ENSMUSG00000079528	Clnkos	cytokine-dependent hematopoietic cell linker, opposite strand [Source:MGI Symbol;Acc:MGI:1922786]	38735983	38747897	+	127786	ENSMUSG00000106924	Gm42857	predicted gene 42857 [Source:MGI Symbol;Acc:MGI:5662994]	39002693	39003031	-	126550
11	32061804	32062375	572	*	KOinGP_20112__WTinGP_49911	-1.78665761931851	0.00000000269475004396398							ENSMUSG00000020297	Nsg2	neuron specific gene family member 2 [Source:MGI Symbol;Acc:MGI:1202070]	32000463	32059202	+	2602	ENSMUSG00000086386	Gm12108	predicted gene 12108 [Source:MGI Symbol;Acc:MGI:3651176]	32095261	32101228	-	32886
2	157746495	157747380	886	*	WTinGP_22201	-1.78192490073496	0.00175244325606332	ENSMUSG00000027649	Ctnnbl1	catenin, beta like 1 [Source:MGI Symbol;Acc:MGI:1913892]	157737401	157891614	+	ENSMUSG00000084417	Gm23463	predicted gene, 23463 [Source:MGI Symbol;Acc:MGI:5453240]	157726000	157726098	+	20397	ENSMUSG00000062846	Gm14176	predicted gene 14176 [Source:MGI Symbol;Acc:MGI:3650021]	157901536	157902012	+	154156
9	14140067	14141073	1007	*	WTinGP_15128	-1.78108715589787	0.000585610081416071							ENSMUSG00000111489	AC154826.2		14089620	14118301	+	21766	ENSMUSG00000111803	AC154264.3		14204083	14218183	+	63010
5	38906138	38907223	1086	*	KOinGP_54436__WTinGP_23863	1.77988798232657	0.00000000000000302247757697861							ENSMUSG00000039315	Clnk	cytokine-dependent hematopoietic cell linker [Source:MGI Symbol;Acc:MGI:1351468]	38706462	38876812	-	29326	ENSMUSG00000106924	Gm42857	predicted gene 42857 [Source:MGI Symbol;Acc:MGI:5662994]	39002693	39003031	-	95470
5	151189828	151190467	640	*	KOinGP_25298__WTinGP_1617	-1.77515754335128	0.000000265691575053942	ENSMUSG00000107011	Gm42906	predicted gene 42906 [Source:MGI Symbol;Acc:MGI:5663043]	151063546	151428163	-	ENSMUSG00000106963	Gm43297	predicted gene 43297 [Source:MGI Symbol;Acc:MGI:5663434]	151007446	151009301	-	180527	ENSMUSG00000107387	Gm42904	predicted gene 42904 [Source:MGI Symbol;Acc:MGI:5663041]	151252305	151259264	+	61838
11	58190562	58191114	553	*	KOinGP_14053	1.77375799633369	0.000796039313447321							ENSMUSG00000082292	Gm12250	predicted gene 12250 [Source:MGI Symbol;Acc:MGI:3649299]	58187739	58189012	+	1550	ENSMUSG00000078853	Igtp	interferon gamma induced GTPase [Source:MGI Symbol;Acc:MGI:107729]	58199556	58207591	+	8442
11	53054107	53054605	499	*	KOinGP_27050	1.76975137939719	0.200475581075428	ENSMUSG00000036264	Fstl4	follistatin-like 4 [Source:MGI Symbol;Acc:MGI:2443199]	52764634	53188538	+	ENSMUSG00000083129	Gm12210	predicted gene 12210 [Source:MGI Symbol;Acc:MGI:3650677]	52487158	52487310	-	566797	ENSMUSG00000087668	Gm11186	predicted gene 11186 [Source:MGI Symbol;Acc:MGI:3649729]	53111451	53120056	-	56846
7	136220486	136221072	587	*	KOinGP_27330	1.76975137939719	0.124966442058873							ENSMUSG00000110396	Gm36737	predicted gene, 36737 [Source:MGI Symbol;Acc:MGI:5595896]	136167086	136173296	-	47190	ENSMUSG00000110027	C030029H02Rik	RIKEN cDNA C030029H02 gene [Source:MGI Symbol;Acc:MGI:1924633]	136268324	136318513	+	47252
3	16211484	16211981	498	*	KOinGP_29179	1.76975137939719	0.124966442058873	ENSMUSG00000047213	Ythdf3	YTH domain family 3 [Source:MGI Symbol;Acc:MGI:1918850]	16183212	16217037	+	ENSMUSG00000088874	Gm25863	predicted gene, 25863 [Source:MGI Symbol;Acc:MGI:5455640]	16115615	16115943	-	95541	ENSMUSG00000088644	Gm26485	predicted gene, 26485 [Source:MGI Symbol;Acc:MGI:5456262]	16823249	16823312	-	611268
15	39178489	39180415	1927	*	WTinGP_23699	-1.75654424186591	0.0000105767880060467							ENSMUSG00000022300	Dcaf13	DDB1 and CUL4 associated factor 13 [Source:MGI Symbol;Acc:MGI:2684929]	39112865	39146856	+	31633	ENSMUSG00000098021	Gm9522	predicted gene 9522 [Source:MGI Symbol;Acc:MGI:3779931]	39180511	39181441	+	96
5	38897575	38899863	2289	*	KOinGP_22923	1.75350352483743	0.000000943122178404038							ENSMUSG00000039315	Clnk	cytokine-dependent hematopoietic cell linker [Source:MGI Symbol;Acc:MGI:1351468]	38706462	38876812	-	20763	ENSMUSG00000106924	Gm42857	predicted gene 42857 [Source:MGI Symbol;Acc:MGI:5662994]	39002693	39003031	-	102830
14	76582296	76583043	748	*	WTinGP_19591	-1.75037839151672	0.00131146086048423							ENSMUSG00000052584	Serp2	stress-associated endoplasmic reticulum protein family member 2 [Source:MGI Symbol;Acc:MGI:1919911]	76532814	76556687	-	25609	ENSMUSG00000101009	1700108F19Rik	RIKEN cDNA 1700108F19 gene [Source:MGI Symbol;Acc:MGI:1920814]	76672963	76687169	+	89920
10	124138340	124138974	635	*	WTinGP_12450	-1.74911818356361	0.00375173104971807							ENSMUSG00000112603	AC119896.1		123890803	123891898	-	246442	ENSMUSG00000112250	AC115750.1		124218862	124219428	+	79888
11	22665897	22666686	790	*	WTinGP_23168	-1.74766661936907	0.00579018899764803							ENSMUSG00000083008	Gm12053	predicted gene 12053 [Source:MGI Symbol;Acc:MGI:3652155]	22626375	22626664	-	39233	ENSMUSG00000085979	Gm12055	predicted gene 12055 [Source:MGI Symbol;Acc:MGI:3650012]	22729897	22732986	-	63211
11	79197770	79199074	1305	*	KOinGP_26309	1.74741430021886	0.00114438420066407							ENSMUSG00000018334	Ksr1	kinase suppressor of ras 1 [Source:MGI Symbol;Acc:MGI:105051]	79013440	79146407	-	51363	ENSMUSG00000081000	Gm11200	predicted gene 11200 [Source:MGI Symbol;Acc:MGI:3649950]	79212796	79213243	+	13722
5	52635988	52636516	529	*	WTinGP_27075	-1.74597653233844	0.00862610852792029							ENSMUSG00000052295	8030423F21Rik	RIKEN cDNA 8030423F21 gene [Source:MGI Symbol;Acc:MGI:2443206]	52607550	52619012	-	16976	ENSMUSG00000029173	Sepsecs	Sep (O-phosphoserine) tRNA:Sec (selenocysteine) tRNA synthase [Source:MGI Symbol;Acc:MGI:1098791]	52640087	52669708	-	3571
9	58131721	58132275	555	*	KOinGP_20209	1.74162293647678	0.0500825603285723	ENSMUSG00000032327	Stra6	stimulated by retinoic acid gene 6 [Source:MGI Symbol;Acc:MGI:107742]	58063788	58153996	+	ENSMUSG00000085753	Gm16131	predicted gene 16131 [Source:MGI Symbol;Acc:MGI:3801717]	58117815	58118989	+	12732	ENSMUSG00000037206	Islr	immunoglobulin superfamily containing leucine-rich repeat [Source:MGI Symbol;Acc:MGI:1349645]	58156268	58204306	-	23993
8	53611624	53611848	225	*	WTinGP_22859	-1.74159937433693	0.019358080668664	ENSMUSG00000039396	Neil3	nei like 3 (E. coli) [Source:MGI Symbol;Acc:MGI:2384588]	53586867	53639065	-	ENSMUSG00000031521	Aga	aspartylglucosaminidase [Source:MGI Symbol;Acc:MGI:104873]	53511727	53523421	+	88203	ENSMUSG00000110334	Gm19921	predicted gene, 19921 [Source:MGI Symbol;Acc:MGI:5012106]	53911739	53912441	+	299891
11	44526621	44527381	761	*	WTinGP_30941	-1.74159937433693	0.0266765364341472	ENSMUSG00000019189	Rnf145	ring finger protein 145 [Source:MGI Symbol;Acc:MGI:1921565]	44518964	44565520	+	ENSMUSG00000082750	Gm12156	predicted gene 12156 [Source:MGI Symbol;Acc:MGI:3649752]	44479207	44480209	+	46412	ENSMUSG00000086501	4930597A21Rik	RIKEN cDNA 4930597A21 gene [Source:MGI Symbol;Acc:MGI:1922639]	44586317	44591229	+	58936
11	26164586	26165139	554	*	WTinGP_10408	-1.74159937433692	0.019358080668664	ENSMUSG00000032985	5730522E02Rik	RIKEN cDNA 5730522E02 gene [Source:MGI Symbol;Acc:MGI:1917876]	25602763	26210763	-	ENSMUSG00000064761	Gm23514	predicted gene, 23514 [Source:MGI Symbol;Acc:MGI:5453291]	25685140	25685269	+	479317	ENSMUSG00000099015	Mir6372	microRNA 6372 [Source:MGI Symbol;Acc:MGI:5530740]	26202240	26202348	+	37101
12	50648714	50648982	269	*	KOinGP_26812	1.7399183715134	0.325718533294796	ENSMUSG00000002688	Prkd1	protein kinase D1 [Source:MGI Symbol;Acc:MGI:99879]	50341231	50649098	-	ENSMUSG00000112353	AC120843.1		50120309	50145236	+	503478	ENSMUSG00000112372	AC155922.2		50753097	50900985	+	104115
8	79583381	79583772	392	*	KOinGP_26187	1.73991837151339	0.41544914398758							ENSMUSG00000097975	Gm8079	predicted gene 8079 [Source:MGI Symbol;Acc:MGI:3646128]	79549774	79550748	-	32633	ENSMUSG00000036990	Otud4	OTU domain containing 4 [Source:MGI Symbol;Acc:MGI:1098801]	79639618	79677724	+	55846
16	18894058	18894279	222	*	KOinGP_24105	1.73991837151333	0.41544914398758	ENSMUSG00000099908	Gm28539	predicted gene 28539 [Source:MGI Symbol;Acc:MGI:5579245]	18836584	18956247	+	ENSMUSG00000022706	Mrpl40	mitochondrial ribosomal protein L40 [Source:MGI Symbol;Acc:MGI:1332635]	18872018	18876767	-	17291	ENSMUSG00000082130	Gm15799	predicted gene 15799 [Source:MGI Symbol;Acc:MGI:3802098]	18937401	18937689	+	43122
5	38864461	38865349	889	*	KOinGP_42530__WTinGP_6996	1.73940129882839	0.0000000000000000000000111953288154204	ENSMUSG00000039315	Clnk	cytokine-dependent hematopoietic cell linker [Source:MGI Symbol;Acc:MGI:1351468]	38706462	38876812	-	ENSMUSG00000079528	Clnkos	cytokine-dependent hematopoietic cell linker, opposite strand [Source:MGI Symbol;Acc:MGI:1922786]	38735983	38747897	+	116564	ENSMUSG00000106924	Gm42857	predicted gene 42857 [Source:MGI Symbol;Acc:MGI:5662994]	39002693	39003031	-	137344
1	39234764	39235498	735	*	WTinGP_29154	-1.73869487950175	0.0395784586291755	ENSMUSG00000026077	Npas2	neuronal PAS domain protein 2 [Source:MGI Symbol;Acc:MGI:109232]	39193731	39363236	+	ENSMUSG00000098833	Mir6349	microRNA 6349 [Source:MGI Symbol;Acc:MGI:5530940]	39186896	39186992	-	47772	ENSMUSG00000092553	Gm20428	predicted gene 20428 [Source:MGI Symbol;Acc:MGI:5141893]	39276283	39276565	-	40785
11	34101591	34102379	789	*	WTinGP_9004	-1.73555437492965	0.0000445804136503802							ENSMUSG00000085684	4930469K13Rik	RIKEN cDNA 4930469K13 gene [Source:MGI Symbol;Acc:MGI:1924124]	33973961	34098554	-	3037	ENSMUSG00000086243	Gm12121	predicted gene 12121 [Source:MGI Symbol;Acc:MGI:3651988]	34141827	34143421	+	39448
1	13752279	13752973	695	*	WTinGP_23029	-1.73507945560911	0.0584435620872176							ENSMUSG00000067813	Xkr9	X-linked Kx blood group related 9 [Source:MGI Symbol;Acc:MGI:2686466]	13668771	13701723	+	50556	ENSMUSG00000077368	Gm26273	predicted gene, 26273 [Source:MGI Symbol;Acc:MGI:5456050]	13774334	13774464	-	21361
2	62293765	62294333	569	*	WTinGP_24532	-1.73507945560911	0.0985849232647121	ENSMUSG00000026904	Slc4a10	solute carrier family 4, sodium bicarbonate cotransporter-like, member 10 [Source:MGI Symbol;Acc:MGI:2150150]	62046462	62326730	+	ENSMUSG00000083018	Gm13555	predicted gene 13555 [Source:MGI Symbol;Acc:MGI:3650412]	61970354	61970672	-	323093	ENSMUSG00000035000	Dpp4	dipeptidylpeptidase 4 [Source:MGI Symbol;Acc:MGI:94919]	62330073	62412231	-	35740
12	87130104	87130722	619	*	WTinGP_26486	-1.73507945560911	0.0584435620872176	ENSMUSG00000034126	Pomt2	protein-O-mannosyltransferase 2 [Source:MGI Symbol;Acc:MGI:2444430]	87106861	87147968	-	ENSMUSG00000021032	Ngb	neuroglobin [Source:MGI Symbol;Acc:MGI:2151886]	87097531	87102539	-	27565	ENSMUSG00000021033	Gstz1	glutathione transferase zeta 1 (maleylacetoacetate isomerase) [Source:MGI Symbol;Acc:MGI:1341859]	87147165	87164723	+	16443
18	82607217	82608150	934	*	WTinGP_26642	-1.73507945560911	0.0584435620872176	ENSMUSG00000041258	Zfp236	zinc finger protein 236 [Source:MGI Symbol;Acc:MGI:1926950]	82593593	82692883	-	ENSMUSG00000041607	Mbp	myelin basic protein [Source:MGI Symbol;Acc:MGI:96925]	82475146	82585637	+	21580	ENSMUSG00000097141	Gm10524	predicted gene 10524 [Source:MGI Symbol;Acc:MGI:3642791]	82692284	82694176	+	84134
12	119203955	119204840	886	*	WTinGP_31210	-1.73507945560911	0.0584435620872176	ENSMUSG00000025321	Itgb8	integrin beta 8 [Source:MGI Symbol;Acc:MGI:1338035]	119158022	119238802	-	ENSMUSG00000114030	AC142263.1		119067065	119067430	-	136525	ENSMUSG00000021908	Gm6768	predicted gene 6768 [Source:MGI Symbol;Acc:MGI:3648259]	119260978	119262855	+	56138
1	70270304	70271028	725	*	WTinGP_26659	-1.73045566660578	0.0861793831264749	ENSMUSG00000053153	Spag16	sperm associated antigen 16 [Source:MGI Symbol;Acc:MGI:1913972]	69826970	70725132	+	ENSMUSG00000101730	Gm28580	predicted gene 28580 [Source:MGI Symbol;Acc:MGI:5579286]	70067968	70068055	-	202249	ENSMUSG00000103052	Gm38272	predicted gene, 38272 [Source:MGI Symbol;Acc:MGI:5611500]	70310512	70312911	-	39484
18	43506976	43508490	1515	*	WTinGP_27160	-1.72867484493919	0.000236011173081106							ENSMUSG00000043424	Eif3j2	eukaryotic translation initiation factor 3, subunit J2 [Source:MGI Symbol;Acc:MGI:3704486]	43475418	43477796	-	29180	ENSMUSG00000024502	Jakmip2	janus kinase and microtubule interacting protein 2 [Source:MGI Symbol;Acc:MGI:1923467]	43531408	43687773	-	22918
9	65383225	65384095	871	*	KOinGP_18965	1.72832784044555	0.00799857615397462							ENSMUSG00000086228	Ubap1l	ubiquitin-associated protein 1-like [Source:MGI Symbol;Acc:MGI:2685360]	65361041	65380377	+	2848	ENSMUSG00000054978	Kbtbd13	kelch repeat and BTB (POZ) domain containing 13 [Source:MGI Symbol;Acc:MGI:1921742]	65388684	65391652	-	4589
5	99362995	99363589	595	*	WTinGP_15115	-1.72647726651725	0.000360438354843255	ENSMUSG00000089809	Rasgef1b	RasGEF domain family, member 1B [Source:MGI Symbol;Acc:MGI:2443755]	99217426	99729065	-	ENSMUSG00000105686	Gm43252	predicted gene 43252 [Source:MGI Symbol;Acc:MGI:5663389]	99274095	99279284	+	83711	ENSMUSG00000104753	Gm43253	predicted gene 43253 [Source:MGI Symbol;Acc:MGI:5663390]	99508389	99511037	+	144800
4	108291104	108291881	778	*	WTinGP_31391	-1.72433325222877	0.200475581075428	ENSMUSG00000034636	Zyg11b	zyg-ll family member B, cell cycle regulator [Source:MGI Symbol;Acc:MGI:2685277]	108229724	108301096	-	ENSMUSG00000034645	Zyg11a	zyg-11 family member A, cell cycle regulator [Source:MGI Symbol;Acc:MGI:2446208]	108181738	108218048	-	73056	ENSMUSG00000083957	Gm12742	predicted gene 12742 [Source:MGI Symbol;Acc:MGI:3651646]	108310356	108311151	-	18475
7	118040085	118040339	255	*	KOinGP_28833	-1.72433325222868	0.124966442058873							ENSMUSG00000088116	Gm24063	predicted gene, 24063 [Source:MGI Symbol;Acc:MGI:5453840]	117776794	117776898	+	263187	ENSMUSG00000008683	Rps15a	ribosomal protein S15A [Source:MGI Symbol;Acc:MGI:2389091]	118104372	118116188	-	64033
13	51323214	51323793	580	*	KOinGP_1337__WTinGP_20749	1.72167335421413	0.00001742583664006							ENSMUSG00000113521	AC160122.1		51205263	51206111	-	117103	ENSMUSG00000113426	CU025215.2		51338921	51339707	+	15128
7	65751220	65751772	553	*	WTinGP_56811	-1.72125809111	0.00122832860525034							ENSMUSG00000078681	Tm2d3	TM2 domain containing 3 [Source:MGI Symbol;Acc:MGI:1915884]	65691169	65701913	+	49307	ENSMUSG00000068480	Gm7551	predicted gene 7551 [Source:MGI Symbol;Acc:MGI:3648704]	65784859	65785932	+	33087
5	113580526	113580975	450	*	KOinGP_22639	1.71667654960309	0.141262746236569	ENSMUSG00000063430	Wscd2	WSC domain containing 2 [Source:MGI Symbol;Acc:MGI:2445030]	113490333	113589725	+	ENSMUSG00000053873	Aym1	activator of yeast meiotic promoters 1 [Source:MGI Symbol;Acc:MGI:1891321]	113357294	113357821	+	222705	ENSMUSG00000042190	Cmklr1	chemokine-like receptor 1 [Source:MGI Symbol;Acc:MGI:109603]	113612354	113650426	-	31379
2	28419668	28420348	681	*	KOinGP_25573	1.71667654960309	0.141262746236569							ENSMUSG00000087196	Gm13373	predicted gene 13373 [Source:MGI Symbol;Acc:MGI:3650390]	28315016	28324050	-	95618	ENSMUSG00000035829	Ppp1r26	protein phosphatase 1, regulatory subunit 26 [Source:MGI Symbol;Acc:MGI:2685193]	28446800	28455508	+	26452
2	167145948	167146334	387	*	KOinGP_28056	1.71667654960309	0.141262746236569	ENSMUSG00000050556	Kcnb1	potassium voltage gated channel, Shab-related subfamily, member 1 [Source:MGI Symbol;Acc:MGI:96666]	167095969	167190155	-	ENSMUSG00000083436	Gm11471	predicted gene 11471 [Source:MGI Symbol;Acc:MGI:3650293]	167093559	167093756	+	52192	ENSMUSG00000085151	1110018N20Rik	RIKEN cDNA 1110018N20 gene [Source:MGI Symbol;Acc:MGI:1915753]	167188702	167192808	+	42368
6	116089335	116089758	424	*	WTinGP_29353	-1.71584262727802	0.176661153197686	ENSMUSG00000030126	Tmcc1	transmembrane and coiled coil domains 1 [Source:MGI Symbol;Acc:MGI:2442368]	116018611	116193486	-	ENSMUSG00000030123	Plxnd1	plexin D1 [Source:MGI Symbol;Acc:MGI:2154244]	115954811	115995005	-	94330	ENSMUSG00000092625	Gm20404	predicted gene 20404 [Source:MGI Symbol;Acc:MGI:5141869]	116107650	116127493	+	17892
1	144264848	144265055	208	*	KOinGP_6463	-1.71584262727785	0.280067340523266							ENSMUSG00000026358	Rgs1	regulator of G-protein signaling 1 [Source:MGI Symbol;Acc:MGI:1354694]	144242296	144249242	-	15606	ENSMUSG00000100441	Gm7266	predicted gene 7266 [Source:MGI Symbol;Acc:MGI:3648608]	144312032	144312436	-	46977
10	71263992	71264742	751	*	WTinGP_57796	-1.71535764917202	0.00000000291672908197176	ENSMUSG00000019927	Ube2d1	ubiquitin-conjugating enzyme E2D 1 [Source:MGI Symbol;Acc:MGI:2384911]	71254980	71285262	-	ENSMUSG00000003923	Tfam	transcription factor A, mitochondrial [Source:MGI Symbol;Acc:MGI:107810]	71225464	71238280	-	25712	ENSMUSG00000112813	AC153509.2		71287729	71292483	+	22987
5	38864548	38865203	656	*	KOinGP_42530__WTinGP_2256	1.71218080290898	0.00000000000000000000439483752089536	ENSMUSG00000039315	Clnk	cytokine-dependent hematopoietic cell linker [Source:MGI Symbol;Acc:MGI:1351468]	38706462	38876812	-	ENSMUSG00000079528	Clnkos	cytokine-dependent hematopoietic cell linker, opposite strand [Source:MGI Symbol;Acc:MGI:1922786]	38735983	38747897	+	116651	ENSMUSG00000106924	Gm42857	predicted gene 42857 [Source:MGI Symbol;Acc:MGI:5662994]	39002693	39003031	-	137490
6	67383068	67383547	480	*	KOinGP_14013	1.70844704490621	0.0336487961162326							ENSMUSG00000018341	Il12rb2	interleukin 12 receptor, beta 2 [Source:MGI Symbol;Acc:MGI:1270861]	67291318	67376188	-	6880	ENSMUSG00000107907	Gm8574	predicted gene 8574 [Source:MGI Symbol;Acc:MGI:3643884]	67384418	67385341	-	871
9	41459191	41459789	599	*	KOinGP_23045	1.70844704490621	0.0336487961162326	ENSMUSG00000111593	CT009696.3		41405374	41532087	-	ENSMUSG00000110885	CT009696.2		41419051	41419482	+	39709	ENSMUSG00000110801	CT009696.1		41513525	41513780	-	53736
4	85709477	85710211	735	*	KOinGP_55744__WTinGP_25542	1.70721290060596	0.00000216902120395099	ENSMUSG00000066113	Adamtsl1	ADAMTS-like 1 [Source:MGI Symbol;Acc:MGI:1924989]	85514172	86428385	+	ENSMUSG00000028488	Sh3gl2	SH3-domain GRB2-like 2 [Source:MGI Symbol;Acc:MGI:700009]	85205126	85639195	+	70282	ENSMUSG00000088122	Gm26069	predicted gene, 26069 [Source:MGI Symbol;Acc:MGI:5455846]	85909911	85910187	+	199700
5	69482771	69482933	163	*	WTinGP_6799	1.70416890419016	0.55940435614666							ENSMUSG00000043484	Gm5867	predicted gene 5867 [Source:MGI Symbol;Acc:MGI:3644922]	69461152	69461743	+	21028	ENSMUSG00000106986	Gm42887	predicted gene 42887 [Source:MGI Symbol;Acc:MGI:5663024]	69503842	69504960	-	20909
12	105133878	105134027	150	*	KOinGP_1615	1.70416890419011	0.55940435614666							ENSMUSG00000021102	Glrx5	glutaredoxin 5 [Source:MGI Symbol;Acc:MGI:1920296]	105032688	105042906	+	90972	ENSMUSG00000113051	AC140477.1		105135196	105135441	+	1169
4	76383505	76383766	262	*	KOinGP_24884	1.70416890419011	0.55940435614666	ENSMUSG00000028399	Ptprd	protein tyrosine phosphatase, receptor type, D [Source:MGI Symbol;Acc:MGI:97812]	75941238	78211961	-	ENSMUSG00000081844	Gm11241	predicted gene 11241 [Source:MGI Symbol;Acc:MGI:3652121]	75902260	75903155	-	480350	ENSMUSG00000080780	Gm11252	predicted gene 11252 [Source:MGI Symbol;Acc:MGI:3651309]	76393154	76394092	+	9388
12	108479897	108480083	187	*	KOinGP_28084	1.70416890419011	0.55940435614666	ENSMUSG00000058070	Eml1	echinoderm microtubule associated protein like 1 [Source:MGI Symbol;Acc:MGI:1915769]	108370957	108539617	+	ENSMUSG00000082203	Gm15636	predicted gene 15636 [Source:MGI Symbol;Acc:MGI:3783080]	108440530	108441270	-	38627	ENSMUSG00000097788	Gm16596	predicted gene, 16596 [Source:MGI Symbol;Acc:MGI:4439520]	108537243	108555618	-	57160
11	109765829	109765978	150	*	KOinGP_8122	1.70416890419011	0.55940435614666							ENSMUSG00000020614	Fam20a	family with sequence similarity 20, member A [Source:MGI Symbol;Acc:MGI:2388266]	109669749	109722279	-	43550	ENSMUSG00000085734	Gm11684	predicted gene 11684 [Source:MGI Symbol;Acc:MGI:3651604]	109768486	109770599	+	2508
14	21393659	21393877	219	*	KOinGP_25798	1.70416890419007	0.55940435614666	ENSMUSG00000039197	Adk	adenosine kinase [Source:MGI Symbol;Acc:MGI:87930]	21052574	21448568	+	ENSMUSG00000088456	Gm26372	predicted gene, 26372 [Source:MGI Symbol;Acc:MGI:5456149]	21263624	21263859	+	129800	ENSMUSG00000088873	Gm25864	predicted gene, 25864 [Source:MGI Symbol;Acc:MGI:5455641]	21450474	21450565	+	56597
X	110718124	110718347	224	*	KOinGP_25938	1.70416890419007	0.55940435614666	ENSMUSG00000109088	Gm44593	predicted gene 44593 [Source:MGI Symbol;Acc:MGI:5753169]	110634586	110812324	-	ENSMUSG00000065907	Gm26108	predicted gene, 26108 [Source:MGI Symbol;Acc:MGI:5455885]	110622832	110623022	-	95102	ENSMUSG00000056854	Pou3f4	POU domain, class 3, transcription factor 4 [Source:MGI Symbol;Acc:MGI:101894]	110814280	110817207	+	95933
12	119156210	119156393	184	*	WTinGP_8501	1.70416890419007	0.55940435614666							ENSMUSG00000114030	AC142263.1		119067065	119067430	-	88780	ENSMUSG00000025321	Itgb8	integrin beta 8 [Source:MGI Symbol;Acc:MGI:1338035]	119158022	119238802	-	1629
7	110282351	110282525	175	*	KOinGP_10439	1.70416890419006	0.55940435614666	ENSMUSG00000031015	Swap70	SWA-70 protein [Source:MGI Symbol;Acc:MGI:1298390]	110221711	110283506	+	ENSMUSG00000109799	Gm45515	predicted gene 45515 [Source:MGI Symbol;Acc:MGI:5791351]	110277782	110281527	-	824	ENSMUSG00000110102	Gm9132	predicted gene 9132 [Source:MGI Symbol;Acc:MGI:3648395]	110302001	110302832	+	19476
13	83075744	83075984	241	*	KOinGP_26536	1.70416890419006	0.55940435614666							ENSMUSG00000106655	Mir3961	microRNA 3961 [Source:MGI Symbol;Acc:MGI:4950395]	82698275	82698333	-	377411	ENSMUSG00000005583	Mef2c	myocyte enhancer factor 2C [Source:MGI Symbol;Acc:MGI:99458]	83504034	83667080	+	428050
11	62372657	62372955	299	*	KOinGP_26796	1.70416890419006	0.55940435614666	ENSMUSG00000018501	Ncor1	nuclear receptor co-repressor 1 [Source:MGI Symbol;Acc:MGI:1349717]	62316426	62458541	-	ENSMUSG00000081944	Gm12276	predicted gene 12276 [Source:MGI Symbol;Acc:MGI:3649700]	62331421	62331721	+	40936	ENSMUSG00000014245	Pigl	phosphatidylinositol glycan anchor biosynthesis, class L [Source:MGI Symbol;Acc:MGI:2681271]	62458460	62514417	+	85505
5	31083515	31083685	171	*	WTinGP_22250	1.70416890419006	0.55940435614666							ENSMUSG00000013629	Cad	carbamoyl-phosphate synthetase 2, aspartate transcarbamylase, and dihydroorotase [Source:MGI Symbol;Acc:MGI:1916969]	31054780	31078479	+	5036	ENSMUSG00000029151	Slc30a3	solute carrier family 30 (zinc transporter), member 3 [Source:MGI Symbol;Acc:MGI:1345280]	31086106	31108237	-	2421
6	39599872	39600169	298	*	WTinGP_26695	-1.70327995893868	0.480106635305851	ENSMUSG00000002416	Ndufb2	NADH dehydrogenase (ubiquinone) 1 beta subcomplex, 2 [Source:MGI Symbol;Acc:MGI:1915448]	39592574	39603382	+	ENSMUSG00000107071	Gm42420	predicted gene, 42420 [Source:MGI Symbol;Acc:MGI:5649067]	39585753	39596595	+	3277	ENSMUSG00000002413	Braf	Braf transforming gene [Source:MGI Symbol;Acc:MGI:88190]	39603237	39725463	-	3068
2	147925515	147925974	460	*	WTinGP_27534	-1.70327995893867	0.385931665021691							ENSMUSG00000065791	Gm25516	predicted gene, 25516 [Source:MGI Symbol;Acc:MGI:5455293]	147874772	147874878	-	50637	ENSMUSG00000086141	9030622O22Rik	RIKEN cDNA 9030622O22 gene [Source:MGI Symbol;Acc:MGI:1918820]	147944740	148040203	-	18766
6	74324695	74325185	491	*	WTinGP_28455	-1.70327995893867	0.385931665021691							ENSMUSG00000107646	Gm44225	predicted gene, 44225 [Source:MGI Symbol;Acc:MGI:5690617]	73885664	73885849	-	438846	ENSMUSG00000093964	Gm26179	predicted gene, 26179 [Source:MGI Symbol;Acc:MGI:5455956]	74340950	74341081	+	15765
4	63702266	63702781	516	*	WTinGP_28753	-1.70327995893867	0.385931665021691							ENSMUSG00000099294	Gm11214	predicted gene 11214 [Source:MGI Symbol;Acc:MGI:3651045]	63662359	63663379	-	38887	ENSMUSG00000050395	Tnfsf15	tumor necrosis factor (ligand) superfamily, member 15 [Source:MGI Symbol;Acc:MGI:2180140]	63727084	63745113	-	24303
3	140859682	140860205	524	*	WTinGP_29262	-1.70327995893867	0.385931665021691							ENSMUSG00000095465	Gm6214	predicted gene 6214 [Source:MGI Symbol;Acc:MGI:3643859]	140839097	140839637	-	20045	ENSMUSG00000104790	Gm43276	predicted gene 43276 [Source:MGI Symbol;Acc:MGI:5663413]	140871173	140871536	-	10968
15	90394086	90394711	626	*	WTinGP_29903	-1.70327995893867	0.385931665021691							ENSMUSG00000075470	Alg10b	asparagine-linked glycosylation 10B (alpha-1,2-glucosyltransferase) [Source:MGI Symbol;Acc:MGI:2146159]	90224311	90230554	+	163532	ENSMUSG00000052560	Cpne8	copine VIII [Source:MGI Symbol;Acc:MGI:1914121]	90487482	90679432	-	92771
1	132892369	132892790	422	*	WTinGP_30073	-1.70327995893867	0.385931665021691	ENSMUSG00000026443	Lrrn2	leucine rich repeat protein 2, neuronal [Source:MGI Symbol;Acc:MGI:106037]	132880273	132940005	+	ENSMUSG00000088911	Gm22609	predicted gene, 22609 [Source:MGI Symbol;Acc:MGI:5452386]	132814228	132814348	-	78021	ENSMUSG00000106377	Gm44300	predicted gene, 44300 [Source:MGI Symbol;Acc:MGI:5690692]	132923624	132923744	-	30834
2	134038163	134038805	643	*	WTinGP_31014	-1.70327995893867	0.385931665021691							ENSMUSG00000064983	Gm25258	predicted gene, 25258 [Source:MGI Symbol;Acc:MGI:5455035]	133584315	133584421	-	453742	ENSMUSG00000027261	Hao1	hydroxyacid oxidase 1, liver [Source:MGI Symbol;Acc:MGI:96011]	134497361	134554368	-	458556
4	32537893	32538311	419	*	WTinGP_31305	-1.70327995893867	0.247482734746514	ENSMUSG00000040270	Bach2	BTB and CNC homology, basic leucine zipper transcription factor 2 [Source:MGI Symbol;Acc:MGI:894679]	32238804	32586108	+	ENSMUSG00000084611	Gm24371	predicted gene, 24371 [Source:MGI Symbol;Acc:MGI:5454148]	32514787	32515053	+	22840	ENSMUSG00000086150	Bach2os	BTB and CNC homology 2, opposite strand [Source:MGI Symbol;Acc:MGI:3041246]	32559680	32571708	-	21369
3	36078384	36078923	540	*	WTinGP_30442	-1.70327995893863	0.385931665021691	ENSMUSG00000027710	Acad9	acyl-Coenzyme A dehydrogenase family, member 9 [Source:MGI Symbol;Acc:MGI:1914272]	36065979	36092853	+	ENSMUSG00000047696	Ccdc144b	coiled-coil domain containing 144B [Source:MGI Symbol;Acc:MGI:2681852]	36007244	36053547	-	24837	ENSMUSG00000105055	Gm43079	predicted gene 43079 [Source:MGI Symbol;Acc:MGI:5663216]	36088859	36091446	+	9936
7	24588276	24588671	396	*	WTinGP_31074	-1.70327995893863	0.385931665021691	ENSMUSG00000064254	Ethe1	ethylmalonic encephalopathy 1 [Source:MGI Symbol;Acc:MGI:1913321]	24587543	24608925	+	ENSMUSG00000066721	Zfp575	zinc finger protein 575 [Source:MGI Symbol;Acc:MGI:2141921]	24583838	24587641	-	635	ENSMUSG00000074277	Phldb3	pleckstrin homology like domain, family B, member 3 [Source:MGI Symbol;Acc:MGI:3642959]	24610763	24629297	+	22092
1	62252393	62252873	481	*	WTinGP_31561	-1.70327995893863	0.385931665021691	ENSMUSG00000052062	Pard3b	par-3 family cell polarity regulator beta [Source:MGI Symbol;Acc:MGI:1919301]	61638824	62642284	+	ENSMUSG00000102359	Gm38351	predicted gene, 38351 [Source:MGI Symbol;Acc:MGI:5611579]	62247153	62249670	+	2723	ENSMUSG00000085400	Pard3bos3	par-3 family cell polarity regulator beta, opposite strand 3 [Source:MGI Symbol;Acc:MGI:3651159]	62456725	62499261	-	203852
7	125189801	125190988	1188	*	WTinGP_19452	-1.70278884937328	0.000336756070114426							ENSMUSG00000108799	Glud-ps	glutamate dehydrogenase, pseudogene [Source:MGI Symbol;Acc:MGI:95754]	125075351	125076007	+	113794	ENSMUSG00000073844	Gm21957	predicted gene, 21957 [Source:MGI Symbol;Acc:MGI:5439426]	125219449	125219886	-	28461
1	135699156	135699768	613	*	KOinGP_57460	1.69995714084677	0.000265869705542671							ENSMUSG00000090399	Gm38399	predicted gene, 38399 [Source:MGI Symbol;Acc:MGI:5620007]	135606447	135688105	-	11051	ENSMUSG00000026421	Csrp1	cysteine and glycine-rich protein 1 [Source:MGI Symbol;Acc:MGI:88549]	135720061	135752232	+	20293
13	112472391	112472794	404	*	WTinGP_22149	-1.6999073404806	0.0180308826380406	ENSMUSG00000021756	Il6st	interleukin 6 signal transducer [Source:MGI Symbol;Acc:MGI:96560]	112464070	112510086	+	ENSMUSG00000049985	Ankrd55	ankyrin repeat domain 55 [Source:MGI Symbol;Acc:MGI:1924568]	112288451	112384002	+	88389	ENSMUSG00000050377	Il31ra	interleukin 31 receptor A [Source:MGI Symbol;Acc:MGI:2180511]	112522810	112580662	-	50016
5	39155593	39156298	706	*	KOinGP_51525	1.69706713296318	0.00000260680373692109							ENSMUSG00000106924	Gm42857	predicted gene 42857 [Source:MGI Symbol;Acc:MGI:5662994]	39002693	39003031	-	152562	ENSMUSG00000106794	Gm43453	predicted gene 43453 [Source:MGI Symbol;Acc:MGI:5663590]	39253950	39307084	-	97652
5	38978643	38979099	457	*	KOinGP_29274	1.69674656141853	0.166037715232251							ENSMUSG00000039315	Clnk	cytokine-dependent hematopoietic cell linker [Source:MGI Symbol;Acc:MGI:1351468]	38706462	38876812	-	101831	ENSMUSG00000106924	Gm42857	predicted gene 42857 [Source:MGI Symbol;Acc:MGI:5662994]	39002693	39003031	-	23594
3	37160514	37161514	1001	*	WTinGP_20956	-1.68914548792973	0.000132938355424418							ENSMUSG00000027720	Il2	interleukin 2 [Source:MGI Symbol;Acc:MGI:96548]	37120523	37125959	-	34555	ENSMUSG00000084754	Gm12532	predicted gene 12532 [Source:MGI Symbol;Acc:MGI:3650618]	37182885	37188593	+	21371
8	121001082	121002113	1032	*	KOinGP_52464	1.68474408636379	0.0000000178575310994914	ENSMUSG00000092329	Gm20388	predicted gene 20388 [Source:MGI Symbol;Acc:MGI:5141853]	119910841	124345722	+	ENSMUSG00000097087	Gm26878	predicted gene, 26878 [Source:MGI Symbol;Acc:MGI:5477372]	120880206	120882481	+	118601	ENSMUSG00000101886	Gm28324	predicted gene 28324 [Source:MGI Symbol;Acc:MGI:5579030]	121002927	121003190	+	814
13	64670008	64670471	464	*	WTinGP_23332	-1.68279069952817	0.626183253183807							ENSMUSG00000113124	AC156576.1		64619550	64625002	+	45006	ENSMUSG00000113405	AC156576.2		64673863	64675060	+	3392
9	113775880	113776239	360	*	WTinGP_29753	-1.68279069952817	0.626183253183807	ENSMUSG00000087992	Gm25059	predicted gene, 25059 [Source:MGI Symbol;Acc:MGI:5454836]	113776182	113776298	-	ENSMUSG00000032504	Pdcd6ip	programmed cell death 6 interacting protein [Source:MGI Symbol;Acc:MGI:1333753]	113651744	113708259	-	67621	ENSMUSG00000009741	Ubp1	upstream binding protein 1 [Source:MGI Symbol;Acc:MGI:104889]	113930934	113977202	+	154695
1	14800195	14800448	254	*	WTinGP_30979	-1.68279069952817	0.626183253183807							ENSMUSG00000103492	Gm37412	predicted gene, 37412 [Source:MGI Symbol;Acc:MGI:5610640]	14788645	14792965	+	7230	ENSMUSG00000081201	Smt3h2-ps4	SMT3 suppressor of mif two 3 homolog 2, pseudogene 4 (S. cerevisiae) [Source:MGI Symbol;Acc:MGI:2149598]	14839869	14840156	-	39421
14	91115609	91116020	412	*	WTinGP_31404	-1.68279069952817	0.626183253183807							ENSMUSG00000088746	Gm23225	predicted gene, 23225 [Source:MGI Symbol;Acc:MGI:5453002]	91108179	91108292	-	7317	ENSMUSG00000077298	Gm24127	predicted gene, 24127 [Source:MGI Symbol;Acc:MGI:5453904]	92368500	92368629	-	1252480
10	81161170	81161606	437	*	WTinGP_32023	-1.68279069952817	0.626183253183807	ENSMUSG00000004934	Pias4	protein inhibitor of activated STAT 4 [Source:MGI Symbol;Acc:MGI:2136940]	81153266	81167923	-	ENSMUSG00000035011	Zbtb7a	zinc finger and BTB domain containing 7a [Source:MGI Symbol;Acc:MGI:1335091]	81135220	81152995	+	8175	ENSMUSG00000034994	Eef2	eukaryotic translation elongation factor 2 [Source:MGI Symbol;Acc:MGI:95288]	81176631	81182498	+	15025
3	105971861	105972300	440	*	WTinGP_32030	-1.68279069952817	0.626183253183807	ENSMUSG00000105852	Gm42890	predicted gene 42890 [Source:MGI Symbol;Acc:MGI:5663027]	105959503	105984600	+	ENSMUSG00000000561	Wdr77	WD repeat domain 77 [Source:MGI Symbol;Acc:MGI:1917715]	105959369	105970037	+	1824	ENSMUSG00000074340	Ovgp1	oviductal glycoprotein 1 [Source:MGI Symbol;Acc:MGI:106661]	105973711	105987423	+	1411
4	150656719	150656892	174	*	WTinGP_7233	-1.68279069952817	0.626183253183807							ENSMUSG00000039838	Slc45a1	solute carrier family 45, member 1 [Source:MGI Symbol;Acc:MGI:2653235]	150628572	150652174	-	4545	ENSMUSG00000085869	Gm16079	predicted gene 16079 [Source:MGI Symbol;Acc:MGI:3802017]	150668248	150678792	-	11356
7	56713727	56714197	471	*	WTinGP_22199	-1.68279069952816	0.626183253183807							ENSMUSG00000030450	Oca2	oculocutaneous albinism II [Source:MGI Symbol;Acc:MGI:97454]	56239760	56536518	+	177209	ENSMUSG00000055026	Gabrg3	gamma-aminobutyric acid (GABA) A receptor, subunit gamma 3 [Source:MGI Symbol;Acc:MGI:95624]	56716465	57387188	-	2268
19	59330319	59330664	346	*	WTinGP_30794	-1.68279069952816	0.626183253183807	ENSMUSG00000074746	Pdzd8	PDZ domain containing 8 [Source:MGI Symbol;Acc:MGI:2677270]	59296084	59345780	-	ENSMUSG00000067038	Rps12-ps3	ribosomal protein S12, pseudogene 3 [Source:MGI Symbol;Acc:MGI:3704503]	59322290	59322783	+	7536	ENSMUSG00000110210	Gm45361	predicted gene 45361 [Source:MGI Symbol;Acc:MGI:5791197]	59389784	59399207	+	59120
14	110920307	110920723	417	*	WTinGP_31892	-1.68279069952816	0.626183253183807							ENSMUSG00000045871	Slitrk6	SLIT and NTRK-like family, member 6 [Source:MGI Symbol;Acc:MGI:2443198]	110748578	110755149	-	165158	ENSMUSG00000093362	Gm22802	predicted gene, 22802 [Source:MGI Symbol;Acc:MGI:5452579]	111282046	111282134	+	361323
7	92133987	92135066	1080	*	WTinGP_8707	-1.68216913048361	0.0000254570216767589	ENSMUSG00000052572	Dlg2	discs, large homolog 2 (Drosophila) [Source:MGI Symbol;Acc:MGI:1344351]	91090706	92449247	+	ENSMUSG00000109382	Gm45128	predicted gene 45128 [Source:MGI Symbol;Acc:MGI:5753704]	92092206	92119511	-	14476	ENSMUSG00000109574	B230206I08Rik	RIKEN cDNA B230206I08 gene [Source:MGI Symbol;Acc:MGI:1926094]	92408184	92411374	+	273118
18	58561008	58561411	404	*	WTinGP_22589	-1.67912870792845	0.00741294461745778	ENSMUSG00000024600	Slc27a6	solute carrier family 27 (fatty acid transporter), member 6 [Source:MGI Symbol;Acc:MGI:3036230]	58556257	58612773	+	ENSMUSG00000089095	Gm25660	predicted gene, 25660 [Source:MGI Symbol;Acc:MGI:5455437]	58231472	58231575	-	329433	ENSMUSG00000077243	Gm23270	predicted gene, 23270 [Source:MGI Symbol;Acc:MGI:5453047]	58615359	58615489	-	53948
2	89879999	89880260	262	*	KOinGP_3996	1.67701995999452	0.0985849232647121	ENSMUSG00000049057	Olfr1257	olfactory receptor 1257 [Source:MGI Symbol;Acc:MGI:3031091]	89878437	89883026	+	ENSMUSG00000075072	Olfr48	olfactory receptor 48 [Source:MGI Symbol;Acc:MGI:1333765]	89841793	89848205	-	31794	ENSMUSG00000049149	Olfr1258	olfactory receptor 1258 [Source:MGI Symbol;Acc:MGI:3031092]	89927309	89936334	+	47049
7	136294427	136294902	476	*	KOinGP_26386	1.67701995999451	0.0985849232647121	ENSMUSG00000110027	C030029H02Rik	RIKEN cDNA C030029H02 gene [Source:MGI Symbol;Acc:MGI:1924633]	136268324	136318513	+	ENSMUSG00000109792	Gm45426	predicted gene 45426 [Source:MGI Symbol;Acc:MGI:5791262]	136288656	136292327	+	2100	ENSMUSG00000109633	C230079O03Rik	RIKEN cDNA C230079O03 gene [Source:MGI Symbol;Acc:MGI:5439416]	136332216	136349415	-	37314
18	79303161	79303985	825	*	WTinGP_16734	-1.67642988717203	0.000476207940768206							ENSMUSG00000024548	Setbp1	SET binding protein 1 [Source:MGI Symbol;Acc:MGI:1933199]	78750380	79109391	-	193770	ENSMUSG00000087717	Gm25824	predicted gene, 25824 [Source:MGI Symbol;Acc:MGI:5455601]	79553557	79553677	-	249572
8	88603852	88604623	772	*	WTinGP_24064	-1.67428481899659	0.0797477288057172							ENSMUSG00000031661	Nkd1	naked cuticle 1 homolog (Drosophila) [Source:MGI Symbol;Acc:MGI:2135954]	88521354	88594884	+	8968	ENSMUSG00000031662	Snx20	sorting nexin 20 [Source:MGI Symbol;Acc:MGI:1918857]	88626563	88636128	-	21940
10	18119569	18120169	601	*	WTinGP_24298	-1.67428481899659	0.0797477288057172	ENSMUSG00000019854	Reps1	RalBP1 associated Eps domain containing protein [Source:MGI Symbol;Acc:MGI:1196373]	18055861	18125155	+	ENSMUSG00000078453	Abracl	ABRA C-terminal like [Source:MGI Symbol;Acc:MGI:1920362]	18011260	18023288	-	96281	ENSMUSG00000071392	Ect2l	epithelial cell transforming sequence 2 oncogene-like [Source:MGI Symbol;Acc:MGI:3641723]	18128903	18210890	-	8734
10	12548742	12549432	691	*	WTinGP_25766	-1.67428481899659	0.0797477288057172	ENSMUSG00000019820	Utrn	utrophin [Source:MGI Symbol;Acc:MGI:104631]	12382188	12869365	-	ENSMUSG00000112816	AC156952.1		12420804	12421596	-	127146	ENSMUSG00000088516	Gm23044	predicted gene, 23044 [Source:MGI Symbol;Acc:MGI:5452821]	12793875	12793974	-	244443
1	157232284	157232860	577	*	WTinGP_30611	-1.67428481899628	0.0797477288057172	ENSMUSG00000070565	Rasal2	RAS protein activator like 2 [Source:MGI Symbol;Acc:MGI:2443881]	157135182	157412595	-	ENSMUSG00000109913	Gm30694	predicted gene, 30694 [Source:MGI Symbol;Acc:MGI:5589853]	157118948	157134399	+	97885	ENSMUSG00000102326	Gm37788	predicted gene, 37788 [Source:MGI Symbol;Acc:MGI:5611016]	157347339	157350043	-	114479
17	73655884	73656841	958	*	WTinGP_54693	-1.67379389783739	0.00000510148012847895	ENSMUSG00000024064	Galnt14	UDP-N-acetyl-alpha-D-galactosamine:polypeptide N-acetylgalactosaminyltransferase 14 [Source:MGI Symbol;Acc:MGI:1918935]	73493228	73710453	-	ENSMUSG00000090168	D630014O11Rik	RIKEN cDNA D630014O11 gene [Source:MGI Symbol;Acc:MGI:2442874]	73635591	73640220	-	15664	ENSMUSG00000024065	Ehd3	EH-domain containing 3 [Source:MGI Symbol;Acc:MGI:1928900]	73804841	73832093	+	148000
14	73709297	73709962	666	*	KOinGP_12640	1.6720065032191	0.00741294461745778							ENSMUSG00000096463	Gm21750	predicted gene, 21750 [Source:MGI Symbol;Acc:MGI:5433914]	73661225	73662721	+	46576	ENSMUSG00000093873	Gm24540	predicted gene, 24540 [Source:MGI Symbol;Acc:MGI:5454317]	73767862	73767968	-	57900
5	76543156	76543662	507	*	WTinGP_59581	-1.67123097405742	0.000737882468408608	ENSMUSG00000036435	Exoc1	exocyst complex component 1 [Source:MGI Symbol;Acc:MGI:2445020]	76529311	76570294	+	ENSMUSG00000091204	Gm7271	predicted gene 7271 [Source:MGI Symbol;Acc:MGI:3647743]	76484040	76516649	+	26507	ENSMUSG00000036403	Cep135	centrosomal protein 135 [Source:MGI Symbol;Acc:MGI:2681869]	76588698	76646466	+	45036
15	91572785	91573503	719	*	WTinGP_5532	-1.67068781460334	0.000123365468123661	ENSMUSG00000036298	Slc2a13	solute carrier family 2 (facilitated glucose transporter), member 13 [Source:MGI Symbol;Acc:MGI:2146030]	91267696	91573261	-	ENSMUSG00000087737	Gm24647	predicted gene, 24647 [Source:MGI Symbol;Acc:MGI:5454424]	91559671	91559783	-	13002	ENSMUSG00000086160	4933438A12Rik	RIKEN cDNA 4933438A12 gene [Source:MGI Symbol;Acc:MGI:1918493]	91597583	91604676	+	24080
10	65308488	65308981	494	*	KOinGP_28787	1.66689223261203	0.301908436585262							ENSMUSG00000100528	Gm28881	predicted gene 28881 [Source:MGI Symbol;Acc:MGI:5579587]	65119526	65120367	-	188121	ENSMUSG00000112114	AC115290.1		65416746	65417671	+	107765
5	103404229	103405277	1049	*	WTinGP_22864	-1.66614803311622	0.000190026041695262							ENSMUSG00000104684	5430427N15Rik	RIKEN cDNA 5430427N15 gene [Source:MGI Symbol;Acc:MGI:2441699]	103354306	103356698	-	47531	ENSMUSG00000034573	Ptpn13	protein tyrosine phosphatase, non-receptor type 13 [Source:MGI Symbol;Acc:MGI:103293]	103425192	103598303	+	19915
2	150181442	150181983	542	*	KOinGP_21348	1.66571747789606	0.0457375685401609	ENSMUSG00000079009	Gm14139	predicted gene 14139 [Source:MGI Symbol;Acc:MGI:3836251]	150181755	150193279	+	ENSMUSG00000074837	Gm10770	predicted gene 10770 [Source:MGI Symbol;Acc:MGI:3642046]	150178882	150179679	-	1763	ENSMUSG00000060336	Zfp937	zinc finger protein 937 [Source:MGI Symbol;Acc:MGI:3644476]	150218073	150240725	+	36090
5	151104574	151105160	587	*	WTinGP_14051	-1.66406265413268	0.016772291736448	ENSMUSG00000107011	Gm42906	predicted gene 42906 [Source:MGI Symbol;Acc:MGI:5663043]	151063546	151428163	-	ENSMUSG00000106963	Gm43297	predicted gene 43297 [Source:MGI Symbol;Acc:MGI:5663434]	151007446	151009301	-	95273	ENSMUSG00000107387	Gm42904	predicted gene 42904 [Source:MGI Symbol;Acc:MGI:5663041]	151252305	151259264	+	147145
3	138275018	138275869	852	*	KOinGP_24509__WTinGP_54096	-1.66215761584152	0.000000060508495877498	ENSMUSG00000074207	Adh1	alcohol dehydrogenase 1 (class I) [Source:MGI Symbol;Acc:MGI:87921]	138260991	138290698	+	ENSMUSG00000099146	0610031O16Rik	RIKEN cDNA 0610031O16 gene [Source:MGI Symbol;Acc:MGI:1915619]	138210716	138240405	-	34613	ENSMUSG00000089635	Gm16559	predicted gene 16559 [Source:MGI Symbol;Acc:MGI:4414979]	138281408	138307022	-	5539
17	13713333	13713922	590	*	KOinGP_27300	1.66201475589226	0.0000110596497440948	ENSMUSG00000038347	Tcte2	t-complex-associated testis expressed 2 [Source:MGI Symbol;Acc:MGI:98641]	13482553	13761825	-	ENSMUSG00000085705	Gm16046	predicted gene 16046 [Source:MGI Symbol;Acc:MGI:3802093]	13675662	13683516	-	29817	ENSMUSG00000086292	Gm16052	predicted gene 16052 [Source:MGI Symbol;Acc:MGI:3801835]	13759370	13759985	-	45448
12	35888138	35888589	452	*	WTinGP_20319	-1.66086152522487	0.116995959607404							ENSMUSG00000114090	CT868733.1		35818739	35819264	-	68874	ENSMUSG00000036231	Agr3	anterior gradient 3 [Source:MGI Symbol;Acc:MGI:2685734]	35925620	35949736	+	37031
5	130088312	130088609	298	*	WTinGP_21895	-1.66086152522487	0.116995959607404	ENSMUSG00000034118	Tpst1	protein-tyrosine sulfotransferase 1 [Source:MGI Symbol;Acc:MGI:1298231]	130073326	130135729	+	ENSMUSG00000025532	Crcp	calcitonin gene-related peptide-receptor component protein [Source:MGI Symbol;Acc:MGI:1100818]	130029290	130060789	+	27523	ENSMUSG00000107216	2210412B16Rik	RIKEN cDNA 2210412B16 gene [Source:MGI Symbol;Acc:MGI:1919625]	130131327	130131824	+	42718
2	118559443	118560821	1379	*	WTinGP_27363	-1.65825832000196	0.0000537637245836886							ENSMUSG00000040093	Bmf	BCL2 modifying factor [Source:MGI Symbol;Acc:MGI:2176433]	118528757	118549687	-	9756	ENSMUSG00000080747	Gm14016	predicted gene 14016 [Source:MGI Symbol;Acc:MGI:3650953]	118594079	118594564	+	33258
6	122862516	122864258	1743	*	KOinGP_28160	1.65641120002491	0.000521823143434919							ENSMUSG00000040552	C3ar1	complement component 3a receptor 1 [Source:MGI Symbol;Acc:MGI:1097680]	122847138	122856161	-	6355	ENSMUSG00000030327	Necap1	NECAP endocytosis associated 1 [Source:MGI Symbol;Acc:MGI:1914852]	122874474	122888941	+	10216
1	10325276	10326072	797	*	WTinGP_27445	-1.65444165711206	0.0336487961162326	ENSMUSG00000042501	Cpa6	carboxypeptidase A6 [Source:MGI Symbol;Acc:MGI:3045348]	10324720	10719945	-	ENSMUSG00000067851	Arfgef1	ADP-ribosylation factor guanine nucleotide-exchange factor 1(brefeldin A-inhibited) [Source:MGI Symbol;Acc:MGI:2442988]	10137571	10232670	-	92606	ENSMUSG00000103810	Gm38005	predicted gene, 38005 [Source:MGI Symbol;Acc:MGI:5611233]	10449245	10451989	-	123173
11	65851964	65852432	469	*	KOinGP_26093	1.65329536454552	0.184119836271128	ENSMUSG00000056752	Dnah9	dynein, axonemal, heavy chain 9 [Source:MGI Symbol;Acc:MGI:1289279]	65831282	66168551	-	ENSMUSG00000018347	Zkscan6	zinc finger with KRAB and SCAN domains 6 [Source:MGI Symbol;Acc:MGI:1289293]	65807175	65829239	+	22725	ENSMUSG00000084967	Gm12296	predicted gene 12296 [Source:MGI Symbol;Acc:MGI:3711946]	66168035	66301237	+	315603
14	121099776	121100385	610	*	WTinGP_28232	-1.65086239561611	0.00000199602201082025	ENSMUSG00000025555	Farp1	FERM, RhoGEF (Arhgef) and pleckstrin domain protein 1 (chondrocyte-derived) [Source:MGI Symbol;Acc:MGI:2446173]	121035200	121283744	+	ENSMUSG00000030662	Ipo5	importin 5 [Source:MGI Symbol;Acc:MGI:1917822]	120911194	120948042	+	151734	ENSMUSG00000085133	B930095G15Rik	RIKEN cDNA B930095G15 gene [Source:MGI Symbol;Acc:MGI:2443701]	121248706	121253971	+	148321
13	19771974	19772625	652	*	KOinGP_10164	1.64946158359041	0.00368247014306407	ENSMUSG00000053101	Gpr141	G protein-coupled receptor 141 [Source:MGI Symbol;Acc:MGI:2672983]	19749682	19824257	-	ENSMUSG00000047462	A530099J19Rik	RIKEN cDNA A530099J19 gene [Source:MGI Symbol;Acc:MGI:2441809]	19727426	19732951	-	39023	ENSMUSG00000113542	AC122886.1		19820739	19821678	+	48114
13	93998099	93999880	1782	*	KOinGP_9252	1.64662846559045	0.00000610837715589128							ENSMUSG00000113791	AC136976.1		93983195	93991768	-	6331	ENSMUSG00000114174	AC137680.1		94053843	94054388	+	53963
17	8189894	8191107	1214	*	KOinGP_18317__WTinGP_45704	-1.64429995621918	0.000000000000000141575746292496	ENSMUSG00000069135	Fgfr1op	Fgfr1 oncogene partner [Source:MGI Symbol;Acc:MGI:1922546]	8165501	8196804	+	ENSMUSG00000095687	Rnaset2a	ribonuclease T2A [Source:MGI Symbol;Acc:MGI:1915445]	8128610	8148097	-	41797	ENSMUSG00000040899	Ccr6	chemokine (C-C motif) receptor 6 [Source:MGI Symbol;Acc:MGI:1333797]	8236043	8257127	+	44936
8	75793915	75794719	805	*	WTinGP_31398	-1.64296041131016	0.166037715232251	ENSMUSG00000031620	1700007B14Rik	RIKEN cDNA 1700007B14 gene [Source:MGI Symbol;Acc:MGI:1919081]	75448694	75984503	+	ENSMUSG00000101431	Gm7901	predicted gene 7901 [Source:MGI Symbol;Acc:MGI:3645047]	75711600	75713196	-	80719	ENSMUSG00000110485	Gm45740	predicted gene 45740 [Source:MGI Symbol;Acc:MGI:5804855]	75992509	76415040	-	197790
3	94649047	94649693	647	*	WTinGP_22436	-1.64286152577422	0.0500825603285723	ENSMUSG00000005968	Tuft1	tuftelin 1 [Source:MGI Symbol;Acc:MGI:109572]	94612757	94658872	-	ENSMUSG00000078655	Gm10972	predicted gene 10972 [Source:MGI Symbol;Acc:MGI:3779183]	94643112	94643600	+	5447	ENSMUSG00000085250	Gm15234	predicted gene 15234 [Source:MGI Symbol;Acc:MGI:3705137]	94658961	94660115	+	9268
13	43767650	43768154	505	*	WTinGP_20933	-1.6428615257738	0.0365329922008942							ENSMUSG00000110016	Gm20751	predicted gene, 20751 [Source:MGI Symbol;Acc:MGI:5434107]	43716791	43719038	+	48612	ENSMUSG00000015396	Cd83	CD83 antigen [Source:MGI Symbol;Acc:MGI:1328316]	43784775	43803132	+	16621
17	28431934	28432720	787	*	KOinGP_18675__WTinGP_52714	-1.63956345933167	0.0000000438202289049316	ENSMUSG00000024222	Fkbp5	FK506 binding protein 5 [Source:MGI Symbol;Acc:MGI:104670]	28399095	28517524	-	ENSMUSG00000037446	Tulp1	tubby like protein 1 [Source:MGI Symbol;Acc:MGI:109571]	28351515	28365182	-	66752	ENSMUSG00000088022	Gm22146	predicted gene, 22146 [Source:MGI Symbol;Acc:MGI:5451923]	28446861	28447148	+	14141
3	104616070	104616631	562	*	KOinGP_27250__WTinGP_56590	-1.63827267754841	0.00001027544251151							ENSMUSG00000084653	Gm26091	predicted gene, 26091 [Source:MGI Symbol;Acc:MGI:5455868]	104601158	104601239	-	14831	ENSMUSG00000106565	Gm43582	predicted gene 43582 [Source:MGI Symbol;Acc:MGI:5663719]	104634315	104634657	-	17684
10	96534741	96535988	1248	*	WTinGP_30920	-1.63518298833538	0.00404417793808168	ENSMUSG00000112354	AC153365.2		96519157	96595731	-	ENSMUSG00000112264	AC153365.1		96495721	96523982	-	10759	ENSMUSG00000036478	Btg1	B cell translocation gene 1, anti-proliferative [Source:MGI Symbol;Acc:MGI:88215]	96617006	96622809	+	81018
7	74486043	74486563	521	*	WTinGP_5657	-1.63518298833538	0.00226849704074727	ENSMUSG00000025790	Slco3a1	solute carrier organic anion transporter family, member 3a1 [Source:MGI Symbol;Acc:MGI:1351867]	74275419	74554780	-	ENSMUSG00000085161	Gm7580	predicted gene 7580 [Source:MGI Symbol;Acc:MGI:3646746]	74392698	74411233	+	74810	ENSMUSG00000108570	Gm7726	predicted gene 7726 [Source:MGI Symbol;Acc:MGI:3647356]	74699856	74700086	+	213293
19	47755065	47755918	854	*	WTinGP_21798	-1.63290670063209	0.0154413345700548	ENSMUSG00000099069	Mir8090	microRNA 8090 [Source:MGI Symbol;Acc:MGI:5531244]	47755022	47755157	-	ENSMUSG00000025066	Sfr1	SWI5 dependent recombination repair 1 [Source:MGI Symbol;Acc:MGI:1915038]	47731756	47735588	+	19477	ENSMUSG00000025068	Gsto1	glutathione S-transferase omega 1 [Source:MGI Symbol;Acc:MGI:1342273]	47854970	47864790	+	99052
12	44528256	44529418	1163	*	KOinGP_12420	1.63233139089167	0.000094953860081631	ENSMUSG00000020598	Nrcam	neuronal cell adhesion molecule [Source:MGI Symbol;Acc:MGI:104750]	44328885	44601964	+	ENSMUSG00000112448	AC130661.1		44409790	44411469	+	116787	ENSMUSG00000112823	AC156563.1		44619191	44622662	-	89773
1	153652658	153653912	1255	*	KOinGP_11565	1.6305818283273	0.00000662540036293421	ENSMUSG00000042671	Rgs8	regulator of G-protein signaling 8 [Source:MGI Symbol;Acc:MGI:108408]	153653025	153700323	+	ENSMUSG00000099858	Gm6652	predicted gene 6652 [Source:MGI Symbol;Acc:MGI:3647244]	153619604	153620673	-	31985	ENSMUSG00000100945	Gm29529	predicted gene 29529 [Source:MGI Symbol;Acc:MGI:5580235]	153690391	153692656	-	36479
2	59470353	59471661	1309	*	WTinGP_24537	-1.6250445305399	0.000000672536450006817							ENSMUSG00000080982	Gm13549	predicted gene 13549 [Source:MGI Symbol;Acc:MGI:3651027]	59398986	59399781	-	70572	ENSMUSG00000026989	Dapl1	death associated protein-like 1 [Source:MGI Symbol;Acc:MGI:1923997]	59484653	59505020	+	12992
15	91672729	91673446	718	*	KOinGP_24453__WTinGP_55123	-1.62504453053936	0.000000672536450006817	ENSMUSG00000036273	Lrrk2	leucine-rich repeat kinase 2 [Source:MGI Symbol;Acc:MGI:1913975]	91673175	91816120	+	ENSMUSG00000087965	Gm25389	predicted gene, 25389 [Source:MGI Symbol;Acc:MGI:5455166]	91617152	91617437	-	55292	ENSMUSG00000083083	Gm15382	predicted gene 15382 [Source:MGI Symbol;Acc:MGI:3705661]	91822687	91823223	+	149241
17	31864547	31865255	709	*	KOinGP_53776	1.62292998061038	0.000665555039391061							ENSMUSG00000024042	Sik1	salt inducible kinase 1 [Source:MGI Symbol;Acc:MGI:104754]	31844248	31855792	-	8755	ENSMUSG00000002076	Hsf2bp	heat shock transcription factor 2 binding protein [Source:MGI Symbol;Acc:MGI:1921627]	31944769	32034508	-	79514
4	144900932	144902367	1436	*	WTinGP_24259	-1.62265514203219	0.0000693467242824924	ENSMUSG00000066026	Dhrs3	dehydrogenase/reductase (SDR family) member 3 [Source:MGI Symbol;Acc:MGI:1315215]	144892827	144928209	+	ENSMUSG00000083998	Prdx2-rs3	peroxiredoxin 2, related sequence 3 [Source:MGI Symbol;Acc:MGI:1859808]	144791837	144792660	+	108272	ENSMUSG00000103911	Gm38074	predicted gene, 38074 [Source:MGI Symbol;Acc:MGI:5611302]	144957155	144958848	-	54788
4	85618654	85619285	632	*	KOinGP_11660	1.62240832303625	0.0068004368132733	ENSMUSG00000066113	Adamtsl1	ADAMTS-like 1 [Source:MGI Symbol;Acc:MGI:1924989]	85514172	86428385	+	ENSMUSG00000081862	Gm12413	predicted gene 12413 [Source:MGI Symbol;Acc:MGI:3650373]	85245451	85245762	-	372892	ENSMUSG00000088122	Gm26069	predicted gene, 26069 [Source:MGI Symbol;Acc:MGI:5455846]	85909911	85910187	+	290626
9	63814637	63815136	500	*	KOinGP_10641	1.62211052589976	0.0207979892258891							ENSMUSG00000111137	AC160337.2		63801193	63801797	-	12840	ENSMUSG00000110768	AC160337.1		63898265	63898802	+	83129
9	102559945	102560375	431	*	KOinGP_21399	1.62102042130255	0.13018747476455	ENSMUSG00000100279	Gm29387	predicted gene 29387 [Source:MGI Symbol;Acc:MGI:5580093]	102559300	102570708	+	ENSMUSG00000102126	Gm29143	predicted gene 29143 [Source:MGI Symbol;Acc:MGI:5579849]	102556108	102556308	+	3637	ENSMUSG00000110739	AL450317.1		102570582	102571227	-	10207
7	144422939	144423413	475	*	KOinGP_22080	1.62102042130255	0.13018747476455	ENSMUSG00000037541	Shank2	SH3/ankyrin domain gene 2 [Source:MGI Symbol;Acc:MGI:2671987]	144001928	144424494	+	ENSMUSG00000085745	Gm14372	predicted gene 14372 [Source:MGI Symbol;Acc:MGI:3649263]	144368048	144406933	-	16006	ENSMUSG00000031078	Cttn	cortactin [Source:MGI Symbol;Acc:MGI:99695]	144435733	144471009	-	12320
2	165638167	165638579	413	*	KOinGP_26603	1.61984964778771	0.218144862202492	ENSMUSG00000017897	Eya2	EYA transcriptional coactivator and phosphatase 2 [Source:MGI Symbol;Acc:MGI:109341]	165595032	165771727	+	ENSMUSG00000100796	Gm28163	predicted gene 28163 [Source:MGI Symbol;Acc:MGI:5578869]	165601463	165601787	-	36380	ENSMUSG00000081758	Gm11460	predicted gene 11460 [Source:MGI Symbol;Acc:MGI:3649774]	165666497	165666857	-	27918
2	49829627	49830304	678	*	KOinGP_24172	1.61984964778769	0.324309636246177	ENSMUSG00000026765	Lypd6b	LY6/PLAUR domain containing 6B [Source:MGI Symbol;Acc:MGI:1919147]	49787688	49948849	+	ENSMUSG00000085357	Gm13480	predicted gene 13480 [Source:MGI Symbol;Acc:MGI:3651871]	49805976	49812948	-	16679	ENSMUSG00000088825	Gm25223	predicted gene, 25223 [Source:MGI Symbol;Acc:MGI:5455000]	49906771	49906880	-	76467
2	75638037	75638206	170	*	WTinGP_19168	1.61984964778768	0.324309636246177							ENSMUSG00000082152	Gm13655	predicted gene 13655 [Source:MGI Symbol;Acc:MGI:3650029]	75632638	75633382	-	4655	ENSMUSG00000093242	Gm24574	predicted gene, 24574 [Source:MGI Symbol;Acc:MGI:5454351]	75659244	75659317	+	21038
16	90455864	90456013	150	*	KOinGP_6043	-1.61788991064939	0.355130501868492	ENSMUSG00000053414	Hunk	hormonally upregulated Neu-associated kinase [Source:MGI Symbol;Acc:MGI:1347352]	90386397	90499553	+	ENSMUSG00000022983	Scaf4	SR-related CTD-associated factor 4 [Source:MGI Symbol;Acc:MGI:2146350]	90228957	90284425	-	171439	ENSMUSG00000046119	1110008E08Rik	RIKEN cDNA 1110008E08 gene [Source:MGI Symbol;Acc:MGI:1915750]	90554164	90554886	+	98151
4	148286762	148287482	721	*	WTinGP_15119	-1.61788991064939	0.355130501868492	ENSMUSG00000041544	Disp3	dispatched RND transporter family member 3 [Source:MGI Symbol;Acc:MGI:2444403]	148240264	148287965	-	ENSMUSG00000041556	Fbxo2	F-box protein 2 [Source:MGI Symbol;Acc:MGI:2446216]	148160621	148166424	+	120338	ENSMUSG00000087027	Gm13206	predicted gene 13206 [Source:MGI Symbol;Acc:MGI:3651440]	148306853	148316569	+	19371
9	37678488	37678926	439	*	WTinGP_26935	-1.61788991064939	0.355130501868492							ENSMUSG00000011118	Panx3	pannexin 3 [Source:MGI Symbol;Acc:MGI:1918881]	37659902	37669235	-	9253	ENSMUSG00000097946	Gm8343	predicted gene 8343 [Source:MGI Symbol;Acc:MGI:3649108]	37685941	37686934	+	7015
3	63315100	63315654	555	*	WTinGP_30388	-1.61788991064939	0.355130501868492	ENSMUSG00000027820	Mme	membrane metallo endopeptidase [Source:MGI Symbol;Acc:MGI:97004]	63241537	63386030	+	ENSMUSG00000102270	Gm8388	predicted gene 8388 [Source:MGI Symbol;Acc:MGI:3645001]	63173106	63173861	-	141239	ENSMUSG00000104336	Gm34240	predicted gene, 34240 [Source:MGI Symbol;Acc:MGI:5593399]	63439251	63457897	+	123597
4	129306496	129306873	378	*	KOinGP_28418	-1.61788991064936	0.23375600643775	ENSMUSG00000001333	Sync	syncoilin [Source:MGI Symbol;Acc:MGI:1916078]	129287617	129308559	+	ENSMUSG00000093163	Gm22994	predicted gene, 22994 [Source:MGI Symbol;Acc:MGI:5452771]	129282865	129282946	-	23550	ENSMUSG00000057236	Rbbp4	retinoblastoma binding protein 4, chromatin remodeling factor [Source:MGI Symbol;Acc:MGI:1194912]	129307100	129335370	-	227
12	17530678	17531035	358	*	WTinGP_29286	-1.61788991064936	0.23375600643775							ENSMUSG00000113246	AC155232.1		17436618	17446443	+	84235	ENSMUSG00000011179	Odc1	ornithine decarboxylase, structural 1 [Source:MGI Symbol;Acc:MGI:97402]	17544794	17551505	+	13759
12	31686687	31687040	354	*	KOinGP_26073	1.61722741218569	0.41544914398758	ENSMUSG00000035933	Cog5	component of oligomeric golgi complex 5 [Source:MGI Symbol;Acc:MGI:2145130]	31654869	31937630	+	ENSMUSG00000020648	Dus4l	dihydrouridine synthase 4-like (S. cerevisiae) [Source:MGI Symbol;Acc:MGI:1919166]	31640050	31654826	-	31861	ENSMUSG00000044067	Gpr22	G protein-coupled receptor 22 [Source:MGI Symbol;Acc:MGI:1920260]	31706867	31713947	-	19827
1	96213115	96213401	287	*	KOinGP_27445	1.61722741218569	0.522005515801945							ENSMUSG00000100062	1700063A18Rik	RIKEN cDNA 1700063A18 gene [Source:MGI Symbol;Acc:MGI:1920704]	95990659	96021758	-	191357	ENSMUSG00000080345	Gm24586	predicted gene, 24586 [Source:MGI Symbol;Acc:MGI:5454363]	96266853	96266941	-	53452
6	108356791	108357237	447	*	KOinGP_27653	1.61722741218569	0.41544914398758	ENSMUSG00000030102	Itpr1	inositol 1,4,5-trisphosphate receptor 1 [Source:MGI Symbol;Acc:MGI:96623]	108213096	108551109	+	ENSMUSG00000030101	Sumf1	sulfatase modifying factor 1 [Source:MGI Symbol;Acc:MGI:1889844]	108107028	108185582	-	171209	ENSMUSG00000098674	Gm27813	predicted gene, 27813 [Source:MGI Symbol;Acc:MGI:5531195]	108456183	108456536	+	98946
4	52471972	52472360	389	*	KOinGP_28936	1.61722741218569	0.522005515801945	ENSMUSG00000028312	Smc2	structural maintenance of chromosomes 2 [Source:MGI Symbol;Acc:MGI:106067]	52439243	52488260	+	ENSMUSG00000084380	Tmc4-ps	Tmc4 retrotransposed pseudogene [Source:MGI Symbol;Acc:MGI:3651628]	52443915	52444172	-	27800	ENSMUSG00000061619	Vma21-ps	VMA21 vacuolar H+-ATPase homolog (S. cerevisiae), pseudogene [Source:MGI Symbol;Acc:MGI:3643145]	52496939	52497244	-	24579
19	7067514	7067728	215	*	KOinGP_9348	1.61722741218569	0.522005515801945	ENSMUSG00000036278	Macrod1	MACRO domain containing 1 [Source:MGI Symbol;Acc:MGI:2147583]	7056768	7198061	+	ENSMUSG00000024966	Stip1	stress-induced phosphoprotein 1 [Source:MGI Symbol;Acc:MGI:109130]	7020696	7040026	-	27488	ENSMUSG00000047787	Flrt1	fibronectin leucine rich transmembrane protein 1 [Source:MGI Symbol;Acc:MGI:3026647]	7092014	7105729	-	24286
17	34665519	34665866	348	*	KOinGP_28467	1.61722741218564	0.522005515801945							ENSMUSG00000015461	Atf6b	activating transcription factor 6 beta [Source:MGI Symbol;Acc:MGI:105121]	34647146	34655074	+	10445	ENSMUSG00000033327	Tnxb	tenascin XB [Source:MGI Symbol;Acc:MGI:1932137]	34670535	34719815	+	4669
5	74455783	74456040	258	*	WTinGP_12506	1.61722741218563	0.522005515801945	ENSMUSG00000062110	Scfd2	Sec1 family domain containing 2 [Source:MGI Symbol;Acc:MGI:2443446]	74204816	74531759	-	ENSMUSG00000106992	Gm43167	predicted gene 43167 [Source:MGI Symbol;Acc:MGI:5663304]	74429500	74431105	-	24678	ENSMUSG00000029227	Fip1l1	FIP1 like 1 (S. cerevisiae) [Source:MGI Symbol;Acc:MGI:1914149]	74535449	74598800	+	79409
14	61408888	61409415	528	*	WTinGP_26350	-1.61081518208433	0.107751549673968	ENSMUSG00000021929	Kpna3	karyopherin (importin) alpha 3 [Source:MGI Symbol;Acc:MGI:1100863]	61365186	61439947	-	ENSMUSG00000021928	Ebpl	emopamil binding protein-like [Source:MGI Symbol;Acc:MGI:1915427]	61339763	61360445	-	48443	ENSMUSG00000021930	Spryd7	SPRY domain containing 7 [Source:MGI Symbol;Acc:MGI:1913924]	61531993	61556886	-	122578
10	72360887	72361726	840	*	WTinGP_27133	-1.61081518208433	0.107751549673968							ENSMUSG00000053830	Gm9923	predicted pseudogene 9923 [Source:MGI Symbol;Acc:MGI:3704365]	72309321	72311156	+	49731	ENSMUSG00000077642	Gm24984	predicted gene, 24984 [Source:MGI Symbol;Acc:MGI:5454761]	72527550	72527682	+	165824
1	124331923	124332764	842	*	WTinGP_30985	-1.61081518208433	0.107751549673968							ENSMUSG00000036815	Dpp10	dipeptidylpeptidase 10 [Source:MGI Symbol;Acc:MGI:2442409]	123321471	124045559	-	286364	ENSMUSG00000103914	Gm38073	predicted gene, 38073 [Source:MGI Symbol;Acc:MGI:5611301]	124375578	124379242	-	42814
2	77203844	77204367	524	*	WTinGP_24907	-1.61081518208432	0.107751549673968	ENSMUSG00000042272	Sestd1	SEC14 and spectrin domains 1 [Source:MGI Symbol;Acc:MGI:1916262]	77180340	77280592	-	ENSMUSG00000044033	Ccdc141	coiled-coil domain containing 141 [Source:MGI Symbol;Acc:MGI:1919735]	77009902	77170636	-	33208	ENSMUSG00000084087	Gm13650	predicted gene 13650 [Source:MGI Symbol;Acc:MGI:3649525]	77255991	77256423	-	51624
1	167009107	167009905	799	*	KOinGP_12231	1.60995366109334	0.00335231654269776	ENSMUSG00000060568	Fam78b	family with sequence similarity 78, member B [Source:MGI Symbol;Acc:MGI:2443050]	167001417	167091302	+	ENSMUSG00000097823	Gm16701	predicted gene, 16701 [Source:MGI Symbol;Acc:MGI:4439625]	166998295	167000841	-	8266	ENSMUSG00000102870	Gm17868	predicted gene, 17868 [Source:MGI Symbol;Acc:MGI:5010053]	167141155	167141822	+	131250
8	61606652	61607596	945	*	WTinGP_27025	-1.6074963950633	0.0336487961162326	ENSMUSG00000058056	Palld	palladin, cytoskeletal associated protein [Source:MGI Symbol;Acc:MGI:1919583]	61511433	61902690	-	ENSMUSG00000031641	Cbr4	carbonyl reductase 4 [Source:MGI Symbol;Acc:MGI:2384567]	61487734	61506694	+	99958	ENSMUSG00000110131	Gm18066	predicted gene, 18066 [Source:MGI Symbol;Acc:MGI:5010251]	61819743	61821516	-	212147
1	162215718	162216784	1067	*	WTinGP_24837	-1.60749639506322	0.0336487961162326	ENSMUSG00000040265	Dnm3	dynamin 3 [Source:MGI Symbol;Acc:MGI:1341299]	161982453	162478034	-	ENSMUSG00000102994	Gm37767	predicted gene, 37767 [Source:MGI Symbol;Acc:MGI:5610995]	162086635	162088468	-	127250	ENSMUSG00000078190	Dnm3os	dynamin 3, opposite strand [Source:MGI Symbol;Acc:MGI:3052332]	162217623	162225550	+	839
6	13584658	13585438	781	*	WTinGP_25271	-1.6055699395566	0.0139438266601166	ENSMUSG00000029569	Tmem168	transmembrane protein 168 [Source:MGI Symbol;Acc:MGI:1921794]	13580687	13608100	-	ENSMUSG00000095489	Gm25737	predicted gene, 25737 [Source:MGI Symbol;Acc:MGI:5455514]	13549506	13549612	+	35046	ENSMUSG00000042742	Bmt2	base methyltransferase of 25S rRNA 2 [Source:MGI Symbol;Acc:MGI:2141466]	13625673	13677966	-	40235
11	70310932	70311438	507	*	KOinGP_11605	1.60530485527458	0.0139438266601166							ENSMUSG00000000320	Alox12	arachidonate 12-lipoxygenase [Source:MGI Symbol;Acc:MGI:87998]	70241457	70255353	-	55579	ENSMUSG00000018907	Alox12e	arachidonate lipoxygenase, epidermal [Source:MGI Symbol;Acc:MGI:1274790]	70315610	70322628	-	4172
5	38811443	38812180	738	*	KOinGP_15463	1.60530485527458	0.0139438266601166	ENSMUSG00000039315	Clnk	cytokine-dependent hematopoietic cell linker [Source:MGI Symbol;Acc:MGI:1351468]	38706462	38876812	-	ENSMUSG00000079528	Clnkos	cytokine-dependent hematopoietic cell linker, opposite strand [Source:MGI Symbol;Acc:MGI:1922786]	38735983	38747897	+	63546	ENSMUSG00000106924	Gm42857	predicted gene 42857 [Source:MGI Symbol;Acc:MGI:5662994]	39002693	39003031	-	190513
18	25157389	25158143	755	*	KOinGP_24758	1.60160703603858	0.0416198764490083	ENSMUSG00000024269	Tpgs2	tubulin polyglutamylase complex subunit 2 [Source:MGI Symbol;Acc:MGI:1913898]	25127223	25169007	-	ENSMUSG00000034295	Fhod3	formin homology 2 domain containing 3 [Source:MGI Symbol;Acc:MGI:1925847]	24709445	25133500	+	23889	ENSMUSG00000033632	AW554918	expressed sequence AW554918 [Source:MGI Symbol;Acc:MGI:2147376]	25168999	25467321	+	10856
19	40488380	40489359	980	*	KOinGP_12834	1.59865679105305	0.00217422423836979							ENSMUSG00000025006	Sorbs1	sorbin and SH3 domain containing 1 [Source:MGI Symbol;Acc:MGI:700014]	40295049	40402267	-	86113	ENSMUSG00000025007	Aldh18a1	aldehyde dehydrogenase 18 family, member A1 [Source:MGI Symbol;Acc:MGI:1888908]	40550257	40588463	-	60898
4	3817711	3818208	498	*	KOinGP_54405	1.59865679105305	0.00217422423836979							ENSMUSG00000042228	Lyn	LYN proto-oncogene, Src family tyrosine kinase [Source:MGI Symbol;Acc:MGI:96892]	3678115	3813122	+	4589	ENSMUSG00000028234	Rps20	ribosomal protein S20 [Source:MGI Symbol;Acc:MGI:1914677]	3831334	3835665	-	13126
5	151189520	151190467	948	*	KOinGP_25298__WTinGP_8317	-1.59641031520332	0.000000362085594859011	ENSMUSG00000107011	Gm42906	predicted gene 42906 [Source:MGI Symbol;Acc:MGI:5663043]	151063546	151428163	-	ENSMUSG00000106963	Gm43297	predicted gene 43297 [Source:MGI Symbol;Acc:MGI:5663434]	151007446	151009301	-	180219	ENSMUSG00000107387	Gm42904	predicted gene 42904 [Source:MGI Symbol;Acc:MGI:5663041]	151252305	151259264	+	61838
16	29864932	29865593	662	*	WTinGP_8824	-1.59433406042662	0.00137197990007921							ENSMUSG00000097307	Gm26834	predicted gene, 26834 [Source:MGI Symbol;Acc:MGI:5477328]	29811058	29837814	+	27118	ENSMUSG00000097313	Gm26569	predicted gene, 26569 [Source:MGI Symbol;Acc:MGI:5477063]	29907519	29946517	-	41926
3	153711758	153712290	533	*	KOinGP_24614	-1.59359909697151	0.00491293570454498	ENSMUSG00000052544	St6galnac3	ST6 (alpha-N-acetyl-neuraminyl-2,3-beta-galactosyl-1,3)-N-acetylgalactosaminide alpha-2,6-sialyltransferase 3 [Source:MGI Symbol;Acc:MGI:1341828]	153198266	153725174	-	ENSMUSG00000089237	Gm22206	predicted gene, 22206 [Source:MGI Symbol;Acc:MGI:5451983]	153708911	153709026	+	2732	ENSMUSG00000106011	Gm43833	predicted gene 43833 [Source:MGI Symbol;Acc:MGI:5663970]	153749299	153749591	+	37009
5	75668497	75669499	1003	*	WTinGP_23079	-1.59359909697151	0.00491293570454498							ENSMUSG00000005672	Kit	KIT proto-oncogene receptor tyrosine kinase [Source:MGI Symbol;Acc:MGI:96677]	75574916	75656722	+	11775	ENSMUSG00000106754	Gm43101	predicted gene 43101 [Source:MGI Symbol;Acc:MGI:5663238]	75727605	75735967	+	58106
6	83786221	83787097	877	*	WTinGP_25781	-1.59359909697151	0.00491293570454498							ENSMUSG00000014748	Tex261	testis expressed gene 261 [Source:MGI Symbol;Acc:MGI:1096575]	83768885	83775813	-	10408	ENSMUSG00000108525	Gm7443	predicted gene 7443 [Source:MGI Symbol;Acc:MGI:3644945]	83792602	83792979	-	5505
1	156107330	156107935	606	*	WTinGP_10908	-1.592531050553	0.0207979892258891	ENSMUSG00000015484	Fam163a	family with sequence similarity 163, member A [Source:MGI Symbol;Acc:MGI:3618859]	156075966	156205026	-	ENSMUSG00000050565	Tor1aip2	torsin A interacting protein 2 [Source:MGI Symbol;Acc:MGI:3582695]	156035403	156068861	+	38469	ENSMUSG00000102932	Gm38113	predicted gene, 38113 [Source:MGI Symbol;Acc:MGI:5611341]	156227093	156227293	-	119158
16	94185263	94185828	566	*	KOinGP_24489__WTinGP_53281	-1.58886031881539	0.0000869226572463958	ENSMUSG00000040820	Hlcs	holocarboxylase synthetase (biotin- [propriony-Coenzyme A-carboxylase (ATP-hydrolysing)] ligase) [Source:MGI Symbol;Acc:MGI:894646]	94129195	94313563	-	ENSMUSG00000076304	Gm23062	predicted gene, 23062 [Source:MGI Symbol;Acc:MGI:5452839]	94169302	94169411	-	15852	ENSMUSG00000022941	Ripply3	ripply transcriptional repressor 3 [Source:MGI Symbol;Acc:MGI:2181192]	94328420	94336935	+	142592
1	186353872	186354587	716	*	WTinGP_31200	-1.58773932451127	0.153512393557297							ENSMUSG00000102217	Gm37491	predicted gene, 37491 [Source:MGI Symbol;Acc:MGI:5610719]	186347315	186348425	+	5447	ENSMUSG00000103690	A730004F24Rik	RIKEN cDNA A730004F24 gene [Source:MGI Symbol;Acc:MGI:2444046]	186511838	186558681	-	157251
19	16418026	16418748	723	*	WTinGP_26312	-1.58773932451126	0.153512393557297							ENSMUSG00000024639	Gnaq	guanine nucleotide binding protein, alpha q polypeptide [Source:MGI Symbol;Acc:MGI:95776]	16132831	16387463	+	30563	ENSMUSG00000024697	Gna14	guanine nucleotide binding protein, alpha 14 [Source:MGI Symbol;Acc:MGI:95769]	16435667	16610818	+	16919
4	6228966	6229435	470	*	WTinGP_23829	-1.58773932451125	0.233987374211972							ENSMUSG00000028243	Ubxn2b	UBX domain protein 2B [Source:MGI Symbol;Acc:MGI:1915303]	6191098	6221688	+	7278	ENSMUSG00000080961	Gm11798	predicted gene 11798 [Source:MGI Symbol;Acc:MGI:3651068]	6260091	6260965	-	30656
1	83006426	83006661	236	*	WTinGP_3589	-1.58773932451071	0.233987374211972							ENSMUSG00000101784	Gm7553	predicted gene 7553 [Source:MGI Symbol;Acc:MGI:3826364]	83003482	83004907	-	1519	ENSMUSG00000038496	Slc19a3	solute carrier family 19, member 3 [Source:MGI Symbol;Acc:MGI:1931307]	83012523	83038448	-	5862
X	12116003	12116563	561	*	WTinGP_54517	-1.58768742885316	0.000309098818534058	ENSMUSG00000040363	Bcor	BCL6 interacting corepressor [Source:MGI Symbol;Acc:MGI:1918708]	12036740	12160355	-	ENSMUSG00000081947	Gm14512	predicted gene 14512 [Source:MGI Symbol;Acc:MGI:3705440]	11984468	11984697	+	131306	ENSMUSG00000083486	Gm14521	predicted gene 14521 [Source:MGI Symbol;Acc:MGI:3705887]	12179718	12180067	-	63155
14	101452568	101454051	1484	*	WTinGP_23846	-1.58768742885303	0.000309098818534058	ENSMUSG00000033083	Tbc1d4	TBC1 domain family, member 4 [Source:MGI Symbol;Acc:MGI:2429660]	101442360	101609191	-	ENSMUSG00000089041	Gm26173	predicted gene, 26173 [Source:MGI Symbol;Acc:MGI:5455950]	101283067	101283202	+	169366	ENSMUSG00000075486	Commd6	COMM domain containing 6 [Source:MGI Symbol;Acc:MGI:1913450]	101633766	101640686	-	179715
2	77249515	77250656	1142	*	WTinGP_22995	-1.58618222052129	0.000810988350483468	ENSMUSG00000042272	Sestd1	SEC14 and spectrin domains 1 [Source:MGI Symbol;Acc:MGI:1916262]	77180340	77280592	-	ENSMUSG00000044033	Ccdc141	coiled-coil domain containing 141 [Source:MGI Symbol;Acc:MGI:1919735]	77009902	77170636	-	78879	ENSMUSG00000084087	Gm13650	predicted gene 13650 [Source:MGI Symbol;Acc:MGI:3649525]	77255991	77256423	-	5335
7	36007809	36008587	779	*	KOinGP_7904	1.5836534203971	0.000284050515722954							ENSMUSG00000100387	Gm28514	predicted gene 28514 [Source:MGI Symbol;Acc:MGI:5579220]	35838260	35839570	+	168239	ENSMUSG00000108711	Gm45143	predicted gene 45143 [Source:MGI Symbol;Acc:MGI:5753719]	36097378	36100518	+	88791
14	121118587	121119485	899	*	WTinGP_26499	-1.58138655111989	0.0126529952658035	ENSMUSG00000025555	Farp1	FERM, RhoGEF (Arhgef) and pleckstrin domain protein 1 (chondrocyte-derived) [Source:MGI Symbol;Acc:MGI:2446173]	121035200	121283744	+	ENSMUSG00000030662	Ipo5	importin 5 [Source:MGI Symbol;Acc:MGI:1917822]	120911194	120948042	+	170545	ENSMUSG00000085133	B930095G15Rik	RIKEN cDNA B930095G15 gene [Source:MGI Symbol;Acc:MGI:2443701]	121248706	121253971	+	129221
10	73517459	73517870	412	*	WTinGP_31149	-1.5802569737677	0.480106635305851	ENSMUSG00000085176	Gm15397	predicted gene 15397 [Source:MGI Symbol;Acc:MGI:3705298]	73489974	73518390	+	ENSMUSG00000112427	AC119894.1		73372332	73376033	-	141426	ENSMUSG00000093548	Gm6407	predicted gene 6407 [Source:MGI Symbol;Acc:MGI:3642965]	73690257	73690805	-	172387
4	147499237	147499632	396	*	WTinGP_28093	-1.58025697376769	0.480106635305851	ENSMUSG00000078496	Zfp982	zinc finger protein 982 [Source:MGI Symbol;Acc:MGI:3701121]	147492417	147513486	+	ENSMUSG00000097168	C230088H06Rik	RIKEN cDNA C230088H06 gene [Source:MGI Symbol;Acc:MGI:2444536]	147018235	147492201	-	7036	ENSMUSG00000081301	Gm15951	predicted gene 15951 [Source:MGI Symbol;Acc:MGI:3801908]	147520468	147520867	-	20836
18	47683926	47684502	577	*	WTinGP_31519	-1.58025697376769	0.480106635305851							ENSMUSG00000019647	Sema6a	sema domain, transmembrane domain (TM), and cytoplasmic domain, (semaphorin) 6A [Source:MGI Symbol;Acc:MGI:1203727]	47235598	47368870	-	315056	ENSMUSG00000059040	Eno1b	enolase 1B, retrotransposed [Source:MGI Symbol;Acc:MGI:3648653]	48045335	48048378	+	360833
1	86178352	86178505	154	*	KOinGP_5830	-1.58025697376766	0.480106635305851	ENSMUSG00000062590	Armc9	armadillo repeat containing 9 [Source:MGI Symbol;Acc:MGI:1926045]	86154780	86278284	+	ENSMUSG00000094638	Gm21972	predicted gene 21972 [Source:MGI Symbol;Acc:MGI:5439441]	86133637	86162788	+	15564	ENSMUSG00000087538	Gm16341	predicted gene 16341 [Source:MGI Symbol;Acc:MGI:3840137]	86275509	86301375	-	97004
3	147789119	147789571	453	*	WTinGP_28480	-1.58025697376766	0.480106635305851							ENSMUSG00000103349	Gm36888	predicted gene, 36888 [Source:MGI Symbol;Acc:MGI:5596047]	147620811	147635647	-	153472	ENSMUSG00000106285	Gm43574	predicted gene 43574 [Source:MGI Symbol;Acc:MGI:5663711]	148130244	148141598	+	340673
16	60537738	60538232	495	*	WTinGP_30363	-1.58025697376766	0.480106635305851	ENSMUSG00000055540	Epha6	Eph receptor A6 [Source:MGI Symbol;Acc:MGI:108034]	59653483	60605531	-	ENSMUSG00000087636	Gm4660	predicted gene 4660 [Source:MGI Symbol;Acc:MGI:3782842]	60397920	60398322	-	139416	ENSMUSG00000089685	Gm9017	predicted gene 9017 [Source:MGI Symbol;Acc:MGI:3646937]	60604766	60611236	+	66534
16	23181419	23181777	359	*	WTinGP_31499	-1.58025697376766	0.480106635305851	ENSMUSG00000068463	B630019A10Rik	RIKEN cDNA B630019A10 gene [Source:MGI Symbol;Acc:MGI:2443371]	23175288	23224446	+	ENSMUSG00000084299	Gm6630	predicted pseudogene 6630 [Source:MGI Symbol;Acc:MGI:3644672]	23179556	23180009	+	1410	ENSMUSG00000081988	Gm15746	predicted gene 15746 [Source:MGI Symbol;Acc:MGI:3783188]	23197095	23198121	-	15318
1	124155739	124156213	475	*	WTinGP_32012	-1.58025697376766	0.577007321302155							ENSMUSG00000036815	Dpp10	dipeptidylpeptidase 10 [Source:MGI Symbol;Acc:MGI:2442409]	123321471	124045559	-	110180	ENSMUSG00000103914	Gm38073	predicted gene, 38073 [Source:MGI Symbol;Acc:MGI:5611301]	124375578	124379242	-	219365
17	71819962	71820498	537	*	KOinGP_51568__WTinGP_25668	1.57997782796764	0.0000800493743744343	ENSMUSG00000024059	Clip4	CAP-GLY domain containing linker protein family, member 4 [Source:MGI Symbol;Acc:MGI:1919100]	71781947	71858351	+	ENSMUSG00000044375	BC027072	cDNA sequence BC027072 [Source:MGI Symbol;Acc:MGI:2385061]	71743557	71752885	-	67077	ENSMUSG00000055471	Alk	anaplastic lymphoma kinase [Source:MGI Symbol;Acc:MGI:103305]	71869442	72603709	-	48944
11	62266346	62266991	646	*	KOinGP_16911	1.57837253132638	0.00844345608595037	ENSMUSG00000018500	Adora2b	adenosine A2b receptor [Source:MGI Symbol;Acc:MGI:99403]	62248984	62266453	+	ENSMUSG00000042331	Specc1	sperm antigen with calponin homology and coiled-coil domains 1 [Source:MGI Symbol;Acc:MGI:2442356]	61956763	62223013	+	43333	ENSMUSG00000014243	Zswim7	zinc finger SWIM-type containing 7 [Source:MGI Symbol;Acc:MGI:1916997]	62267224	62281375	-	233
4	127008125	127008696	572	*	WTinGP_13888	-1.57721638115296	0.0309923246449577							ENSMUSG00000081609	Gm12939	predicted gene 12939 [Source:MGI Symbol;Acc:MGI:3652092]	126983439	126983603	+	24522	ENSMUSG00000028820	Sfpq	splicing factor proline/glutamine rich (polypyrimidine tract binding protein associated) [Source:MGI Symbol;Acc:MGI:1918764]	127021324	127037013	+	12628
11	121086040	121086597	558	*	KOinGP_29266	1.5759438745937	0.000257171648867031							ENSMUSG00000025165	Sectm1a	secreted and transmembrane 1A [Source:MGI Symbol;Acc:MGI:2384805]	121067407	121081220	-	4820	ENSMUSG00000083137	Gm11792	predicted gene 11792 [Source:MGI Symbol;Acc:MGI:3652127]	121092392	121092559	-	5795
10	116913515	116914326	812	*	KOinGP_53961__WTinGP_41821	-1.57257798038169	0.000000000000000000000141095395512356	ENSMUSG00000064181	Rab3ip	RAB3A interacting protein [Source:MGI Symbol;Acc:MGI:105933]	116905784	116950769	-	ENSMUSG00000034057	Myrfl	myelin regulatory factor-like [Source:MGI Symbol;Acc:MGI:2685085]	116776535	116896919	-	16596	ENSMUSG00000112627	AC123720.1		116949757	116963279	+	35431
13	74535098	74535334	237	*	KOinGP_4683	-1.57031946685374	0.0985849232647121							ENSMUSG00000113660	CT009718.7		74533526	74534583	+	515	ENSMUSG00000113047	CT009718.3		74553910	74564256	-	18576
13	91582104	91582553	450	*	WTinGP_17407	-1.57031946685374	0.0985849232647121	ENSMUSG00000003992	Ssbp2	single-stranded DNA binding protein 2 [Source:MGI Symbol;Acc:MGI:1914220]	91460283	91703429	+	ENSMUSG00000097182	A830009L08Rik	RIKEN cDNA A830009L08 gene [Source:MGI Symbol;Acc:MGI:2443762]	91368990	91388085	-	194019	ENSMUSG00000074782	4833422C13Rik	RIKEN cDNA 4833422C13 gene [Source:MGI Symbol;Acc:MGI:3603826]	91701665	91741872	-	119112
5	92295964	92296328	365	*	KOinGP_22065	1.56915007580345	0.385931665021691	ENSMUSG00000106698	Gm43599	predicted gene 43599 [Source:MGI Symbol;Acc:MGI:5663736]	92290052	92302760	+	ENSMUSG00000029413	Naaa	N-acylethanolamine acid amidase [Source:MGI Symbol;Acc:MGI:1914361]	92257659	92278170	-	17794	ENSMUSG00000088623	Gm23031	predicted gene, 23031 [Source:MGI Symbol;Acc:MGI:5452808]	92302174	92302292	+	5846
11	78851958	78852169	212	*	KOinGP_25257	1.56915007580345	0.385931665021691							ENSMUSG00000072640	Lyrm9	LYR motif containing 9 [Source:MGI Symbol;Acc:MGI:1913524]	78826584	78846870	+	5088	ENSMUSG00000020826	Nos2	nitric oxide synthase 2, inducible [Source:MGI Symbol;Acc:MGI:97361]	78920787	78960254	+	68618
3	124806924	124807448	525	*	KOinGP_28395	1.56915007580345	0.385931665021691							ENSMUSG00000106009	Gm9379	predicted gene 9379 [Source:MGI Symbol;Acc:MGI:3643020]	124588512	124589157	-	217767	ENSMUSG00000106423	Gm42825	predicted gene 42825 [Source:MGI Symbol;Acc:MGI:5662962]	124839509	124936860	+	32061
10	42869552	42869730	179	*	WTinGP_24725	1.56915007580345	0.385931665021691	ENSMUSG00000044770	Scml4	sex comb on midleg-like 4 (Drosophila) [Source:MGI Symbol;Acc:MGI:2446140]	42860370	42960780	+	ENSMUSG00000111293	AC125206.2		42861382	42864699	-	4853	ENSMUSG00000111086	AC125206.1		42886705	42888797	-	16975
10	64377546	64377924	379	*	KOinGP_28059	1.5691500758034	0.385931665021691	ENSMUSG00000060843	Ctnna3	catenin (cadherin associated protein), alpha 3 [Source:MGI Symbol;Acc:MGI:2661445]	63430098	65003667	+	ENSMUSG00000089003	Gm23854	predicted gene, 23854 [Source:MGI Symbol;Acc:MGI:5453631]	64304637	64304744	-	72802	ENSMUSG00000100528	Gm28881	predicted gene 28881 [Source:MGI Symbol;Acc:MGI:5579587]	65119526	65120367	-	741602
7	139441722	139442140	419	*	KOinGP_25806	1.56915007580338	0.385931665021691	ENSMUSG00000025477	Inpp5a	inositol polyphosphate-5-phosphatase A [Source:MGI Symbol;Acc:MGI:2686961]	139389109	139579652	+	ENSMUSG00000110115	Gm45329	predicted gene 45329 [Source:MGI Symbol;Acc:MGI:5791165]	139292817	139296865	-	144857	ENSMUSG00000041309	Nkx6-2	NK6 homeobox 2 [Source:MGI Symbol;Acc:MGI:1352738]	139579376	139582797	-	137236
6	31804539	31805374	836	*	KOinGP_1634	1.56713491685951	0.0000479607776938294	ENSMUSG00000087379	Gm13849	predicted gene 13849 [Source:MGI Symbol;Acc:MGI:3651992]	31786675	31922270	+	ENSMUSG00000086804	Gm43154	predicted gene 43154 [Source:MGI Symbol;Acc:MGI:5663291]	31605190	31798053	+	6486	ENSMUSG00000029766	1700012A03Rik	RIKEN cDNA 1700012A03 gene [Source:MGI Symbol;Acc:MGI:1923632]	32050246	32058921	+	244872
4	133884120	133884291	172	*	KOinGP_18917	1.56275912107985	0.167176919694108	ENSMUSG00000003644	Rps6ka1	ribosomal protein S6 kinase polypeptide 1 [Source:MGI Symbol;Acc:MGI:104558]	133847290	133887797	-	ENSMUSG00000089321	Gm22523	predicted gene, 22523 [Source:MGI Symbol;Acc:MGI:5452300]	133883399	133883498	-	622	ENSMUSG00000003038	Hmgn2	high mobility group nucleosomal binding domain 2 [Source:MGI Symbol;Acc:MGI:96136]	133964738	133968650	-	80447
X	94492945	94493523	579	*	KOinGP_25793	1.56275912107985	0.167176919694108							ENSMUSG00000084450	Gm24595	predicted gene, 24595 [Source:MGI Symbol;Acc:MGI:5454372]	94455010	94455119	-	37826	ENSMUSG00000025151	Maged1	melanoma antigen, family D, 1 [Source:MGI Symbol;Acc:MGI:1930187]	94535474	94542143	-	41951
5	128579245	128579926	682	*	KOinGP_20153	1.56010670798921	0.0550706031946422	ENSMUSG00000072591	5930412G12Rik	RIKEN cDNA 5930412G12 gene [Source:MGI Symbol;Acc:MGI:2442398]	128579106	128600693	-	ENSMUSG00000105172	Gm42499	predicted gene 42499 [Source:MGI Symbol;Acc:MGI:5662636]	128520221	128521632	+	57613	ENSMUSG00000105059	Gm42498	predicted gene 42498 [Source:MGI Symbol;Acc:MGI:5662635]	128596585	128597956	-	16659
7	84365002	84366069	1068	*	KOinGP_27587	1.56010670798913	0.0550706031946422	ENSMUSG00000015709	Arnt2	aryl hydrocarbon receptor nuclear translocator 2 [Source:MGI Symbol;Acc:MGI:107188]	84246278	84410176	-	ENSMUSG00000109341	Gm44556	predicted gene 44556 [Source:MGI Symbol;Acc:MGI:5753132]	84338095	84347869	+	17133	ENSMUSG00000108864	Gm44933	predicted gene 44933 [Source:MGI Symbol;Acc:MGI:5753509]	84435993	84439226	-	69924
15	73268067	73268654	588	*	WTinGP_20255	-1.55897200655841	0.0609525810926489	ENSMUSG00000022607	Ptk2	PTK2 protein tyrosine kinase 2 [Source:MGI Symbol;Acc:MGI:95481]	73205105	73423191	-	ENSMUSG00000065612	Mir151	microRNA 151 [Source:MGI Symbol;Acc:MGI:2676836]	73254815	73254882	-	13185	ENSMUSG00000088005	Gm24787	predicted gene, 24787 [Source:MGI Symbol;Acc:MGI:5454564]	73349799	73349921	+	81145
11	67515196	67516218	1023	*	KOinGP_14605	1.5577386927048	0.00622588095860646	ENSMUSG00000033066	Gas7	growth arrest specific 7 [Source:MGI Symbol;Acc:MGI:1202388]	67455437	67688990	+	ENSMUSG00000060180	Myh13	myosin, heavy polypeptide 13, skeletal muscle [Source:MGI Symbol;Acc:MGI:1339967]	67321658	67371586	+	143610	ENSMUSG00000087058	Gm12301	predicted gene 12301 [Source:MGI Symbol;Acc:MGI:3650426]	67571622	67577466	-	55404
5	149334289	149334760	472	*	WTinGP_25774	-1.55672207190167	0.218144862202492							ENSMUSG00000060063	Alox5ap	arachidonate 5-lipoxygenase activating protein [Source:MGI Symbol;Acc:MGI:107505]	149264767	149288153	+	46136	ENSMUSG00000107271	BC028471	cDNA sequence BC028471 [Source:MGI Symbol;Acc:MGI:3041249]	149367636	149393596	+	32876
18	61622115	61622543	429	*	WTinGP_27080	-1.55672207190166	0.324309636246177							ENSMUSG00000024576	Csnk1a1	casein kinase 1, alpha 1 [Source:MGI Symbol;Acc:MGI:1934950]	61555274	61590061	+	32054	ENSMUSG00000098098	Bvht	braveheart long non-coding RNA [Source:MGI Symbol;Acc:MGI:5434104]	61639542	61647472	+	16999
14	110303513	110304226	714	*	WTinGP_27119	-1.55672207190166	0.324309636246177							ENSMUSG00000065102	n-R5s50	nuclear encoded rRNA 5S 50 [Source:MGI Symbol;Acc:MGI:4421895]	110161835	110161945	+	141568	ENSMUSG00000094312	Gm23242	predicted gene, 23242 [Source:MGI Symbol;Acc:MGI:5453019]	110428157	110428263	-	123931
X	100789257	100789858	602	*	WTinGP_57318	-1.55395549509021	0.00404417793808168	ENSMUSG00000000881	Dlg3	discs, large homolog 3 (Drosophila) [Source:MGI Symbol;Acc:MGI:1888986]	100767722	100818410	+	ENSMUSG00000089030	Gm22160	predicted gene, 22160 [Source:MGI Symbol;Acc:MGI:5451937]	100749421	100749748	+	39509	ENSMUSG00000009670	Tex11	testis expressed gene 11 [Source:MGI Symbol;Acc:MGI:1933237]	100838648	101059667	-	48790
13	83565807	83566622	816	*	KOinGP_18482__WTinGP_48708	-1.55210074998358	0.0000000438202289049316	ENSMUSG00000005583	Mef2c	myocyte enhancer factor 2C [Source:MGI Symbol;Acc:MGI:99458]	83504034	83667080	+	ENSMUSG00000106655	Mir3961	microRNA 3961 [Source:MGI Symbol;Acc:MGI:4950395]	82698275	82698333	-	867474	ENSMUSG00000050334	C130071C03Rik	RIKEN cDNA C130071C03 gene [Source:MGI Symbol;Acc:MGI:2443574]	83721381	83884194	+	154759
9	77513781	77514449	669	*	WTinGP_15531	-1.55099282242628	0.0282618969269392	ENSMUSG00000032352	Lrrc1	leucine rich repeat containing 1 [Source:MGI Symbol;Acc:MGI:2442313]	77430823	77544870	-	ENSMUSG00000099170	5730403I07Rik	RIKEN cDNA 5730403I07 gene [Source:MGI Symbol;Acc:MGI:1917737]	77366412	77399418	-	114363	ENSMUSG00000099094	Gm19569	predicted gene, 19569 [Source:MGI Symbol;Acc:MGI:5011754]	77544959	77546467	+	30510
16	31155058	31155777	720	*	KOinGP_52116	1.55030971901365	0.000232141424625312	ENSMUSG00000049076	Acap2	ArfGAP with coiled-coil, ankyrin repeat and PH domains 2 [Source:MGI Symbol;Acc:MGI:1925868]	31092413	31201238	-	ENSMUSG00000047434	Xxylt1	xyloside xylosyltransferase 1 [Source:MGI Symbol;Acc:MGI:2146443]	30955627	31081432	-	73626	ENSMUSG00000047714	Ppp1r2	protein phosphatase 1, regulatory (inhibitor) subunit 2 [Source:MGI Symbol;Acc:MGI:1914099]	31251537	31275277	-	95760
19	7190600	7191100	501	*	KOinGP_54428__WTinGP_25133	1.55030971901365	0.000232141424625312	ENSMUSG00000036278	Macrod1	MACRO domain containing 1 [Source:MGI Symbol;Acc:MGI:2147583]	7056768	7198061	+	ENSMUSG00000047787	Flrt1	fibronectin leucine rich transmembrane protein 1 [Source:MGI Symbol;Acc:MGI:3026647]	7092014	7105729	-	84871	ENSMUSG00000024767	Otub1	OTU domain, ubiquitin aldehyde binding 1 [Source:MGI Symbol;Acc:MGI:2147616]	7198202	7206316	-	7102
5	140345083	140345844	762	*	KOinGP_13837	1.54913081607984	0.00406727925196865	ENSMUSG00000029560	Snx8	sorting nexin 8 [Source:MGI Symbol;Acc:MGI:2443816]	140340299	140389262	-	ENSMUSG00000036639	Nudt1	nudix (nucleoside diphosphate linked moiety X)-type motif 1 [Source:MGI Symbol;Acc:MGI:109280]	140321656	140338137	+	6946	ENSMUSG00000056076	Eif3b	eukaryotic translation initiation factor 3, subunit B [Source:MGI Symbol;Acc:MGI:106478]	140419328	140443360	+	73484
9	115703727	115704654	928	*	WTinGP_14303	-1.54784017795661	0.000346756408398819							ENSMUSG00000110905	AC107851.1		115680743	115682263	+	21464	ENSMUSG00000056880	Gadl1	glutamate decarboxylase-like 1 [Source:MGI Symbol;Acc:MGI:1920998]	115909455	116076176	+	204801
7	36021631	36022693	1063	*	KOinGP_7607__WTinGP_21504	1.54573084967525	0.000000013591428238984							ENSMUSG00000100387	Gm28514	predicted gene 28514 [Source:MGI Symbol;Acc:MGI:5579220]	35838260	35839570	+	182061	ENSMUSG00000108711	Gm45143	predicted gene 45143 [Source:MGI Symbol;Acc:MGI:5753719]	36097378	36100518	+	74685
14	122289039	122290967	1929	*	WTinGP_10996	-1.54552135896574	0.00000554695123542964	ENSMUSG00000025545	Clybl	citrate lyase beta like [Source:MGI Symbol;Acc:MGI:1916884]	122181694	122402232	+	ENSMUSG00000100585	1700108J01Rik	RIKEN cDNA 1700108J01 gene [Source:MGI Symbol;Acc:MGI:1915495]	122229905	122233654	-	55385	ENSMUSG00000095311	Gm25464	predicted gene, 25464 [Source:MGI Symbol;Acc:MGI:5455241]	122388054	122388160	-	97087
14	117343725	117344682	958	*	WTinGP_27992	-1.54442426358651	0.141262746236569	ENSMUSG00000058571	Gpc6	glypican 6 [Source:MGI Symbol;Acc:MGI:1346322]	116925297	117979529	+	ENSMUSG00000104296	Gm38045	predicted gene, 38045 [Source:MGI Symbol;Acc:MGI:5611273]	116750215	116751129	+	592596	ENSMUSG00000098648	Mir6239	microRNA 6239 [Source:MGI Symbol;Acc:MGI:5531407]	117953743	117953847	-	609061
4	131901170	131901645	476	*	WTinGP_32049	-1.54442426358651	0.141262746236569	ENSMUSG00000085667	Gm12992	predicted gene 12992 [Source:MGI Symbol;Acc:MGI:3702644]	131899478	131920029	-	ENSMUSG00000102602	A930004J17Rik	RIKEN cDNA A930004J17 gene [Source:MGI Symbol;Acc:MGI:2442442]	131878628	131883237	+	17933	ENSMUSG00000083013	Gm12978	predicted gene 12978 [Source:MGI Symbol;Acc:MGI:3705382]	131902790	131903311	-	1145
5	147485722	147486202	481	*	KOinGP_22643	1.54413038460229	0.118209686169804	ENSMUSG00000029647	Pan3	PAN3 poly(A) specific ribonuclease subunit [Source:MGI Symbol;Acc:MGI:1919837]	147430161	147548502	+	ENSMUSG00000107085	Gm42883	predicted gene 42883 [Source:MGI Symbol;Acc:MGI:5663020]	147439390	147439611	+	46111	ENSMUSG00000029648	Flt1	FMS-like tyrosine kinase 1 [Source:MGI Symbol;Acc:MGI:95558]	147561604	147726011	-	75402
7	35302675	35303341	667	*	KOinGP_28546	1.54413038460229	0.118209686169804	ENSMUSG00000063808	Gpatch1	G patch domain containing 1 [Source:MGI Symbol;Acc:MGI:1914721]	35276536	35318440	-	ENSMUSG00000108704	Gm44636	predicted gene 44636 [Source:MGI Symbol;Acc:MGI:5753212]	35282493	35283247	+	19428	ENSMUSG00000030494	Rhpn2	rhophilin, Rho GTPase binding protein 2 [Source:MGI Symbol;Acc:MGI:1289234]	35334170	35392289	+	30829
5	99214267	99214913	647	*	WTinGP_15658	-1.54051327544823	0.00619223693253981							ENSMUSG00000105579	Gm43251	predicted gene 43251 [Source:MGI Symbol;Acc:MGI:5663388]	99039063	99171421	-	42846	ENSMUSG00000089809	Rasgef1b	RasGEF domain family, member 1B [Source:MGI Symbol;Acc:MGI:2443755]	99217426	99729065	-	2513
10	26878910	26879724	815	*	WTinGP_15904	-1.54051327544823	0.00619223693253981	ENSMUSG00000039031	Arhgap18	Rho GTPase activating protein 18 [Source:MGI Symbol;Acc:MGI:1921160]	26753421	26918648	+	ENSMUSG00000111950	AC101677.2		26695574	26742860	+	136050	ENSMUSG00000112751	AC101709.1		26949740	26982036	+	70016
13	54041291	54042516	1226	*	KOinGP_22858	1.5389956023214	0.0124938129227183							ENSMUSG00000113882	AC165273.1		53968944	53976666	+	64625	ENSMUSG00000021478	Drd1	dopamine receptor D1 [Source:MGI Symbol;Acc:MGI:99578]	54051183	54055705	-	8667
16	66855615	66856062	448	*	KOinGP_24769	1.53862215454252	0.398401203479461	ENSMUSG00000064115	Cadm2	cell adhesion molecule 2 [Source:MGI Symbol;Acc:MGI:2442722]	66655421	67620908	-	ENSMUSG00000092599	1700010K23Rik	RIKEN cDNA 1700010K23 gene [Source:MGI Symbol;Acc:MGI:1922751]	66657118	66664626	+	190989	ENSMUSG00000045178	4933411O13Rik	RIKEN cDNA 4933411O13 gene [Source:MGI Symbol;Acc:MGI:1918385]	66892503	66910841	+	36441
14	37121473	37121871	399	*	KOinGP_26761	1.53862215454252	0.280067340523266	ENSMUSG00000041028	Ghitm	growth hormone inducible transmembrane protein [Source:MGI Symbol;Acc:MGI:1913342]	37120444	37135322	-	ENSMUSG00000096001	2610528A11Rik	RIKEN cDNA 2610528A11 gene [Source:MGI Symbol;Acc:MGI:1917295]	37102140	37114022	-	7451	ENSMUSG00000077306	Gm22469	predicted gene, 22469 [Source:MGI Symbol;Acc:MGI:5452246]	37224869	37225001	+	102998
13	51829520	51829810	291	*	KOinGP_13895	1.53862215454251	0.398401203479461							ENSMUSG00000021451	Sema4d	sema domain, immunoglobulin domain (Ig), transmembrane domain (TM) and short cytoplasmic domain, (semaphorin) 4D [Source:MGI Symbol;Acc:MGI:109244]	51701246	51793747	-	35773	ENSMUSG00000021453	Gadd45g	growth arrest and DNA-damage-inducible 45 gamma [Source:MGI Symbol;Acc:MGI:1346325]	51846678	51848468	+	16868
16	24092406	24093459	1054	*	KOinGP_27238__WTinGP_55414	-1.53831771177548	0.000000283552720216956							ENSMUSG00000022508	Bcl6	B cell leukemia/lymphoma 6 [Source:MGI Symbol;Acc:MGI:107187]	23965052	23988852	-	103554	ENSMUSG00000097867	Lppos	LIM domain containing preferred translocation partner in lipoma, opposite strand [Source:MGI Symbol;Acc:MGI:1916091]	24391612	24393588	-	298153
6	134147868	134148609	742	*	WTinGP_14874	-1.53688764624711	0.00622588095860646	ENSMUSG00000030199	Etv6	ets variant 6 [Source:MGI Symbol;Acc:MGI:109336]	134035700	134270158	+	ENSMUSG00000108238	Gm43984	predicted gene, 43984 [Source:MGI Symbol;Acc:MGI:5690376]	134084601	134087464	+	60404	ENSMUSG00000091438	Gm17088	predicted gene 17088 [Source:MGI Symbol;Acc:MGI:4937915]	134168879	134172007	-	20270
19	5323747	5324297	551	*	WTinGP_15199	-1.53686634124166	0.0896264306935848							ENSMUSG00000047658	Gal3st3	galactose-3-O-sulfotransferase 3 [Source:MGI Symbol;Acc:MGI:3617843]	5298331	5308738	+	15009	ENSMUSG00000038498	Catsper1	cation channel, sperm associated 1 [Source:MGI Symbol;Acc:MGI:2179947]	5335741	5344153	+	11444
4	62836651	62837400	750	*	KOinGP_14875	1.53536919387395	0.0254090318138931							ENSMUSG00000077161	Gm24117	predicted gene, 24117 [Source:MGI Symbol;Acc:MGI:5453894]	62812428	62812560	+	24091	ENSMUSG00000087967	Gm25391	predicted gene, 25391 [Source:MGI Symbol;Acc:MGI:5455168]	62939341	62939474	+	101941
4	132950087	132950627	541	*	KOinGP_51097	1.5350224665336	0.000000000000192399613604226							ENSMUSG00000087911	Gm24913	predicted gene, 24913 [Source:MGI Symbol;Acc:MGI:5454690]	132931211	132931317	-	18770	ENSMUSG00000028874	Fgr	FGR proto-oncogene, Src family tyrosine kinase [Source:MGI Symbol;Acc:MGI:95527]	132974095	133001910	+	23468
8	26685012	26685642	631	*	WTinGP_3042	-1.5330040848535	0.0000317700312664699							ENSMUSG00000109680	Gm45585	predicted gene 45585 [Source:MGI Symbol;Acc:MGI:5791421]	26665893	26668306	-	16706	ENSMUSG00000109689	Gm45646	predicted gene 45646 [Source:MGI Symbol;Acc:MGI:5791482]	26745929	26760561	-	60287
12	15717196	15717967	772	*	WTinGP_30178	-1.53175069778435	0.0416198764490083	ENSMUSG00000098158	Gm4804	predicted gene 4804 [Source:MGI Symbol;Acc:MGI:3646648]	15606412	15729095	+	ENSMUSG00000113339	CT030154.1		15581254	15581801	+	135395	ENSMUSG00000020601	Trib2	tribbles pseudokinase 2 [Source:MGI Symbol;Acc:MGI:2145021]	15791727	15816922	-	73760
12	79600158	79600773	616	*	WTinGP_58768	-1.52942612863047	0.000540950980175728	ENSMUSG00000059060	Rad51b	RAD51 paralog B [Source:MGI Symbol;Acc:MGI:1099436]	79297282	79814690	+	ENSMUSG00000066440	Zfyve26	zinc finger, FYVE domain containing 26 [Source:MGI Symbol;Acc:MGI:1924767]	79232346	79296304	-	303854	ENSMUSG00000112765	AC122832.3		79917019	79936264	-	316246
8	124371642	124372365	724	*	KOinGP_50323	1.52941709322749	0.0000602707446657079	ENSMUSG00000050751	Pgbd5	piggyBac transposable element derived 5 [Source:MGI Symbol;Acc:MGI:2429955]	124369049	124439658	-	ENSMUSG00000064664	Gm24459	predicted gene, 24459 [Source:MGI Symbol;Acc:MGI:5454236]	124357238	124357323	+	14319	ENSMUSG00000031979	Cog2	component of oligomeric golgi complex 2 [Source:MGI Symbol;Acc:MGI:1923582]	124520767	124552008	+	148402
5	28402618	28403335	718	*	KOinGP_22866__WTinGP_20529	-1.52766308120687	0.000316944478262727	ENSMUSG00000048271	Rbm33	RNA binding motif protein 33 [Source:MGI Symbol;Acc:MGI:1919670]	28317121	28419239	+	ENSMUSG00000044681	Cnpy1	canopy FGF signaling regulator 1 [Source:MGI Symbol;Acc:MGI:2442451]	28200819	28245806	-	156812	ENSMUSG00000002633	Shh	sonic hedgehog [Source:MGI Symbol;Acc:MGI:98297]	28456815	28467256	-	53480
8	78708830	78709383	554	*	KOinGP_43229__WTinGP_58320	1.52759123380708	0.00000000154433599724647	ENSMUSG00000031684	Slc10a7	solute carrier family 10 (sodium/bile acid cotransporter family), member 7 [Source:MGI Symbol;Acc:MGI:1924025]	78509346	78734003	+	ENSMUSG00000110244	Gm2253	predicted gene 2253 [Source:MGI Symbol;Acc:MGI:3780423]	78604294	78604707	+	104123	ENSMUSG00000112190	AC167022.1		78754916	78774545	-	45533
4	120882036	120882796	761	*	WTinGP_13978	-1.5252674261731	0.0156656313497616	ENSMUSG00000032890	Rims3	regulating synaptic membrane exocytosis 3 [Source:MGI Symbol;Acc:MGI:2443331]	120854816	120896579	+	ENSMUSG00000096876	Gm23936	predicted gene, 23936 [Source:MGI Symbol;Acc:MGI:5453713]	120837488	120837597	+	44439	ENSMUSG00000082200	Gm12871	predicted gene 12871 [Source:MGI Symbol;Acc:MGI:3649219]	120901223	120901660	+	18427
2	170236511	170236882	372	*	KOinGP_4438	1.52371532168475	0.00561929191289179							ENSMUSG00000097514	Gm17619	predicted gene, 17619 [Source:MGI Symbol;Acc:MGI:4937253]	170192449	170194053	-	42458	ENSMUSG00000084013	Gm14270	predicted gene 14270 [Source:MGI Symbol;Acc:MGI:3649849]	170285035	170285880	+	48153
2	89879788	89881425	1638	*	KOinGP_18310	1.52164179916006	0.000135113110187955	ENSMUSG00000049057	Olfr1257	olfactory receptor 1257 [Source:MGI Symbol;Acc:MGI:3031091]	89878437	89883026	+	ENSMUSG00000075072	Olfr48	olfactory receptor 48 [Source:MGI Symbol;Acc:MGI:1333765]	89841793	89848205	-	31583	ENSMUSG00000049149	Olfr1258	olfactory receptor 1258 [Source:MGI Symbol;Acc:MGI:3031092]	89927309	89936334	+	45884
13	113661713	113662195	483	*	KOinGP_27926	1.51751341634804	0.293241061848911							ENSMUSG00000042364	Snx18	sorting nexin 18 [Source:MGI Symbol;Acc:MGI:2137642]	113592180	113618564	-	43149	ENSMUSG00000051456	Hspb3	heat shock protein 3 [Source:MGI Symbol;Acc:MGI:1928479]	113662896	113663676	-	701
4	76142750	76143239	490	*	KOinGP_27957	1.51751341634804	0.293241061848911	ENSMUSG00000028399	Ptprd	protein tyrosine phosphatase, receptor type, D [Source:MGI Symbol;Acc:MGI:97812]	75941238	78211961	-	ENSMUSG00000081844	Gm11241	predicted gene 11241 [Source:MGI Symbol;Acc:MGI:3652121]	75902260	75903155	-	239595	ENSMUSG00000080780	Gm11252	predicted gene 11252 [Source:MGI Symbol;Acc:MGI:3651309]	76393154	76394092	+	249915
6	134545730	134545894	165	*	KOinGP_25380	-1.51743110547519	0.737120434232944	ENSMUSG00000030201	Lrp6	low density lipoprotein receptor-related protein 6 [Source:MGI Symbol;Acc:MGI:1298218]	134446476	134566965	-	ENSMUSG00000030200	Bcl2l14	BCL2-like 14 (apoptosis facilitator) [Source:MGI Symbol;Acc:MGI:1914063]	134396318	134438736	+	106994	ENSMUSG00000107728	Gm43949	predicted gene, 43949 [Source:MGI Symbol;Acc:MGI:5690341]	134605234	134607681	-	59340
4	70451279	70451469	191	*	WTinGP_17358	-1.51743110547519	0.737120434232944	ENSMUSG00000039270	Megf9	multiple EGF-like-domains 9 [Source:MGI Symbol;Acc:MGI:1918264]	70427065	70534995	-	ENSMUSG00000088367	Gm26320	predicted gene, 26320 [Source:MGI Symbol;Acc:MGI:5456097]	70412618	70412923	-	38356	ENSMUSG00000083549	Gm11227	predicted gene 11227 [Source:MGI Symbol;Acc:MGI:3651434]	71072673	71073143	+	621204
X	23718083	23718383	301	*	WTinGP_19617	-1.51743110547519	0.737120434232944	ENSMUSG00000036769	Wdr44	WD repeat domain 44 [Source:MGI Symbol;Acc:MGI:1919654]	23693051	23806025	+	ENSMUSG00000082155	Gm7164	predicted gene 7164 [Source:MGI Symbol;Acc:MGI:3646195]	23399030	23399479	-	318604	ENSMUSG00000081812	Gm4789	predicted gene 4789 [Source:MGI Symbol;Acc:MGI:3648623]	23854819	23856034	-	136436
17	42883125	42883349	225	*	WTinGP_20446	-1.51743110547519	0.737120434232944							ENSMUSG00000061665	Cd2ap	CD2-associated protein [Source:MGI Symbol;Acc:MGI:1330281]	42792951	42876424	-	6701	ENSMUSG00000023915	Tnfrsf21	tumor necrosis factor receptor superfamily, member 21 [Source:MGI Symbol;Acc:MGI:2151075]	43016555	43089188	+	133206
6	77107306	77107704	399	*	WTinGP_27230	-1.51743110547519	0.737120434232944	ENSMUSG00000063063	Ctnna2	catenin (cadherin associated protein), alpha 2 [Source:MGI Symbol;Acc:MGI:88275]	76881637	77979699	-	ENSMUSG00000072476	Gm9008	predicted pseudogene 9008 [Source:MGI Symbol;Acc:MGI:3644000]	76495432	76497784	-	609522	ENSMUSG00000060780	Lrrtm1	leucine rich repeat transmembrane neuronal 1 [Source:MGI Symbol;Acc:MGI:2389173]	77242689	77257791	+	134985
10	39570737	39571007	271	*	WTinGP_29217	-1.51743110547519	0.737120434232944	ENSMUSG00000086915	Gm16365	predicted gene 16365 [Source:MGI Symbol;Acc:MGI:3840143]	39558496	39613682	-	ENSMUSG00000019843	Fyn	Fyn proto-oncogene [Source:MGI Symbol;Acc:MGI:95602]	39368855	39565381	+	5356	ENSMUSG00000019842	Traf3ip2	TRAF3 interacting protein 2 [Source:MGI Symbol;Acc:MGI:2143599]	39612934	39655307	+	41927
2	32228941	32229231	291	*	WTinGP_30426	-1.51743110547519	0.737120434232944	ENSMUSG00000039262	Prrc2b	proline-rich coiled-coil 2B [Source:MGI Symbol;Acc:MGI:1923304]	32151082	32234537	+	ENSMUSG00000094251	Gm25632	predicted gene, 25632 [Source:MGI Symbol;Acc:MGI:5455409]	32225653	32225737	+	3204	ENSMUSG00000086216	Gm13610	predicted gene 13610 [Source:MGI Symbol;Acc:MGI:3651297]	32232782	32236382	-	3551
2	153470008	153470319	312	*	WTinGP_30855	-1.51743110547519	0.737120434232944	ENSMUSG00000061411	Nol4l	nucleolar protein 4-like [Source:MGI Symbol;Acc:MGI:1918765]	153407462	153529971	-	ENSMUSG00000082283	Gm14472	predicted gene 14472 [Source:MGI Symbol;Acc:MGI:3650138]	153413849	153414130	+	55878	ENSMUSG00000079001	4930404H24Rik	RIKEN cDNA 4930404H24 gene [Source:MGI Symbol;Acc:MGI:1925401]	153492790	153493841	+	22471
11	38323735	38324151	417	*	WTinGP_32002	-1.51743110547519	0.737120434232944							ENSMUSG00000082587	Gm12129	predicted gene 12129 [Source:MGI Symbol;Acc:MGI:3651508]	38219069	38220215	+	103520	ENSMUSG00000087296	Gm12130	predicted gene 12130 [Source:MGI Symbol;Acc:MGI:3651512]	38493330	38520013	-	169179
6	31804687	31805094	408	*	WTinGP_13805	1.51726250189929	0.000673158567463352	ENSMUSG00000087379	Gm13849	predicted gene 13849 [Source:MGI Symbol;Acc:MGI:3651992]	31786675	31922270	+	ENSMUSG00000086804	Gm43154	predicted gene 43154 [Source:MGI Symbol;Acc:MGI:5663291]	31605190	31798053	+	6634	ENSMUSG00000029766	1700012A03Rik	RIKEN cDNA 1700012A03 gene [Source:MGI Symbol;Acc:MGI:1923632]	32050246	32058921	+	245152
11	74977638	74977932	295	*	WTinGP_27545	-1.51279903987441	0.437131983017744	ENSMUSG00000038290	Smg6	Smg-6 homolog, nonsense mediated mRNA decay factor (C. elegans) [Source:MGI Symbol;Acc:MGI:2144117]	74925823	75164448	+	ENSMUSG00000088719	Gm22733	predicted gene, 22733 [Source:MGI Symbol;Acc:MGI:5452510]	74936061	74936151	-	41487	ENSMUSG00000101295	Gm28180	predicted gene 28180 [Source:MGI Symbol;Acc:MGI:5578886]	74992773	74993494	-	14841
4	137714236	137714656	421	*	WTinGP_27566	-1.51279903987441	0.437131983017744	ENSMUSG00000041351	Rap1gap	Rap1 GTPase-activating protein [Source:MGI Symbol;Acc:MGI:109338]	137664726	137729861	+	ENSMUSG00000087476	Rap1gapos	RAP1 GTPase activating protein, opposite strand [Source:MGI Symbol;Acc:MGI:1917058]	137696979	137706606	-	7630	ENSMUSG00000028766	Alpl	alkaline phosphatase, liver/bone/kidney [Source:MGI Symbol;Acc:MGI:87983]	137741733	137796384	-	27077
13	49021644	49022066	423	*	WTinGP_29822	-1.51279903987441	0.437131983017744							ENSMUSG00000097059	Fam120aos	family with sequence similarity 120A, opposite strand [Source:MGI Symbol;Acc:MGI:1915378]	48968287	48972031	+	49613	ENSMUSG00000037989	Wnk2	WNK lysine deficient protein kinase 2 [Source:MGI Symbol;Acc:MGI:1922857]	49036303	49148014	-	14237
4	104072757	104073299	543	*	WTinGP_31194	-1.51279903987441	0.437131983017744	ENSMUSG00000028519	Dab1	disabled 1 [Source:MGI Symbol;Acc:MGI:108554]	103619359	104744844	+	ENSMUSG00000081696	Gm12717	predicted gene 12717 [Source:MGI Symbol;Acc:MGI:3650774]	103940959	103941941	+	130816	ENSMUSG00000029656	C8b	complement component 8, beta polypeptide [Source:MGI Symbol;Acc:MGI:88236]	104766317	104804548	+	693018
3	157960606	157961035	430	*	WTinGP_31709	-1.51279903987441	0.301908436585262	ENSMUSG00000039988	Ankrd13c	ankyrin repeat domain 13c [Source:MGI Symbol;Acc:MGI:2139746]	157947239	158008034	+	ENSMUSG00000028177	1810013D15Rik	RIKEN cDNA 1810013D15 gene [Source:MGI Symbol;Acc:MGI:1916292]	157925220	157938355	+	22251	ENSMUSG00000105643	Gm42611	predicted gene 42611 [Source:MGI Symbol;Acc:MGI:5662748]	157980248	157983654	+	19213
13	97823946	97824548	603	*	WTinGP_26420	-1.51279903987426	0.437131983017744							ENSMUSG00000097346	Gm26619	predicted gene, 26619 [Source:MGI Symbol;Acc:MGI:5477113]	97751112	97760965	+	62981	ENSMUSG00000021662	Arhgef28	Rho guanine nucleotide exchange factor (GEF) 28 [Source:MGI Symbol;Acc:MGI:1346016]	97898595	98206165	-	74047
9	22657125	22657686	562	*	KOinGP_9558	1.51149686891804	0.00240116813196845	ENSMUSG00000035919	Bbs9	Bardet-Biedl syndrome 9 (human) [Source:MGI Symbol;Acc:MGI:2442833]	22475715	22888280	+	ENSMUSG00000090067	Gm2976	predicted gene 2976 [Source:MGI Symbol;Acc:MGI:3781154]	22479934	22480446	-	176679	ENSMUSG00000089958	Gm16165	predicted gene 16165 [Source:MGI Symbol;Acc:MGI:3802009]	22669734	22670528	-	12048
4	45452013	45452810	798	*	WTinGP_26843	-1.51071216427487	0.200475581075428	ENSMUSG00000044813	Shb	src homology 2 domain-containing transforming protein B [Source:MGI Symbol;Acc:MGI:98294]	45423278	45532470	-	ENSMUSG00000045973	Slc25a51	solute carrier family 25, member 51 [Source:MGI Symbol;Acc:MGI:2684984]	45395923	45408766	-	43247	ENSMUSG00000088892	Gm22518	predicted gene, 22518 [Source:MGI Symbol;Acc:MGI:5452295]	45500485	45500552	-	47675
14	21584440	21584895	456	*	WTinGP_29593	-1.51071216427487	0.200475581075428	ENSMUSG00000021767	Kat6b	K(lysine) acetyltransferase 6B [Source:MGI Symbol;Acc:MGI:1858746]	21481434	21672478	+	ENSMUSG00000088873	Gm25864	predicted gene, 25864 [Source:MGI Symbol;Acc:MGI:5455641]	21450474	21450565	+	133875	ENSMUSG00000063821	Dupd1	dual specificity phosphatase and pro isomerase domain containing 1 [Source:MGI Symbol;Acc:MGI:3647127]	21676582	21714576	-	91687
1	165176516	165177225	710	*	WTinGP_30828	-1.51071216427487	0.200475581075428	ENSMUSG00000040848	Sft2d2	SFT2 domain containing 2 [Source:MGI Symbol;Acc:MGI:1917362]	165174337	165194438	-	ENSMUSG00000026572	Tbx19	T-box 19 [Source:MGI Symbol;Acc:MGI:1891158]	165137855	165160773	-	15743	ENSMUSG00000040843	Tiprl	TIP41, TOR signalling pathway regulator-like (S. cerevisiae) [Source:MGI Symbol;Acc:MGI:1915087]	165212286	165236996	-	35061
15	97246202	97246379	178	*	WTinGP_8671	-1.51071216427468	0.200475581075428	ENSMUSG00000048218	Amigo2	adhesion molecule with Ig like domain 2 [Source:MGI Symbol;Acc:MGI:2145995]	97244074	97247287	-	ENSMUSG00000022464	Slc38a4	solute carrier family 38, member 4 [Source:MGI Symbol;Acc:MGI:1916604]	96994823	97055956	-	190246	ENSMUSG00000044250	Pced1b	PC-esterase domain containing 1B [Source:MGI Symbol;Acc:MGI:2446270]	97247107	97385689	+	728
12	84277752	84278328	577	*	WTinGP_26308	-1.50952483024122	0.13018747476455							ENSMUSG00000042962	Gm5436	predicted pseudogene 5436 [Source:MGI Symbol;Acc:MGI:3643291]	84258331	84258973	-	18779	ENSMUSG00000072946	Ptgr2	prostaglandin reductase 2 [Source:MGI Symbol;Acc:MGI:1916372]	84285232	84315832	+	6904
13	112809318	112810133	816	*	WTinGP_23826	-1.50782778274802	0.022878367071333	ENSMUSG00000021759	Plpp1	phospholipid phosphatase 1 [Source:MGI Symbol;Acc:MGI:108412]	112800894	112867881	+	ENSMUSG00000047789	Slc38a9	solute carrier family 38, member 9 [Source:MGI Symbol;Acc:MGI:1918839]	112660766	112738743	+	70575	ENSMUSG00000016018	Skiv2l2	superkiller viralicidic activity 2-like 2 (S. cerevisiae) [Source:MGI Symbol;Acc:MGI:1919448]	112867780	112927380	-	57647
11	53128589	53129109	521	*	WTinGP_56907	-1.50752399419676	0.0139438266601166	ENSMUSG00000036264	Fstl4	follistatin-like 4 [Source:MGI Symbol;Acc:MGI:2443199]	52764634	53188538	+	ENSMUSG00000087668	Gm11186	predicted gene 11186 [Source:MGI Symbol;Acc:MGI:3649729]	53111451	53120056	-	8533	ENSMUSG00000058073	Gm11189	predicted gene 11189 [Source:MGI Symbol;Acc:MGI:3650984]	53200684	53201058	+	71575
X	134842874	134843500	627	*	WTinGP_59192	-1.50708772846837	0.00217422423836979							ENSMUSG00000083236	Gm7222	predicted gene 7222 [Source:MGI Symbol;Acc:MGI:3642944]	134828140	134829045	-	13829	ENSMUSG00000081292	Gm15018	predicted gene 15018 [Source:MGI Symbol;Acc:MGI:3705385]	134905999	134906631	-	62499
1	55420285	55421016	732	*	WTinGP_53008	-1.50667321427058	0.000257171648867031	ENSMUSG00000038349	Plcl1	phospholipase C-like 1 [Source:MGI Symbol;Acc:MGI:3036262]	55405921	55754285	+	ENSMUSG00000101085	Gm8531	predicted gene 8531 [Source:MGI Symbol;Acc:MGI:3645221]	55381195	55382087	-	38198	ENSMUSG00000102145	Gm38056	predicted gene, 38056 [Source:MGI Symbol;Acc:MGI:5611284]	55440904	55445930	+	19888
10	118651163	118651643	481	*	KOinGP_21949	1.50204564132045	0.212492618346108							ENSMUSG00000112230	AC153495.1		118502035	118556525	-	94638	ENSMUSG00000112029	AC160028.1		118714481	118715726	-	62838
3	150840735	150841277	543	*	KOinGP_27968	1.50204564132045	0.212492618346108							ENSMUSG00000105190	Gm43470	predicted gene 43470 [Source:MGI Symbol;Acc:MGI:5663607]	150588739	150612176	+	228559	ENSMUSG00000092830	Mir3963	microRNA 3963 [Source:MGI Symbol;Acc:MGI:4950402]	151023792	151023862	-	182515
8	110790159	110790724	566	*	KOinGP_29247	1.50204564132045	0.212492618346108	ENSMUSG00000031750	Il34	interleukin 34 [Source:MGI Symbol;Acc:MGI:1923777]	110741829	110805924	-	ENSMUSG00000090039	Gm15894	predicted gene 15894 [Source:MGI Symbol;Acc:MGI:3801859]	110754992	110758970	+	31189	ENSMUSG00000085068	Gm15895	predicted gene 15895 [Source:MGI Symbol;Acc:MGI:3802071]	110805638	110807477	+	14914
15	91572290	91573751	1462	*	WTinGP_10987	-1.49748286456456	0.0000602707446657079	ENSMUSG00000036298	Slc2a13	solute carrier family 2 (facilitated glucose transporter), member 13 [Source:MGI Symbol;Acc:MGI:2146030]	91267696	91573261	-	ENSMUSG00000087737	Gm24647	predicted gene, 24647 [Source:MGI Symbol;Acc:MGI:5454424]	91559671	91559783	-	12507	ENSMUSG00000086160	4933438A12Rik	RIKEN cDNA 4933438A12 gene [Source:MGI Symbol;Acc:MGI:1918493]	91597583	91604676	+	23832
2	65160819	65162334	1516	*	WTinGP_24684	-1.49400208319714	0.00196432154449936	ENSMUSG00000034903	Cobll1	Cobl-like 1 [Source:MGI Symbol;Acc:MGI:2442894]	65088339	65239403	-	ENSMUSG00000026888	Grb14	growth factor receptor bound protein 14 [Source:MGI Symbol;Acc:MGI:1355324]	64912476	65024987	-	135832	ENSMUSG00000086881	Gm13594	predicted gene 13594 [Source:MGI Symbol;Acc:MGI:3702953]	65238756	65239675	+	76422
5	38905177	38905702	526	*	KOinGP_54548__WTinGP_24938	1.49346464186162	0.000123098935549927							ENSMUSG00000039315	Clnk	cytokine-dependent hematopoietic cell linker [Source:MGI Symbol;Acc:MGI:1351468]	38706462	38876812	-	28365	ENSMUSG00000106924	Gm42857	predicted gene 42857 [Source:MGI Symbol;Acc:MGI:5662994]	39002693	39003031	-	96991
13	60873736	60874394	659	*	KOinGP_13778	1.49195311491139	0.022878367071333							ENSMUSG00000050345	4930486L24Rik	RIKEN cDNA 4930486L24 gene [Source:MGI Symbol;Acc:MGI:1922258]	60842621	60864416	-	9320	ENSMUSG00000074874	Ctla2b	cytotoxic T lymphocyte-associated protein 2 beta [Source:MGI Symbol;Acc:MGI:88555]	60895351	60897447	-	20957
8	61269685	61271064	1380	*	WTinGP_24039	-1.49153754934988	0.00763698443453996	ENSMUSG00000031642	Sh3rf1	SH3 domain containing ring finger 1 [Source:MGI Symbol;Acc:MGI:1913066]	61223872	61396071	+	ENSMUSG00000086681	Gm16178	predicted gene 16178 [Source:MGI Symbol;Acc:MGI:3801783]	61117605	61194648	-	75037	ENSMUSG00000099419	1700001D01Rik	RIKEN cDNA 1700001D01 gene [Source:MGI Symbol;Acc:MGI:1916529]	61281522	61288872	-	10458
7	128626578	128627649	1072	*	WTinGP_11363	-1.49072139016996	0.0000133383177479256	ENSMUSG00000042105	Inpp5f	inositol polyphosphate-5-phosphatase F [Source:MGI Symbol;Acc:MGI:2141867]	128611328	128696425	+	ENSMUSG00000096557	Gm7258	predicted gene 7258 [Source:MGI Symbol;Acc:MGI:3644893]	128595979	128596278	-	30300	ENSMUSG00000107062	Gm43580	predicted gene 43580 [Source:MGI Symbol;Acc:MGI:5663717]	128688535	128688818	+	60886
14	69696985	69697470	486	*	KOinGP_22467	1.49022354261729	0.151069671507177	ENSMUSG00000034194	R3hcc1	R3H domain and coiled-coil containing 1 [Source:MGI Symbol;Acc:MGI:1919093]	69697307	69707584	-	ENSMUSG00000034205	Loxl2	lysyl oxidase-like 2 [Source:MGI Symbol;Acc:MGI:2137913]	69609068	69695834	+	1151	ENSMUSG00000034190	Chmp7	charged multivesicular body protein 7 [Source:MGI Symbol;Acc:MGI:1913922]	69716979	69732570	-	19509
4	33296174	33296581	408	*	KOinGP_24078	1.49022354261729	0.151069671507177							ENSMUSG00000040128	Pnrc1	proline-rich nuclear receptor coactivator 1 [Source:MGI Symbol;Acc:MGI:1917838]	33245423	33290163	-	6011	ENSMUSG00000086127	Gm11934	predicted gene 11934 [Source:MGI Symbol;Acc:MGI:3649212]	33303569	33310137	-	6988
2	143891610	143892143	534	*	KOinGP_24335	1.49022354261729	0.151069671507177							ENSMUSG00000080711	Gm11686	predicted gene 11686 [Source:MGI Symbol;Acc:MGI:3652311]	143881177	143881509	+	10101	ENSMUSG00000015932	Dstn	destrin [Source:MGI Symbol;Acc:MGI:1929270]	143915320	143943324	+	23177
1	93289727	93290655	929	*	WTinGP_18599	-1.48984830497303	0.0207294693902855	ENSMUSG00000047793	Sned1	sushi, nidogen and EGF-like domains 1 [Source:MGI Symbol;Acc:MGI:3045960]	93235841	93301065	+	ENSMUSG00000098997	Mir6901	microRNA 6901 [Source:MGI Symbol;Acc:MGI:5531114]	93274549	93274610	+	15117	ENSMUSG00000026273	Mterf4	mitochondrial transcription termination factor 4 [Source:MGI Symbol;Acc:MGI:1918355]	93299211	93305915	-	8556
3	84570449	84571489	1041	*	WTinGP_29549	-1.4876825222547	0.0337266820824298	ENSMUSG00000102805	Gm37240	predicted gene, 37240 [Source:MGI Symbol;Acc:MGI:5610468]	84496426	85887518	-	ENSMUSG00000103741	Gm38241	predicted gene, 38241 [Source:MGI Symbol;Acc:MGI:5611469]	84556890	84557787	-	12662	ENSMUSG00000047819	Tigd4	tigger transposable element derived 4 [Source:MGI Symbol;Acc:MGI:2685264]	84593574	84597032	+	22085
11	119152073	119152510	438	*	KOinGP_55815__WTinGP_27316	1.48626862912271	0.00000416370440079259	ENSMUSG00000097294	Gm26888	predicted gene, 26888 [Source:MGI Symbol;Acc:MGI:5477382]	119151651	119156994	+	ENSMUSG00000086547	Gm11755	predicted gene 11755 [Source:MGI Symbol;Acc:MGI:3651696]	119123011	119138421	-	13652	ENSMUSG00000098704	Mir6934	microRNA 6934 [Source:MGI Symbol;Acc:MGI:5530905]	119154076	119154137	-	1566
10	63646217	63647280	1064	*	KOinGP_26566	1.48579280703379	0.0156656313497616	ENSMUSG00000060843	Ctnna3	catenin (cadherin associated protein), alpha 3 [Source:MGI Symbol;Acc:MGI:2661445]	63430098	65003667	+	ENSMUSG00000048185	Gm7075	predicted gene 7075 [Source:MGI Symbol;Acc:MGI:3646561]	63421365	63421789	-	224428	ENSMUSG00000062561	Gm10118	predicted gene 10118 [Source:MGI Symbol;Acc:MGI:3642340]	63924866	63927434	-	277586
7	139985263	139985891	629	*	KOinGP_12495__WTinGP_26991	1.48489871771541	0.0000482813815280836	ENSMUSG00000025473	Adam8	a disintegrin and metallopeptidase domain 8 [Source:MGI Symbol;Acc:MGI:107825]	139978932	139992562	-	ENSMUSG00000086742	Gm16201	predicted gene 16201 [Source:MGI Symbol;Acc:MGI:3802153]	139950396	139978977	+	6286	ENSMUSG00000099092	Mir7062	microRNA 7062 [Source:MGI Symbol;Acc:MGI:5530721]	139986809	139986874	-	918
10	117530690	117531171	482	*	KOinGP_29358__WTinGP_12571	-1.48379206807655	0.00105576762332209							ENSMUSG00000112344	AC123694.1		117446015	117447493	-	83197	ENSMUSG00000112399	AC132139.2		117559099	117560423	+	27928
17	72982680	72983093	414	*	KOinGP_22752	1.48312443291206	0.522005515801945							ENSMUSG00000024063	Lbh	limb-bud and heart [Source:MGI Symbol;Acc:MGI:1925139]	72918305	72941942	+	40738	ENSMUSG00000095729	Gm23649	predicted gene, 23649 [Source:MGI Symbol;Acc:MGI:5453426]	72987798	72987904	+	4705
2	172462908	172463123	216	*	KOinGP_25031	1.48312443291205	0.626183253183807	ENSMUSG00000027502	Rtfdc1	replication termination factor 2 domain containing 1 [Source:MGI Symbol;Acc:MGI:1913654]	172440556	172469908	+	ENSMUSG00000074569	Gcnt7	glucosaminyl (N-acetyl) transferase family member 7 [Source:MGI Symbol;Acc:MGI:3606143]	172450313	172458596	-	4312	ENSMUSG00000027505	Fam209	family with sequence similarity 209 [Source:MGI Symbol;Acc:MGI:1923676]	172472520	172474331	+	9397
8	53274849	53275293	445	*	KOinGP_25859	1.48312443291205	0.522005515801945							ENSMUSG00000088678	Gm23666	predicted gene, 23666 [Source:MGI Symbol;Acc:MGI:5453443]	53006408	53006523	+	268326	ENSMUSG00000110362	Gm45554	predicted gene 45554 [Source:MGI Symbol;Acc:MGI:5791390]	53436100	53480650	+	160807
X	50504306	50504500	195	*	KOinGP_26997	1.48312443291205	0.626183253183807							ENSMUSG00000048173	Olfr1324	olfactory receptor 1324 [Source:MGI Symbol;Acc:MGI:3031158]	50420998	50428498	-	75808	ENSMUSG00000083112	Gm14620	predicted gene 14620 [Source:MGI Symbol;Acc:MGI:3705421]	50542402	50542784	-	37902
2	108321503	108321908	406	*	KOinGP_28553	1.48312443291205	0.522005515801945							ENSMUSG00000086758	Gm13912	predicted gene 13912 [Source:MGI Symbol;Acc:MGI:3650993]	108183716	108291319	-	30184	ENSMUSG00000083590	Gm13916	predicted gene 13916 [Source:MGI Symbol;Acc:MGI:3651612]	108446457	108447084	-	124549
10	61488917	61489270	354	*	KOinGP_26431	1.483124432912	0.522005515801945	ENSMUSG00000037151	Lrrc20	leucine rich repeat containing 20 [Source:MGI Symbol;Acc:MGI:2387182]	61475801	61582791	+	ENSMUSG00000043126	D830039M14Rik	RIKEN cDNA D830039M14 gene [Source:MGI Symbol;Acc:MGI:2445111]	61473576	61476937	-	11980	ENSMUSG00000112080	AC165164.2		61494917	61496290	-	5647
7	25860334	25860805	472	*	KOinGP_16732	1.48089381027661	0.137074253778694	ENSMUSG00000108415	Gm30146	predicted gene, 30146 [Source:MGI Symbol;Acc:MGI:5589305]	25860140	25869883	+	ENSMUSG00000090467	Gm4613	predicted gene 4613 [Source:MGI Symbol;Acc:MGI:3782796]	25828602	25828877	-	31457	ENSMUSG00000092999	Gm23921	predicted gene, 23921 [Source:MGI Symbol;Acc:MGI:5453698]	25868945	25869051	+	8140
9	115203075	115203665	591	*	KOinGP_20051	1.48089381027661	0.137074253778694	ENSMUSG00000097967	Gm27002	predicted gene, 27002 [Source:MGI Symbol;Acc:MGI:5504117]	115200398	115203875	+	ENSMUSG00000098191	Gm26962	predicted gene, 26962 [Source:MGI Symbol;Acc:MGI:5504077]	115195453	115196898	-	6177	ENSMUSG00000032437	Stt3b	STT3, subunit of the oligosaccharyltransferase complex, homolog B (S. cerevisiae) [Source:MGI Symbol;Acc:MGI:1915542]	115242581	115310421	-	38916
12	108563179	108563706	528	*	KOinGP_22810	1.48089381027661	0.137074253778694	ENSMUSG00000021262	Evl	Ena-vasodilator stimulated phosphoprotein [Source:MGI Symbol;Acc:MGI:1194884]	108554720	108688516	+	ENSMUSG00000097788	Gm16596	predicted gene, 16596 [Source:MGI Symbol;Acc:MGI:4439520]	108537243	108555618	-	7561	ENSMUSG00000065436	Mir342	microRNA 342 [Source:MGI Symbol;Acc:MGI:3619358]	108658620	108658718	+	94914
9	72036874	72037667	794	*	KOinGP_28862	1.48089381027661	0.137074253778694	ENSMUSG00000032228	Tcf12	transcription factor 12 [Source:MGI Symbol;Acc:MGI:101877]	71842688	72111871	-	ENSMUSG00000077821	Gm27450	predicted gene, 27450 [Source:MGI Symbol;Acc:MGI:5530832]	72033198	72033287	+	3587	ENSMUSG00000102874	Gm37137	predicted gene, 37137 [Source:MGI Symbol;Acc:MGI:5610365]	72040552	72043235	-	2885
16	25587428	25588403	976	*	WTinGP_16553	-1.47972901497324	0.00406727925196865							ENSMUSG00000048399	Tprg	transformation related protein 63 regulated [Source:MGI Symbol;Acc:MGI:1918588]	25286817	25422344	+	165084	ENSMUSG00000022510	Trp63	transformation related protein 63 [Source:MGI Symbol;Acc:MGI:1330810]	25683763	25892102	+	95360
3	84304260	84306256	1997	*	WTinGP_22150	-1.47766659431981	0.000135113110187955	ENSMUSG00000027993	Trim2	tripartite motif-containing 2 [Source:MGI Symbol;Acc:MGI:1933163]	84160439	84306877	-	ENSMUSG00000104043	Gm6525	predicted pseudogene 6525 [Source:MGI Symbol;Acc:MGI:3648757]	84174104	84175132	+	129128	ENSMUSG00000104004	4930565D16Rik	RIKEN cDNA 4930565D16 gene [Source:MGI Symbol;Acc:MGI:1922559]	84349376	84379921	-	43120
4	39624434	39625246	813	*	WTinGP_31385	-1.47483012220561	0.184119836271128							ENSMUSG00000028287	1700009N14Rik	RIKEN cDNA 1700009N14 gene [Source:MGI Symbol;Acc:MGI:1922721]	39450295	39451776	+	172658	ENSMUSG00000082302	Gm12385	predicted gene 12385 [Source:MGI Symbol;Acc:MGI:3651224]	39767618	39768412	+	142372
10	4900302	4900925	624	*	WTinGP_31947	-1.47483012220561	0.266115276986246	ENSMUSG00000019768	Esr1	estrogen receptor 1 (alpha) [Source:MGI Symbol;Acc:MGI:1352467]	4611593	5005614	+	ENSMUSG00000112330	AC158617.1		4569633	4570223	-	330079	ENSMUSG00000096054	Syne1	spectrin repeat containing, nuclear envelope 1 [Source:MGI Symbol;Acc:MGI:1927152]	5020917	5551482	-	119992
1	40535861	40536294	434	*	WTinGP_24000	-1.4748301222056	0.184119836271128	ENSMUSG00000026068	Il18rap	interleukin 18 receptor accessory protein [Source:MGI Symbol;Acc:MGI:1338888]	40515362	40551705	+	ENSMUSG00000026070	Il18r1	interleukin 18 receptor 1 [Source:MGI Symbol;Acc:MGI:105383]	40465552	40500854	+	35007	ENSMUSG00000104441	Gm35801	predicted gene, 35801 [Source:MGI Symbol;Acc:MGI:5594960]	40572188	40580662	-	35894
12	81962819	81963540	722	*	KOinGP_47868__WTinGP_20747	1.47369778104237	0.00000570770439855216	ENSMUSG00000021140	Pcnx	pecanex homolog (Drosophila) [Source:MGI Symbol;Acc:MGI:1891924]	81860023	82000924	+	ENSMUSG00000113950	AC124595.2		81827799	81853031	+	109788	ENSMUSG00000113622	AC124484.1		82000268	82000919	+	36728
9	22313264	22313721	458	*	KOinGP_15738	1.47334328634338	0.0960758009901338							ENSMUSG00000066829	Zfp810	zinc finger protein 810 [Source:MGI Symbol;Acc:MGI:2384563]	22276748	22307648	-	5616	ENSMUSG00000094627	Gm10182	predicted pseudogene 10182 [Source:MGI Symbol;Acc:MGI:3704327]	22321105	22321377	-	7384
11	57617448	57618028	581	*	KOinGP_22376	1.47334328634338	0.0960758009901338							ENSMUSG00000086028	Gm12243	predicted gene 12243 [Source:MGI Symbol;Acc:MGI:3649716]	57572512	57574595	+	42853	ENSMUSG00000085719	4933424L21Rik	RIKEN cDNA 4933424L21 gene [Source:MGI Symbol;Acc:MGI:1926012]	57623698	57649494	-	5670
4	40881765	40882607	843	*	KOinGP_13067	1.47150035329621	0.00622588095860646							ENSMUSG00000028413	B4galt1	UDP-Gal:betaGlcNAc beta 1,4- galactosyltransferase, polypeptide 1 [Source:MGI Symbol;Acc:MGI:95705]	40804602	40854005	-	27760	ENSMUSG00000081309	Gm12397	predicted gene 12397 [Source:MGI Symbol;Acc:MGI:3649202]	40912741	40913355	-	30134
7	74486008	74487082	1075	*	WTinGP_17474	-1.47077607125834	0.00159238574008018	ENSMUSG00000025790	Slco3a1	solute carrier organic anion transporter family, member 3a1 [Source:MGI Symbol;Acc:MGI:1351867]	74275419	74554780	-	ENSMUSG00000085161	Gm7580	predicted gene 7580 [Source:MGI Symbol;Acc:MGI:3646746]	74392698	74411233	+	74775	ENSMUSG00000108570	Gm7726	predicted gene 7726 [Source:MGI Symbol;Acc:MGI:3647356]	74699856	74700086	+	212774
17	52591470	52592518	1049	*	WTinGP_21441	-1.46959239648761	0.0306191717587438							ENSMUSG00000100150	Gm19585	predicted gene, 19585 [Source:MGI Symbol;Acc:MGI:5011770]	52149289	52163048	+	428422	ENSMUSG00000098552	Gm27217	predicted gene 27217 [Source:MGI Symbol;Acc:MGI:5521060]	52592981	52602660	-	463
10	119295655	119296241	587	*	KOinGP_22008__WTinGP_54294	-1.46912413206221	0.000123365468123661							ENSMUSG00000020114	Cand1	cullin associated and neddylation disassociated 1 [Source:MGI Symbol;Acc:MGI:1261820]	119199255	119240055	-	55600	ENSMUSG00000112155	AC164662.1		119320234	119331862	+	23993
13	37290368	37291463	1096	*	WTinGP_10692	-1.46912413206221	0.000123365468123661							ENSMUSG00000039109	F13a1	coagulation factor XIII, A1 subunit [Source:MGI Symbol;Acc:MGI:1921395]	36867178	37050244	-	240124	ENSMUSG00000021423	Ly86	lymphocyte antigen 86 [Source:MGI Symbol;Acc:MGI:1321404]	37345345	37419036	+	53882
10	63613722	63614549	828	*	KOinGP_12700	1.46775797516091	0.00674462557587906	ENSMUSG00000060843	Ctnna3	catenin (cadherin associated protein), alpha 3 [Source:MGI Symbol;Acc:MGI:2661445]	63430098	65003667	+	ENSMUSG00000048185	Gm7075	predicted gene 7075 [Source:MGI Symbol;Acc:MGI:3646561]	63421365	63421789	-	191933	ENSMUSG00000062561	Gm10118	predicted gene 10118 [Source:MGI Symbol;Acc:MGI:3642340]	63924866	63927434	-	310317
14	72770919	72771431	513	*	KOinGP_17275	1.46710724524924	0.0655429091238987							ENSMUSG00000033487	Fndc3a	fibronectin type III domain containing 3A [Source:MGI Symbol;Acc:MGI:1196463]	72537946	72710003	-	60916	ENSMUSG00000033470	Cysltr2	cysteinyl leukotriene receptor 2 [Source:MGI Symbol;Acc:MGI:1917336]	73029128	73049114	-	257697
17	8241765	8242744	980	*	WTinGP_25519	-1.4666252803199	0.000352524315286874	ENSMUSG00000040899	Ccr6	chemokine (C-C motif) receptor 6 [Source:MGI Symbol;Acc:MGI:1333797]	8236043	8257127	+	ENSMUSG00000069135	Fgfr1op	Fgfr1 oncogene partner [Source:MGI Symbol;Acc:MGI:1922546]	8165501	8196804	+	44961	ENSMUSG00000023861	Mpc1	mitochondrial pyruvate carrier 1 [Source:MGI Symbol;Acc:MGI:1915240]	8282904	8297661	+	40160
19	5745965	5746549	585	*	KOinGP_8884	1.46557322549185	0.000232141424625312	ENSMUSG00000024940	Ltbp3	latent transforming growth factor beta binding protein 3 [Source:MGI Symbol;Acc:MGI:1101355]	5740904	5758532	+	ENSMUSG00000079478	Sssca1	Sjogren syndrome/scleroderma autoantigen 1 [Source:MGI Symbol;Acc:MGI:1913482]	5728088	5731732	-	14233	ENSMUSG00000024941	Scyl1	SCY1-like 1 (S. cerevisiae) [Source:MGI Symbol;Acc:MGI:1931787]	5758427	5771401	-	11878
2	38863965	38864465	501	*	WTinGP_30262	-1.46499918101627	0.398401203479461	ENSMUSG00000107468	5730507A11Rik	RIKEN cDNA 5730507A11 gene [Source:MGI Symbol;Acc:MGI:1917874]	38862163	38865533	+	ENSMUSG00000107884	Gm44144	predicted gene, 44144 [Source:MGI Symbol;Acc:MGI:5690536]	38852978	38854937	-	9028	ENSMUSG00000046618	Olfml2a	olfactomedin-like 2A [Source:MGI Symbol;Acc:MGI:2444741]	38931978	38963753	+	67513
10	96453438	96453853	416	*	WTinGP_28518	-1.46499918101606	0.398401203479461							ENSMUSG00000094249	Gm20091	predicted gene, 20091 [Source:MGI Symbol;Acc:MGI:5012276]	96408850	96409038	-	44400	ENSMUSG00000097939	Gm8601	predicted gene 8601 [Source:MGI Symbol;Acc:MGI:3643183]	96476479	96477387	+	22626
12	89506032	89506512	481	*	WTinGP_29760	-1.46499918101574	0.398401203479461	ENSMUSG00000066392	Nrxn3	neurexin III [Source:MGI Symbol;Acc:MGI:1096389]	88722876	90334935	+	ENSMUSG00000080680	Gm23989	predicted gene, 23989 [Source:MGI Symbol;Acc:MGI:5453766]	89431336	89431401	+	74631	ENSMUSG00000114153	AC115744.1		89655723	89658101	+	149211
11	106451158	106451417	260	*	KOinGP_25965	1.46430154750515	0.480106635305851	ENSMUSG00000020715	Ern1	endoplasmic reticulum (ER) to nucleus signalling 1 [Source:MGI Symbol;Acc:MGI:1930134]	106394650	106487852	-	ENSMUSG00000001029	Icam2	intercellular adhesion molecule 2 [Source:MGI Symbol;Acc:MGI:96394]	106377656	106388075	-	63083	ENSMUSG00000065126	Snord104	small nucleolar RNA, C/D box 104 [Source:MGI Symbol;Acc:MGI:3819515]	106500993	106501062	+	49576
5	33542094	33542742	649	*	KOinGP_22619	1.46430154750514	0.480106635305851							ENSMUSG00000107248	Gm43851	predicted gene 43851 [Source:MGI Symbol;Acc:MGI:5663988]	33436625	33437464	-	104630	ENSMUSG00000037339	Fam53a	family with sequence similarity 53, member A [Source:MGI Symbol;Acc:MGI:1919225]	33600347	33629635	-	57605
2	14875960	14876437	478	*	KOinGP_26364	1.46430154750514	0.480106635305851	ENSMUSG00000057914	Cacnb2	calcium channel, voltage-dependent, beta 2 subunit [Source:MGI Symbol;Acc:MGI:894644]	14603088	14987908	+	ENSMUSG00000085281	Gm13316	predicted gene 13316 [Source:MGI Symbol;Acc:MGI:3651097]	14811848	14812538	-	63422	ENSMUSG00000102673	Gm37437	predicted gene, 37437 [Source:MGI Symbol;Acc:MGI:5610665]	14944908	14946844	+	68471
2	126394548	126395024	477	*	KOinGP_25396	1.46430154750508	0.480106635305851	ENSMUSG00000060131	Atp8b4	ATPase, class I, type 8B, member 4 [Source:MGI Symbol;Acc:MGI:1859664]	126320973	126500674	-	ENSMUSG00000089480	Gm24739	predicted gene, 24739 [Source:MGI Symbol;Acc:MGI:5454516]	126269072	126269363	-	125185	ENSMUSG00000097458	Gm26697	predicted gene, 26697 [Source:MGI Symbol;Acc:MGI:5477191]	126521202	126553662	-	126178
9	32730507	32731308	802	*	KOinGP_21537__WTinGP_50522	-1.46417259086744	0.0000000000000000359624546954488	ENSMUSG00000032035	Ets1	E26 avian leukemia oncogene 1, 5' domain [Source:MGI Symbol;Acc:MGI:95455]	32636221	32757820	+	ENSMUSG00000098843	Gm27240	predicted gene 27240 [Source:MGI Symbol;Acc:MGI:5521083]	32709652	32711171	-	19336	ENSMUSG00000099148	Gm3331	predicted gene 3331 [Source:MGI Symbol;Acc:MGI:3781509]	32813734	32834104	+	82426
18	68052564	68053228	665	*	WTinGP_24756	-1.46414654944661	0.0500922182675185	ENSMUSG00000024544	Ldlrad4	low density lipoprotein receptor class A domain containing 4 [Source:MGI Symbol;Acc:MGI:1277150]	67933257	68255549	+	ENSMUSG00000024542	Cep192	centrosomal protein 192 [Source:MGI Symbol;Acc:MGI:1918049]	67800107	67885168	+	167396	ENSMUSG00000038121	Fam210a	family with sequence similarity 210, member A [Source:MGI Symbol;Acc:MGI:1914000]	68260187	68300333	-	206959
2	135890514	135891641	1128	*	WTinGP_19207	-1.46388282826845	0.00990753315833337	ENSMUSG00000039943	Plcb4	phospholipase C, beta 4 [Source:MGI Symbol;Acc:MGI:107464]	135659011	136014593	+	ENSMUSG00000086928	Gm14210	predicted gene 14210 [Source:MGI Symbol;Acc:MGI:3651323]	135811945	135812927	-	77587	ENSMUSG00000064444	Gm26227	predicted gene, 26227 [Source:MGI Symbol;Acc:MGI:5456004]	136026151	136026251	-	134510
3	37483508	37484371	864	*	WTinGP_11985	-1.46375450063162	0.000486915261783197	ENSMUSG00000027722	Spata5	spermatogenesis associated 5 [Source:MGI Symbol;Acc:MGI:1927170]	37419896	37579096	+	ENSMUSG00000050174	Nudt6	nudix (nucleoside diphosphate linked moiety X)-type motif 6 [Source:MGI Symbol;Acc:MGI:2387618]	37404910	37420211	-	63297	ENSMUSG00000106166	Gm43484	predicted gene 43484 [Source:MGI Symbol;Acc:MGI:5663621]	37488827	37494792	+	4456
4	132992713	132993434	722	*	KOinGP_26435	1.46186986736989	0.045129876193787	ENSMUSG00000028874	Fgr	FGR proto-oncogene, Src family tyrosine kinase [Source:MGI Symbol;Acc:MGI:95527]	132974095	133001910	+	ENSMUSG00000087911	Gm24913	predicted gene, 24913 [Source:MGI Symbol;Acc:MGI:5454690]	132931211	132931317	-	61396	ENSMUSG00000037692	Ahdc1	AT hook, DNA binding motif, containing 1 [Source:MGI Symbol;Acc:MGI:2444218]	133011260	133078110	+	17826
1	88066170	88066670	501	*	KOinGP_22485__WTinGP_4361	-1.46042207301347	0.00142496581026164	ENSMUSG00000092220	Gm20528	predicted gene 20528 [Source:MGI Symbol;Acc:MGI:5141993]	88055393	88218584	-	ENSMUSG00000083478	Gm15375	predicted gene 15375 [Source:MGI Symbol;Acc:MGI:3705815]	88025211	88026059	+	40111	ENSMUSG00000090175	Ugt1a9	UDP glucuronosyltransferase 1 family, polypeptide A9 [Source:MGI Symbol;Acc:MGI:3576092]	88070800	88218997	+	4130
2	163130745	163131447	703	*	WTinGP_54625	-1.45909391404896	0.0000360065896005081	ENSMUSG00000086152	Gm11454	predicted gene 11454 [Source:MGI Symbol;Acc:MGI:3650530]	163122606	163143959	+	ENSMUSG00000096635	Gm22174	predicted gene, 22174 [Source:MGI Symbol;Acc:MGI:5451951]	163092899	163093023	+	37722	ENSMUSG00000086036	Gm14254	predicted gene 14254 [Source:MGI Symbol;Acc:MGI:3650986]	163152895	163156106	-	21448
9	67813516	67814351	836	*	WTinGP_46345	-1.45841229679866	0.000000632594350123295							ENSMUSG00000091956	C2cd4b	C2 calcium-dependent domain containing 4B [Source:MGI Symbol;Acc:MGI:1922947]	67759437	67760930	+	52586	ENSMUSG00000047990	C2cd4a	C2 calcium-dependent domain containing 4A [Source:MGI Symbol;Acc:MGI:3645763]	67830489	67832330	-	16138
13	9289608	9290444	837	*	WTinGP_22266	-1.45673417214024	0.106760927987472	ENSMUSG00000048264	Dip2c	disco interacting protein 2 homolog C [Source:MGI Symbol;Acc:MGI:1920179]	9276528	9668928	+	ENSMUSG00000113455	AC131743.2		9268684	9274143	+	15465	ENSMUSG00000113922	AC131743.5		9321427	9322979	+	30983
8	99340663	99341514	852	*	WTinGP_32061	-1.45673417214024	0.106760927987472	ENSMUSG00000036510	Cdh8	cadherin 8 [Source:MGI Symbol;Acc:MGI:107434]	99024471	99416471	-	ENSMUSG00000086842	Gm15681	predicted gene 15681 [Source:MGI Symbol;Acc:MGI:3783123]	99145386	99148089	-	192574	ENSMUSG00000090116	Gm15680	predicted gene 15680 [Source:MGI Symbol;Acc:MGI:3783122]	99397213	99506770	-	55699
14	76165084	76165694	611	*	WTinGP_21325	-1.45673417214022	0.106760927987472							ENSMUSG00000022009	Nufip1	nuclear fragile X mental retardation protein interacting protein 1 [Source:MGI Symbol;Acc:MGI:1351474]	76110891	76137379	+	27705	ENSMUSG00000095427	Rps2-ps6	ribosomal protein S2, pseudogene 6 [Source:MGI Symbol;Acc:MGI:3644876]	76236688	76237353	-	70994
7	136255360	136256116	757	*	KOinGP_56621__WTinGP_21354	1.45656505963481	0.00000221888198699134							ENSMUSG00000110396	Gm36737	predicted gene, 36737 [Source:MGI Symbol;Acc:MGI:5595896]	136167086	136173296	-	82064	ENSMUSG00000110027	C030029H02Rik	RIKEN cDNA C030029H02 gene [Source:MGI Symbol;Acc:MGI:1924633]	136268324	136318513	+	12208
X	95160896	95161351	456	*	WTinGP_26626	-1.45470827937518	0.000538324735367925	ENSMUSG00000025656	Arhgef9	CDC42 guanine nucleotide exchange factor (GEF) 9 [Source:MGI Symbol;Acc:MGI:2442233]	95048935	95196856	-	ENSMUSG00000071722	Spin4	spindlin family, member 4 [Source:MGI Symbol;Acc:MGI:2444925]	95022510	95026682	-	134214	ENSMUSG00000083789	Gm6092	predicted gene 6092 [Source:MGI Symbol;Acc:MGI:3643525]	95209773	95211801	-	48422
15	76281216	76281833	618	*	KOinGP_56232	1.45379286498703	0.0011390235445583	ENSMUSG00000049653	Spatc1	spermatogenesis and centriole associated 1 [Source:MGI Symbol;Acc:MGI:1921531]	76268089	76292572	+	ENSMUSG00000092920	Mirt2	myocardial infraction associated transcript 2 [Source:MGI Symbol;Acc:MGI:3642813]	76267135	76267419	-	13797	ENSMUSG00000093169	Mir3079	microRNA 3079 [Source:MGI Symbol;Acc:MGI:4834252]	76290879	76290968	-	9046
2	9985599	9986601	1003	*	WTinGP_22344	-1.45353768811533	0.0274413734622584	ENSMUSG00000025782	Taf3	TATA-box binding protein associated factor 3 [Source:MGI Symbol;Acc:MGI:2388097]	9914552	10048596	-	ENSMUSG00000075534	Gm13262	predicted gene 13262 [Source:MGI Symbol;Acc:MGI:3703165]	9906178	9914678	+	70921	ENSMUSG00000103570	C630004M23Rik	RIKEN cDNA C630004M23 gene [Source:MGI Symbol;Acc:MGI:3642399]	10047838	10049519	+	61237
4	63639679	63640255	577	*	WTinGP_27804	-1.45353768811533	0.0274413734622584							ENSMUSG00000086817	Gm11482	predicted gene 11482 [Source:MGI Symbol;Acc:MGI:3652238]	63634421	63639440	+	239	ENSMUSG00000099294	Gm11214	predicted gene 11214 [Source:MGI Symbol;Acc:MGI:3651045]	63662359	63663379	-	22104
15	100583638	100583792	155	*	WTinGP_4972	1.45254705176777	0.355130501868492	ENSMUSG00000009739	Pou6f1	POU domain, class 6, transcription factor 1 [Source:MGI Symbol;Acc:MGI:102935]	100575318	100599984	-	ENSMUSG00000009733	Tfcp2	transcription factor CP2 [Source:MGI Symbol;Acc:MGI:98509]	100502799	100552008	-	31630	ENSMUSG00000093511	Gm20680	predicted gene 20680 [Source:MGI Symbol;Acc:MGI:5313127]	100586096	100592037	+	2304
5	89198159	89199019	861	*	WTinGP_16013	-1.45184143600867	0.00406727925196865	ENSMUSG00000060961	Slc4a4	solute carrier family 4 (anion exchanger), member 4 [Source:MGI Symbol;Acc:MGI:1927555]	88886818	89239653	+	ENSMUSG00000082389	Mkrn1-ps1	makorin, ring finger protein 1, pseudogene 1 [Source:MGI Symbol;Acc:MGI:2663191]	88838010	88839399	-	358760	ENSMUSG00000035540	Gc	group specific component [Source:MGI Symbol;Acc:MGI:95669]	89417522	89457898	-	218503
1	38557530	38558086	557	*	WTinGP_59499	-1.45184143600867	0.00406727925196865	ENSMUSG00000037138	Aff3	AF4/FMR2 family, member 3 [Source:MGI Symbol;Acc:MGI:106927]	38177326	38664955	-	ENSMUSG00000102984	Gm34727	predicted gene, 34727 [Source:MGI Symbol;Acc:MGI:5593886]	38487519	38488047	+	69483	ENSMUSG00000102541	Gm38135	predicted gene, 38135 [Source:MGI Symbol;Acc:MGI:5611363]	38722620	38723121	+	164534
6	7982834	7984690	1857	*	WTinGP_25336	-1.4500743881959	0.000284050515722954	ENSMUSG00000096403	Gm9825	predicted gene 9825 [Source:MGI Symbol;Acc:MGI:3708729]	7982541	7983383	-	ENSMUSG00000084418	Gm22276	predicted gene, 22276 [Source:MGI Symbol;Acc:MGI:5452053]	7879563	7879691	+	103143	ENSMUSG00000068794	Col28a1	collagen, type XXVIII, alpha 1 [Source:MGI Symbol;Acc:MGI:2685312]	7997808	8192617	-	13118
8	106574272	106574777	506	*	KOinGP_13158	1.44727271143579	0.0124938129227183							ENSMUSG00000060019	Gm10073	predicted pseudogene 10073 [Source:MGI Symbol;Acc:MGI:3641908]	106572966	106573461	-	811	ENSMUSG00000099139	1110028F18Rik	RIKEN cDNA 1110028F18 gene [Source:MGI Symbol;Acc:MGI:1915942]	106587143	106594820	+	12366
1	171994982	171996032	1051	*	WTinGP_11583	-1.44622891959766	0.000396739911506672							ENSMUSG00000015314	Slamf6	SLAM family member 6 [Source:MGI Symbol;Acc:MGI:1353620]	171917515	171953170	+	41812	ENSMUSG00000026556	Vangl2	vang-like 2 (van gogh, Drosophila) [Source:MGI Symbol;Acc:MGI:2135272]	172000960	172028444	-	4928
13	36901015	36902049	1035	*	WTinGP_13486	-1.44618714493735	0.00924194999783955	ENSMUSG00000039109	F13a1	coagulation factor XIII, A1 subunit [Source:MGI Symbol;Acc:MGI:1921395]	36867178	37050244	-	ENSMUSG00000039114	Nrn1	neuritin 1 [Source:MGI Symbol;Acc:MGI:1915654]	36725625	36734477	-	166538	ENSMUSG00000021423	Ly86	lymphocyte antigen 86 [Source:MGI Symbol;Acc:MGI:1321404]	37345345	37419036	+	443296
3	78889694	78890762	1069	*	WTinGP_17640	-1.44618714493735	0.00924194999783955							ENSMUSG00000102438	Gm17953	predicted gene, 17953 [Source:MGI Symbol;Acc:MGI:5010138]	78864897	78865563	-	24131	ENSMUSG00000091361	Gm5277	predicted gene 5277 [Source:MGI Symbol;Acc:MGI:3646590]	78891867	78892422	-	1105
9	78616818	78617574	757	*	WTinGP_20203	-1.44614429412798	0.045129876193787	ENSMUSG00000046186	Cd109	CD109 antigen [Source:MGI Symbol;Acc:MGI:2445221]	78615546	78716253	+	ENSMUSG00000049624	Slc17a5	solute carrier family 17 (anion/sugar transporter), member 5 [Source:MGI Symbol;Acc:MGI:1924105]	78536488	78588041	-	28777	ENSMUSG00000091147	4921509A06Rik	RIKEN cDNA 4921509A06 gene [Source:MGI Symbol;Acc:MGI:1918133]	78629374	78630128	-	11800
5	79431089	79431727	639	*	WTinGP_24702	-1.44605519332896	0.167176919694108							ENSMUSG00000077178	Gm25756	predicted gene, 25756 [Source:MGI Symbol;Acc:MGI:5455533]	78779859	78779994	+	651095	ENSMUSG00000107308	Gm43234	predicted gene 43234 [Source:MGI Symbol;Acc:MGI:5663371]	79440197	79440214	+	8470
4	140832785	140833289	505	*	WTinGP_24860	-1.44605519332896	0.167176919694108	ENSMUSG00000025329	Padi1	peptidyl arginine deiminase, type I [Source:MGI Symbol;Acc:MGI:1338893]	140812983	140845778	-	ENSMUSG00000085918	Gm13032	predicted gene 13032 [Source:MGI Symbol;Acc:MGI:3702685]	140810993	140817511	+	15274	ENSMUSG00000087045	4930515B02Rik	RIKEN cDNA 4930515B02 gene [Source:MGI Symbol;Acc:MGI:1922378]	140872693	140878055	+	39404
8	34938437	34939288	852	*	WTinGP_27939	-1.44605519332896	0.167176919694108	ENSMUSG00000031529	Tnks	tankyrase, TRF1-interacting ankyrin-related ADP-ribose polymerase [Source:MGI Symbol;Acc:MGI:1341087]	34826460	34965690	-	ENSMUSG00000031530	Dusp4	dual specificity phosphatase 4 [Source:MGI Symbol;Acc:MGI:2442191]	34807297	34819894	+	118543	ENSMUSG00000054247	Gm9939	predicted gene 9939 [Source:MGI Symbol;Acc:MGI:3708775]	34965052	34967727	+	25764
11	83045590	83045781	192	*	WTinGP_26937	-1.44575718297836	0.577007321302155							ENSMUSG00000072621	Slfn10-ps	schlafen 10, pseudogene [Source:MGI Symbol;Acc:MGI:3512288]	83028130	83040042	-	5548	ENSMUSG00000072620	Slfn2	schlafen 2 [Source:MGI Symbol;Acc:MGI:1313258]	83065112	83070678	+	19331
8	50702916	50703168	253	*	WTinGP_27908	-1.44575718297836	0.577007321302155							ENSMUSG00000087769	Gm23986	predicted gene, 23986 [Source:MGI Symbol;Acc:MGI:5453763]	50563241	50563303	+	139613	ENSMUSG00000110246	C130073E24Rik	RIKEN cDNA C130073E24 gene [Source:MGI Symbol;Acc:MGI:2442759]	50743291	50916997	-	40123
2	137737028	137737431	404	*	WTinGP_30051	-1.44575718297836	0.577007321302155	ENSMUSG00000085640	Gm14064	predicted gene 14064 [Source:MGI Symbol;Acc:MGI:3649737]	137663435	137829244	+	ENSMUSG00000085504	Gm14055	predicted gene 14055 [Source:MGI Symbol;Acc:MGI:3650242]	137288503	137329126	+	407902	ENSMUSG00000086214	Gm14062	predicted gene 14062 [Source:MGI Symbol;Acc:MGI:3649735]	137870046	137876831	-	132615
8	109792023	109792381	359	*	WTinGP_30279	-1.44575718297836	0.577007321302155	ENSMUSG00000031731	Ap1g1	adaptor protein complex AP-1, gamma 1 subunit [Source:MGI Symbol;Acc:MGI:101919]	109778554	109864204	+	ENSMUSG00000069895	Atxn1l	ataxin 1-like [Source:MGI Symbol;Acc:MGI:3694797]	109726451	109737739	-	54284	ENSMUSG00000077549	Snord71	small nucleolar RNA, C/D box 71 [Source:MGI Symbol;Acc:MGI:3819554]	109839295	109839379	+	46914
7	71497503	71497840	338	*	WTinGP_24185	-1.44575718297833	0.577007321302155							ENSMUSG00000099558	Gm29295	predicted gene 29295 [Source:MGI Symbol;Acc:MGI:5580001]	71351451	71391272	+	106231	ENSMUSG00000108978	Gm44689	predicted gene 44689 [Source:MGI Symbol;Acc:MGI:5753265]	71681775	71688447	-	183935
16	18444382	18444603	222	*	WTinGP_28806	-1.44575718297833	0.577007321302155	ENSMUSG00000075704	Txnrd2	thioredoxin reductase 2 [Source:MGI Symbol;Acc:MGI:1347023]	18426384	18479073	+	ENSMUSG00000000326	Comt	catechol-O-methyltransferase [Source:MGI Symbol;Acc:MGI:88470]	18406886	18426852	-	17530	ENSMUSG00000000884	Gnb1l	guanine nucleotide binding protein (G protein), beta polypeptide 1-like [Source:MGI Symbol;Acc:MGI:1338057]	18498768	18566679	+	54165
11	92904056	92904826	771	*	KOinGP_43018__WTinGP_56021	1.44473485972534	0.000000000070007562074203							ENSMUSG00000081141	Gm11501	predicted gene 11501 [Source:MGI Symbol;Acc:MGI:3650728]	92792699	92793279	-	110777	ENSMUSG00000087810	Gm25113	predicted gene, 25113 [Source:MGI Symbol;Acc:MGI:5454890]	92910297	92910439	+	5471
7	66273147	66273998	852	*	KOinGP_12862	1.44466665847106	0.0132803373798073	ENSMUSG00000015133	Lrrk1	leucine-rich repeat kinase 1 [Source:MGI Symbol;Acc:MGI:2142227]	66226912	66388350	-	ENSMUSG00000108686	Gm45080	predicted gene 45080 [Source:MGI Symbol;Acc:MGI:5753656]	66190555	66190837	+	82310	ENSMUSG00000109119	Gm44752	predicted gene 44752 [Source:MGI Symbol;Acc:MGI:5753328]	66309195	66312499	+	35197
7	109334645	109335448	804	*	KOinGP_15435	1.44466665847106	0.0132803373798073	ENSMUSG00000031027	Stk33	serine/threonine kinase 33 [Source:MGI Symbol;Acc:MGI:2152419]	109279223	109439081	-	ENSMUSG00000109001	Gm45024	predicted gene 45024 [Source:MGI Symbol;Acc:MGI:5753600]	109208301	109224200	-	110445	ENSMUSG00000081370	Gm9105	predicted gene 9105 [Source:MGI Symbol;Acc:MGI:3648833]	109387478	109388875	-	52030
2	121463423	121463901	479	*	KOinGP_26932	1.44450859836978	0.36451161700061	ENSMUSG00000048222	Mfap1b	microfibrillar-associated protein 1B [Source:MGI Symbol;Acc:MGI:3694697]	121460235	121474067	-	ENSMUSG00000027245	Hypk	huntingtin interacting protein K [Source:MGI Symbol;Acc:MGI:1914943]	121453290	121458672	+	4751	ENSMUSG00000081967	Gm14017	predicted gene 14017 [Source:MGI Symbol;Acc:MGI:3702155]	121481129	121481514	+	17228
2	128444583	128444995	413	*	KOinGP_21633	1.44450859836938	0.257348914446379							ENSMUSG00000074813	Gm14005	predicted gene 14005 [Source:MGI Symbol;Acc:MGI:3652191]	128195993	128429349	-	15234	ENSMUSG00000100729	Gm29010	predicted gene 29010 [Source:MGI Symbol;Acc:MGI:5579716]	128458737	128460015	+	13742
7	128069801	128070211	411	*	KOinGP_23064	1.44450859836938	0.36451161700061	ENSMUSG00000108596	Itgam	integrin alpha M [Source:MGI Symbol;Acc:MGI:96607]	128062683	128128160	+	ENSMUSG00000064677	Gm22809	predicted gene, 22809 [Source:MGI Symbol;Acc:MGI:5452586]	128061705	128061860	-	7941	ENSMUSG00000108578	Gm45700	predicted gene 45700 [Source:MGI Symbol;Acc:MGI:5804815]	128126835	128127181	+	56624
10	17996880	17997512	633	*	KOinGP_25683	1.44450859836938	0.36451161700061							ENSMUSG00000039879	Heca	hdc homolog, cell cycle regulator [Source:MGI Symbol;Acc:MGI:2685715]	17868612	17948067	-	48813	ENSMUSG00000078453	Abracl	ABRA C-terminal like [Source:MGI Symbol;Acc:MGI:1920362]	18011260	18023288	-	13748
7	44724574	44724778	205	*	WTinGP_5420	1.44450859836938	0.36451161700061							ENSMUSG00000066500	Izumo2	IZUMO family member 2 [Source:MGI Symbol;Acc:MGI:1922760]	44708742	44719844	+	4730	ENSMUSG00000048012	Zfp473	zinc finger protein 473 [Source:MGI Symbol;Acc:MGI:2442697]	44731480	44751050	-	6702
4	46791505	46791942	438	*	KOinGP_18797	1.44450859836932	0.257348914446379	ENSMUSG00000039809	Gabbr2	gamma-aminobutyric acid (GABA) B receptor, 2 [Source:MGI Symbol;Acc:MGI:2386030]	46662305	46991873	-	ENSMUSG00000039813	Tbc1d2	TBC1 domain family, member 2 [Source:MGI Symbol;Acc:MGI:2652885]	46604390	46650209	-	141296	ENSMUSG00000048824	Gm568	predicted gene 568 [Source:MGI Symbol;Acc:MGI:2685414]	47008316	47010781	-	216374
9	77969606	77970022	417	*	KOinGP_29033	1.44450859836932	0.257348914446379	ENSMUSG00000032349	Elovl5	ELOVL family member 5, elongation of long chain fatty acids (yeast) [Source:MGI Symbol;Acc:MGI:1916051]	77917364	77984519	+	ENSMUSG00000110724	AC159886.1		77901529	77902619	+	66987	ENSMUSG00000111610	AC160334.3		77992599	78002261	+	22577
13	19336811	19337463	653	*	KOinGP_9408__WTinGP_20569	1.44366281736224	0.0000026933483822358	ENSMUSG00000076754	Trgv2	T cell receptor gamma variable 2 [Source:MGI Symbol;Acc:MGI:98632]	19336573	19337167	-	ENSMUSG00000105830	Trgj2	T cell receptor gamma joining 2 [Source:MGI Symbol;Acc:MGI:4439598]	19311245	19311304	-	25507	ENSMUSG00000076755	Gm16602	T cell receptor gamma, variable 1 [Source:MGI Symbol;Acc:MGI:98631]	19339989	19340454	+	2526
6	128001482	128002032	551	*	KOinGP_55368__WTinGP_23075	1.44325118180389	0.000202185947330924	ENSMUSG00000030352	Tspan9	tetraspanin 9 [Source:MGI Symbol;Acc:MGI:1924558]	127961396	128143594	-	ENSMUSG00000030351	Tspan11	tetraspanin 11 [Source:MGI Symbol;Acc:MGI:1915748]	127887589	127953977	+	47505	ENSMUSG00000076327	Gm26338	predicted gene, 26338 [Source:MGI Symbol;Acc:MGI:5456115]	128094917	128095026	-	92885
2	170235231	170237140	1910	*	KOinGP_12514__WTinGP_31490	1.43953015006837	0.0000000104062893956697							ENSMUSG00000097514	Gm17619	predicted gene, 17619 [Source:MGI Symbol;Acc:MGI:4937253]	170192449	170194053	-	41178	ENSMUSG00000084013	Gm14270	predicted gene 14270 [Source:MGI Symbol;Acc:MGI:3649849]	170285035	170285880	+	47895
2	68981107	68981686	580	*	WTinGP_8850	-1.43876827914675	0.00000132876825474455	ENSMUSG00000027035	Cers6	ceramide synthase 6 [Source:MGI Symbol;Acc:MGI:2442564]	68861441	69114282	+	ENSMUSG00000103734	Gm37651	predicted gene, 37651 [Source:MGI Symbol;Acc:MGI:5610879]	68962217	68963710	+	17397	ENSMUSG00000104262	Gm37747	predicted gene, 37747 [Source:MGI Symbol;Acc:MGI:5610975]	68989381	68993383	+	7695
11	46488167	46488412	246	*	KOinGP_4721	1.43866445626288	0.266115276986246							ENSMUSG00000020399	Havcr2	hepatitis A virus cellular receptor 2 [Source:MGI Symbol;Acc:MGI:2159682]	46454935	46481255	+	6912	ENSMUSG00000078924	Gm12169	predicted gene 12169 [Source:MGI Symbol;Acc:MGI:3650838]	46524212	46538156	+	35800
10	99608341	99608921	581	*	KOinGP_24428	1.43866445626287	0.184119836271128							ENSMUSG00000112180	AC155286.1		99537622	99538069	-	70272	ENSMUSG00000111962	AC152947.1		99609171	99658134	+	250
11	4083394	4083828	435	*	KOinGP_29106	1.43866445626281	0.184119836271128							ENSMUSG00000054986	Sec14l3	SEC14-like lipid binding 3 [Source:MGI Symbol;Acc:MGI:3617848]	4064841	4077736	+	5658	ENSMUSG00000004748	Mtfp1	mitochondrial fission process 1 [Source:MGI Symbol;Acc:MGI:1916686]	4091480	4095445	-	7652
2	58589336	58590046	711	*	WTinGP_24096	-1.43628104723074	0.0729248397150938	ENSMUSG00000026839	Upp2	uridine phosphorylase 2 [Source:MGI Symbol;Acc:MGI:1923904]	58567298	58792971	+	ENSMUSG00000026836	Acvr1	activin A receptor, type 1 [Source:MGI Symbol;Acc:MGI:87911]	58388644	58567157	-	22179	ENSMUSG00000086129	Gm13558	predicted gene 13558 [Source:MGI Symbol;Acc:MGI:3702047]	58705769	58735396	+	115723
10	14478934	14479746	813	*	WTinGP_26829	-1.43628104723074	0.0729248397150938	ENSMUSG00000039116	Adgrg6	adhesion G protein-coupled receptor G6 [Source:MGI Symbol;Acc:MGI:1916151]	14402583	14545179	-	ENSMUSG00000112225	AC155644.1		14327411	14336615	+	142319	ENSMUSG00000071532	Gm10335	predicted gene 10335 [Source:MGI Symbol;Acc:MGI:3641693]	14523078	14523545	+	43332
1	80440514	80442075	1562	*	WTinGP_14612	-1.43292217462604	0.0000728293165411163							ENSMUSG00000101722	Gm29125	predicted gene 29125 [Source:MGI Symbol;Acc:MGI:5579831]	80382822	80386251	+	54263	ENSMUSG00000101483	1700016L21Rik	RIKEN cDNA 1700016L21 gene [Source:MGI Symbol;Acc:MGI:1919458]	80445932	80479867	+	3857
18	70520738	70521322	585	*	KOinGP_22236__WTinGP_56265	-1.43106048738143	0.000000000000558018339271541	ENSMUSG00000038425	Poli	polymerase (DNA directed), iota [Source:MGI Symbol;Acc:MGI:1347081]	70508680	70530620	-	ENSMUSG00000098721	Mir6357	microRNA 6357 [Source:MGI Symbol;Acc:MGI:5530715]	70516786	70516889	+	3849	ENSMUSG00000024513	Mbd2	methyl-CpG binding domain protein 2 [Source:MGI Symbol;Acc:MGI:1333813]	70568189	70626131	+	46867
4	63935195	63936231	1037	*	WTinGP_13003	-1.43076973662411	0.000232141424625312							ENSMUSG00000084345	Rpl17-ps4	ribosomal protein L17, pseudogene 4 [Source:MGI Symbol;Acc:MGI:3651043]	63895545	63896099	-	39096	ENSMUSG00000028364	Tnc	tenascin C [Source:MGI Symbol;Acc:MGI:101922]	63959785	64047015	-	23554
4	62346089	62346589	501	*	KOinGP_21998	1.43073572544472	0.137074253778694	ENSMUSG00000066151	Fkbp15	FK506 binding protein 15 [Source:MGI Symbol;Acc:MGI:2444782]	62300342	62360548	-	ENSMUSG00000066152	Slc31a2	solute carrier family 31, member 2 [Source:MGI Symbol;Acc:MGI:1333844]	62262562	62298411	+	47678	ENSMUSG00000066150	Slc31a1	solute carrier family 31, member 1 [Source:MGI Symbol;Acc:MGI:1333843]	62360727	62391769	+	14138
9	48835070	48835523	454	*	WTinGP_29929	1.43073572544472	0.173639827005104	ENSMUSG00000066687	Zbtb16	zinc finger and BTB domain containing 16 [Source:MGI Symbol;Acc:MGI:103222]	48654297	48836222	-	ENSMUSG00000032271	Nnmt	nicotinamide N-methyltransferase [Source:MGI Symbol;Acc:MGI:1099443]	48591877	48605153	-	229917	ENSMUSG00000111570	CT009741.1		48896451	48905982	+	60928
17	52036013	52037214	1202	*	WTinGP_24105	-1.43031601552523	0.0402424726050578							ENSMUSG00000103378	Gm37176	predicted gene, 37176 [Source:MGI Symbol;Acc:MGI:5610404]	51859167	51863217	+	172796	ENSMUSG00000100150	Gm19585	predicted gene, 19585 [Source:MGI Symbol;Acc:MGI:5011770]	52149289	52163048	+	112075
4	102908017	102908490	474	*	WTinGP_59187	-1.43031601552521	0.0402424726050578	ENSMUSG00000028524	Sgip1	SH3-domain GRB2-like (endophilin) interacting protein 1 [Source:MGI Symbol;Acc:MGI:1920344]	102741297	102973628	+	ENSMUSG00000077260	Gm24869	predicted gene, 24869 [Source:MGI Symbol;Acc:MGI:5454646]	102736812	102736939	+	171078	ENSMUSG00000085181	Gm12709	predicted gene 12709 [Source:MGI Symbol;Acc:MGI:3651946]	102967266	102989755	-	58776
1	188830880	188831443	564	*	WTinGP_28439	-1.42933932335638	0.36451161700061	ENSMUSG00000026609	Ush2a	usherin [Source:MGI Symbol;Acc:MGI:1341292]	188262023	188965041	+	ENSMUSG00000084550	Gm25269	predicted gene, 25269 [Source:MGI Symbol;Acc:MGI:5455046]	188760476	188760579	+	70301	ENSMUSG00000026608	Kctd3	potassium channel tetramerisation domain containing 3 [Source:MGI Symbol;Acc:MGI:2444629]	188971095	189007841	-	139652
11	60338255	60338706	452	*	WTinGP_14584	-1.42933932335636	0.257348914446379	ENSMUSG00000000538	Tom1l2	target of myb1-like 2 (chicken) [Source:MGI Symbol;Acc:MGI:2443306]	60226714	60352905	-	ENSMUSG00000098349	Gm27711	predicted gene, 27711 [Source:MGI Symbol;Acc:MGI:5531093]	60302707	60302824	-	35431	ENSMUSG00000082148	Gm12266	predicted gene 12266 [Source:MGI Symbol;Acc:MGI:3650880]	60343245	60344206	+	4539
6	55071455	55072244	790	*	KOinGP_20040	1.42792300550673	0.124022455941553	ENSMUSG00000029777	Gars	glycyl-tRNA synthetase [Source:MGI Symbol;Acc:MGI:2449057]	55038007	55079500	+	ENSMUSG00000002797	Ggct	gamma-glutamyl cyclotransferase [Source:MGI Symbol;Acc:MGI:95700]	54982580	54992950	-	78505	ENSMUSG00000003476	Crhr2	corticotropin releasing hormone receptor 2 [Source:MGI Symbol;Acc:MGI:894312]	55090049	55133016	-	17805
14	122290186	122290941	756	*	WTinGP_4984	-1.42779252938459	0.00173287082230056	ENSMUSG00000025545	Clybl	citrate lyase beta like [Source:MGI Symbol;Acc:MGI:1916884]	122181694	122402232	+	ENSMUSG00000100585	1700108J01Rik	RIKEN cDNA 1700108J01 gene [Source:MGI Symbol;Acc:MGI:1915495]	122229905	122233654	-	56532	ENSMUSG00000095311	Gm25464	predicted gene, 25464 [Source:MGI Symbol;Acc:MGI:5455241]	122388054	122388160	-	97113
6	120855899	120856593	695	*	KOinGP_53517__WTinGP_31973	1.42717925880927	0.00027207524593539	ENSMUSG00000009112	Bcl2l13	BCL2-like 13 (apoptosis facilitator) [Source:MGI Symbol;Acc:MGI:2136959]	120836212	120892842	+	ENSMUSG00000019210	Atp6v1e1	ATPase, H+ transporting, lysosomal V1 subunit E1 [Source:MGI Symbol;Acc:MGI:894326]	120794305	120822793	-	33106	ENSMUSG00000004446	Bid	BH3 interacting domain death agonist [Source:MGI Symbol;Acc:MGI:108093]	120891930	120916853	-	35337
6	145148991	145150505	1515	*	WTinGP_28961	-1.42629650095159	0.0139438266601166	ENSMUSG00000030263	Lrmp	lymphoid-restricted membrane protein [Source:MGI Symbol;Acc:MGI:108424]	145115653	145174934	+	ENSMUSG00000107420	Gm43910	predicted gene, 43910 [Source:MGI Symbol;Acc:MGI:5690302]	145142157	145145397	-	3594	ENSMUSG00000043541	Casc1	cancer susceptibility candidate 1 [Source:MGI Symbol;Acc:MGI:2444480]	145174834	145211005	-	24329
11	96553070	96553631	562	*	KOinGP_11962	1.42366659567607	0.05905823498901	ENSMUSG00000057058	Skap1	src family associated phosphoprotein 1 [Source:MGI Symbol;Acc:MGI:1925723]	96464593	96759130	+	ENSMUSG00000075586	Gm11529	predicted gene 11529 [Source:MGI Symbol;Acc:MGI:3649352]	96448323	96464547	-	88523	ENSMUSG00000097289	2010300F17Rik	RIKEN cDNA 2010300F17 gene [Source:MGI Symbol;Acc:MGI:1917134]	96712982	96747436	-	159351
11	69244810	69245690	881	*	KOinGP_18890	1.42366659567607	0.05905823498901							ENSMUSG00000089438	Gm23194	predicted gene, 23194 [Source:MGI Symbol;Acc:MGI:5452971]	69240599	69240703	+	4107	ENSMUSG00000087003	Cntrobos	centrobin, centrosomal BRCA2 interacting protein, opposite strand [Source:MGI Symbol;Acc:MGI:1920671]	69294151	69295477	+	48461
9	61065696	61066366	671	*	KOinGP_23617	1.42366659567607	0.05905823498901							ENSMUSG00000111147	AC160562.1		61032212	61059116	+	6580	ENSMUSG00000111169	AC160394.2		61081951	61117839	+	15585
13	54160459	54161877	1419	*	KOinGP_11628	1.4234840835173	0.0000470153391325879							ENSMUSG00000114042	AC163343.1		54140935	54141802	+	18657	ENSMUSG00000034987	Hrh2	histamine receptor H2 [Source:MGI Symbol;Acc:MGI:108482]	54192129	54236180	+	30252
10	104745605	104746721	1117	*	WTinGP_25778	-1.42246173876583	0.151069671507177							ENSMUSG00000089182	Gm22945	predicted gene, 22945 [Source:MGI Symbol;Acc:MGI:5452722]	104471051	104471207	-	274398	ENSMUSG00000089019	Gm25522	predicted gene, 25522 [Source:MGI Symbol;Acc:MGI:5455299]	104865204	104865308	-	118483
11	3474414	3475360	947	*	KOinGP_25224	1.42201745351076	0.0402424726050578	ENSMUSG00000034587	8430429K09Rik	RIKEN cDNA 8430429K09 gene [Source:MGI Symbol;Acc:MGI:1918773]	3452365	3479831	+	ENSMUSG00000088519	Gm24439	predicted gene, 24439 [Source:MGI Symbol;Acc:MGI:5454216]	3474285	3474401	-	13	ENSMUSG00000034579	Pla2g3	phospholipase A2, group III [Source:MGI Symbol;Acc:MGI:2444945]	3488284	3499350	+	12924
6	59314187	59316254	2068	*	WTinGP_24406	-1.42064709611781	0.00000000670019308981999							ENSMUSG00000049232	Tigd2	tigger transposable element derived 2 [Source:MGI Symbol;Acc:MGI:1915390]	59208870	59212033	+	102154	ENSMUSG00000045441	Gprin3	GPRIN family member 3 [Source:MGI Symbol;Acc:MGI:1924785]	59347226	59426294	-	30972
17	86823501	86823853	353	*	WTinGP_17980	1.41936473563281	0.0244484421896666	ENSMUSG00000024140	Epas1	endothelial PAS domain protein 1 [Source:MGI Symbol;Acc:MGI:109169]	86753907	86833410	+	ENSMUSG00000087710	Gm22235	predicted gene, 22235 [Source:MGI Symbol;Acc:MGI:5452012]	86703298	86703407	-	120094	ENSMUSG00000099798	Gm29168	predicted gene 29168 [Source:MGI Symbol;Acc:MGI:5579874]	86840030	86840716	+	16177
18	50064789	50065034	246	*	KOinGP_7368	-1.41868086607801	0.0655429091238987	ENSMUSG00000062210	Tnfaip8	tumor necrosis factor, alpha-induced protein 8 [Source:MGI Symbol;Acc:MGI:2147191]	49979427	50107173	+	ENSMUSG00000086600	C030005K06Rik	RIKEN cDNA C030005K06 gene [Source:MGI Symbol;Acc:MGI:1925945]	50042730	50053844	-	10945	ENSMUSG00000024507	Hsd17b4	hydroxysteroid (17-beta) dehydrogenase 4 [Source:MGI Symbol;Acc:MGI:105089]	50128201	50196269	+	63167
1	21188726	21189850	1125	*	WTinGP_29913	-1.41868086607801	0.0655429091238987							ENSMUSG00000100819	Gm2693	predicted gene 2693 [Source:MGI Symbol;Acc:MGI:3780862]	21178988	21187427	+	1299	ENSMUSG00000025933	Tmem14a	transmembrane protein 14A [Source:MGI Symbol;Acc:MGI:1922962]	21218575	21230167	+	28725
X	162719380	162720027	648	*	WTinGP_16324	-1.418680866078	0.0655429091238987							ENSMUSG00000082571	Gm8737	predicted gene 8737 [Source:MGI Symbol;Acc:MGI:3644777]	162697612	162698253	+	21127	ENSMUSG00000086034	Gm15201	predicted gene 15201 [Source:MGI Symbol;Acc:MGI:3705207]	162735078	162736613	-	15051
1	33768471	33769559	1089	*	KOinGP_20242	1.41732439073174	0.0176470445388767	ENSMUSG00000042197	Zfp451	zinc finger protein 451 [Source:MGI Symbol;Acc:MGI:2137896]	33761545	33814595	-	ENSMUSG00000042215	Bag2	BCL2-associated athanogene 2 [Source:MGI Symbol;Acc:MGI:1891254]	33745484	33757795	-	10676	ENSMUSG00000081402	Gm15455	predicted gene 15455 [Source:MGI Symbol;Acc:MGI:3705563]	33836124	33838680	-	66565
3	143581671	143582399	729	*	KOinGP_15787__WTinGP_11966	-1.41530044511725	0.0000392530126607455	ENSMUSG00000104939	Gm33651	predicted gene, 33651 [Source:MGI Symbol;Acc:MGI:5592810]	143576614	143589170	+	ENSMUSG00000105000	Gm43616	predicted gene 43616 [Source:MGI Symbol;Acc:MGI:5663753]	143575533	143577001	-	4670	ENSMUSG00000105511	Gm42703	predicted gene 42703 [Source:MGI Symbol;Acc:MGI:5662840]	143603805	143624575	+	21406
12	8998194	8998784	591	*	KOinGP_17669	1.41501667405428	0.00533941598373661	ENSMUSG00000066643	Wdr35	WD repeat domain 35 [Source:MGI Symbol;Acc:MGI:1921932]	8973892	9028847	+	ENSMUSG00000020583	Matn3	matrilin 3 [Source:MGI Symbol;Acc:MGI:1328350]	8947929	8972028	+	26166	ENSMUSG00000066637	Ttc32	tetratricopeptide repeat domain 32 [Source:MGI Symbol;Acc:MGI:1922766]	9029997	9041988	+	31213
7	140976646	140977114	469	*	KOinGP_18081	1.41439170625946	0.00476806409502034							ENSMUSG00000025491	Ifitm1	interferon induced transmembrane protein 1 [Source:MGI Symbol;Acc:MGI:1915963]	140967221	140969825	+	6821	ENSMUSG00000110355	Gm7514	predicted gene 7514 [Source:MGI Symbol;Acc:MGI:3643009]	140992580	140993513	-	15466
12	12547450	12548036	587	*	KOinGP_54450__WTinGP_21384	1.41439170625946	0.00476806409502034							ENSMUSG00000114136	CT010452.1		12351522	12392615	-	154835	ENSMUSG00000098314	Gm27952	predicted gene, 27952 [Source:MGI Symbol;Acc:MGI:5531334]	12682514	12682618	-	134478
18	79300496	79301310	815	*	WTinGP_21938	-1.413434873215	0.00500568806010882							ENSMUSG00000024548	Setbp1	SET binding protein 1 [Source:MGI Symbol;Acc:MGI:1933199]	78750380	79109391	-	191105	ENSMUSG00000087717	Gm25824	predicted gene, 25824 [Source:MGI Symbol;Acc:MGI:5455601]	79553557	79553677	-	252247
7	92463165	92463960	796	*	WTinGP_9754	-1.413434873215	0.00500568806010882							ENSMUSG00000052572	Dlg2	discs, large homolog 2 (Drosophila) [Source:MGI Symbol;Acc:MGI:1344351]	91090706	92449247	+	13918	ENSMUSG00000030613	Ccdc90b	coiled-coil domain containing 90B [Source:MGI Symbol;Acc:MGI:1913615]	92561149	92582294	+	97189
8	120791175	120791843	669	*	KOinGP_54693	1.41160241531963	0.000852410751069809	ENSMUSG00000092329	Gm20388	predicted gene 20388 [Source:MGI Symbol;Acc:MGI:5141853]	119910841	124345722	+	ENSMUSG00000041515	Irf8	interferon regulatory factor 8 [Source:MGI Symbol;Acc:MGI:96395]	120736358	120756694	+	34481	ENSMUSG00000097087	Gm26878	predicted gene, 26878 [Source:MGI Symbol;Acc:MGI:5477372]	120880206	120882481	+	88363
16	95869125	95870170	1046	*	WTinGP_17245	-1.41120326279535	0.000314526575424595	ENSMUSG00000086899	1600002D24Rik	RIKEN cDNA 1600002D24 gene [Source:MGI Symbol;Acc:MGI:1917026]	95831123	95929077	-	ENSMUSG00000085329	2810404F17Rik	RIKEN cDNA 2810404F17 gene [Source:MGI Symbol;Acc:MGI:1917218]	95806029	95808317	-	60808	ENSMUSG00000085903	Gm15340	predicted gene 15340 [Source:MGI Symbol;Acc:MGI:3705158]	95900398	95901728	+	30228
2	76238168	76239013	846	*	WTinGP_57562	-1.41031339538987	0.0000653294601248803	ENSMUSG00000075270	Pde11a	phosphodiesterase 11A [Source:MGI Symbol;Acc:MGI:3036251]	75989141	76338774	-	ENSMUSG00000075271	Ttc30a1	tetratricopeptide repeat domain 30A1 [Source:MGI Symbol;Acc:MGI:1926052]	75978247	75981967	-	256201	ENSMUSG00000105164	Gm44337	predicted gene, 44337 [Source:MGI Symbol;Acc:MGI:5690729]	76318482	76318595	+	79469
7	5363362	5364116	755	*	KOinGP_7331__WTinGP_22014	1.40875686189991	0.0000266533718586732							ENSMUSG00000048398	Gm5065	predicted gene 5065 [Source:MGI Symbol;Acc:MGI:3643170]	5350537	5360682	+	2680	ENSMUSG00000078808	Vmn1r58	vomeronasal 1 receptor 58 [Source:MGI Symbol;Acc:MGI:3033473]	5408887	5413145	-	44771
13	19336877	19337463	587	*	KOinGP_5327__WTinGP_20569	1.40840626817155	0.00000677012495322283	ENSMUSG00000076754	Trgv2	T cell receptor gamma variable 2 [Source:MGI Symbol;Acc:MGI:98632]	19336573	19337167	-	ENSMUSG00000105830	Trgj2	T cell receptor gamma joining 2 [Source:MGI Symbol;Acc:MGI:4439598]	19311245	19311304	-	25573	ENSMUSG00000076755	Gm16602	T cell receptor gamma, variable 1 [Source:MGI Symbol;Acc:MGI:98631]	19339989	19340454	+	2526
9	96696155	96696634	480	*	KOinGP_22446__WTinGP_58931	-1.40474033515855	0.00024207150948128	ENSMUSG00000040433	Zbtb38	zinc finger and BTB domain containing 38 [Source:MGI Symbol;Acc:MGI:2442866]	96682770	96752831	-	ENSMUSG00000032413	Rasa2	RAS p21 protein activator 2 [Source:MGI Symbol;Acc:MGI:2149960]	96539300	96631617	-	64538	ENSMUSG00000102097	A930006L05Rik	RIKEN cDNA A930006L05 gene [Source:MGI Symbol;Acc:MGI:3045290]	96705828	96711449	+	9194
9	31271179	31271716	538	*	KOinGP_25638__WTinGP_5201	-1.40442253432151	0.00232541513858975							ENSMUSG00000031996	Aplp2	amyloid beta (A4) precursor-like protein 2 [Source:MGI Symbol;Acc:MGI:88047]	31149557	31211815	-	59364	ENSMUSG00000091003	Gm7244	predicted gene 7244 [Source:MGI Symbol;Acc:MGI:3644192]	31274821	31275275	+	3105
9	87729476	87730893	1418	*	WTinGP_28542	-1.40405376348057	0.0176470445388767	ENSMUSG00000103710	D030062O11Rik	RIKEN cDNA D030062O11 gene [Source:MGI Symbol;Acc:MGI:3641918]	87729285	87732090	+	ENSMUSG00000102683	Gm37375	predicted gene, 37375 [Source:MGI Symbol;Acc:MGI:5610603]	87498112	87498498	+	230978	ENSMUSG00000102684	Gm37374	predicted gene, 37374 [Source:MGI Symbol;Acc:MGI:5610602]	87738192	87740020	-	7299
2	103556326	103557114	789	*	WTinGP_14829	-1.40377320219829	0.0322842272054947							ENSMUSG00000081687	Gm13996	predicted gene 13996 [Source:MGI Symbol;Acc:MGI:3650083]	103547259	103547688	+	8638	ENSMUSG00000032724	Abtb2	ankyrin repeat and BTB (POZ) domain containing 2 [Source:MGI Symbol;Acc:MGI:2139365]	103566310	103718423	+	9196
18	46013026	46013784	759	*	WTinGP_24024	-1.40377320219822	0.0322842272054947							ENSMUSG00000088649	Gm26262	predicted gene, 26262 [Source:MGI Symbol;Acc:MGI:5456039]	45941007	45941133	+	71893	ENSMUSG00000104009	Gm38337	predicted gene, 38337 [Source:MGI Symbol;Acc:MGI:5611565]	46112661	46113259	-	98877
19	55401693	55402026	334	*	KOinGP_26999	-1.40337454733587	0.05905823498901	ENSMUSG00000024983	Vti1a	vesicle transport through interaction with t-SNAREs 1A [Source:MGI Symbol;Acc:MGI:1855699]	55316351	55626561	+	ENSMUSG00000024982	Zdhhc6	zinc finger, DHHC domain containing 6 [Source:MGI Symbol;Acc:MGI:1914230]	55298301	55316032	-	85661	ENSMUSG00000097632	4930552P12Rik	RIKEN cDNA 4930552P12 gene [Source:MGI Symbol;Acc:MGI:1924844]	55640589	55702204	-	238563
2	71522780	71523322	543	*	WTinGP_18102	-1.40337454733587	0.05905823498901	ENSMUSG00000084946	Dlx1as	distal-less homeobox 1, antisense [Source:MGI Symbol;Acc:MGI:1195983]	71516454	71537891	-	ENSMUSG00000088066	Gm23253	predicted gene, 23253 [Source:MGI Symbol;Acc:MGI:5453030]	71495271	71495374	+	27406	ENSMUSG00000041911	Dlx1	distal-less homeobox 1 [Source:MGI Symbol;Acc:MGI:94901]	71528113	71533981	+	4791
12	28836872	28837116	245	*	KOinGP_29318	-1.40276336196802	0.137074253778694	ENSMUSG00000036613	Tssc1	tumor suppressing subtransferable candidate 1 [Source:MGI Symbol;Acc:MGI:1289332]	28751803	28869865	+	ENSMUSG00000113886	AC136986.1		28810138	28811191	+	25681	ENSMUSG00000113325	CT010449.1		28886230	28886382	-	49114
7	135768372	135769050	679	*	WTinGP_21982	-1.40276336196802	0.137074253778694	ENSMUSG00000109831	Gm45320	predicted gene 45320 [Source:MGI Symbol;Acc:MGI:5791156]	135742676	135833187	+	ENSMUSG00000031004	Mki67	antigen identified by monoclonal antibody Ki 67 [Source:MGI Symbol;Acc:MGI:106035]	135689784	135716361	-	52011	ENSMUSG00000110078	Gm45241	predicted gene 45241 [Source:MGI Symbol;Acc:MGI:5791077]	135850708	135854448	-	81658
15	5580187	5580841	655	*	WTinGP_25939	-1.40276336196802	0.106760927987472	ENSMUSG00000110018	5430437J10Rik	RIKEN cDNA 5430437J10 gene [Source:MGI Symbol;Acc:MGI:1918682]	5496266	5594984	+	ENSMUSG00000039942	Ptger4	prostaglandin E receptor 4 (subtype EP4) [Source:MGI Symbol;Acc:MGI:104311]	5206661	5244187	-	336000	ENSMUSG00000098565	Gm27760	predicted gene, 27760 [Source:MGI Symbol;Acc:MGI:5531142]	5864306	5864419	+	283465
X	166214812	166215077	266	*	KOinGP_22918	-1.401707921492	0.233987374211972							ENSMUSG00000084080	Gm15227	predicted gene 15227 [Source:MGI Symbol;Acc:MGI:3705540]	166205854	166206252	+	8560	ENSMUSG00000031342	Gpm6b	glycoprotein m6b [Source:MGI Symbol;Acc:MGI:107672]	166238911	166388988	+	23834
4	63886157	63886595	439	*	WTinGP_29799	-1.401707921492	0.233987374211972							ENSMUSG00000028362	Tnfsf8	tumor necrosis factor (ligand) superfamily, member 8 [Source:MGI Symbol;Acc:MGI:88328]	63831308	63861347	-	24810	ENSMUSG00000084345	Rpl17-ps4	ribosomal protein L17, pseudogene 4 [Source:MGI Symbol;Acc:MGI:3651043]	63895545	63896099	-	8950
6	52993985	52994476	492	*	WTinGP_31266	-1.401707921492	0.233987374211972	ENSMUSG00000063568	Jazf1	JAZF zinc finger 1 [Source:MGI Symbol;Acc:MGI:2141450]	52768797	53068631	-	ENSMUSG00000081872	Gm15572	predicted gene 15572 [Source:MGI Symbol;Acc:MGI:3783020]	52843109	52843701	-	150284	ENSMUSG00000089209	Gm26215	predicted gene, 26215 [Source:MGI Symbol;Acc:MGI:5455992]	53010394	53010532	-	15918
9	32645210	32645904	695	*	WTinGP_30355	-1.40170792149199	0.233987374211972	ENSMUSG00000032035	Ets1	E26 avian leukemia oncogene 1, 5' domain [Source:MGI Symbol;Acc:MGI:95455]	32636221	32757820	+	ENSMUSG00000110844	AC127581.1		32613452	32629557	+	15653	ENSMUSG00000098843	Gm27240	predicted gene 27240 [Source:MGI Symbol;Acc:MGI:5521083]	32709652	32711171	-	63748
4	9620788	9621631	844	*	KOinGP_35947__WTinGP_47599	1.39976426008983	0.00000000000000143164308357573	ENSMUSG00000028207	Asph	aspartate-beta-hydroxylase [Source:MGI Symbol;Acc:MGI:1914186]	9448069	9669344	-	ENSMUSG00000041216	Clvs1	clavesin 1 [Source:MGI Symbol;Acc:MGI:1921688]	9269293	9451691	+	169097	ENSMUSG00000092724	Gm25677	predicted gene, 25677 [Source:MGI Symbol;Acc:MGI:5455454]	9669279	9669350	+	47648
8	33895741	33896243	503	*	WTinGP_27149	-1.39944729951122	0.532629725360321	ENSMUSG00000031586	Rbpms	RNA binding protein gene with multiple splicing [Source:MGI Symbol;Acc:MGI:1334446]	33782643	33929863	-	ENSMUSG00000098166	Gm26978	predicted gene, 26978 [Source:MGI Symbol;Acc:MGI:5504093]	33884774	33885747	-	9994	ENSMUSG00000110614	Gm45817	predicted gene 45817 [Source:MGI Symbol;Acc:MGI:5804932]	33985444	33987200	-	89201
10	110096642	110097109	468	*	WTinGP_28432	-1.39944729951122	0.532629725360321	ENSMUSG00000020181	Nav3	neuron navigator 3 [Source:MGI Symbol;Acc:MGI:2183703]	109681259	110456204	-	ENSMUSG00000112197	AC129336.1		110078691	110080967	+	15675	ENSMUSG00000112556	AC129336.2		110099819	110102904	+	2710
3	117978574	117979092	519	*	WTinGP_28827	-1.39944729951122	0.532629725360321							ENSMUSG00000104703	4921521D15Rik	RIKEN cDNA 4921521D15 gene [Source:MGI Symbol;Acc:MGI:1918117]	117969130	117973526	+	5048	ENSMUSG00000097311	Gm26871	predicted gene, 26871 [Source:MGI Symbol;Acc:MGI:5477365]	118430324	118530022	+	451232
3	84395039	84395467	429	*	WTinGP_30266	-1.39944729951122	0.532629725360321							ENSMUSG00000104004	4930565D16Rik	RIKEN cDNA 4930565D16 gene [Source:MGI Symbol;Acc:MGI:1922559]	84349376	84379921	-	15118	ENSMUSG00000041842	Fhdc1	FH2 domain containing 1 [Source:MGI Symbol;Acc:MGI:2684972]	84442198	84480429	-	46731
1	179765749	179766275	527	*	WTinGP_24867	-1.39944729951118	0.385931665021691	ENSMUSG00000026491	Ahctf1	AT hook containing transcription factor 1 [Source:MGI Symbol;Acc:MGI:1915033]	179744894	179803680	-	ENSMUSG00000087236	Gm1305	predicted gene 1305 [Source:MGI Symbol;Acc:MGI:2686151]	179695297	179745271	-	20478	ENSMUSG00000073486	Gm10518	predicted gene 10518 [Source:MGI Symbol;Acc:MGI:3704205]	179803376	179804676	+	37101
5	67380397	67380748	352	*	WTinGP_31311	-1.39944729951118	0.385931665021691							ENSMUSG00000107266	Gm43698	predicted gene 43698 [Source:MGI Symbol;Acc:MGI:5663835]	67360387	67366599	+	13798	ENSMUSG00000092060	Bend4	BEN domain containing 4 [Source:MGI Symbol;Acc:MGI:3648414]	67392147	67428310	-	11399
2	24417007	24417311	305	*	WTinGP_24997	-1.39944729951107	0.532629725360321							ENSMUSG00000026979	Psd4	pleckstrin and Sec7 domain containing 4 [Source:MGI Symbol;Acc:MGI:2674093]	24367580	24414954	+	2053	ENSMUSG00000026976	Pax8	paired box 8 [Source:MGI Symbol;Acc:MGI:97492]	24420560	24475599	-	3249
7	53032021	53032517	497	*	WTinGP_29720	-1.39944729951107	0.532629725360321							ENSMUSG00000070203	Gm22444	predicted gene, 22444 [Source:MGI Symbol;Acc:MGI:5452221]	52927070	52927177	+	104844	ENSMUSG00000099176	Mir6238	microRNA 6238 [Source:MGI Symbol;Acc:MGI:5531364]	53891761	53891889	-	859244
8	68156913	68158497	1585	*	WTinGP_15098	-1.39759501411319	0.000000362085594859011	ENSMUSG00000030465	Psd3	pleckstrin and Sec7 domain containing 3 [Source:MGI Symbol;Acc:MGI:1918215]	67689082	68212027	-	ENSMUSG00000077545	Gm22018	predicted gene, 22018 [Source:MGI Symbol;Acc:MGI:5451795]	68010340	68010470	+	146443	ENSMUSG00000097609	Gm26659	predicted gene, 26659 [Source:MGI Symbol;Acc:MGI:5477153]	68218173	68228413	-	59676
12	100778777	100779920	1144	*	WTinGP_25847	-1.39579341394608	0.00395598324312916	ENSMUSG00000021185	9030617O03Rik	RIKEN cDNA 9030617O03 gene [Source:MGI Symbol;Acc:MGI:2444813]	100779057	100896981	+	ENSMUSG00000064572	Gm25801	predicted gene, 25801 [Source:MGI Symbol;Acc:MGI:5455578]	100769023	100769128	-	9649	ENSMUSG00000113159	AC126262.1		100862786	100864689	+	82866
17	52030843	52031589	747	*	WTinGP_14416	-1.39439502182921	0.00990753315833337							ENSMUSG00000103378	Gm37176	predicted gene, 37176 [Source:MGI Symbol;Acc:MGI:5610404]	51859167	51863217	+	167626	ENSMUSG00000100150	Gm19585	predicted gene, 19585 [Source:MGI Symbol;Acc:MGI:5011770]	52149289	52163048	+	117700
7	136269644	136271174	1531	*	KOinGP_48756	1.39374628463261	0.00000000000135564800296267	ENSMUSG00000110027	C030029H02Rik	RIKEN cDNA C030029H02 gene [Source:MGI Symbol;Acc:MGI:1924633]	136268324	136318513	+	ENSMUSG00000110396	Gm36737	predicted gene, 36737 [Source:MGI Symbol;Acc:MGI:5595896]	136167086	136173296	-	96348	ENSMUSG00000109792	Gm45426	predicted gene 45426 [Source:MGI Symbol;Acc:MGI:5791262]	136288656	136292327	+	17482
11	106707833	106708594	762	*	KOinGP_15816	1.39299822837451	0.00184889000923433	ENSMUSG00000020717	Pecam1	platelet/endothelial cell adhesion molecule 1 [Source:MGI Symbol;Acc:MGI:97537]	106654217	106750628	-	ENSMUSG00000040548	Tex2	testis expressed gene 2 [Source:MGI Symbol;Acc:MGI:102465]	106502147	106613423	-	94410	ENSMUSG00000040528	Milr1	mast cell immunoglobulin like receptor 1 [Source:MGI Symbol;Acc:MGI:2685731]	106751226	106768794	+	42632
5	91015025	91015835	811	*	KOinGP_56263__WTinGP_46409	-1.39219183597104	0.000000000367350373415659	ENSMUSG00000029376	Mthfd2l	methylenetetrahydrofolate dehydrogenase (NADP+ dependent) 2-like [Source:MGI Symbol;Acc:MGI:1915871]	90931117	91021368	+	ENSMUSG00000107218	Gm42530	predicted gene 42530 [Source:MGI Symbol;Acc:MGI:5662667]	90922732	90924902	+	90123	ENSMUSG00000035020	Epgn	epithelial mitogen [Source:MGI Symbol;Acc:MGI:1919170]	91027464	91035215	+	11629
13	51413480	51414074	595	*	KOinGP_19857	1.39176636019963	0.00476806409502034	ENSMUSG00000112959	AC159104.1		51378136	51418686	-	ENSMUSG00000113162	CU025215.1		51344996	51345598	+	67882	ENSMUSG00000021448	Shc3	src homology 2 domain-containing transforming protein C3 [Source:MGI Symbol;Acc:MGI:106179]	51431041	51569419	-	16967
4	133897349	133897760	412	*	KOinGP_55650__WTinGP_23961	1.39127426930496	0.00711157201000081							ENSMUSG00000003644	Rps6ka1	ribosomal protein S6 kinase polypeptide 1 [Source:MGI Symbol;Acc:MGI:104558]	133847290	133887797	-	9552	ENSMUSG00000003038	Hmgn2	high mobility group nucleosomal binding domain 2 [Source:MGI Symbol;Acc:MGI:96136]	133964738	133968650	-	66978
14	27123354	27123924	571	*	WTinGP_23204	-1.38994036544612	0.0528006597965397							ENSMUSG00000040717	Il17rd	interleukin 17 receptor D [Source:MGI Symbol;Acc:MGI:2159727]	27039001	27107286	+	16068	ENSMUSG00000021895	Arhgef3	Rho guanine nucleotide exchange factor (GEF) 3 [Source:MGI Symbol;Acc:MGI:1918954]	27238039	27403904	+	114115
8	128535526	128536206	681	*	WTinGP_15402	-1.38984171904912	0.00184889000923433							ENSMUSG00000025810	Nrp1	neuropilin 1 [Source:MGI Symbol;Acc:MGI:106206]	128358604	128503363	+	32163	ENSMUSG00000110562	Gm9204	predicted gene 9204 [Source:MGI Symbol;Acc:MGI:3644610]	128633936	128634882	+	97730
3	135513133	135514171	1039	*	WTinGP_56881	-1.38847434935783	0.00000000270894690167387	ENSMUSG00000028164	Manba	mannosidase, beta A, lysosomal [Source:MGI Symbol;Acc:MGI:88175]	135485611	135571404	+	ENSMUSG00000083045	Gm16100	predicted gene 16100 [Source:MGI Symbol;Acc:MGI:3802060]	135495653	135495883	+	17250	ENSMUSG00000083610	Oaz2-ps	ornithine decarboxylase antizyme 2, pseudogene [Source:MGI Symbol;Acc:MGI:3644634]	135525964	135526532	-	11793
7	130369252	130370069	818	*	KOinGP_17920	1.38784009040533	0.0244484421896666	ENSMUSG00000030849	Fgfr2	fibroblast growth factor receptor 2 [Source:MGI Symbol;Acc:MGI:95523]	130162451	133123350	-	ENSMUSG00000082988	Gm5903	predicted gene 5903 [Source:MGI Symbol;Acc:MGI:3644470]	130352038	130354362	-	14890	ENSMUSG00000030850	Ate1	arginyltransferase 1 [Source:MGI Symbol;Acc:MGI:1333870]	130391493	130520369	-	21424
X	15544300	15545484	1185	*	KOinGP_21362	1.38784009040533	0.0244484421896666							ENSMUSG00000081994	Gm14517	predicted gene 14517 [Source:MGI Symbol;Acc:MGI:3705676]	15524425	15524761	-	19539	ENSMUSG00000070258	Gm25207	predicted gene, 25207 [Source:MGI Symbol;Acc:MGI:5454984]	15685285	15685391	-	139801
16	3993489	3993986	498	*	KOinGP_56778__WTinGP_27925	1.3868622441364	0.0359675094511825	ENSMUSG00000039738	Slx4	SLX4 structure-specific endonuclease subunit homolog (S. cerevisiae) [Source:MGI Symbol;Acc:MGI:106299]	3979105	4003770	-	ENSMUSG00000049871	Nlrc3	NLR family, CARD domain containing 3 [Source:MGI Symbol;Acc:MGI:2444070]	3945007	3976632	-	16857	ENSMUSG00000084790	Gm15879	predicted gene 15879 [Source:MGI Symbol;Acc:MGI:3802012]	4032839	4037847	-	38853
10	76801987	76802512	526	*	WTinGP_58683	-1.38660768721277	0.0000115100292920135	ENSMUSG00000001120	Pcbp3	poly(rC) binding protein 3 [Source:MGI Symbol;Acc:MGI:1890470]	76761857	76961887	-	ENSMUSG00000112291	AC168276.1		76726583	76730273	-	71714	ENSMUSG00000112143	AC055777.1		76964653	77008569	-	162141
4	6902758	6902907	150	*	KOinGP_4096	-1.38606758717288	0.124022455941553	ENSMUSG00000041272	Tox	thymocyte selection-associated high mobility group box [Source:MGI Symbol;Acc:MGI:2181659]	6686353	6991557	-	ENSMUSG00000086052	Gm11802	predicted gene 11802 [Source:MGI Symbol;Acc:MGI:3650651]	6688169	6704160	+	198598	ENSMUSG00000083023	Gm11804	predicted gene 11804 [Source:MGI Symbol;Acc:MGI:3650654]	7039047	7039514	-	136140
15	74592942	74593563	622	*	WTinGP_23005	-1.38606758717288	0.124022455941553							ENSMUSG00000034730	Adgrb1	adhesion G protein-coupled receptor B1 [Source:MGI Symbol;Acc:MGI:1933736]	74516195	74589465	+	3477	ENSMUSG00000022603	Mroh4	maestro heat-like repeat family member 4 [Source:MGI Symbol;Acc:MGI:1916689]	74606029	74636353	-	12466
10	96104027	96105042	1016	*	WTinGP_24338	-1.38606758717276	0.124022455941553							ENSMUSG00000036499	Eea1	early endosome antigen 1 [Source:MGI Symbol;Acc:MGI:2442192]	95940650	96045518	+	58509	ENSMUSG00000112316	AC115970.1		96127985	96129742	-	22943
2	121569925	121570547	623	*	WTinGP_31337	-1.38606758717246	0.124022455941553	ENSMUSG00000027238	Frmd5	FERM domain containing 5 [Source:MGI Symbol;Acc:MGI:2442557]	121545529	121807087	-	ENSMUSG00000027242	Wdr76	WD repeat domain 76 [Source:MGI Symbol;Acc:MGI:1926186]	121506723	121544860	+	25065	ENSMUSG00000081264	Gm14021	predicted gene 14021 [Source:MGI Symbol;Acc:MGI:3651447]	121700765	121701725	-	130218
12	15800782	15801291	510	*	WTinGP_21458	-1.38606758717245	0.0960758009901338	ENSMUSG00000098480	Mir6387	microRNA 6387 [Source:MGI Symbol;Acc:MGI:5530663]	15800994	15801101	-	ENSMUSG00000098158	Gm4804	predicted gene 4804 [Source:MGI Symbol;Acc:MGI:3646648]	15606412	15729095	+	71687	ENSMUSG00000097580	Gm5432	predicted gene 5432 [Source:MGI Symbol;Acc:MGI:3649057]	15817003	15888155	+	15712
15	55835571	55836112	542	*	KOinGP_15130	1.38573580036559	0.0528006597965397	ENSMUSG00000060429	Sntb1	syntrophin, basic 1 [Source:MGI Symbol;Acc:MGI:101781]	55638843	55906949	-	ENSMUSG00000022369	Mtbp	Mdm2, transformed 3T3 cell double minute p53 binding protein [Source:MGI Symbol;Acc:MGI:2146005]	55557408	55626423	+	209148	ENSMUSG00000022367	Has2	hyaluronan synthase 2 [Source:MGI Symbol;Acc:MGI:107821]	56665627	56694539	-	829515
19	53502772	53503332	561	*	KOinGP_23407	1.38442410111875	0.0768375638386757							ENSMUSG00000097636	Mirt1	myocardial infarction associated transcript 1 [Source:MGI Symbol;Acc:MGI:1922001]	53441212	53464796	-	37976	ENSMUSG00000034765	Dusp5	dual specificity phosphatase 5 [Source:MGI Symbol;Acc:MGI:2685183]	53529109	53542431	+	25777
5	20680636	20681701	1066	*	WTinGP_16443	-1.38325043036187	0.00102386934851301	ENSMUSG00000040003	Magi2	membrane associated guanylate kinase, WW and PDZ domain containing 2 [Source:MGI Symbol;Acc:MGI:1354953]	19227036	20704792	+	ENSMUSG00000106240	Gm3544	predicted gene 3544 [Source:MGI Symbol;Acc:MGI:3781721]	20588596	20588900	+	91736	ENSMUSG00000073174	Gm29254	predicted gene 29254 [Source:MGI Symbol;Acc:MGI:5579960]	20702277	20706052	+	20576
1	161436294	161437130	837	*	WTinGP_3484	-1.38325043036187	0.000737882468408608							ENSMUSG00000026700	Tnfsf4	tumor necrosis factor (ligand) superfamily, member 4 [Source:MGI Symbol;Acc:MGI:104511]	161395409	161418410	+	17884	ENSMUSG00000066755	Tnfsf18	tumor necrosis factor (ligand) superfamily, member 18 [Source:MGI Symbol;Acc:MGI:2673064]	161494655	161505290	+	57525
9	57328309	57329114	806	*	KOinGP_49904__WTinGP_23751	1.3824943315702	0.0000501679822862673	ENSMUSG00000111457	AC122447.1		57328661	57329415	-	ENSMUSG00000032300	1700017B05Rik	RIKEN cDNA 1700017B05 gene [Source:MGI Symbol;Acc:MGI:1921461]	57253117	57262612	-	65697	ENSMUSG00000066626	Gm5121	predicted gene 5121 [Source:MGI Symbol;Acc:MGI:3647258]	57334128	57334754	+	5014
12	111230792	111231278	487	*	KOinGP_16970	1.38102614781104	0.155864423881291	ENSMUSG00000021277	Traf3	TNF receptor-associated factor 3 [Source:MGI Symbol;Acc:MGI:108041]	111166370	111267153	+	ENSMUSG00000083193	4930595D18Rik	RIKEN cDNA 4930595D18 gene [Source:MGI Symbol;Acc:MGI:1925312]	111159850	111184491	-	46301	ENSMUSG00000021278	Amn	amnionless [Source:MGI Symbol;Acc:MGI:1934943]	111271095	111276426	+	39817
2	163709738	163710380	643	*	KOinGP_24200	1.38102614781104	0.155864423881291	ENSMUSG00000035268	Pkig	protein kinase inhibitor, gamma [Source:MGI Symbol;Acc:MGI:1343086]	163658386	163726158	+	ENSMUSG00000087129	Gm16316	predicted gene 16316 [Source:MGI Symbol;Acc:MGI:3826530]	163685004	163692279	-	17459	ENSMUSG00000017697	Ada	adenosine deaminase [Source:MGI Symbol;Acc:MGI:87916]	163726584	163750239	-	16204
8	39972852	39973561	710	*	WTinGP_25402	-1.37966427483115	0.212492618346108							ENSMUSG00000109789	Gm2033	predicted gene 2033 [Source:MGI Symbol;Acc:MGI:3780202]	39718680	39720966	-	251886	ENSMUSG00000109815	Gm7082	predicted gene 7082 [Source:MGI Symbol;Acc:MGI:3647792]	40016714	40018248	+	43153
5	38368406	38369062	657	*	WTinGP_30263	-1.37966427483115	0.212492618346108	ENSMUSG00000005107	Slc2a9	solute carrier family 2 (facilitated glucose transporter), member 9 [Source:MGI Symbol;Acc:MGI:2152844]	38349273	38503143	-	ENSMUSG00000106932	4930487D11Rik	RIKEN cDNA 4930487D11 gene [Source:MGI Symbol;Acc:MGI:1925422]	38344435	38349197	+	19209	ENSMUSG00000089646	Gm15796	predicted gene 15796 [Source:MGI Symbol;Acc:MGI:3801844]	38507463	38507666	+	138401
3	109311413	109311616	204	*	KOinGP_20049	-1.37966427483114	0.212492618346108							ENSMUSG00000083717	Gm13865	predicted gene 13865 [Source:MGI Symbol;Acc:MGI:3651348]	109192003	109192867	-	118546	ENSMUSG00000033721	Vav3	vav 3 oncogene [Source:MGI Symbol;Acc:MGI:1888518]	109340653	109685698	+	29037
14	53776690	53777163	474	*	KOinGP_18334	1.37877079054932	0.218024662780546	ENSMUSG00000076858	Trav3-4	T cell receptor alpha variable 3-4 [Source:MGI Symbol;Acc:MGI:2684925]	53776956	53777576	+	ENSMUSG00000105090	Trav15-3	T cell receptor alpha variable 15-3 [Source:MGI Symbol;Acc:MGI:5009958]	53767026	53767180	+	9510	ENSMUSG00000105380	Trav12-4	T cell receptor alpha variable 12-4 [Source:MGI Symbol;Acc:MGI:5009956]	53778603	53778873	+	1440
5	29840787	29841310	524	*	KOinGP_20871	1.37877079054932	0.173639827005104							ENSMUSG00000106551	Gm1969	predicted gene 1969 [Source:MGI Symbol;Acc:MGI:3780138]	29832088	29833307	-	7480	ENSMUSG00000105437	Gm42450	predicted gene 42450 [Source:MGI Symbol;Acc:MGI:5662587]	29886728	29891964	-	45418
X	41933371	41933926	556	*	KOinGP_27859	1.37877079054932	0.218024662780546							ENSMUSG00000080798	Gm5135	predicted pseudogene 5135 [Source:MGI Symbol;Acc:MGI:3646830]	41923255	41923827	-	9544	ENSMUSG00000104879	Gm44490	predicted gene, 44490 [Source:MGI Symbol;Acc:MGI:5690882]	41948832	41948958	+	14906
10	3519962	3520561	600	*	WTinGP_19714	-1.37741240165256	0.00601749813443829							ENSMUSG00000040653	Ppp1r14c	protein phosphatase 1, regulatory (inhibitor) subunit 14c [Source:MGI Symbol;Acc:MGI:1923392]	3366057	3464975	+	54987	ENSMUSG00000019762	Iyd	iodotyrosine deiodinase [Source:MGI Symbol;Acc:MGI:1917587]	3540240	3554877	+	19679
19	5751158	5752219	1062	*	KOinGP_12248	1.37700929368146	0.000742976250771251	ENSMUSG00000024940	Ltbp3	latent transforming growth factor beta binding protein 3 [Source:MGI Symbol;Acc:MGI:1101355]	5740904	5758532	+	ENSMUSG00000079478	Sssca1	Sjogren syndrome/scleroderma autoantigen 1 [Source:MGI Symbol;Acc:MGI:1913482]	5728088	5731732	-	19426	ENSMUSG00000024941	Scyl1	SCY1-like 1 (S. cerevisiae) [Source:MGI Symbol;Acc:MGI:1931787]	5758427	5771401	-	6208
1	108036971	108037484	514	*	KOinGP_26865	1.37700929368146	0.000742976250771251							ENSMUSG00000100457	D830032E09Rik	RIKEN cDNA D830032E09 gene [Source:MGI Symbol;Acc:MGI:2442347]	107917259	108028337	+	8634	ENSMUSG00000100041	Gm5702	predicted gene 5702 [Source:MGI Symbol;Acc:MGI:3646157]	108376970	108379438	-	339486
17	25885612	25886094	483	*	KOinGP_21212	1.37596270370263	0.241231755355793	ENSMUSG00000097518	Gm26694	predicted gene, 26694 [Source:MGI Symbol;Acc:MGI:5477188]	25794894	25964784	+	ENSMUSG00000071192	Wfikkn1	WAP, FS, Ig, KU, and NTR-containing protein 1 [Source:MGI Symbol;Acc:MGI:2670967]	25877630	25880305	-	5307	ENSMUSG00000057580	Gm10012	predicted pseudogene 10012 [Source:MGI Symbol;Acc:MGI:3642454]	25901856	25902227	+	15762
4	42988219	42988738	520	*	KOinGP_21412	1.37596270370262	0.241231755355793	ENSMUSG00000028452	Vcp	valosin containing protein [Source:MGI Symbol;Acc:MGI:99919]	42979963	43000507	-	ENSMUSG00000028451	1700022I11Rik	RIKEN cDNA 1700022I11 gene [Source:MGI Symbol;Acc:MGI:1914567]	42969604	42983640	+	4579	ENSMUSG00000028453	Fancg	Fanconi anemia, complementation group G [Source:MGI Symbol;Acc:MGI:1926471]	43002343	43010506	-	13605
2	33856203	33857169	967	*	KOinGP_20170__WTinGP_26306	1.37511047992535	0.00109162161503774	ENSMUSG00000038740	Mvb12b	multivesicular body subunit 12B [Source:MGI Symbol;Acc:MGI:1919793]	33729953	33887946	-	ENSMUSG00000086484	Nron	non-protein coding RNA, repressor of NFAT [Source:MGI Symbol;Acc:MGI:2444126]	33805816	33813591	+	42612	ENSMUSG00000085987	Gm13403	predicted gene 13403 [Source:MGI Symbol;Acc:MGI:3649380]	33935788	33942145	-	78619
10	77596061	77596611	551	*	KOinGP_12377	1.37404711017778	0.00163951543131877	ENSMUSG00000009291	Pttg1ip	pituitary tumor-transforming 1 interacting protein [Source:MGI Symbol;Acc:MGI:2652132]	77581720	77598732	+	ENSMUSG00000000290	Itgb2	integrin beta 2 [Source:MGI Symbol;Acc:MGI:96611]	77530252	77565708	+	30353	ENSMUSG00000020265	Sumo3	small ubiquitin-like modifier 3 [Source:MGI Symbol;Acc:MGI:1336201]	77606097	77618331	+	9486
10	121886614	121887247	634	*	KOinGP_25239__WTinGP_54283	-1.37388568739958	0.00279475768610178	ENSMUSG00000020121	Srgap1	SLIT-ROBO Rho GTPase activating protein 1 [Source:MGI Symbol;Acc:MGI:2152936]	121780991	122047315	-	ENSMUSG00000112596	AC153494.1		121829018	121832058	-	54556	ENSMUSG00000112184	AC158803.2		122066343	122067021	+	179096
5	150223434	150224192	759	*	WTinGP_15278	-1.37318232695869	0.0149970346171573	ENSMUSG00000056602	Fry	FRY microtubule binding protein [Source:MGI Symbol;Acc:MGI:2443895]	150118645	150497753	+	ENSMUSG00000107384	Gm42557	predicted gene 42557 [Source:MGI Symbol;Acc:MGI:5662694]	150067258	150082795	-	140639	ENSMUSG00000107082	Gm36378	predicted gene, 36378 [Source:MGI Symbol;Acc:MGI:5595537]	150243863	150244250	+	19671
1	133347674	133348871	1198	*	WTinGP_13587	-1.37318232695868	0.0149970346171573							ENSMUSG00000102367	Kiss1	KiSS-1 metastasis-suppressor [Source:MGI Symbol;Acc:MGI:2663985]	133309827	133329901	+	17773	ENSMUSG00000070645	Ren1	renin 1 structural [Source:MGI Symbol;Acc:MGI:97898]	133350510	133360325	+	1639
6	71722704	71723179	476	*	KOinGP_20004	1.37237031450464	0.329266635821907	ENSMUSG00000052852	Reep1	receptor accessory protein 1 [Source:MGI Symbol;Acc:MGI:1098827]	71707561	71810710	+	ENSMUSG00000108813	Rpl19-ps9	ribosomal protein L19, pseudogene 9 [Source:MGI Symbol;Acc:MGI:3643398]	71683298	71683885	+	38819	ENSMUSG00000108802	Gm44769	predicted gene 44769 [Source:MGI Symbol;Acc:MGI:5753345]	71790668	71793476	+	67489
14	69972454	69972933	480	*	KOinGP_20762	1.37237031450464	0.329266635821907	ENSMUSG00000022085	Pebp4	phosphatidylethanolamine binding protein 4 [Source:MGI Symbol;Acc:MGI:1920773]	69840420	70059886	+	ENSMUSG00000022075	Rhobtb2	Rho-related BTB domain containing 2 [Source:MGI Symbol;Acc:MGI:2180557]	69784990	69805530	-	166924	ENSMUSG00000033730	Egr3	early growth response 3 [Source:MGI Symbol;Acc:MGI:1306780]	70077445	70080157	+	104512
14	16267002	16267756	755	*	WTinGP_21357	-1.37173560402946	0.0863022223438545	ENSMUSG00000021785	Ngly1	N-glycanase 1 [Source:MGI Symbol;Acc:MGI:1913276]	16249280	16311926	+	ENSMUSG00000021786	Oxsm	3-oxoacyl-ACP synthase, mitochondrial [Source:MGI Symbol;Acc:MGI:1918397]	16238656	16249808	-	17194	ENSMUSG00000017485	Top2b	topoisomerase (DNA) II beta [Source:MGI Symbol;Acc:MGI:98791]	16365179	16430787	+	97423
11	117284290	117285087	798	*	KOinGP_9251	1.37164287798447	0.00371149219561827	ENSMUSG00000059248	2009-09-01	septin 9 [Source:MGI Symbol;Acc:MGI:1858222]	117199661	117362325	+	ENSMUSG00000086050	Gm16045	predicted gene 16045 [Source:MGI Symbol;Acc:MGI:3801990]	117257649	117263437	-	20853	ENSMUSG00000086588	Gm11729	predicted gene 11729 [Source:MGI Symbol;Acc:MGI:3650942]	117414389	117415368	+	129302
3	41408215	41409674	1460	*	WTinGP_22755	-1.3712557481727	0.00097032647112084							ENSMUSG00000105297	Gm30852	predicted gene, 30852 [Source:MGI Symbol;Acc:MGI:5590011]	41354147	41393589	+	14626	ENSMUSG00000089350	Gm25487	predicted gene, 25487 [Source:MGI Symbol;Acc:MGI:5455264]	41441343	41441467	-	31669
1	55430462	55431111	650	*	KOinGP_13547__WTinGP_51408	-1.36978802636269	0.00000190416497008619	ENSMUSG00000038349	Plcl1	phospholipase C-like 1 [Source:MGI Symbol;Acc:MGI:3036262]	55405921	55754285	+	ENSMUSG00000101085	Gm8531	predicted gene 8531 [Source:MGI Symbol;Acc:MGI:3645221]	55381195	55382087	-	48375	ENSMUSG00000102145	Gm38056	predicted gene, 38056 [Source:MGI Symbol;Acc:MGI:5611284]	55440904	55445930	+	9793
13	59575081	59575937	857	*	KOinGP_10603	1.36878052682352	0.00630974474083113	ENSMUSG00000021557	Agtpbp1	ATP/GTP binding protein 1 [Source:MGI Symbol;Acc:MGI:2159437]	59449537	59585227	-	ENSMUSG00000055254	Ntrk2	neurotrophic tyrosine kinase, receptor, type 2 [Source:MGI Symbol;Acc:MGI:97384]	58806596	59133970	+	441111	ENSMUSG00000021555	Naa35	N(alpha)-acetyltransferase 35, NatC auxiliary subunit [Source:MGI Symbol;Acc:MGI:1925939]	59585259	59634798	+	9322
13	45071282	45071903	622	*	KOinGP_53889	1.36878052682352	0.00630974474083113							ENSMUSG00000065656	Gm23104	predicted gene, 23104 [Source:MGI Symbol;Acc:MGI:5452881]	45026252	45026355	-	44927	ENSMUSG00000078915	Hsp25-ps1	heat shock protein 25, pseudogene 1 [Source:MGI Symbol;Acc:MGI:96241]	45078498	45079127	-	6595
3	28820572	28821135	564	*	KOinGP_25434	1.36761168473853	0.438544285532244							ENSMUSG00000104444	Gm33051	predicted gene, 33051 [Source:MGI Symbol;Acc:MGI:5592210]	28807205	28813985	-	6587	ENSMUSG00000104275	Gm37867	predicted gene, 37867 [Source:MGI Symbol;Acc:MGI:5611095]	28852033	28854257	-	30898
11	51281960	51282581	622	*	KOinGP_27206	1.36761168473853	0.438544285532244							ENSMUSG00000020385	Clk4	CDC like kinase 4 [Source:MGI Symbol;Acc:MGI:1098551]	51261730	51281766	+	194	ENSMUSG00000063564	Col23a1	collagen, type XXIII, alpha 1 [Source:MGI Symbol;Acc:MGI:2653243]	51289920	51583918	+	7339
1	5046602	5046982	381	*	KOinGP_28868	1.36761168473853	0.438544285532244	ENSMUSG00000002459	Rgs20	regulator of G-protein signaling 20 [Source:MGI Symbol;Acc:MGI:1929866]	4909576	5070285	-	ENSMUSG00000085623	Gm16041	predicted gene 16041 [Source:MGI Symbol;Acc:MGI:3801909]	4970857	4976820	+	69782	ENSMUSG00000091665	Gm17101	predicted gene 17101 [Source:MGI Symbol;Acc:MGI:4937928]	5063060	5064647	+	16078
1	172562126	172562303	178	*	WTinGP_7428	1.36761168473853	0.324309636246177	ENSMUSG00000049598	Vsig8	V-set and immunoglobulin domain containing 8 [Source:MGI Symbol;Acc:MGI:3642995]	172555938	172563717	+	ENSMUSG00000085184	4933439K11Rik	RIKEN cDNA 4933439K11 gene [Source:MGI Symbol;Acc:MGI:1918569]	172538133	172558129	-	3997	ENSMUSG00000053318	Slamf8	SLAM family member 8 [Source:MGI Symbol;Acc:MGI:1921998]	172581758	172590568	-	19455
3	126751395	126751903	509	*	WTinGP_58080	-1.36746258534058	0.0422811525544078	ENSMUSG00000053819	Camk2d	calcium/calmodulin-dependent protein kinase II, delta [Source:MGI Symbol;Acc:MGI:1341265]	126596302	126846326	+	ENSMUSG00000105553	Gm42514	predicted gene 42514 [Source:MGI Symbol;Acc:MGI:5662651]	126746133	126747964	+	3431	ENSMUSG00000032826	Ank2	ankyrin 2, brain [Source:MGI Symbol;Acc:MGI:88025]	126921612	127499350	-	169709
12	50091216	50091815	600	*	WTinGP_27221	-1.36704646438761	0.355130501868492							ENSMUSG00000098219	Gm7481	predicted gene 7481 [Source:MGI Symbol;Acc:MGI:3648575]	49840757	49841751	-	249465	ENSMUSG00000112353	AC120843.1		50120309	50145236	+	28494
2	109269629	109270051	423	*	WTinGP_28203	-1.36704646438761	0.355130501868492	ENSMUSG00000057234	Mettl15	methyltransferase like 15 [Source:MGI Symbol;Acc:MGI:1924144]	109092297	109280748	-	ENSMUSG00000076987	Gm24115	predicted gene, 24115 [Source:MGI Symbol;Acc:MGI:5453892]	109148589	109148698	-	120931	ENSMUSG00000027115	Kif18a	kinesin family member 18A [Source:MGI Symbol;Acc:MGI:2446977]	109280738	109341747	+	10687
9	121734018	121734292	275	*	WTinGP_28218	-1.36704646438761	0.483580044243646	ENSMUSG00000032525	Nktr	natural killer tumor recognition sequence [Source:MGI Symbol;Acc:MGI:97346]	121719169	121756843	+	ENSMUSG00000032526	Ss18l2	SS18, nBAF chromatin remodeling complex subunit like 2 [Source:MGI Symbol;Acc:MGI:1349474]	121710329	121713388	+	20630	ENSMUSG00000097820	E530011L22Rik	RIKEN cDNA E530011L22 gene [Source:MGI Symbol;Acc:MGI:2443770]	121754662	121759943	-	20370
3	126920208	126920705	498	*	WTinGP_29514	-1.36704646438761	0.483580044243646							ENSMUSG00000053819	Camk2d	calcium/calmodulin-dependent protein kinase II, delta [Source:MGI Symbol;Acc:MGI:1341265]	126596302	126846326	+	73882	ENSMUSG00000032826	Ank2	ankyrin 2, brain [Source:MGI Symbol;Acc:MGI:88025]	126921612	127499350	-	907
6	8288932	8289361	430	*	WTinGP_30227	-1.36704646438761	0.483580044243646	ENSMUSG00000107705	Gm45062	predicted gene 45062 [Source:MGI Symbol;Acc:MGI:5753638]	8259450	8597480	+	ENSMUSG00000012483	Rpa3	replication protein A3 [Source:MGI Symbol;Acc:MGI:1915490]	8255936	8259173	-	29759	ENSMUSG00000089890	Gm16055	predicted gene 16055 [Source:MGI Symbol;Acc:MGI:3801818]	8354056	8364136	-	64695
2	110631179	110631836	658	*	WTinGP_30284	-1.36704646438761	0.483580044243646	ENSMUSG00000041644	Slc5a12	solute carrier family 5 (sodium/glucose cotransporter), member 12 [Source:MGI Symbol;Acc:MGI:2138890]	110597298	110647779	+	ENSMUSG00000074970	Gm10794	predicted gene 10794 [Source:MGI Symbol;Acc:MGI:3708664]	110596429	110596637	-	34542	ENSMUSG00000074968	Ano3	anoctamin 3 [Source:MGI Symbol;Acc:MGI:3613666]	110655201	110950923	-	23365
7	89371661	89372091	431	*	KOinGP_8285	-1.36704646438751	0.355130501868492	ENSMUSG00000039428	Tmem135	transmembrane protein 135 [Source:MGI Symbol;Acc:MGI:1920009]	89139714	89404222	-	ENSMUSG00000109327	Gm44995	predicted gene 44995 [Source:MGI Symbol;Acc:MGI:5753571]	89338370	89346288	+	25373	ENSMUSG00000109199	Gm44996	predicted gene 44996 [Source:MGI Symbol;Acc:MGI:5753572]	89388344	89391323	-	16253
1	40878060	40878471	412	*	WTinGP_26703	-1.36704646438751	0.355130501868492							ENSMUSG00000094136	Gm5973	predicted gene 5973 [Source:MGI Symbol;Acc:MGI:3646541]	40863737	40864232	-	13828	ENSMUSG00000104072	4930448I06Rik	RIKEN cDNA 4930448I06 gene [Source:MGI Symbol;Acc:MGI:1922147]	41167587	41181252	-	289116
17	78648083	78648520	438	*	WTinGP_28939	-1.36704646438751	0.355130501868492							ENSMUSG00000024076	Vit	vitrin [Source:MGI Symbol;Acc:MGI:1921449]	78508063	78627409	+	20674	ENSMUSG00000024077	Strn	striatin, calmodulin binding protein [Source:MGI Symbol;Acc:MGI:1333757]	78649913	78737196	-	1393
2	6462256	6462944	689	*	WTinGP_58061	-1.36578298195838	0.000519715007256688							ENSMUSG00000039046	Usp6nl	USP6 N-terminal like [Source:MGI Symbol;Acc:MGI:2138893]	6322667	6446390	+	15866	ENSMUSG00000086109	Gm13391	predicted gene 13391 [Source:MGI Symbol;Acc:MGI:3651526]	6472000	6478619	+	9056
8	26684958	26686210	1253	*	KOinGP_23781__WTinGP_9923	-1.36516894768675	0.0000092715110021201							ENSMUSG00000109680	Gm45585	predicted gene 45585 [Source:MGI Symbol;Acc:MGI:5791421]	26665893	26668306	-	16652	ENSMUSG00000109689	Gm45646	predicted gene 45646 [Source:MGI Symbol;Acc:MGI:5791482]	26745929	26760561	-	59719
1	106352661	106353519	859	*	WTinGP_14771	-1.3647906087277	0.0132803373798073	ENSMUSG00000044340	Phlpp1	PH domain and leucine rich repeat protein phosphatase 1 [Source:MGI Symbol;Acc:MGI:2138327]	106171752	106394250	+	ENSMUSG00000103291	Gm38235	predicted gene, 38235 [Source:MGI Symbol;Acc:MGI:5611463]	106219314	106224265	+	128396	ENSMUSG00000100247	A530053M12Rik	RIKEN cDNA A530053M12 gene [Source:MGI Symbol;Acc:MGI:3045369]	106400178	106401987	-	46659
12	79579921	79581121	1201	*	KOinGP_19308__WTinGP_12243	-1.3642386376799	0.00000431683178229362	ENSMUSG00000059060	Rad51b	RAD51 paralog B [Source:MGI Symbol;Acc:MGI:1099436]	79297282	79814690	+	ENSMUSG00000066440	Zfyve26	zinc finger, FYVE domain containing 26 [Source:MGI Symbol;Acc:MGI:1924767]	79232346	79296304	-	283617	ENSMUSG00000112765	AC122832.3		79917019	79936264	-	335898
6	74359485	74360303	819	*	KOinGP_14870	1.36329381755269	0.0204053709146847							ENSMUSG00000093964	Gm26179	predicted gene, 26179 [Source:MGI Symbol;Acc:MGI:5455956]	74340950	74341081	+	18404	ENSMUSG00000064408	Gm23924	predicted gene, 23924 [Source:MGI Symbol;Acc:MGI:5453701]	74451797	74451904	-	91494
15	75047175	75047649	475	*	KOinGP_57658	1.3610343720272	0.0196174868280435	ENSMUSG00000079018	Ly6c1	lymphocyte antigen 6 complex, locus C1 [Source:MGI Symbol;Acc:MGI:96882]	75044018	75048830	-	ENSMUSG00000101082	Gm28069	predicted gene 28069 [Source:MGI Symbol;Acc:MGI:5578775]	75025294	75025507	+	21668	ENSMUSG00000099775	Gm5960	predicted gene 5960 [Source:MGI Symbol;Acc:MGI:3779540]	75071112	75074638	+	23463
7	80873686	80874158	473	*	KOinGP_22777	1.36100880562092	0.437131983017744	ENSMUSG00000038797	Zscan2	zinc finger and SCAN domain containing 2 [Source:MGI Symbol;Acc:MGI:99176]	80860920	80876537	+	ENSMUSG00000030536	Iqgap1	IQ motif containing GTPase activating protein 1 [Source:MGI Symbol;Acc:MGI:1352757]	80711583	80825974	-	47712	ENSMUSG00000025722	Wdr73	WD repeat domain 73 [Source:MGI Symbol;Acc:MGI:1919218]	80890723	80901269	-	16565
6	127502740	127503128	389	*	KOinGP_23423	1.36100880562092	0.437131983017744							ENSMUSG00000037997	Parp11	poly (ADP-ribose) polymerase family, member 11 [Source:MGI Symbol;Acc:MGI:2141505]	127446840	127494261	+	8479	ENSMUSG00000061414	Cracr2a	calcium release activated channel regulator 2A [Source:MGI Symbol;Acc:MGI:2685919]	127561338	127674248	+	58210
17	21502831	21503412	582	*	KOinGP_25893	1.36100880562092	0.437131983017744	ENSMUSG00000057409	Zfp53	zinc finger protein 53 [Source:MGI Symbol;Acc:MGI:99200]	21491256	21509764	+	ENSMUSG00000097759	Gm26753	predicted gene, 26753 [Source:MGI Symbol;Acc:MGI:5477247]	21485177	21488875	-	13956	ENSMUSG00000097781	9330136K24Rik	RIKEN cDNA 9330136K24 gene [Source:MGI Symbol;Acc:MGI:2442883]	21528194	21535878	-	24782
17	88552915	88553261	347	*	KOinGP_27031	1.36100880562092	0.437131983017744	ENSMUSG00000034709	Ppp1r21	protein phosphatase 1, regulatory subunit 21 [Source:MGI Symbol;Acc:MGI:1921075]	88530118	88588367	+	ENSMUSG00000103075	Gm38109	predicted gene, 38109 [Source:MGI Symbol;Acc:MGI:5611337]	88533027	88533207	+	19708	ENSMUSG00000033855	Ston1	stonin 1 [Source:MGI Symbol;Acc:MGI:1924307]	88597684	88662586	+	44423
13	94882503	94882677	175	*	WTinGP_23174	1.36100880562092	0.437131983017744	ENSMUSG00000021685	Otp	orthopedia homeobox [Source:MGI Symbol;Acc:MGI:99835]	94875602	94885130	+	ENSMUSG00000042043	Tbca	tubulin cofactor A [Source:MGI Symbol;Acc:MGI:107549]	94788910	94842922	+	39581	ENSMUSG00000042015	Wdr41	WD repeat domain 41 [Source:MGI Symbol;Acc:MGI:2445123]	94976344	95023314	+	93667
1	42982805	42982954	150	*	WTinGP_7098	1.36100880562092	0.437131983017744	ENSMUSG00000041907	Gpr45	G protein-coupled receptor 45 [Source:MGI Symbol;Acc:MGI:2135882]	42952872	43035456	+	ENSMUSG00000060679	Mrps9	mitochondrial ribosomal protein S9 [Source:MGI Symbol;Acc:MGI:1916777]	42851233	42905683	+	77122	ENSMUSG00000089088	Gm24001	predicted gene, 24001 [Source:MGI Symbol;Acc:MGI:5453778]	43036845	43036929	+	53891
3	88939208	88939461	254	*	KOinGP_23118	1.36100880562091	0.437131983017744	ENSMUSG00000068921	Dap3	death associated protein 3 [Source:MGI Symbol;Acc:MGI:1929538]	88920803	88951181	-	ENSMUSG00000068922	Msto1	misato 1, mitochondrial distribution and morphology regulator [Source:MGI Symbol;Acc:MGI:2385175]	88905107	88913999	-	25209	ENSMUSG00000028053	Ash1l	ash1 (absent, small, or homeotic)-like (Drosophila) [Source:MGI Symbol;Acc:MGI:2183158]	88950622	89079375	+	11161
2	32503807	32504100	294	*	KOinGP_25857	1.36100880562091	0.437131983017744							ENSMUSG00000103175	Gm37169	predicted gene, 37169 [Source:MGI Symbol;Acc:MGI:5610397]	32487988	32492148	+	11659	ENSMUSG00000085017	Gm13412	predicted gene 13412 [Source:MGI Symbol;Acc:MGI:3650612]	32525031	32527990	+	20931
4	136070500	136070667	168	*	WTinGP_2585	1.36100880562091	0.57209960210043							ENSMUSG00000059291	Rpl11	ribosomal protein L11 [Source:MGI Symbol;Acc:MGI:1914275]	136028265	136053428	-	17072	ENSMUSG00000082877	Gm13009	predicted gene 13009 [Source:MGI Symbol;Acc:MGI:3651086]	136074513	136074972	-	3846
15	9435456	9436941	1486	*	WTinGP_10785	-1.35982561145682	0.000215809918630182	ENSMUSG00000039676	Capsl	calcyphosine-like [Source:MGI Symbol;Acc:MGI:1922818]	9436028	9466035	+	ENSMUSG00000049152	Ugt3a2	UDP glycosyltransferases 3 family, polypeptide A2 [Source:MGI Symbol;Acc:MGI:2145969]	9335550	9370955	+	64501	ENSMUSG00000003882	Il7r	interleukin 7 receptor [Source:MGI Symbol;Acc:MGI:96562]	9506161	9529876	-	69220
3	149442889	149443373	485	*	WTinGP_24034	-1.35929802114832	0.0768375638386757	ENSMUSG00000106515	Gm30382	predicted gene, 30382 [Source:MGI Symbol;Acc:MGI:5589541]	149284418	149445301	-	ENSMUSG00000105797	Gm42649	predicted gene 42649 [Source:MGI Symbol;Acc:MGI:5662786]	149304829	149345840	+	97049	ENSMUSG00000104785	Gm31121	predicted gene, 31121 [Source:MGI Symbol;Acc:MGI:5590280]	149562882	149660396	-	119509
2	102312827	102313151	325	*	KOinGP_25371__WTinGP_15570	-1.35929802114831	0.0768375638386757	ENSMUSG00000027189	Trim44	tripartite motif-containing 44 [Source:MGI Symbol;Acc:MGI:1931835]	102300119	102407828	-	ENSMUSG00000083306	Gm13868	predicted gene 13868 [Source:MGI Symbol;Acc:MGI:3651789]	102311914	102312207	-	620	ENSMUSG00000075012	Fjx1	four jointed box 1 (Drosophila) [Source:MGI Symbol;Acc:MGI:1341907]	102449366	102452499	-	136215
5	75640447	75641468	1022	*	WTinGP_29400	-1.35929802114829	0.0768375638386757	ENSMUSG00000005672	Kit	KIT proto-oncogene receptor tyrosine kinase [Source:MGI Symbol;Acc:MGI:96677]	75574916	75656722	+	ENSMUSG00000089078	Gm24502	predicted gene, 24502 [Source:MGI Symbol;Acc:MGI:5454279]	75561046	75561150	-	79297	ENSMUSG00000106754	Gm43101	predicted gene 43101 [Source:MGI Symbol;Acc:MGI:5663238]	75727605	75735967	+	86137
4	83514142	83515032	891	*	WTinGP_20043	-1.35796483015318	0.0244484421896666							ENSMUSG00000066116	Gm10154	predicted gene 10154 [Source:MGI Symbol;Acc:MGI:3642271]	83505185	83505538	-	8604	ENSMUSG00000052407	Ccdc171	coiled-coil domain containing 171 [Source:MGI Symbol;Acc:MGI:1922152]	83525545	83864670	+	10513
14	71257275	71258503	1229	*	WTinGP_23951	-1.35796483015316	0.0244484421896666							ENSMUSG00000022103	Gfra2	glial cell line derived neurotrophic factor family receptor alpha 2 [Source:MGI Symbol;Acc:MGI:1195462]	70890130	70979838	+	277437	ENSMUSG00000104288	Gm37455	predicted gene, 37455 [Source:MGI Symbol;Acc:MGI:5610683]	71371002	71371530	-	112499
5	67299396	67300801	1406	*	WTinGP_24114	-1.35710999932631	0.00887389199389243							ENSMUSG00000037720	Tmem33	transmembrane protein 33 [Source:MGI Symbol;Acc:MGI:1915128]	67260565	67291461	+	7935	ENSMUSG00000029221	Slc30a9	solute carrier family 30 (zinc transporter), member 9 [Source:MGI Symbol;Acc:MGI:1923690]	67306955	67358443	+	6154
13	85484765	85485531	767	*	KOinGP_21068__WTinGP_20437	-1.35607752009179	0.00194105367601266							ENSMUSG00000103196	Gm37641	predicted gene, 37641 [Source:MGI Symbol;Acc:MGI:5610869]	85411681	85411919	-	72846	ENSMUSG00000017778	Cox7c	cytochrome c oxidase subunit VIIc [Source:MGI Symbol;Acc:MGI:103226]	86044816	86046904	-	559285
1	88065886	88067251	1366	*	WTinGP_9698	-1.35574190994535	0.00041388577694752	ENSMUSG00000092220	Gm20528	predicted gene 20528 [Source:MGI Symbol;Acc:MGI:5141993]	88055393	88218584	-	ENSMUSG00000083478	Gm15375	predicted gene 15375 [Source:MGI Symbol;Acc:MGI:3705815]	88025211	88026059	+	39827	ENSMUSG00000090175	Ugt1a9	UDP glucuronosyltransferase 1 family, polypeptide A9 [Source:MGI Symbol;Acc:MGI:3576092]	88070800	88218997	+	3549
16	11966672	11967591	920	*	KOinGP_20078	1.35561117545227	0.0322842272054947							ENSMUSG00000055015	Gm9961	predicted gene 9961 [Source:MGI Symbol;Acc:MGI:3642444]	11901363	11930600	+	36072	ENSMUSG00000022494	Shisa9	shisa family member 9 [Source:MGI Symbol;Acc:MGI:1919805]	11984113	12270902	+	16522
3	153645567	153646320	754	*	KOinGP_56811__WTinGP_45172	-1.35399039142734	0.000000000000272942467381256	ENSMUSG00000052544	St6galnac3	ST6 (alpha-N-acetyl-neuraminyl-2,3-beta-galactosyl-1,3)-N-acetylgalactosaminide alpha-2,6-sialyltransferase 3 [Source:MGI Symbol;Acc:MGI:1341828]	153198266	153725174	-	ENSMUSG00000089376	Gm22136	predicted gene, 22136 [Source:MGI Symbol;Acc:MGI:5451913]	153621702	153621969	+	23598	ENSMUSG00000089237	Gm22206	predicted gene, 22206 [Source:MGI Symbol;Acc:MGI:5451983]	153708911	153709026	+	62591
11	86246797	86247654	858	*	KOinGP_25398	1.35231814452473	0.0475523015589028	ENSMUSG00000085208	Brip1os	BRCA1 interacting protein C-terminal helicase 1, opposite strand [Source:MGI Symbol;Acc:MGI:1921288]	86201370	86304443	+	ENSMUSG00000034329	Brip1	BRCA1 interacting protein C-terminal helicase 1 [Source:MGI Symbol;Acc:MGI:2442836]	86058138	86201193	-	45604	ENSMUSG00000034297	Med13	mediator complex subunit 13 [Source:MGI Symbol;Acc:MGI:3029632]	86267033	86357602	-	19379
1	164457474	164459064	1591	*	KOinGP_23530__WTinGP_9203	-1.35217358743863	0.0000000258697740308573	ENSMUSG00000026576	Atp1b1	ATPase, Na+/K+ transporting, beta 1 polypeptide [Source:MGI Symbol;Acc:MGI:88108]	164437109	164458355	-	ENSMUSG00000026575	Nme7	NME/NM23 family member 7 [Source:MGI Symbol;Acc:MGI:2449121]	164304121	164437725	+	19749	ENSMUSG00000104011	Gm32391	predicted gene, 32391 [Source:MGI Symbol;Acc:MGI:5591550]	164462442	164463989	+	3378
10	3334474	3335027	554	*	KOinGP_25291__WTinGP_56999	-1.35133656925665	0.000126120151557568							ENSMUSG00000111114	AC162384.1		3303049	3303381	+	31093	ENSMUSG00000097541	Gm26752	predicted gene, 26752 [Source:MGI Symbol;Acc:MGI:5477246]	3364073	3367135	-	29046
X	53652652	53653099	448	*	KOinGP_27760	1.35123171579892	0.577007321302155							ENSMUSG00000067925	Cxx1a	CAAX box 1A [Source:MGI Symbol;Acc:MGI:1913408]	53642488	53643682	-	8970	ENSMUSG00000067924	Cxx1b	CAAX box 1B [Source:MGI Symbol;Acc:MGI:3576504]	53669177	53670408	-	16078
1	36872786	36873237	452	*	KOinGP_20134	1.3512317157988	0.577007321302155	ENSMUSG00000026116	Tmem131	transmembrane protein 131 [Source:MGI Symbol;Acc:MGI:1927110]	36792191	36943666	-	ENSMUSG00000103016	Gm37506	predicted gene, 37506 [Source:MGI Symbol;Acc:MGI:5610734]	36871903	36872045	-	741	ENSMUSG00000102930	Gm38115	predicted gene, 38115 [Source:MGI Symbol;Acc:MGI:5611343]	36913601	36916539	-	40364
2	148082286	148082653	368	*	KOinGP_22162	1.3512317157988	0.577007321302155							ENSMUSG00000083750	Gm14108	predicted gene 14108 [Source:MGI Symbol;Acc:MGI:3649327]	148071346	148071839	-	10447	ENSMUSG00000089458	Gm24221	predicted gene, 24221 [Source:MGI Symbol;Acc:MGI:5453998]	148151150	148151462	+	68497
6	141655165	141655655	491	*	KOinGP_28983	1.3512317157988	0.577007321302155	ENSMUSG00000030236	Slco1b2	solute carrier organic anion transporter family, member 1b2 [Source:MGI Symbol;Acc:MGI:1351899]	141629518	141686646	+	ENSMUSG00000030235	Slco1c1	solute carrier organic anion transporter family, member 1c1 [Source:MGI Symbol;Acc:MGI:1889679]	141524368	141570177	+	84988	ENSMUSG00000084927	Gm5724	predicted gene 5724 [Source:MGI Symbol;Acc:MGI:3643685]	141708118	141773810	-	52463
7	16795789	16796107	319	*	WTinGP_21735	1.3512317157988	0.480106635305851	ENSMUSG00000001918	Slc1a5	solute carrier family 1 (neutral amino acid transporter), member 5 [Source:MGI Symbol;Acc:MGI:105305]	16781340	16798274	+	ENSMUSG00000008036	Ap2s1	adaptor-related protein complex 2, sigma 1 subunit [Source:MGI Symbol;Acc:MGI:2141861]	16738410	16749294	+	46495	ENSMUSG00000048920	Fkrp	fukutin related protein [Source:MGI Symbol;Acc:MGI:2447586]	16809246	16816732	-	13139
3	121331098	121331247	150	*	WTinGP_6879	1.3512317157988	0.577007321302155	ENSMUSG00000039887	Alg14	asparagine-linked glycosylation 14 [Source:MGI Symbol;Acc:MGI:1914039]	121291773	121363094	+	ENSMUSG00000028132	Tmem56	transmembrane protein 56 [Source:MGI Symbol;Acc:MGI:1923195]	121201761	121283098	-	48000	ENSMUSG00000084674	Gm26027	predicted gene, 26027 [Source:MGI Symbol;Acc:MGI:5455804]	121337692	121337959	+	6445
17	64628414	64629759	1346	*	WTinGP_27000	-1.3505156923365	0.00371149219561827	ENSMUSG00000024085	Man2a1	mannosidase 2, alpha 1 [Source:MGI Symbol;Acc:MGI:104669]	64600736	64755110	+	ENSMUSG00000073377	AU016765	expressed sequence AU016765 [Source:MGI Symbol;Acc:MGI:3034888]	64514081	64555660	-	72754	ENSMUSG00000091160	Gm17133	predicted gene 17133 [Source:MGI Symbol;Acc:MGI:4937960]	64748850	64754096	-	119091
19	55401443	55402180	738	*	WTinGP_12884	-1.34939958732074	0.0219880425712905	ENSMUSG00000024983	Vti1a	vesicle transport through interaction with t-SNAREs 1A [Source:MGI Symbol;Acc:MGI:1855699]	55316351	55626561	+	ENSMUSG00000024982	Zdhhc6	zinc finger, DHHC domain containing 6 [Source:MGI Symbol;Acc:MGI:1914230]	55298301	55316032	-	85411	ENSMUSG00000097632	4930552P12Rik	RIKEN cDNA 4930552P12 gene [Source:MGI Symbol;Acc:MGI:1924844]	55640589	55702204	-	238409
5	30878680	30879240	561	*	KOinGP_24721	1.3485181270067	0.0684576692753976	ENSMUSG00000038828	Tmem214	transmembrane protein 214 [Source:MGI Symbol;Acc:MGI:1916046]	30868012	30879180	+	ENSMUSG00000107086	Gm43808	predicted gene 43808 [Source:MGI Symbol;Acc:MGI:5663945]	30868764	30870828	-	7852	ENSMUSG00000029165	Agbl5	ATP/GTP binding protein-like 5 [Source:MGI Symbol;Acc:MGI:2441745]	30888694	30906965	+	9454
X	73312227	73313184	958	*	WTinGP_20991	-1.34840213731945	0.0684576692753976							ENSMUSG00000082629	Gm5639	predicted pseudogene 5639 [Source:MGI Symbol;Acc:MGI:3645127]	73297593	73299995	+	12232	ENSMUSG00000081253	Gm8501	predicted gene 8501 [Source:MGI Symbol;Acc:MGI:3646445]	73313203	73313634	+	19
8	13916676	13917531	856	*	WTinGP_19671	-1.3484021373194	0.0684576692753976	ENSMUSG00000038365	Fbxo25	F-box protein 25 [Source:MGI Symbol;Acc:MGI:1914072]	13907803	13940522	+	ENSMUSG00000068631	Gm7676	predicted gene 7676 [Source:MGI Symbol;Acc:MGI:3644053]	13896311	13896629	+	20047	ENSMUSG00000050052	Tdrp	testis development related protein [Source:MGI Symbol;Acc:MGI:1919398]	13952008	13975032	-	34477
14	48451964	48452446	483	*	WTinGP_25120	-1.3484021373194	0.0684576692753976	ENSMUSG00000036339	Tmem260	transmembrane protein 260 [Source:MGI Symbol;Acc:MGI:2443219]	48446128	48515135	+	ENSMUSG00000098192	Gm3534	predicted pseudogene 3534 [Source:MGI Symbol;Acc:MGI:3781711]	48408618	48409618	+	42346	ENSMUSG00000087756	Gm23469	predicted gene, 23469 [Source:MGI Symbol;Acc:MGI:5453246]	48652499	48652602	+	200053
10	53771097	53771824	728	*	WTinGP_27280	-1.34669478829981	0.173639827005104							ENSMUSG00000019856	Fam184a	family with sequence similarity 184, member A [Source:MGI Symbol;Acc:MGI:1923156]	53633145	53751123	-	19974	ENSMUSG00000112809	AC153816.1		53798024	53803529	-	26200
11	108067523	108067965	443	*	WTinGP_28770	-1.34669478829973	0.173639827005104	ENSMUSG00000050965	Prkca	protein kinase C, alpha [Source:MGI Symbol;Acc:MGI:97595]	107933387	108343928	-	ENSMUSG00000098989	Mir7223	microRNA 7223 [Source:MGI Symbol;Acc:MGI:5531391]	107996848	107996916	+	70607	ENSMUSG00000084978	Gm11655	predicted gene 11655 [Source:MGI Symbol;Acc:MGI:3650998]	108181850	108194126	+	113885
7	132589338	132589872	535	*	KOinGP_26928	1.34408426007801	0.0989901073609429	ENSMUSG00000030849	Fgfr2	fibroblast growth factor receptor 2 [Source:MGI Symbol;Acc:MGI:95523]	130162451	133123350	-	ENSMUSG00000030934	Oat	ornithine aminotransferase [Source:MGI Symbol;Acc:MGI:97394]	132557478	132576398	-	12940	ENSMUSG00000048528	Nkx1-2	NK1 transcription factor related, locus 2 (Drosophila) [Source:MGI Symbol;Acc:MGI:104806]	132594878	132599637	-	5006
19	4853124	4853559	436	*	WTinGP_16691	-1.34310098394776	0.324309636246177							ENSMUSG00000067872	Ccdc87	coiled-coil domain containing 87 [Source:MGI Symbol;Acc:MGI:3026882]	4839366	4842528	+	10596	ENSMUSG00000083282	Ctsf	cathepsin F [Source:MGI Symbol;Acc:MGI:1861434]	4855129	4860912	+	1570
4	6868033	6868291	259	*	WTinGP_24522	-1.34310098394776	0.324309636246177	ENSMUSG00000041272	Tox	thymocyte selection-associated high mobility group box [Source:MGI Symbol;Acc:MGI:2181659]	6686353	6991557	-	ENSMUSG00000086052	Gm11802	predicted gene 11802 [Source:MGI Symbol;Acc:MGI:3650651]	6688169	6704160	+	163873	ENSMUSG00000083023	Gm11804	predicted gene 11804 [Source:MGI Symbol;Acc:MGI:3650654]	7039047	7039514	-	170756
1	39702761	39703349	589	*	WTinGP_29640	-1.34310098394776	0.324309636246177	ENSMUSG00000057173	Rfx8	regulatory factor X 8 [Source:MGI Symbol;Acc:MGI:3588206]	39665301	39720997	-	ENSMUSG00000097083	D930019O06Rik	RIKEN cDNA D930019O06 [Source:MGI Symbol;Acc:MGI:3043219]	39650176	39657390	+	45371	ENSMUSG00000091937	Gm3646	predicted gene 3646 [Source:MGI Symbol;Acc:MGI:3781822]	39804148	39805332	-	100799
15	38590025	38590457	433	*	WTinGP_30281	-1.34310098394776	0.324309636246177	ENSMUSG00000102106	2310043O21Rik	RIKEN cDNA 2310043O21 gene [Source:MGI Symbol;Acc:MGI:1916929]	38549344	38594934	-	ENSMUSG00000037458	Azin1	antizyme inhibitor 1 [Source:MGI Symbol;Acc:MGI:1859169]	38487430	38519266	-	70759	ENSMUSG00000022295	Atp6v1c1	ATPase, H+ transporting, lysosomal V1 subunit C1 [Source:MGI Symbol;Acc:MGI:1913585]	38661904	38692443	+	71447
11	104814256	104814672	417	*	WTinGP_31042	-1.34310098394776	0.324309636246177	ENSMUSG00000081513	Gm11623	predicted gene 11623 [Source:MGI Symbol;Acc:MGI:3649731]	104814416	104815640	+	ENSMUSG00000083748	Gm11662	predicted gene 11662 [Source:MGI Symbol;Acc:MGI:3651457]	104679105	104680655	-	133601	ENSMUSG00000080694	Gm11621	predicted gene 11621 [Source:MGI Symbol;Acc:MGI:3650006]	104928216	104928804	+	113544
5	62618656	62619120	465	*	WTinGP_27007	-1.34310098394775	0.438544285532244	ENSMUSG00000037999	Arap2	ArfGAP with RhoGAP domain, ankyrin repeat and PH domain 2 [Source:MGI Symbol;Acc:MGI:2684416]	62602445	62766159	-	ENSMUSG00000105694	Gm43237	predicted gene 43237 [Source:MGI Symbol;Acc:MGI:5663374]	62612415	62613458	-	5198	ENSMUSG00000105707	Gm43753	predicted gene 43753 [Source:MGI Symbol;Acc:MGI:5663890]	62656799	62660107	-	37679
7	25729367	25729516	150	*	KOinGP_5323	-1.34310098394721	0.438544285532244	ENSMUSG00000040725	Hnrnpul1	heterogeneous nuclear ribonucleoprotein U-like 1 [Source:MGI Symbol;Acc:MGI:2443517]	25721165	25754757	-	ENSMUSG00000002608	Ccdc97	coiled-coil domain containing 97 [Source:MGI Symbol;Acc:MGI:1196455]	25711106	25719088	-	10279	ENSMUSG00000002602	Axl	AXL receptor tyrosine kinase [Source:MGI Symbol;Acc:MGI:1347244]	25757273	25788705	-	27757
1	157101000	157102043	1044	*	WTinGP_22307	-1.34163581774045	0.0196174868280435	ENSMUSG00000026592	Tex35	testis expressed 35 [Source:MGI Symbol;Acc:MGI:1920685]	157099139	157108680	-	ENSMUSG00000101768	Gm28694	predicted gene 28694 [Source:MGI Symbol;Acc:MGI:5579400]	156972760	157054034	-	46966	ENSMUSG00000109913	Gm30694	predicted gene, 30694 [Source:MGI Symbol;Acc:MGI:5589853]	157118948	157134399	+	16905
4	144985985	144986824	840	*	WTinGP_19568	-1.34163581774037	0.0196174868280435	ENSMUSG00000020220	Vps13d	vacuolar protein sorting 13D [Source:MGI Symbol;Acc:MGI:2448530]	144972622	145195005	-	ENSMUSG00000103911	Gm38074	predicted gene, 38074 [Source:MGI Symbol;Acc:MGI:5611302]	144957155	144958848	-	27137	ENSMUSG00000028599	Tnfrsf1b	tumor necrosis factor receptor superfamily, member 1b [Source:MGI Symbol;Acc:MGI:1314883]	145213463	145246870	-	226639
10	58713511	58714983	1473	*	WTinGP_14698	-1.34131560115186	0.0010199317664315	ENSMUSG00000091731	Gm17542	predicted gene, 17542 [Source:MGI Symbol;Acc:MGI:4937176]	58713606	58718210	-	ENSMUSG00000087994	Gm25055	predicted gene, 25055 [Source:MGI Symbol;Acc:MGI:5454832]	58704576	58704651	-	8860	ENSMUSG00000112424	AC153367.1		58757270	58759567	+	42287
3	153676894	153677683	790	*	KOinGP_18830__WTinGP_56544	-1.34117531412352	0.0000317700312664699	ENSMUSG00000052544	St6galnac3	ST6 (alpha-N-acetyl-neuraminyl-2,3-beta-galactosyl-1,3)-N-acetylgalactosaminide alpha-2,6-sialyltransferase 3 [Source:MGI Symbol;Acc:MGI:1341828]	153198266	153725174	-	ENSMUSG00000089376	Gm22136	predicted gene, 22136 [Source:MGI Symbol;Acc:MGI:5451913]	153621702	153621969	+	54925	ENSMUSG00000089237	Gm22206	predicted gene, 22206 [Source:MGI Symbol;Acc:MGI:5451983]	153708911	153709026	+	31228
18	32542902	32543627	726	*	KOinGP_56201__WTinGP_45111	-1.34040848198648	0.00000000185073923826983	ENSMUSG00000090523	Gypc	glycophorin C [Source:MGI Symbol;Acc:MGI:1098566]	32528322	32560034	-	ENSMUSG00000109232	Gm44577	predicted gene 44577 [Source:MGI Symbol;Acc:MGI:5753153]	32462579	32509064	+	33838	ENSMUSG00000087715	Gm25826	predicted gene, 25826 [Source:MGI Symbol;Acc:MGI:5455603]	32621920	32622056	-	78293
6	31804534	31806772	2239	*	KOinGP_10407	1.33997057678652	0.0000012972214932836	ENSMUSG00000087379	Gm13849	predicted gene 13849 [Source:MGI Symbol;Acc:MGI:3651992]	31786675	31922270	+	ENSMUSG00000086804	Gm43154	predicted gene 43154 [Source:MGI Symbol;Acc:MGI:5663291]	31605190	31798053	+	6481	ENSMUSG00000029766	1700012A03Rik	RIKEN cDNA 1700012A03 gene [Source:MGI Symbol;Acc:MGI:1923632]	32050246	32058921	+	243474
15	39187664	39188418	755	*	WTinGP_8637	-1.33968363421698	0.00217856538164816							ENSMUSG00000098021	Gm9522	predicted gene 9522 [Source:MGI Symbol;Acc:MGI:3779931]	39180511	39181441	+	6223	ENSMUSG00000037386	Rims2	regulating synaptic membrane exocytosis 2 [Source:MGI Symbol;Acc:MGI:2152972]	39198332	39681940	+	9914
4	6818083	6818754	672	*	WTinGP_3468	-1.33800747905395	0.0000239566707735816	ENSMUSG00000041272	Tox	thymocyte selection-associated high mobility group box [Source:MGI Symbol;Acc:MGI:2181659]	6686353	6991557	-	ENSMUSG00000086052	Gm11802	predicted gene 11802 [Source:MGI Symbol;Acc:MGI:3650651]	6688169	6704160	+	113923	ENSMUSG00000083023	Gm11804	predicted gene 11804 [Source:MGI Symbol;Acc:MGI:3650654]	7039047	7039514	-	220293
8	61580777	61582122	1346	*	WTinGP_19982	-1.33753211372338	0.00630974474083113	ENSMUSG00000058056	Palld	palladin, cytoskeletal associated protein [Source:MGI Symbol;Acc:MGI:1919583]	61511433	61902690	-	ENSMUSG00000031641	Cbr4	carbonyl reductase 4 [Source:MGI Symbol;Acc:MGI:2384567]	61487734	61506694	+	74083	ENSMUSG00000110131	Gm18066	predicted gene, 18066 [Source:MGI Symbol;Acc:MGI:5010251]	61819743	61821516	-	237621
12	12562117	12562729	613	*	KOinGP_53500__WTinGP_28644	1.33727499859314	0.00194105367601266							ENSMUSG00000114136	CT010452.1		12351522	12392615	-	169502	ENSMUSG00000098314	Gm27952	predicted gene, 27952 [Source:MGI Symbol;Acc:MGI:5531334]	12682514	12682618	-	119785
7	41330464	41331027	564	*	KOinGP_55158	1.33595154981323	0.0263734374270027							ENSMUSG00000101449	Gm17791	predicted gene, 17791 [Source:MGI Symbol;Acc:MGI:5009973]	41325815	41327315	-	3149	ENSMUSG00000082080	Gm9246	predicted gene 9246 [Source:MGI Symbol;Acc:MGI:3648324]	41335384	41338873	+	4357
15	100839095	100839325	231	*	KOinGP_24383	1.33526670482458	0.737120434232944							ENSMUSG00000023032	Slc4a8	solute carrier family 4 (anion exchanger), member 8 [Source:MGI Symbol;Acc:MGI:1928745]	100761747	100823968	+	15127	ENSMUSG00000023033	Scn8a	sodium channel, voltage-gated, type VIII, alpha [Source:MGI Symbol;Acc:MGI:103169]	100869858	101045938	+	30533
1	13707074	13707383	310	*	KOinGP_23477	1.33526670482429	0.626183253183807							ENSMUSG00000067813	Xkr9	X-linked Kx blood group related 9 [Source:MGI Symbol;Acc:MGI:2686466]	13668771	13701723	+	5351	ENSMUSG00000077368	Gm26273	predicted gene, 26273 [Source:MGI Symbol;Acc:MGI:5456050]	13774334	13774464	-	66951
7	123524410	123524621	212	*	KOinGP_24606	1.33526670482418	0.737120434232944							ENSMUSG00000030757	Zkscan2	zinc finger with KRAB and SCAN domains 2 [Source:MGI Symbol;Acc:MGI:2444060]	123475384	123500449	-	23961	ENSMUSG00000084484	Gm23788	predicted gene, 23788 [Source:MGI Symbol;Acc:MGI:5453565]	123942104	123942209	-	417483
1	25423926	25424382	457	*	KOinGP_26742	1.33526670482418	0.626183253183807	ENSMUSG00000033569	Adgrb3	adhesion G protein-coupled receptor B3 [Source:MGI Symbol;Acc:MGI:2441837]	25067476	25829707	-	ENSMUSG00000104100	Gm37880	predicted gene, 37880 [Source:MGI Symbol;Acc:MGI:5611108]	25362564	25365820	-	58106	ENSMUSG00000084740	Gm25294	predicted gene, 25294 [Source:MGI Symbol;Acc:MGI:5455071]	25451071	25451174	+	26689
4	89421825	89422155	331	*	KOinGP_26929	1.33526670482418	0.737120434232944	ENSMUSG00000086035	Gm12610	predicted gene 12610 [Source:MGI Symbol;Acc:MGI:3652143]	89421848	89463487	+	ENSMUSG00000085147	Gm12609	predicted gene 12609 [Source:MGI Symbol;Acc:MGI:3652142]	89381957	89399880	+	21945	ENSMUSG00000080808	Gm12608	predicted gene 12608 [Source:MGI Symbol;Acc:MGI:3652144]	89442217	89444644	-	20062
8	120377560	120377900	341	*	KOinGP_27051	1.33526670482418	0.737120434232944	ENSMUSG00000092329	Gm20388	predicted gene 20388 [Source:MGI Symbol;Acc:MGI:5141853]	119910841	124345722	+	ENSMUSG00000097960	A330074K22Rik	RIKEN cDNA A330074K22 gene [Source:MGI Symbol;Acc:MGI:3045392]	120204434	120228230	-	149330	ENSMUSG00000080549	Gm22715	predicted gene, 22715 [Source:MGI Symbol;Acc:MGI:5452492]	120443459	120443549	-	65559
5	77986777	77987025	249	*	KOinGP_27822	1.33526670482418	0.737120434232944							ENSMUSG00000106960	Gm42673	predicted gene 42673 [Source:MGI Symbol;Acc:MGI:5662810]	77909124	77909460	-	77317	ENSMUSG00000044058	Mthfr-ps1	5,10-methylenetetrahydrofolate reductase, pseudogene 1 [Source:MGI Symbol;Acc:MGI:2384077]	78473885	78474735	+	486860
13	3590120	3590370	251	*	WTinGP_29729	1.33526670482418	0.737120434232944	ENSMUSG00000033799	Fam208b	family with sequence similarity 208, member B [Source:MGI Symbol;Acc:MGI:2145274]	3566035	3611108	-	ENSMUSG00000021218	Gdi2	guanosine diphosphate (GDP) dissociation inhibitor 2 [Source:MGI Symbol;Acc:MGI:99845]	3538063	3567871	+	22249	ENSMUSG00000033781	Asb13	ankyrin repeat and SOCS box-containing 13 [Source:MGI Symbol;Acc:MGI:2145525]	3634032	3653822	+	43662
4	39310060	39310309	250	*	KOinGP_25588	1.33526670482414	0.737120434232944							ENSMUSG00000077738	Gm23607	predicted gene, 23607 [Source:MGI Symbol;Acc:MGI:5453384]	39295463	39295588	+	14472	ENSMUSG00000090839	Gm17094	predicted gene 17094 [Source:MGI Symbol;Acc:MGI:4937921]	39398045	39450249	-	87736
11	113164397	113164735	339	*	KOinGP_23731	1.33526670482413	0.737120434232944	ENSMUSG00000087259	2610035D17Rik	RIKEN cDNA 2610035D17 gene [Source:MGI Symbol;Acc:MGI:1919636]	113043895	113201838	-	ENSMUSG00000020624	4933434M16Rik	RIKEN cDNA 4933434M16 gene [Source:MGI Symbol;Acc:MGI:1918453]	112825154	112832469	+	331928	ENSMUSG00000085421	4732490B19Rik	RIKEN cDNA 4732490B19 gene [Source:MGI Symbol;Acc:MGI:2442884]	113203315	113209669	-	38580
6	62293760	62294171	412	*	KOinGP_27984	1.33526670482413	0.737120434232944	ENSMUSG00000107590	Gm43897	predicted gene, 43897 [Source:MGI Symbol;Acc:MGI:5690289]	62293702	62294010	-	ENSMUSG00000108246	Gm43896	predicted gene, 43896 [Source:MGI Symbol;Acc:MGI:5690288]	61975098	61977129	+	316631	ENSMUSG00000107908	Gm43895	predicted gene, 43895 [Source:MGI Symbol;Acc:MGI:5690287]	62307727	62309262	-	13556
6	61065377	61066626	1250	*	WTinGP_20483	-1.33456595704133	0.0176470445388767	ENSMUSG00000108087	Gm43893	predicted gene, 43893 [Source:MGI Symbol;Acc:MGI:5690285]	61064705	61069255	-	ENSMUSG00000108299	Gm43892	predicted gene, 43892 [Source:MGI Symbol;Acc:MGI:5690284]	61044729	61044993	-	20384	ENSMUSG00000107652	Gm43894	predicted gene, 43894 [Source:MGI Symbol;Acc:MGI:5690286]	61147220	61147907	-	80594
12	110558012	110558533	522	*	WTinGP_56775	-1.33456595704133	0.0132803373798073	ENSMUSG00000017843	Ppp2r5c	protein phosphatase 2, regulatory subunit B', gamma [Source:MGI Symbol;Acc:MGI:1349475]	110447120	110583062	+	ENSMUSG00000113585	AL591582.1		110474511	110486208	-	71804	ENSMUSG00000113361	AC152827.1		110590512	110592700	+	31979
18	81493081	81493832	752	*	KOinGP_54037__WTinGP_19622	1.33346270942564	0.0000731878862417631							ENSMUSG00000097181	4930594M17Rik	RIKEN cDNA 4930594M17 gene [Source:MGI Symbol;Acc:MGI:1923187]	81226204	81236066	-	257015	ENSMUSG00000077599	Gm26012	predicted gene, 26012 [Source:MGI Symbol;Acc:MGI:5455789]	81981069	81981196	+	487237
6	41662327	41662766	440	*	KOinGP_13050	1.33255347335953	0.195430739606025	ENSMUSG00000036899	Trpv5	transient receptor potential cation channel, subfamily V, member 5 [Source:MGI Symbol;Acc:MGI:2429764]	41652173	41680769	-	ENSMUSG00000029868	Trpv6	transient receptor potential cation channel, subfamily V, member 6 [Source:MGI Symbol;Acc:MGI:1927259]	41620624	41636405	-	25922	ENSMUSG00000029867	1700034O15Rik	RIKEN cDNA 1700034O15 gene [Source:MGI Symbol;Acc:MGI:1923856]	41684431	41685717	+	21665
13	93571170	93571693	524	*	KOinGP_23512	1.33255347335953	0.195430739606025							ENSMUSG00000021690	Jmy	junction-mediating and regulatory protein [Source:MGI Symbol;Acc:MGI:1913096]	93430101	93499808	-	71362	ENSMUSG00000074768	Bhmt	betaine-homocysteine methyltransferase [Source:MGI Symbol;Acc:MGI:1339972]	93616675	93637961	-	44982
11	83382833	83383512	680	*	KOinGP_26120	1.33255347335953	0.195430739606025	ENSMUSG00000035152	Ap2b1	adaptor-related protein complex 2, beta 1 subunit [Source:MGI Symbol;Acc:MGI:1919020]	83299024	83405035	+	ENSMUSG00000077217	Gm23951	predicted gene, 23951 [Source:MGI Symbol;Acc:MGI:5453728]	83366870	83367001	-	15832	ENSMUSG00000020684	Rasl10b	RAS-like, family 10, member B [Source:MGI Symbol;Acc:MGI:2685575]	83409137	83421039	+	25625
1	172536105	172536736	632	*	KOinGP_52144__WTinGP_17568	1.33163429174139	0.000070870407284609	ENSMUSG00000026546	Cfap45	cilia and flagella associated protein 45 [Source:MGI Symbol;Acc:MGI:1919120]	172520801	172545870	+	ENSMUSG00000104351	Gm37125	predicted gene, 37125 [Source:MGI Symbol;Acc:MGI:5610353]	172513249	172514807	+	21298	ENSMUSG00000085184	4933439K11Rik	RIKEN cDNA 4933439K11 gene [Source:MGI Symbol;Acc:MGI:1918569]	172538133	172558129	-	1397
3	98429483	98429677	195	*	KOinGP_14555	-1.33063468809797	0.838385537828051	ENSMUSG00000050064	Zfp697	zinc finger protein 697 [Source:MGI Symbol;Acc:MGI:2139736]	98382461	98753812	+	ENSMUSG00000053398	Phgdh	3-phosphoglycerate dehydrogenase [Source:MGI Symbol;Acc:MGI:1355330]	98313170	98339990	-	89493	ENSMUSG00000090817	Gm4450	predicted gene 4450 [Source:MGI Symbol;Acc:MGI:3782634]	98445675	98457126	-	15998
19	53349768	53349935	168	*	KOinGP_28120	-1.33063468809797	0.838385537828051	ENSMUSG00000025025	Mxi1	MAX interactor 1, dimerization protein [Source:MGI Symbol;Acc:MGI:97245]	53310506	53375810	+	ENSMUSG00000025026	Add3	adducin 3 (gamma) [Source:MGI Symbol;Acc:MGI:1351615]	53140445	53247399	+	102369	ENSMUSG00000067085	Gm10197	predicted gene 10197 [Source:MGI Symbol;Acc:MGI:3704501]	53371566	53371766	-	21631
10	96466161	96466374	214	*	KOinGP_28823	-1.33063468809797	0.838385537828051							ENSMUSG00000094249	Gm20091	predicted gene, 20091 [Source:MGI Symbol;Acc:MGI:5012276]	96408850	96409038	-	57123	ENSMUSG00000097939	Gm8601	predicted gene 8601 [Source:MGI Symbol;Acc:MGI:3643183]	96476479	96477387	+	10105
3	86813440	86813676	237	*	KOinGP_8772	-1.33063468809797	0.838385537828051	ENSMUSG00000028078	Dclk2	doublecortin-like kinase 2 [Source:MGI Symbol;Acc:MGI:1918012]	86786151	86920852	-	ENSMUSG00000028080	Lrba	LPS-responsive beige-like anchor [Source:MGI Symbol;Acc:MGI:1933162]	86224680	86782692	+	30748	ENSMUSG00000104074	Gm37025	predicted gene, 37025 [Source:MGI Symbol;Acc:MGI:5610253]	86864492	86865320	+	50816
14	100542609	100542856	248	*	WTinGP_22788	-1.33063468809797	0.838385537828051							ENSMUSG00000089331	Gm24345	predicted gene, 24345 [Source:MGI Symbol;Acc:MGI:5454122]	100525244	100525367	-	17242	ENSMUSG00000092668	Gm22401	predicted gene, 22401 [Source:MGI Symbol;Acc:MGI:5452178]	100700621	100700737	+	157765
6	99473263	99473489	227	*	WTinGP_27800	-1.33063468809797	0.838385537828051	ENSMUSG00000030068	Gm20696	predicted gene 20696 [Source:MGI Symbol;Acc:MGI:5313143]	99257484	99666797	-	ENSMUSG00000093559	Gm20705	predicted gene 20705 [Source:MGI Symbol;Acc:MGI:5313152]	99384607	99388499	-	84764	ENSMUSG00000088699	Gm22328	predicted gene, 22328 [Source:MGI Symbol;Acc:MGI:5452105]	99484591	99484702	-	11102
8	46496528	46496740	213	*	WTinGP_28495	-1.33063468809797	0.838385537828051	ENSMUSG00000018796	Acsl1	acyl-CoA synthetase long-chain family member 1 [Source:MGI Symbol;Acc:MGI:102797]	46471037	46536051	+	ENSMUSG00000109807	Gm45244	predicted gene 45244 [Source:MGI Symbol;Acc:MGI:5791080]	46471391	46473590	-	22938	ENSMUSG00000031629	Cenpu	centromere protein U [Source:MGI Symbol;Acc:MGI:1919126]	46552028	46580007	+	55288
13	87922557	87922911	355	*	WTinGP_28769	-1.33063468809797	0.838385537828051							ENSMUSG00000098011	Gm21232	predicted gene, 21232 [Source:MGI Symbol;Acc:MGI:5434587]	87782971	87783976	+	138581	ENSMUSG00000098213	Gm27044	predicted gene, 27044 [Source:MGI Symbol;Acc:MGI:5504159]	88184661	88185456	-	261750
3	118176415	118176714	300	*	WTinGP_29184	-1.33063468809797	0.838385537828051							ENSMUSG00000104703	4921521D15Rik	RIKEN cDNA 4921521D15 gene [Source:MGI Symbol;Acc:MGI:1918117]	117969130	117973526	+	202889	ENSMUSG00000097311	Gm26871	predicted gene, 26871 [Source:MGI Symbol;Acc:MGI:5477365]	118430324	118530022	+	253610
1	173865544	173865803	260	*	WTinGP_29974	-1.33063468809797	0.838385537828051	ENSMUSG00000090272	Mndal	myeloid nuclear differentiation antigen like [Source:MGI Symbol;Acc:MGI:3780953]	173849126	173942491	-	ENSMUSG00000102433	Gm38050	predicted gene, 38050 [Source:MGI Symbol;Acc:MGI:5611278]	173849149	173850780	-	14764	ENSMUSG00000026536	Ifi211	interferon activated gene 211 [Source:MGI Symbol;Acc:MGI:3041120]	173896345	173913046	-	30542
4	118008190	118008460	271	*	WTinGP_30026	-1.33063468809797	0.838385537828051	ENSMUSG00000028538	St3gal3	ST3 beta-galactoside alpha-2,3-sialyltransferase 3 [Source:MGI Symbol;Acc:MGI:1316659]	117932154	118134914	-	ENSMUSG00000086554	9530034E10Rik	RIKEN cDNA 9530034E10 gene [Source:MGI Symbol;Acc:MGI:1925865]	117975036	117993972	+	14218	ENSMUSG00000033326	Kdm4a	lysine (K)-specific demethylase 4A [Source:MGI Symbol;Acc:MGI:2446210]	118136957	118180043	-	128497
10	114029041	114029252	212	*	WTinGP_30687	-1.33063468809797	0.838385537828051							ENSMUSG00000104006	Gm38333	predicted gene, 38333 [Source:MGI Symbol;Acc:MGI:5611561]	113996647	113997250	+	31791	ENSMUSG00000112921	AC158805.1		114095727	114098357	+	66475
16	36002892	36003116	225	*	WTinGP_31474	-1.33063468809797	0.838385537828051	ENSMUSG00000022905	Kpna1	karyopherin (importin) alpha 1 [Source:MGI Symbol;Acc:MGI:103560]	35978750	36037131	+	ENSMUSG00000086324	Gm15564	predicted gene 15564 [Source:MGI Symbol;Acc:MGI:3783013]	35966752	35983230	-	19662	ENSMUSG00000034379	Wdr5b	WD repeat domain 5B [Source:MGI Symbol;Acc:MGI:1916794]	36041190	36042973	+	38074
6	30249977	30250194	218	*	WTinGP_31929	-1.33063468809797	0.838385537828051	ENSMUSG00000039159	Ube2h	ubiquitin-conjugating enzyme E2H [Source:MGI Symbol;Acc:MGI:104632]	30211289	30304539	-	ENSMUSG00000103108	Rncr4	retina expressed non-coding RNA 4 [Source:MGI Symbol;Acc:MGI:5610274]	30172893	30175126	+	74851	ENSMUSG00000084861	1700095J07Rik	RIKEN cDNA 1700095J07 gene [Source:MGI Symbol;Acc:MGI:1920824]	30304605	30331779	+	54411
3	100421477	100421636	160	*	WTinGP_8412	-1.33063468809797	0.838385537828051							ENSMUSG00000081440	Gm12464	predicted gene 12464 [Source:MGI Symbol;Acc:MGI:3650645]	100413560	100414575	+	6902	ENSMUSG00000086923	4930406D18Rik	RIKEN cDNA 4930406D18 gene [Source:MGI Symbol;Acc:MGI:1921056]	100426405	100437754	+	4769
7	35171323	35171495	173	*	WTinGP_11057	-1.33063468809796	0.838385537828051							ENSMUSG00000108575	Gm45229	predicted gene 45229 [Source:MGI Symbol;Acc:MGI:5753805]	35135046	35141449	-	29874	ENSMUSG00000030495	Slc7a10	solute carrier family 7 (cationic amino acid transporter, y+ system), member 10 [Source:MGI Symbol;Acc:MGI:1858261]	35186385	35201114	+	14890
12	115326816	115327115	300	*	WTinGP_21929	-1.33063468809796	0.838385537828051							ENSMUSG00000095889	Ighv1-58	immunoglobulin heavy variable 1-58 [Source:MGI Symbol;Acc:MGI:4439557]	115312166	115312599	-	14217	ENSMUSG00000095197	Ighv1-59	immunoglobulin heavy variable V1-59 [Source:MGI Symbol;Acc:MGI:3644474]	115335082	115335514	-	7967
13	104947392	104947584	193	*	WTinGP_22721	-1.33063468809796	0.838385537828051	ENSMUSG00000021719	Rgs7bp	regulator of G-protein signalling 7 binding protein [Source:MGI Symbol;Acc:MGI:106334]	104947153	105054930	-	ENSMUSG00000071193	Gm4938	predicted pseudogene 4938 [Source:MGI Symbol;Acc:MGI:3645099]	104918779	104919186	+	28206	ENSMUSG00000021718	4933425L06Rik	RIKEN cDNA 4933425L06 gene [Source:MGI Symbol;Acc:MGI:1914013]	105082122	105121782	+	134538
13	113922306	113922681	376	*	WTinGP_23014	-1.33063468809796	0.838385537828051	ENSMUSG00000042348	Arl15	ADP-ribosylation factor-like 15 [Source:MGI Symbol;Acc:MGI:2442308]	113794505	114157461	+	ENSMUSG00000051456	Hspb3	heat shock protein 3 [Source:MGI Symbol;Acc:MGI:1928479]	113662896	113663676	-	258630	ENSMUSG00000104314	Gm37907	predicted gene, 37907 [Source:MGI Symbol;Acc:MGI:5611135]	114227111	114237432	+	304430
1	87907230	87907509	280	*	WTinGP_27803	-1.33063468809796	0.838385537828051	ENSMUSG00000070738	Dgkd	diacylglycerol kinase, delta [Source:MGI Symbol;Acc:MGI:2138334]	87853287	87945180	+	ENSMUSG00000103591	Gm38365	predicted gene, 38365 [Source:MGI Symbol;Acc:MGI:5611593]	87897540	87900532	+	6698	ENSMUSG00000005501	Usp40	ubiquitin specific peptidase 40 [Source:MGI Symbol;Acc:MGI:2443184]	87945119	88008551	-	37610
X	110305976	110306212	237	*	WTinGP_28285	-1.33063468809796	0.838385537828051							ENSMUSG00000083928	Gm4991	predicted gene 4991 [Source:MGI Symbol;Acc:MGI:3643043]	109910221	109911772	+	394204	ENSMUSG00000082853	Gm7134	predicted gene 7134 [Source:MGI Symbol;Acc:MGI:3647708]	110372753	110375158	+	66541
14	14774812	14775203	392	*	WTinGP_29051	-1.33063468809796	0.838385537828051	ENSMUSG00000021733	Slc4a7	solute carrier family 4, sodium bicarbonate cotransporter, member 7 [Source:MGI Symbol;Acc:MGI:2443878]	14703025	14799943	+	ENSMUSG00000091809	Olfr721-ps1	olfactory receptor 721, pseudogene 1 [Source:MGI Symbol;Acc:MGI:3030555]	14401298	14410095	+	364717	ENSMUSG00000042567	Nek10	NIMA (never in mitosis gene a)- related kinase 10 [Source:MGI Symbol;Acc:MGI:2685128]	14820765	15006743	+	45562
9	110062193	110063335	1143	*	WTinGP_28004	-1.33021443382641	0.0543971242305264	ENSMUSG00000032479	Map4	microtubule-associated protein 4 [Source:MGI Symbol;Acc:MGI:97178]	109931460	110083955	+	ENSMUSG00000105962	Gm42432	predicted gene 42432 [Source:MGI Symbol;Acc:MGI:5662569]	110041180	110042796	+	19397	ENSMUSG00000032480	Dhx30	DEAH (Asp-Glu-Ala-His) box polypeptide 30 [Source:MGI Symbol;Acc:MGI:1920081]	110084320	110117830	-	20985
16	52329263	52329845	583	*	WTinGP_2454	-1.32887927382889	0.000435568932262013	ENSMUSG00000022636	Alcam	activated leukocyte cell adhesion molecule [Source:MGI Symbol;Acc:MGI:1313266]	52248996	52454074	-	ENSMUSG00000022637	Cblb	Casitas B-lineage lymphoma b [Source:MGI Symbol;Acc:MGI:2146430]	52031549	52208047	+	121216	ENSMUSG00000077718	Gm25723	predicted gene, 25723 [Source:MGI Symbol;Acc:MGI:5455500]	52946804	52946929	-	616959
16	95241472	95242338	867	*	KOinGP_12692	1.32874440391108	0.00657867365779012							ENSMUSG00000097551	Gm7976	predicted gene 7976 [Source:MGI Symbol;Acc:MGI:3644736]	95016370	95067017	+	174455	ENSMUSG00000062609	Kcnj15	potassium inwardly-rectifying channel, subfamily J, member 15 [Source:MGI Symbol;Acc:MGI:1310000]	95257558	95300260	+	15220
13	59535977	59537042	1066	*	WTinGP_20237	-1.32810088007097	0.0157072279244727	ENSMUSG00000021557	Agtpbp1	ATP/GTP binding protein 1 [Source:MGI Symbol;Acc:MGI:2159437]	59449537	59585227	-	ENSMUSG00000055254	Ntrk2	neurotrophic tyrosine kinase, receptor, type 2 [Source:MGI Symbol;Acc:MGI:97384]	58806596	59133970	+	402007	ENSMUSG00000021555	Naa35	N(alpha)-acetyltransferase 35, NatC auxiliary subunit [Source:MGI Symbol;Acc:MGI:1925939]	59585259	59634798	+	48217
10	130114945	130115714	770	*	KOinGP_12503	1.32764184474721	0.0290299531776875	ENSMUSG00000096747	Olfr823	olfactory receptor 823 [Source:MGI Symbol;Acc:MGI:3030657]	130111527	130115383	-	ENSMUSG00000108253	Olfr1542-ps1	olfactory receptor 1542, pseudogene 1 [Source:MGI Symbol;Acc:MGI:3031376]	130093093	130093844	-	21101	ENSMUSG00000098216	Gm5181	predicted gene 5181 [Source:MGI Symbol;Acc:MGI:3646914]	130120239	130121209	+	4525
11	6138187	6138718	532	*	KOinGP_56971	1.32764184474721	0.0290299531776875	ENSMUSG00000053838	Nudcd3	NudC domain containing 3 [Source:MGI Symbol;Acc:MGI:2144158]	6105691	6200415	-	ENSMUSG00000057897	Camk2b	calcium/calmodulin-dependent protein kinase II, beta [Source:MGI Symbol;Acc:MGI:88257]	5969644	6066362	-	71825	ENSMUSG00000083022	Rps15a-ps6	ribosomal protein S15A, pseudogene 6 [Source:MGI Symbol;Acc:MGI:3650298]	6172644	6173036	-	33926
9	33186137	33187503	1367	*	WTinGP_17247	-1.32583546733604	0.00097032647112084	ENSMUSG00000111645	CT030644.1		33151292	33262516	+	ENSMUSG00000102712	Gm37758	predicted gene, 37758 [Source:MGI Symbol;Acc:MGI:5610986]	33160062	33160690	-	25447	ENSMUSG00000111467	AC159890.1		33296244	33308803	+	108741
6	38655962	38657219	1258	*	KOinGP_18137	1.32537544170182	0.0096149808621467							ENSMUSG00000071537	Klrg2	killer cell lectin-like receptor subfamily G, member 2 [Source:MGI Symbol;Acc:MGI:1921503]	38625693	38637242	-	18720	ENSMUSG00000079598	Clec2l	C-type lectin domain family 2, member L [Source:MGI Symbol;Acc:MGI:2141402]	38663069	38680864	+	5850
3	90629340	90629749	410	*	KOinGP_17295	1.32486394856431	0.218024662780546							ENSMUSG00000001025	S100a6	S100 calcium binding protein A6 (calcyclin) [Source:MGI Symbol;Acc:MGI:1339467]	90612882	90624181	+	5159	ENSMUSG00000105644	Gm19739	predicted gene, 19739 [Source:MGI Symbol;Acc:MGI:5011924]	90651714	90651866	-	21965
X	70487284	70487838	555	*	KOinGP_22056	1.32486394856431	0.218024662780546							ENSMUSG00000073139	Tmem185a	transmembrane protein 185A [Source:MGI Symbol;Acc:MGI:2448555]	70459753	70477180	-	10104	ENSMUSG00000083747	Gm14727	predicted gene 14727 [Source:MGI Symbol;Acc:MGI:3705576]	70503140	70503664	+	15302
7	79356914	79357434	521	*	KOinGP_23807	1.32486394856431	0.218024662780546	ENSMUSG00000039202	Abhd2	abhydrolase domain containing 2 [Source:MGI Symbol;Acc:MGI:1914344]	79273199	79365508	+	ENSMUSG00000089453	Gm24224	predicted gene, 24224 [Source:MGI Symbol;Acc:MGI:5454001]	79352488	79352745	-	4169	ENSMUSG00000039194	Rlbp1	retinaldehyde binding protein 1 [Source:MGI Symbol;Acc:MGI:97930]	79374870	79387048	-	17436
3	30940813	30941319	507	*	KOinGP_28715	1.32486394856431	0.218024662780546	ENSMUSG00000037652	Phc3	polyhomeotic-like 3 (Drosophila) [Source:MGI Symbol;Acc:MGI:2181434]	30899371	30969415	-	ENSMUSG00000037661	Gpr160	G protein-coupled receptor 160 [Source:MGI Symbol;Acc:MGI:1919112]	30855950	30897192	+	43621	ENSMUSG00000102369	9530022L04Rik	RIKEN cDNA 9530022L04 gene [Source:MGI Symbol;Acc:MGI:1924590]	30957329	30957638	-	16010
10	36985076	36985546	471	*	WTinGP_25702	-1.3246807612556	0.293241061848911	ENSMUSG00000019777	Hdac2	histone deacetylase 2 [Source:MGI Symbol;Acc:MGI:1097691]	36974544	37001889	+	ENSMUSG00000044499	Hs3st5	heparan sulfate (glucosamine) 3-O-sulfotransferase 5 [Source:MGI Symbol;Acc:MGI:2441996]	36506814	36834397	+	150679	ENSMUSG00000103299	Gm38231	predicted gene, 38231 [Source:MGI Symbol;Acc:MGI:5611459]	37129744	37130090	+	144198
6	41702953	41703426	474	*	WTinGP_29213	-1.3246807612556	0.398401203479461	ENSMUSG00000029866	Kel	Kell blood group [Source:MGI Symbol;Acc:MGI:1346053]	41686330	41704339	-	ENSMUSG00000103788	Gm37527	predicted gene, 37527 [Source:MGI Symbol;Acc:MGI:5610755]	41692640	41696186	-	6767	ENSMUSG00000045479	Olfr459	olfactory receptor 459 [Source:MGI Symbol;Acc:MGI:3030293]	41768770	41775177	-	65344
15	67062310	67062834	525	*	WTinGP_29654	-1.3246807612556	0.293241061848911							ENSMUSG00000091412	Gm2895	predicted gene 2895 [Source:MGI Symbol;Acc:MGI:3781073]	66969323	67013039	+	49271	ENSMUSG00000013846	St3gal1	ST3 beta-galactoside alpha-2,3-sialyltransferase 1 [Source:MGI Symbol;Acc:MGI:98304]	67102875	67113992	-	40041
8	40132736	40133437	702	*	WTinGP_30635	-1.3246807612556	0.293241061848911							ENSMUSG00000109815	Gm7082	predicted gene 7082 [Source:MGI Symbol;Acc:MGI:3647792]	40016714	40018248	+	114488	ENSMUSG00000031603	Fgf20	fibroblast growth factor 20 [Source:MGI Symbol;Acc:MGI:1891346]	40279166	40308331	-	145729
15	58099482	58099936	455	*	WTinGP_30646	-1.3246807612556	0.293241061848911	ENSMUSG00000022360	Atad2	ATPase family, AAA domain containing 2 [Source:MGI Symbol;Acc:MGI:1917722]	58094047	58135082	-	ENSMUSG00000022361	Zhx1	zinc fingers and homeoboxes 1 [Source:MGI Symbol;Acc:MGI:109271]	58047003	58076541	-	22941	ENSMUSG00000022359	Wdyhv1	WDYHV motif containing 1 [Source:MGI Symbol;Acc:MGI:1924023]	58141436	58158652	+	41500
4	34789382	34790059	678	*	WTinGP_28610	-1.32468076125559	0.293241061848911							ENSMUSG00000028295	Smim8	small integral membrane protein 8 [Source:MGI Symbol;Acc:MGI:1913541]	34768664	34778423	-	10959	ENSMUSG00000039967	Zfp292	zinc finger protein 292 [Source:MGI Symbol;Acc:MGI:1353423]	34803113	34882960	-	13054
17	84995454	84996249	796	*	WTinGP_28693	-1.3232112155244	0.111136926209056	ENSMUSG00000061130	Ppm1b	protein phosphatase 1B, magnesium dependent, beta isoform [Source:MGI Symbol;Acc:MGI:101841]	84956741	85023991	+	ENSMUSG00000097047	1110020A21Rik	RIKEN cDNA 1110020A21 gene [Source:MGI Symbol;Acc:MGI:1915781]	84954967	84957710	-	37744	ENSMUSG00000024131	Slc3a1	solute carrier family 3, member 1 [Source:MGI Symbol;Acc:MGI:1195264]	85028347	85064243	+	32098
17	56883288	56884177	890	*	WTinGP_29349	-1.32321121552439	0.111136926209056	ENSMUSG00000024209	1700061G19Rik	RIKEN cDNA 1700061G19 gene [Source:MGI Symbol;Acc:MGI:1925875]	56875477	56888904	+	ENSMUSG00000024207	Acsbg2	acyl-CoA synthetase bubblegum family member 2 [Source:MGI Symbol;Acc:MGI:3587728]	56843103	56874447	-	8841	ENSMUSG00000024212	Mllt1	myeloid/lymphoid or mixed-lineage leukemia; translocated to, 1 [Source:MGI Symbol;Acc:MGI:1927238]	56892612	56935388	-	8435
1	180472574	180473098	525	*	KOinGP_10906	1.32264580314391	0.061874552845595	ENSMUSG00000053963	Stum	mechanosensory transduction mediator [Source:MGI Symbol;Acc:MGI:2138735]	180432387	180483504	-	ENSMUSG00000038855	Itpkb	inositol 1,4,5-trisphosphate 3-kinase B [Source:MGI Symbol;Acc:MGI:109235]	180330485	180424802	+	47772	ENSMUSG00000104210	Gm37984	predicted gene, 37984 [Source:MGI Symbol;Acc:MGI:5611212]	180473355	180477087	-	257
7	118039798	118040638	841	*	WTinGP_16247	-1.32254570895312	0.0322842272054947							ENSMUSG00000088116	Gm24063	predicted gene, 24063 [Source:MGI Symbol;Acc:MGI:5453840]	117776794	117776898	+	262900	ENSMUSG00000008683	Rps15a	ribosomal protein S15A [Source:MGI Symbol;Acc:MGI:2389091]	118104372	118116188	-	63734
1	79823420	79824552	1133	*	WTinGP_24448	-1.32254570895312	0.0322842272054947	ENSMUSG00000026249	Serpine2	serine (or cysteine) peptidase inhibitor, clade E, member 2 [Source:MGI Symbol;Acc:MGI:101780]	79794197	79861180	-	ENSMUSG00000026248	Mrpl44	mitochondrial ribosomal protein L44 [Source:MGI Symbol;Acc:MGI:1916413]	79776018	79781445	+	41975	ENSMUSG00000067106	Gm5529	predicted pseudogene 5529 [Source:MGI Symbol;Acc:MGI:3646377]	79922536	79923426	-	97984
7	68478614	68480402	1789	*	WTinGP_30912	-1.32216610919287	0.010495289300929	ENSMUSG00000108828	Gm44885	predicted gene 44885 [Source:MGI Symbol;Acc:MGI:5753461]	68429215	68490892	+	ENSMUSG00000109298	Gm44886	predicted gene 44886 [Source:MGI Symbol;Acc:MGI:5753462]	68439373	68441722	+	36892	ENSMUSG00000109375	Gm44887	predicted gene 44887 [Source:MGI Symbol;Acc:MGI:5753463]	68598677	68598854	-	118275
11	79870993	79871556	564	*	KOinGP_3589	1.31836997123723	0.000092106009820086	ENSMUSG00000086474	9130204K15Rik	RIKEN cDNA 9130204K15 gene [Source:MGI Symbol;Acc:MGI:2441733]	79781979	79872394	-	ENSMUSG00000065489	Mir365-2	microRNA 365-2 [Source:MGI Symbol;Acc:MGI:3619372]	79726400	79726511	+	144482	ENSMUSG00000065283	Gm24454	predicted gene, 24454 [Source:MGI Symbol;Acc:MGI:5454231]	79893584	79893715	-	22028
16	58604456	58605088	633	*	KOinGP_53005__WTinGP_26734	1.31797853650957	0.00257213116064089							ENSMUSG00000022747	St3gal6	ST3 beta-galactoside alpha-2,3-sialyltransferase 6 [Source:MGI Symbol;Acc:MGI:1888707]	58468125	58524243	-	80213	ENSMUSG00000075002	Gm813	predicted gene 813 [Source:MGI Symbol;Acc:MGI:2685659]	58613686	58616978	-	8598
9	86656018	86656616	599	*	KOinGP_8578__WTinGP_25504	1.3176086142109	0.0161495087450515	ENSMUSG00000032418	Me1	malic enzyme 1, NADP(+)-dependent, cytosolic [Source:MGI Symbol;Acc:MGI:97043]	86581371	86695953	-	ENSMUSG00000032417	Rwdd2a	RWD domain containing 2A [Source:MGI Symbol;Acc:MGI:1916769]	86571991	86574899	+	81119	ENSMUSG00000102259	Gm38230	predicted gene, 38230 [Source:MGI Symbol;Acc:MGI:5611458]	86684050	86685208	-	27434
17	64826520	64827649	1130	*	WTinGP_58853	-1.31739672822621	0.00245500485410043							ENSMUSG00000024085	Man2a1	mannosidase 2, alpha 1 [Source:MGI Symbol;Acc:MGI:104669]	64600736	64755110	+	71410	ENSMUSG00000024088	4930583I09Rik	RIKEN cDNA 4930583I09 gene [Source:MGI Symbol;Acc:MGI:1925307]	64832523	64836071	-	4874
5	142018090	142018823	734	*	KOinGP_26053	1.3169265827365	0.0610214595070819	ENSMUSG00000039683	Sdk1	sidekick cell adhesion molecule 1 [Source:MGI Symbol;Acc:MGI:2444413]	141241490	142215586	+	ENSMUSG00000085540	Gm16036	predicted gene 16036 [Source:MGI Symbol;Acc:MGI:3801891]	141595985	141616002	-	402088	ENSMUSG00000097947	Gm26970	predicted gene, 26970 [Source:MGI Symbol;Acc:MGI:5504085]	142283106	142284069	+	264283
6	99126642	99127204	563	*	KOinGP_27006	1.31692658273578	0.0610214595070819	ENSMUSG00000030067	Foxp1	forkhead box P1 [Source:MGI Symbol;Acc:MGI:1914004]	98925338	99522721	-	ENSMUSG00000105902	AC155839.1		99075911	99076057	-	50585	ENSMUSG00000030068	Gm20696	predicted gene 20696 [Source:MGI Symbol;Acc:MGI:5313143]	99257484	99666797	-	130280
2	70938600	70939778	1179	*	WTinGP_17644	-1.31669892189329	0.00928360434420339							ENSMUSG00000085868	Gm13632	predicted gene 13632 [Source:MGI Symbol;Acc:MGI:3651357]	70877829	70884408	+	54192	ENSMUSG00000041975	Mettl8	methyltransferase like 8 [Source:MGI Symbol;Acc:MGI:2385142]	70964561	71055583	-	24783
X	136666235	136667228	994	*	WTinGP_24137	-1.31563827095742	0.0432693103701742	ENSMUSG00000044550	Tceal3	transcription elongation factor A (SII)-like 3 [Source:MGI Symbol;Acc:MGI:1913354]	136590842	136668378	+	ENSMUSG00000082421	Gm15004	predicted gene 15004 [Source:MGI Symbol;Acc:MGI:3705666]	136583864	136584493	-	81742	ENSMUSG00000080874	Gm15010	predicted gene 15010 [Source:MGI Symbol;Acc:MGI:3705730]	136701246	136701652	-	34018
10	126013197	126014222	1026	*	KOinGP_19768	1.31545662171547	0.000930700335703221	ENSMUSG00000020105	Lrig3	leucine-rich repeats and immunoglobulin-like domains 3 [Source:MGI Symbol;Acc:MGI:2443955]	125966168	126015359	+	ENSMUSG00000112100	AC153890.2		125512531	125512995	+	500202	ENSMUSG00000093161	Gm22183	predicted gene, 22183 [Source:MGI Symbol;Acc:MGI:5451960]	126036827	126036899	+	22605
2	168651493	168652234	742	*	KOinGP_26132	1.31524922394322	0.296527269066521	ENSMUSG00000027546	Atp9a	ATPase, class II, type 9A [Source:MGI Symbol;Acc:MGI:1330826]	168634438	168742409	-	ENSMUSG00000105496	Mir7004	microRNA 7004 [Source:MGI Symbol;Acc:MGI:5562758]	168640696	168640759	-	10734	ENSMUSG00000027547	Sall4	sal-like 4 (Drosophila) [Source:MGI Symbol;Acc:MGI:2139360]	168748332	168767943	-	96098
18	46013233	46013582	350	*	KOinGP_27369	-1.3138323377797	0.126504647758551							ENSMUSG00000088649	Gm26262	predicted gene, 26262 [Source:MGI Symbol;Acc:MGI:5456039]	45941007	45941133	+	72100	ENSMUSG00000104009	Gm38337	predicted gene, 38337 [Source:MGI Symbol;Acc:MGI:5611565]	46112661	46113259	-	99079
12	36208246	36208907	662	*	WTinGP_18918	-1.3138323377797	0.0989901073609429	ENSMUSG00000020545	Lrrc72	leucine rich repeat containing 72 [Source:MGI Symbol;Acc:MGI:1920830]	36208345	36253398	-	ENSMUSG00000036188	Ankmy2	ankyrin repeat and MYND domain containing 2 [Source:MGI Symbol;Acc:MGI:2144755]	36157114	36197291	+	10955	ENSMUSG00000113832	AC124776.1		36264925	36291051	+	56018
14	102510240	102510913	674	*	WTinGP_22961	-1.3138323377797	0.126504647758551							ENSMUSG00000095037	Gm22347	predicted gene, 22347 [Source:MGI Symbol;Acc:MGI:5452124]	102329530	102329661	-	180579	ENSMUSG00000088971	Gm23764	predicted gene, 23764 [Source:MGI Symbol;Acc:MGI:5453541]	102806099	102806146	+	295186
4	9674353	9675819	1467	*	KOinGP_45460__WTinGP_12939	1.31314343471029	0.00000000000000128934243835657							ENSMUSG00000092724	Gm25677	predicted gene, 25677 [Source:MGI Symbol;Acc:MGI:5455454]	9669279	9669350	+	5003	ENSMUSG00000064698	Gm24152	predicted gene, 24152 [Source:MGI Symbol;Acc:MGI:5453929]	9695645	9695807	-	19826
2	148522014	148522660	647	*	KOinGP_57719	1.31310035214131	0.0233659866567998							ENSMUSG00000087678	Gm14120	predicted gene 14120 [Source:MGI Symbol;Acc:MGI:3651530]	148468890	148478780	+	43234	ENSMUSG00000088870	Gm25866	predicted gene, 25866 [Source:MGI Symbol;Acc:MGI:5455643]	148624711	148624822	+	102051
16	52329199	52330353	1155	*	KOinGP_22091__WTinGP_9744	-1.31295106281599	0.0000471948816459814	ENSMUSG00000022636	Alcam	activated leukocyte cell adhesion molecule [Source:MGI Symbol;Acc:MGI:1313266]	52248996	52454074	-	ENSMUSG00000022637	Cblb	Casitas B-lineage lymphoma b [Source:MGI Symbol;Acc:MGI:2146430]	52031549	52208047	+	121152	ENSMUSG00000077718	Gm25723	predicted gene, 25723 [Source:MGI Symbol;Acc:MGI:5455500]	52946804	52946929	-	616451
13	110044242	110045073	832	*	KOinGP_18451__WTinGP_54579	-1.31032481613188	0.0000425158288541233							ENSMUSG00000021699	Pde4d	phosphodiesterase 4D, cAMP specific [Source:MGI Symbol;Acc:MGI:99555]	108449948	109953461	+	90781	ENSMUSG00000021700	Rab3c	RAB3C, member RAS oncogene family [Source:MGI Symbol;Acc:MGI:1914545]	110054187	110280206	-	9114
2	132111019	132111226	208	*	WTinGP_2207	-1.31007013345024	0.266115276986246	ENSMUSG00000027340	Slc23a2	solute carrier family 23 (nucleobase transporters), member 2 [Source:MGI Symbol;Acc:MGI:1859682]	132052496	132145108	-	ENSMUSG00000082990	Gm14052	predicted gene 14052 [Source:MGI Symbol;Acc:MGI:3650009]	132099869	132100899	+	10120	ENSMUSG00000086756	Gm14051	predicted gene 14051 [Source:MGI Symbol;Acc:MGI:3650008]	132144533	132220250	+	33307
8	35321375	35321901	527	*	WTinGP_26910	-1.31007013345024	0.266115276986246							ENSMUSG00000109688	Gm45468	predicted gene 45468 [Source:MGI Symbol;Acc:MGI:5791304]	35233303	35245479	-	75896	ENSMUSG00000109698	Gm45469	predicted gene 45469 [Source:MGI Symbol;Acc:MGI:5791305]	35367750	35376392	-	45849
4	109251514	109252132	619	*	WTinGP_28938	-1.31007013345024	0.266115276986246	ENSMUSG00000028558	Calr4	calreticulin 4 [Source:MGI Symbol;Acc:MGI:2140435]	109234485	109254571	+	ENSMUSG00000028559	Osbpl9	oxysterol binding protein-like 9 [Source:MGI Symbol;Acc:MGI:1923784]	109061145	109202272	-	49242	ENSMUSG00000028552	Eps15	epidermal growth factor receptor pathway substrate 15 [Source:MGI Symbol;Acc:MGI:104583]	109280268	109387817	+	28136
1	55441982	55442518	537	*	WTinGP_29596	-1.31007013345024	0.266115276986246	ENSMUSG00000102145	Gm38056	predicted gene, 38056 [Source:MGI Symbol;Acc:MGI:5611284]	55440904	55445930	+	ENSMUSG00000101085	Gm8531	predicted gene 8531 [Source:MGI Symbol;Acc:MGI:3645221]	55381195	55382087	-	59895	ENSMUSG00000100309	Gm6644	predicted gene 6644 [Source:MGI Symbol;Acc:MGI:3644951]	55444074	55445024	-	1556
4	57640031	57640847	817	*	WTinGP_31876	-1.31007013345024	0.266115276986246	ENSMUSG00000090053	Palm2	paralemmin 2 [Source:MGI Symbol;Acc:MGI:1934601]	57434247	57712016	+	ENSMUSG00000081615	Gm12539	predicted gene 12539 [Source:MGI Symbol;Acc:MGI:3650716]	57455561	57457549	-	182482	ENSMUSG00000038729	Akap2	A kinase (PRKA) anchor protein 2 [Source:MGI Symbol;Acc:MGI:1306795]	57717657	57896984	+	76810
1	89192640	89193322	683	*	WTinGP_30345	-1.31007013345023	0.266115276986246							ENSMUSG00000036206	Sh3bp4	SH3-domain binding protein 4 [Source:MGI Symbol;Acc:MGI:2138297]	89070415	89155068	+	37572	ENSMUSG00000102083	Gm5259	predicted gene 5259 [Source:MGI Symbol;Acc:MGI:3644613]	89256182	89256981	-	62860
18	56418567	56419059	493	*	WTinGP_25125	-1.31007013345014	0.362915108896443							ENSMUSG00000092866	Gm25476	predicted gene, 25476 [Source:MGI Symbol;Acc:MGI:5455253]	56221834	56222018	+	196549	ENSMUSG00000001700	Gramd3	GRAM domain containing 3 [Source:MGI Symbol;Acc:MGI:1914815]	56432132	56503792	+	13073
1	132951793	132952454	662	*	KOinGP_51402__WTinGP_21113	1.30994589840527	0.0000859652917263188							ENSMUSG00000102709	Gm38308	predicted gene, 38308 [Source:MGI Symbol;Acc:MGI:5611536]	132943512	132945320	-	6473	ENSMUSG00000054387	Mdm4	transformed mouse 3T3 cell double minute 4 [Source:MGI Symbol;Acc:MGI:107934]	132959484	133030561	-	7030
7	128540645	128541186	542	*	KOinGP_22909__WTinGP_30529	1.30808105839013	0.0337266820824298	ENSMUSG00000030847	Bag3	BCL2-associated athanogene 3 [Source:MGI Symbol;Acc:MGI:1352493]	128523616	128546981	+	ENSMUSG00000108614	2610306O10Rik	RIKEN cDNA 2610306O10 gene [Source:MGI Symbol;Acc:MGI:1917710]	128538932	128539543	+	1102	ENSMUSG00000108795	Gm45121	predicted gene 45121 [Source:MGI Symbol;Acc:MGI:5753697]	128590926	128593343	-	49740
2	92330844	92331518	675	*	KOinGP_56339__WTinGP_25907	1.30808105839013	0.0337266820824298	ENSMUSG00000058318	Phf21a	PHD finger protein 21A [Source:MGI Symbol;Acc:MGI:2384756]	92093117	92364666	+	ENSMUSG00000081730	Gm13785	predicted gene 13785 [Source:MGI Symbol;Acc:MGI:3649781]	92312154	92312843	+	18001	ENSMUSG00000040434	Large2	LARGE xylosyl- and glucuronyltransferase 2 [Source:MGI Symbol;Acc:MGI:2443769]	92365046	92374869	-	33528
8	88783337	88784248	912	*	KOinGP_49076	1.3075296171007	0.0000829095766229081							ENSMUSG00000036712	Cyld	CYLD lysine 63 deubiquitinase [Source:MGI Symbol;Acc:MGI:1921506]	88697028	88751945	+	31392	ENSMUSG00000056772	Rps6-ps2	ribosomal protein S6, pseudogene 2 [Source:MGI Symbol;Acc:MGI:3646827]	88806391	88807137	+	22143
13	112671715	112672211	497	*	KOinGP_55015__WTinGP_30518	1.30680714228392	0.00854989355138581	ENSMUSG00000047789	Slc38a9	solute carrier family 38, member 9 [Source:MGI Symbol;Acc:MGI:1918839]	112660766	112738743	+	ENSMUSG00000021758	Ddx4	DEAD (Asp-Glu-Ala-Asp) box polypeptide 4 [Source:MGI Symbol;Acc:MGI:102670]	112598333	112652310	-	19405	ENSMUSG00000021759	Plpp1	phospholipid phosphatase 1 [Source:MGI Symbol;Acc:MGI:108412]	112800894	112867881	+	128683
1	39954564	39954957	394	*	WTinGP_24967	-1.3056323905273	0.0886310991845699	ENSMUSG00000026074	Map4k4	mitogen-activated protein kinase kinase kinase kinase 4 [Source:MGI Symbol;Acc:MGI:1349394]	39900913	40026310	+	ENSMUSG00000101634	1700066B17Rik	RIKEN cDNA 1700066B17 gene [Source:MGI Symbol;Acc:MGI:1920676]	39839175	39847334	-	107230	ENSMUSG00000102985	4930456G14Rik	RIKEN cDNA 4930456G14 gene [Source:MGI Symbol;Acc:MGI:1921928]	40049039	40050368	-	94082
3	55493964	55495119	1156	*	WTinGP_30726	-1.3056323905273	0.0886310991845699	ENSMUSG00000027797	Dclk1	doublecortin-like kinase 1 [Source:MGI Symbol;Acc:MGI:1330861]	55242364	55539068	+	ENSMUSG00000106354	Gm42607	predicted gene 42607 [Source:MGI Symbol;Acc:MGI:5662744]	55483788	55487180	+	6784	ENSMUSG00000106651	Gm42608	predicted gene 42608 [Source:MGI Symbol;Acc:MGI:5662745]	55517569	55519586	+	22450
1	80855111	80855720	610	*	WTinGP_31030	-1.3056323905273	0.0886310991845699							ENSMUSG00000038608	Dock10	dedicator of cytokinesis 10 [Source:MGI Symbol;Acc:MGI:2146320]	80501073	80758527	-	96584	ENSMUSG00000099949	Gm29124	predicted gene 29124 [Source:MGI Symbol;Acc:MGI:5579830]	80897654	80898105	-	41934
4	144901486	144901907	422	*	KOinGP_28580	-1.30369452051945	0.0337266820824298	ENSMUSG00000066026	Dhrs3	dehydrogenase/reductase (SDR family) member 3 [Source:MGI Symbol;Acc:MGI:1315215]	144892827	144928209	+	ENSMUSG00000083998	Prdx2-rs3	peroxiredoxin 2, related sequence 3 [Source:MGI Symbol;Acc:MGI:1859808]	144791837	144792660	+	108826	ENSMUSG00000103911	Gm38074	predicted gene, 38074 [Source:MGI Symbol;Acc:MGI:5611302]	144957155	144958848	-	55248
5	29881051	29881530	480	*	KOinGP_21192	1.3028825080654	0.398401203479461							ENSMUSG00000106551	Gm1969	predicted gene 1969 [Source:MGI Symbol;Acc:MGI:3780138]	29832088	29833307	-	47744	ENSMUSG00000105437	Gm42450	predicted gene 42450 [Source:MGI Symbol;Acc:MGI:5662587]	29886728	29891964	-	5198
4	40882037	40882307	271	*	KOinGP_5382	1.3028825080654	0.398401203479461							ENSMUSG00000028413	B4galt1	UDP-Gal:betaGlcNAc beta 1,4- galactosyltransferase, polypeptide 1 [Source:MGI Symbol;Acc:MGI:95705]	40804602	40854005	-	28032	ENSMUSG00000081309	Gm12397	predicted gene 12397 [Source:MGI Symbol;Acc:MGI:3649202]	40912741	40913355	-	30434
4	83567162	83567684	523	*	KOinGP_26146	1.30288250806539	0.293241061848911	ENSMUSG00000052407	Ccdc171	coiled-coil domain containing 171 [Source:MGI Symbol;Acc:MGI:1922152]	83525545	83864670	+	ENSMUSG00000064606	Gm25899	predicted gene, 25899 [Source:MGI Symbol;Acc:MGI:5455676]	83527628	83527768	-	39394	ENSMUSG00000098217	Gm27046	predicted gene, 27046 [Source:MGI Symbol;Acc:MGI:5504161]	83597303	83597765	+	29619
6	82844215	82844860	646	*	KOinGP_12134	1.30245858440373	0.0334236948240659							ENSMUSG00000108015	Gm43878	predicted gene, 43878 [Source:MGI Symbol;Acc:MGI:5690270]	82823214	82841371	+	2844	ENSMUSG00000100291	2310069B03Rik	RIKEN cDNA 2310069B03 gene [Source:MGI Symbol;Acc:MGI:1916902]	82877864	82881853	-	33004
10	22212217	22213006	790	*	KOinGP_27901__WTinGP_57046	-1.30143100025313	0.00030029227221766	ENSMUSG00000097705	Gm26740	predicted gene, 26740 [Source:MGI Symbol;Acc:MGI:5477234]	22187013	22302835	-	ENSMUSG00000044268	Gm4895	predicted gene 4895 [Source:MGI Symbol;Acc:MGI:3648582]	22153280	22154416	-	57801	ENSMUSG00000097053	Gm1972	predicted pseudogene 1972 [Source:MGI Symbol;Acc:MGI:3780140]	22224280	22253819	+	11274
2	67565326	67566179	854	*	WTinGP_59408	-1.29858603414171	0.0010199317664315	ENSMUSG00000034780	B3galt1	UDP-Gal:betaGlcNAc beta 1,3-galactosyltransferase, polypeptide 1 [Source:MGI Symbol;Acc:MGI:1349403]	67565871	68122689	+	ENSMUSG00000027022	Xirp2	xin actin-binding repeat containing 2 [Source:MGI Symbol;Acc:MGI:2685198]	67446002	67526614	+	38712	ENSMUSG00000098299	Mir7224	microRNA 7224 [Source:MGI Symbol;Acc:MGI:5531353]	67675457	67675516	+	109278
6	134273758	134274517	760	*	WTinGP_9401	-1.29849646696946	0.0157072279244727							ENSMUSG00000030199	Etv6	ets variant 6 [Source:MGI Symbol;Acc:MGI:109336]	134035700	134270158	+	3600	ENSMUSG00000107666	Gm44293	predicted gene, 44293 [Source:MGI Symbol;Acc:MGI:5690685]	134308951	134403415	-	34434
4	7485457	7486047	591	*	KOinGP_52205__WTinGP_21228	1.29842047577249	0.00344411925076574							ENSMUSG00000083023	Gm11804	predicted gene 11804 [Source:MGI Symbol;Acc:MGI:3650654]	7039047	7039514	-	445943	ENSMUSG00000086070	8430436N08Rik	RIKEN cDNA 8430436N08 gene [Source:MGI Symbol;Acc:MGI:1918760]	7560688	7573801	+	74641
6	108454300	108455156	857	*	WTinGP_26104	-1.29840211929928	0.0786681119546098	ENSMUSG00000030102	Itpr1	inositol 1,4,5-trisphosphate receptor 1 [Source:MGI Symbol;Acc:MGI:96623]	108213096	108551109	+	ENSMUSG00000030101	Sumf1	sulfatase modifying factor 1 [Source:MGI Symbol;Acc:MGI:1889844]	108107028	108185582	-	268718	ENSMUSG00000098674	Gm27813	predicted gene, 27813 [Source:MGI Symbol;Acc:MGI:5531195]	108456183	108456536	+	1027
1	132903076	132903863	788	*	WTinGP_31546	-1.29819746524109	0.241231755355793	ENSMUSG00000026443	Lrrn2	leucine rich repeat protein 2, neuronal [Source:MGI Symbol;Acc:MGI:106037]	132880273	132940005	+	ENSMUSG00000088911	Gm22609	predicted gene, 22609 [Source:MGI Symbol;Acc:MGI:5452386]	132814228	132814348	-	88728	ENSMUSG00000106377	Gm44300	predicted gene, 44300 [Source:MGI Symbol;Acc:MGI:5690692]	132923624	132923744	-	19761
12	110515032	110515533	502	*	WTinGP_22940	-1.29819746524108	0.241231755355793	ENSMUSG00000017843	Ppp2r5c	protein phosphatase 2, regulatory subunit B', gamma [Source:MGI Symbol;Acc:MGI:1349475]	110447120	110583062	+	ENSMUSG00000113585	AL591582.1		110474511	110486208	-	28824	ENSMUSG00000113361	AC152827.1		110590512	110592700	+	74979
11	95897596	95897797	202	*	WTinGP_6736	-1.2974168460613	0.777186677028118	ENSMUSG00000013418	B4galnt2	beta-1,4-N-acetyl-galactosaminyl transferase 2 [Source:MGI Symbol;Acc:MGI:1342058]	95865943	95914891	-	ENSMUSG00000086255	Gm11534	predicted gene 11534 [Source:MGI Symbol;Acc:MGI:3650775]	95869154	95876380	+	21216	ENSMUSG00000088854	Gm24725	predicted gene, 24725 [Source:MGI Symbol;Acc:MGI:5454502]	95921102	95921226	+	23305
14	101617481	101617823	343	*	KOinGP_25881	-1.29741684606129	0.777186677028118							ENSMUSG00000033083	Tbc1d4	TBC1 domain family, member 4 [Source:MGI Symbol;Acc:MGI:2429660]	101442360	101609191	-	8290	ENSMUSG00000075486	Commd6	COMM domain containing 6 [Source:MGI Symbol;Acc:MGI:1913450]	101633766	101640686	-	15943
9	56218312	56218537	226	*	KOinGP_6198	-1.29741684606129	0.777186677028118	ENSMUSG00000074305	Peak1	pseudopodium-enriched atypical kinase 1 [Source:MGI Symbol;Acc:MGI:2442366]	56201126	56418067	-	ENSMUSG00000032324	Tspan3	tetraspanin 3 [Source:MGI Symbol;Acc:MGI:1928098]	56131725	56165477	-	52835	ENSMUSG00000076281	Gm24270	predicted gene, 24270 [Source:MGI Symbol;Acc:MGI:5454047]	56223715	56223771	-	5178
3	4212633	4212902	270	*	WTinGP_24142	-1.29741684606129	0.777186677028118	ENSMUSG00000091223	Gm8775	predicted gene 8775 [Source:MGI Symbol;Acc:MGI:3646219]	4211718	4213044	+	ENSMUSG00000103224	Gm2077	predicted gene 2077 [Source:MGI Symbol;Acc:MGI:3780244]	3939144	3939462	+	273171	ENSMUSG00000096480	Gm23976	predicted gene, 23976 [Source:MGI Symbol;Acc:MGI:5453753]	4305193	4305293	-	92291
4	13742848	13743331	484	*	WTinGP_27354	-1.29741684606129	0.678383031014392							ENSMUSG00000092822	Gm23162	predicted gene, 23162 [Source:MGI Symbol;Acc:MGI:5452939]	13622643	13622763	-	120085	ENSMUSG00000006586	Runx1t1	runt-related transcription factor 1; translocated to, 1 (cyclin D-related) [Source:MGI Symbol;Acc:MGI:104793]	13743436	13893649	+	105
4	23619656	23620095	440	*	WTinGP_28104	-1.29741684606129	0.777186677028118							ENSMUSG00000082876	Gm11889	predicted gene 11889 [Source:MGI Symbol;Acc:MGI:3651112]	23517362	23518440	-	101216	ENSMUSG00000089323	Gm25978	predicted gene, 25978 [Source:MGI Symbol;Acc:MGI:5455755]	23626656	23626745	-	6561
1	167262196	167262649	454	*	WTinGP_28463	-1.29741684606129	0.678383031014392	ENSMUSG00000026558	Uck2	uridine-cytidine kinase 2 [Source:MGI Symbol;Acc:MGI:1931744]	167222883	167285320	-	ENSMUSG00000103139	Gm37982	predicted gene, 37982 [Source:MGI Symbol;Acc:MGI:5611210]	167242457	167251492	+	10704	ENSMUSG00000102909	Gm2453	predicted gene 2453 [Source:MGI Symbol;Acc:MGI:3780620]	167285068	167289856	+	22419
11	82996705	82996974	270	*	WTinGP_30343	-1.29741684606129	0.678383031014392							ENSMUSG00000069793	Slfn9	schlafen 9 [Source:MGI Symbol;Acc:MGI:2445121]	82978390	82991830	-	4875	ENSMUSG00000035208	Slfn8	schlafen 8 [Source:MGI Symbol;Acc:MGI:2672859]	83002158	83020810	-	5184
15	12793710	12793949	240	*	WTinGP_31899	-1.29741684606129	0.777186677028118							ENSMUSG00000022197	Pdzd2	PDZ domain containing 2 [Source:MGI Symbol;Acc:MGI:1922394]	12359711	12739924	-	53786	ENSMUSG00000022195	6030458C11Rik	RIKEN cDNA 6030458C11 gene [Source:MGI Symbol;Acc:MGI:1925127]	12808177	12824657	-	14228
2	76237958	76238114	157	*	WTinGP_4843	-1.29741684606129	0.777186677028118	ENSMUSG00000075270	Pde11a	phosphodiesterase 11A [Source:MGI Symbol;Acc:MGI:3036251]	75989141	76338774	-	ENSMUSG00000075271	Ttc30a1	tetratricopeptide repeat domain 30A1 [Source:MGI Symbol;Acc:MGI:1926052]	75978247	75981967	-	255991	ENSMUSG00000105164	Gm44337	predicted gene, 44337 [Source:MGI Symbol;Acc:MGI:5690729]	76318482	76318595	+	80368
1	162188005	162188200	196	*	WTinGP_7082	-1.29741684606129	0.777186677028118	ENSMUSG00000040265	Dnm3	dynamin 3 [Source:MGI Symbol;Acc:MGI:1341299]	161982453	162478034	-	ENSMUSG00000102994	Gm37767	predicted gene, 37767 [Source:MGI Symbol;Acc:MGI:5610995]	162086635	162088468	-	99537	ENSMUSG00000078190	Dnm3os	dynamin 3, opposite strand [Source:MGI Symbol;Acc:MGI:3052332]	162217623	162225550	+	29423
5	73098307	73098540	234	*	KOinGP_28460	-1.29741684606125	0.678383031014392	ENSMUSG00000070733	Fryl	FRY like transcription coactivator [Source:MGI Symbol;Acc:MGI:1919563]	73019987	73256619	-	ENSMUSG00000107171	Gm42572	predicted gene 42572 [Source:MGI Symbol;Acc:MGI:5662709]	73041777	73045154	-	53153	ENSMUSG00000086376	1700071G01Rik	RIKEN cDNA 1700071G01 gene [Source:MGI Symbol;Acc:MGI:1920735]	73157014	73157884	+	58474
16	87839891	87840251	361	*	WTinGP_26966	-1.29741684606125	0.678383031014392							ENSMUSG00000055972	2810407A14Rik	RIKEN cDNA 2810407A14 gene [Source:MGI Symbol;Acc:MGI:1917461]	87784075	87839293	+	598	ENSMUSG00000022935	Grik1	glutamate receptor, ionotropic, kainate 1 [Source:MGI Symbol;Acc:MGI:95814]	87895901	88290258	-	55650
10	106096195	106096634	440	*	WTinGP_30950	-1.29741684606125	0.678383031014392							ENSMUSG00000112034	AC122024.2		106074227	106079076	+	17119	ENSMUSG00000112668	AC122024.4		106166777	106169259	-	70143
7	74619631	74620047	417	*	WTinGP_31361	-1.29741684606125	0.678383031014392							ENSMUSG00000025790	Slco3a1	solute carrier organic anion transporter family, member 3a1 [Source:MGI Symbol;Acc:MGI:1351867]	74275419	74554780	-	64851	ENSMUSG00000108570	Gm7726	predicted gene 7726 [Source:MGI Symbol;Acc:MGI:3647356]	74699856	74700086	+	79809
17	61305612	61306255	644	*	WTinGP_31788	-1.29741684606125	0.678383031014392							ENSMUSG00000089610	Gm23773	predicted gene, 23773 [Source:MGI Symbol;Acc:MGI:5453550]	61259651	61259946	+	45666	ENSMUSG00000093761	Obox6-ps1	oocyte specific homeobox 6, pseudogene 1 [Source:MGI Symbol;Acc:MGI:3643552]	61360573	61361614	+	54318
16	10668666	10669617	952	*	WTinGP_21786	-1.29678227247118	0.00000253979181661971	ENSMUSG00000087384	Gm15558	predicted gene 15558 [Source:MGI Symbol;Acc:MGI:3783007]	10669248	10683539	-	ENSMUSG00000038055	Dexi	dexamethasone-induced transcript [Source:MGI Symbol;Acc:MGI:1926236]	10502531	10543054	-	125612	ENSMUSG00000038037	Socs1	suppressor of cytokine signaling 1 [Source:MGI Symbol;Acc:MGI:1354910]	10783808	10785536	-	114191
5	99365004	99366008	1005	*	WTinGP_27252	-1.29372881426875	0.0180593229258326	ENSMUSG00000089809	Rasgef1b	RasGEF domain family, member 1B [Source:MGI Symbol;Acc:MGI:2443755]	99217426	99729065	-	ENSMUSG00000105686	Gm43252	predicted gene 43252 [Source:MGI Symbol;Acc:MGI:5663389]	99274095	99279284	+	85720	ENSMUSG00000104753	Gm43253	predicted gene 43253 [Source:MGI Symbol;Acc:MGI:5663390]	99508389	99511037	+	142381
1	130629443	130630352	910	*	WTinGP_17941	-1.29246134549018	0.000780126819386057	ENSMUSG00000042554	Zp3r	zona pellucida 3 receptor [Source:MGI Symbol;Acc:MGI:104965]	130576713	130629621	-	ENSMUSG00000064395	Gm23623	predicted gene, 23623 [Source:MGI Symbol;Acc:MGI:5453400]	130595570	130595676	-	33767	ENSMUSG00000026405	C4bp	complement component 4 binding protein [Source:MGI Symbol;Acc:MGI:88229]	130634773	130661632	-	4421
17	8209601	8210590	990	*	WTinGP_20181	-1.29197904756596	0.0697331253794271							ENSMUSG00000069135	Fgfr1op	Fgfr1 oncogene partner [Source:MGI Symbol;Acc:MGI:1922546]	8165501	8196804	+	12797	ENSMUSG00000040899	Ccr6	chemokine (C-C motif) receptor 6 [Source:MGI Symbol;Acc:MGI:1333797]	8236043	8257127	+	25453
5	65914259	65914740	482	*	WTinGP_19373	-1.290739363149	0.00001027544251151	ENSMUSG00000107254	Gm43769	predicted gene 43769 [Source:MGI Symbol;Acc:MGI:5663906]	65911624	65915946	+	ENSMUSG00000029204	Rhoh	ras homolog family member H [Source:MGI Symbol;Acc:MGI:1921984]	65861213	65896700	+	17559	ENSMUSG00000029205	Chrna9	cholinergic receptor, nicotinic, alpha polypeptide 9 [Source:MGI Symbol;Acc:MGI:1202403]	65934921	65977326	+	20181
5	64471874	64472794	921	*	KOinGP_16544__WTinGP_58399	-1.28986423970906	0.00000160577248794814	ENSMUSG00000105105	Gm31363	predicted gene, 31363 [Source:MGI Symbol;Acc:MGI:5590522]	64433955	64473588	+	ENSMUSG00000105251	4930526M16Rik	RIKEN cDNA 4930526M16 gene [Source:MGI Symbol;Acc:MGI:1922486]	64468057	64469010	+	2864	ENSMUSG00000105352	C030018K13Rik	RIKEN cDNA C030018K13 gene [Source:MGI Symbol;Acc:MGI:1924632]	64477008	64483967	+	4214
1	135817539	135819369	1831	*	WTinGP_18458	-1.28977992713445	0.00002937608639402	ENSMUSG00000041782	Lad1	ladinin [Source:MGI Symbol;Acc:MGI:109343]	135818598	135833342	+	ENSMUSG00000026418	Tnni1	troponin I, skeletal, slow 1 [Source:MGI Symbol;Acc:MGI:105073]	135779434	135810989	+	6550	ENSMUSG00000026414	Tnnt2	troponin T2, cardiac [Source:MGI Symbol;Acc:MGI:104597]	135836354	135852260	+	16985
9	69157284	69157980	697	*	WTinGP_12883	-1.28835875949223	0.218024662780546	ENSMUSG00000032238	Rora	RAR-related orphan receptor alpha [Source:MGI Symbol;Acc:MGI:104661]	68653786	69388246	+	ENSMUSG00000111404	AC157085.2		68552395	68552556	+	604728	ENSMUSG00000086648	Gm15511	predicted gene 15511 [Source:MGI Symbol;Acc:MGI:3782959]	69348889	69364247	-	190909
16	67989648	67990397	750	*	WTinGP_30131	-1.28835875949223	0.218024662780546							ENSMUSG00000064115	Cadm2	cell adhesion molecule 2 [Source:MGI Symbol;Acc:MGI:2442722]	66655421	67620908	-	368740	ENSMUSG00000089385	Gm24681	predicted gene, 24681 [Source:MGI Symbol;Acc:MGI:5454458]	68452859	68452965	-	462462
7	126601771	126602342	572	*	KOinGP_19584	1.28766733035896	0.00311612532785218							ENSMUSG00000044701	Il27	interleukin 27 [Source:MGI Symbol;Acc:MGI:2384409]	126589010	126594941	-	6830	ENSMUSG00000030717	Nupr1	nuclear protein transcription regulator 1 [Source:MGI Symbol;Acc:MGI:1891834]	126623249	126630861	-	20907
19	45953258	45953679	422	*	KOinGP_22078	1.28638419149337	0.524895182418808	ENSMUSG00000039901	9130011E15Rik	RIKEN cDNA 9130011E15 gene [Source:MGI Symbol;Acc:MGI:1918867]	45818144	45998488	-	ENSMUSG00000025221	Kcnip2	Kv channel-interacting protein 2 [Source:MGI Symbol;Acc:MGI:2135916]	45791839	45816061	-	137197	ENSMUSG00000097690	4930505N22Rik	RIKEN cDNA 4930505N22 gene [Source:MGI Symbol;Acc:MGI:1922306]	45998137	46013386	+	44458
7	66066624	66067316	693	*	KOinGP_26546	1.28638419149337	0.398401203479461	ENSMUSG00000030512	Snrpa1	small nuclear ribonucleoprotein polypeptide A' [Source:MGI Symbol;Acc:MGI:1916231]	66059003	66074587	+	ENSMUSG00000108793	Gm45213	predicted gene 45213 [Source:MGI Symbol;Acc:MGI:5753789]	66043602	66062271	+	4353	ENSMUSG00000108777	Gm45081	predicted gene 45081 [Source:MGI Symbol;Acc:MGI:5753657]	66078902	66079473	-	11586
15	39172554	39173216	663	*	KOinGP_13829__WTinGP_47375	-1.28631465972066	0.000092106009820086							ENSMUSG00000022300	Dcaf13	DDB1 and CUL4 associated factor 13 [Source:MGI Symbol;Acc:MGI:2684929]	39112865	39146856	+	25698	ENSMUSG00000098021	Gm9522	predicted gene 9522 [Source:MGI Symbol;Acc:MGI:3779931]	39180511	39181441	+	7295
1	90775417	90775999	583	*	KOinGP_24127	1.28626665731614	0.0302833339728304	ENSMUSG00000048126	Col6a3	collagen, type VI, alpha 3 [Source:MGI Symbol;Acc:MGI:88461]	90765923	90843971	-	ENSMUSG00000056128	Gm9991	predicted gene 9991 [Source:MGI Symbol;Acc:MGI:3643217]	90675161	90679793	+	95624	ENSMUSG00000103061	Gm36970	predicted gene, 36970 [Source:MGI Symbol;Acc:MGI:5610198]	90837275	90839133	-	61276
9	78222469	78223120	652	*	WTinGP_16515	-1.28623509209542	0.0541107114114617							ENSMUSG00000111015	AC159313.2		78213378	78214845	-	7624	ENSMUSG00000074183	Gsta1	glutathione S-transferase, alpha 1 (Ya) [Source:MGI Symbol;Acc:MGI:1095417]	78230656	78242684	+	7536
18	39059640	39060299	660	*	WTinGP_29598	-1.28623509209542	0.0422811525544078	ENSMUSG00000036452	Arhgap26	Rho GTPase activating protein 26 [Source:MGI Symbol;Acc:MGI:1918552]	38601534	39376284	+	ENSMUSG00000086991	Gm15334	predicted gene 15334 [Source:MGI Symbol;Acc:MGI:3705284]	38993635	38994192	-	65448	ENSMUSG00000086312	Gm15336	predicted gene 15336 [Source:MGI Symbol;Acc:MGI:3705096]	39246247	39302690	-	185948
3	68045770	68046264	495	*	WTinGP_55779	-1.28623509209542	0.061874552845595	ENSMUSG00000102422	Gm21949	predicted gene, 21949 [Source:MGI Symbol;Acc:MGI:5439400]	67892232	68626466	+	ENSMUSG00000104477	Gm18717	predicted gene, 18717 [Source:MGI Symbol;Acc:MGI:5010902]	67741968	67743297	-	302473	ENSMUSG00000027777	Schip1	schwannomin interacting protein 1 [Source:MGI Symbol;Acc:MGI:1353557]	68064802	68626481	+	18538
17	80729028	80729542	515	*	WTinGP_6412	-1.28623509209541	0.0422811525544078							ENSMUSG00000054957	Gm9959	predicted gene 9959 [Source:MGI Symbol;Acc:MGI:3708636]	80728131	80728522	+	506	ENSMUSG00000112121	AC163903.1		80896793	80933045	+	167251
16	55733638	55734687	1050	*	KOinGP_21213__WTinGP_52543	-1.28449432358944	0.000000000867359693219367							ENSMUSG00000094020	Gm23003	predicted gene, 23003 [Source:MGI Symbol;Acc:MGI:5452780]	55594782	55594888	-	138750	ENSMUSG00000088450	Gm26369	predicted gene, 26369 [Source:MGI Symbol;Acc:MGI:5456146]	55779045	55779144	-	44358
18	68969147	68970002	856	*	KOinGP_10454__WTinGP_50881	-1.28226286254924	0.00000266416297457206							ENSMUSG00000024546	4930546C10Rik	RIKEN cDNA 4930546C10 gene [Source:MGI Symbol;Acc:MGI:1926181]	68944633	68950141	-	19006	ENSMUSG00000098366	Mir145b	microRNA 145b [Source:MGI Symbol;Acc:MGI:5531026]	69022199	69022273	-	52197
6	38120581	38121159	579	*	KOinGP_12177__WTinGP_51521	-1.28197708187011	0.000468694711026106	ENSMUSG00000038600	Atp6v0a4	ATPase, H+ transporting, lysosomal V0 subunit A4 [Source:MGI Symbol;Acc:MGI:2153480]	38048483	38124586	-	ENSMUSG00000087924	Gm23231	predicted gene, 23231 [Source:MGI Symbol;Acc:MGI:5453008]	38118383	38118486	+	2095	ENSMUSG00000063455	D630045J12Rik	RIKEN cDNA D630045J12 gene [Source:MGI Symbol;Acc:MGI:2669829]	38123174	38254009	-	2015
13	35208130	35208923	794	*	WTinGP_13389	-1.28106791652237	0.0550706031946422	ENSMUSG00000113770	AC132604.1		35184370	35212048	-	ENSMUSG00000102099	1700011B04Rik	RIKEN cDNA 1700011B04 gene [Source:MGI Symbol;Acc:MGI:1922894]	35167927	35188017	+	20113	ENSMUSG00000077601	Gm22674	predicted gene, 22674 [Source:MGI Symbol;Acc:MGI:5452451]	35293147	35293277	-	84224
2	5345355	5346704	1350	*	WTinGP_27601	-1.28106791652233	0.0374349759462846	ENSMUSG00000039145	Camk1d	calcium/calmodulin-dependent protein kinase ID [Source:MGI Symbol;Acc:MGI:2442190]	5293457	5714515	-	ENSMUSG00000080820	Gm13197	predicted gene 13197 [Source:MGI Symbol;Acc:MGI:3652146]	5283650	5283874	+	61481	ENSMUSG00000082013	Gm13216	predicted gene 13216 [Source:MGI Symbol;Acc:MGI:3651709]	5603571	5604161	+	256867
13	111421322	111421935	614	*	KOinGP_26128	1.28064492959062	0.0786681119546098							ENSMUSG00000086201	Gm6270	predicted gene 6270 [Source:MGI Symbol;Acc:MGI:3647282]	111361840	111368680	-	52642	ENSMUSG00000032745	Gpbp1	GC-rich promoter binding protein 1 [Source:MGI Symbol;Acc:MGI:1920524]	111425680	111490111	-	3745
16	96095901	96096400	500	*	KOinGP_13546	1.28064492959061	0.0786681119546098							ENSMUSG00000022915	1700093J21Rik	RIKEN cDNA 1700093J21 gene [Source:MGI Symbol;Acc:MGI:1921546]	96082676	96089070	+	6831	ENSMUSG00000086093	Gm15341	predicted gene 15341 [Source:MGI Symbol;Acc:MGI:3705258]	96098499	96113821	+	2099
X	20929776	20930471	696	*	WTinGP_19723	-1.28007240264032	0.195430739606025	ENSMUSG00000001128	Cfp	complement factor properdin [Source:MGI Symbol;Acc:MGI:97545]	20925454	20931555	-	ENSMUSG00000037217	Syn1	synapsin I [Source:MGI Symbol;Acc:MGI:98460]	20860511	20921004	-	8772	ENSMUSG00000009406	Elk1	ELK1, member of ETS oncogene family [Source:MGI Symbol;Acc:MGI:101833]	20933395	20950608	-	2924
7	141011926	141012370	445	*	KOinGP_25628	1.27966153110869	0.0298926134946976							ENSMUSG00000025492	Ifitm3	interferon induced transmembrane protein 3 [Source:MGI Symbol;Acc:MGI:1913391]	141009586	141010770	-	1156	ENSMUSG00000059108	Ifitm6	interferon induced transmembrane protein 6 [Source:MGI Symbol;Acc:MGI:2686976]	141015699	141017924	-	3329
6	140357240	140357778	539	*	KOinGP_4064	1.27966153110869	0.0298926134946976							ENSMUSG00000065882	n-R5s168	nuclear encoded rRNA 5S 168 [Source:MGI Symbol;Acc:MGI:4422032]	140319630	140319733	+	37507	ENSMUSG00000107891	Gm5051	predicted gene 5051 [Source:MGI Symbol;Acc:MGI:3647306]	140420171	140420655	+	62393
16	51296337	51296932	596	*	KOinGP_56401	1.27966153110869	0.0436460738702891							ENSMUSG00000094301	Gm24925	predicted gene, 24925 [Source:MGI Symbol;Acc:MGI:5454702]	50920542	50920648	-	375689	ENSMUSG00000081453	Gm6767	predicted gene 6767 [Source:MGI Symbol;Acc:MGI:3645053]	51362452	51363832	-	65520
12	20815433	20816097	665	*	KOinGP_9154__WTinGP_44338	-1.27923536220023	0.00000135287594326252	ENSMUSG00000099759	1700030C10Rik	RIKEN cDNA 1700030C10 gene [Source:MGI Symbol;Acc:MGI:1916763]	20804381	20815779	-	ENSMUSG00000101813	Gm28503	predicted gene 28503 [Source:MGI Symbol;Acc:MGI:5579209]	20804562	20804708	-	10725	ENSMUSG00000085642	3110053B16Rik	RIKEN cDNA 3110053B16 gene [Source:MGI Symbol;Acc:MGI:1920435]	20874125	20921262	-	58028
6	52157509	52157827	319	*	WTinGP_17860	-1.27642431434025	0.623995170426496	ENSMUSG00000087658	Hotairm1	Hoxa transcript antisense RNA, myeloid-specific 1 [Source:MGI Symbol;Acc:MGI:3705155]	52156902	52162119	+	ENSMUSG00000082781	Rps19-ps14	ribosomal protein S19, pseudogene 14 [Source:MGI Symbol;Acc:MGI:3705565]	52131778	52132046	-	25463	ENSMUSG00000098537	Gm27867	predicted gene, 27867 [Source:MGI Symbol;Acc:MGI:5531249]	52158432	52158556	+	605
14	33333884	33334358	475	*	WTinGP_31402	-1.27642431434025	0.623995170426496	ENSMUSG00000063506	Arhgap22	Rho GTPase activating protein 22 [Source:MGI Symbol;Acc:MGI:2443418]	33214026	33369934	+	ENSMUSG00000077612	Gm25498	predicted gene, 25498 [Source:MGI Symbol;Acc:MGI:5455275]	33207152	33207280	+	126604	ENSMUSG00000087639	Gm15512	predicted gene 15512 [Source:MGI Symbol;Acc:MGI:3782960]	33365951	33370143	-	31593
[truncated: 68,712 more rows]

## Sheet: Tox KO vs Tox WT VL
chromosome	start	end	width	strand	condition	logFC	PValue	Overlap_Gene_id	Overlap_Gene_name	Overlap_Gene_description	Overlap_Gene_start	Overlap_Gene_end	Overlap_Gene_strand	Upstream_Gene_id	Upstream_Gene_name	Upstream_Gene_description	Upstream_Gene_start	Upstream_Gene_end	Upstream_Gene_strand	Distance_Upstream	Downstream_Gene_id	Downstream_Gene_name	Downstream_Gene_description	Downstream_Gene_start	Downstream_Gene_end	Downstream_Gene_strand	Distance_Downstream
[truncated: 66,648 more rows]
