# Supplementary material for: Persistence of self-reactive CD8+ T cells in the CNS requires TOX-dependent chromatin remodeling
Source: Nat Commun. 2021 Feb 12;12:1009. doi: 10.1038/s41467-021-21109-3 (PMC7881115; doi:10.1038/s41467-021-21109-3)
Supplement: Supplementary file 9 — Supplementary Data 7 [file 41467_2021_21109_MOESM9_ESM.xlsx]

## Sheet: Figure 4D
Chromosome	start	end	width	strand	Tox WT VL_rep1	Tox WT VL_rep2	Tox KO VL_rep1	Tox KO VL_rep2	Tox WT AL_rep1	Tox WT AL_rep2	Tox KO AL_rep1	Tox KO AL_rep2	cluster
5	151190148	151190148	1	*	0.866720990438671	0.611239256263452	0	0.172352673308634	0.819898954265454	1	0.0992265312507975	0.0461173868607418	1
5	64030146	64030146	1	*	0.966741651398922	0.631633154411298	0.0688754751196127	0.0270516121105089	1	0.976954945179796	0	0.0769336182131421	1
3	138275444	138275444	1	*	0.881112411193467	0.583131627263662	0.00484917700017791	0.153904386878713	1	0.771227477949922	0.13067514722016	0	1
11	53128859	53128859	1	*	0.926884338948076	0.281450897467905	0	0.0818343392481476	0.517823524582299	1	0.0372633890092562	0.00492108458115775	1
2	70939189	70939189	1	*	0.873634324342512	0.790029599950276	0	0.434340635795257	0.997692451748315	1	0.0219572171460132	0.396075236426332	1
4	6991108	6991108	1	*	0.827846890742642	0.729082745567349	0.00429663332398392	0	0.981543533032209	1	0	0	1
14	100211300	100211300	1	*	0.850369189118934	0.623715470290877	0	0.123714207046379	1	0.880582886940207	0.00199037104047913	0.104640304717231	1
5	151189994	151189994	1	*	0.860424257605323	0.616085282414384	0	0.134226987116268	0.864752830173069	1	0.122970574843427	0.00982117690476192	1
6	28932022	28932022	1	*	0.81455221227036	0.657037003522682	0	0.0666374046956171	1	0.842315321643364	0.049241580737621	0.0535684674202928	1
1	135095302	135095302	1	*	0.743728942129291	0.636247660340375	0.117793840280155	0	1	0.722212257260409	0.0611007766247608	0.0910276100219121	1
6	119635791	119635791	1	*	0.905998076471116	0.576557087315546	0.223398887943329	0	1	0.83039869226397	0.00458418484754856	0.239489183214675	1
10	3531530	3531530	1	*	0.709971961692174	0.537821727160278	0.297329494973764	0	0.481077573720974	1	0.132415750949682	0.196119211673375	1
6	28931887	28931887	1	*	0.832480035016686	0.661495908594393	0	0.0676493253659694	1	0.85502754735906	0.0508947812416563	0.0501529066014631	1
15	39188024	39188024	1	*	0.971850474115636	0.517712708307932	0	0.0984520389870413	0.829282103468785	1	0.0322925577872433	0.144773984680079	1
12	105718894	105718894	1	*	0.964229297279729	0.694514612972065	0	0.168432100590389	1	0.820720752920259	0.0542598230014939	0.110371712920162	1
3	138275376	138275376	1	*	0.930835224119671	0.616434223422451	0.00535701744154668	0.114472598974533	1	0.721901769541268	0.127363551275662	0	1
1	136709156	136709156	1	*	0.534191431501318	1	0.13574118918111	0.0599375619870998	0.926767661591836	0.768402372226513	0	0.175120008286528	1
14	100211248	100211248	1	*	0.958988403697524	0.659075016257015	0	0.156175704727858	1	0.871701749629855	0.0153095304004719	0.0966887317862087	1
13	52060032	52060032	1	*	0.928758614762517	0.649565323568066	0.115150290384105	0.0750599827523004	1	0.833725137904126	0	0.142534779543685	1
1	135095062	135095062	1	*	0.815553128909098	0.696639137542219	0.164938176032108	0	1	0.755722807160349	0.107618885876202	0.06606924787441	1
6	61300954	61300954	1	*	0.852222478611967	0.524877013436449	0.221213172593244	0	1	0.571638581819519	0.178955332939428	0.116042589701959	1
3	84461116	84461116	1	*	1	0.220700064749034	0.142320006984787	0	0.760334884730597	0.656936654165554	0.0785122855564721	0.13841505004091	1
5	64040846	64040846	1	*	1	0.57589948917199	0.200206582830304	0.197844223021789	0.852272046690432	0.963776551165356	0.213894141555301	0	1
2	65818458	65818458	1	*	1	0.271554434587358	0.248790676433225	0.319213282212363	0.818025791392053	0.6040985501105	0.463208112440812	0	1
4	11242534	11242534	1	*	0.898258464991291	0.778581062068028	0.202242778038602	0.103145123712056	1	0.958165606476552	0.124802737461098	0	1
4	11242696	11242696	1	*	0.853178812273439	0.834497725748186	0.231781769841467	0.0989724378538304	1	0.932853402360092	0.187200717987694	0	1
3	82141284	82141284	1	*	1	0.279422192541286	0	0.310256201724858	0.643170074617155	0.903745355617867	0.134342062959006	0.0252872519775299	1
17	88753180	88753180	1	*	0.867915625695783	0.567876009734823	0.00350275762817496	0.212834986801512	1	0.792884826073723	0.0269289163343342	0	1
6	125314137	125314137	1	*	0.819688744564452	0.731255354584425	0.0563834571490621	0.424214425512354	0.833619087283775	1	0.351589537268675	0	1
8	109663437	109663437	1	*	1	0.531252192214446	0.293165590666216	0.066224448797175	0.96677460211515	0.915275857377039	0.293544917112104	0	1
5	64029858	64029858	1	*	0.92619789821001	0.52301700472617	0.0253062394413383	0.134574430637313	1	0.863818136282431	0	0.0840507119224008	1
6	28921206	28921206	1	*	0.650213337568211	0.881555529356502	0	0.146718935570461	1	0.932884305126824	0	0.0400057623444938	1
8	46991970	46991970	1	*	0.963231755997955	0.353293550193856	0.381065571125852	0	1	0.639698152447493	0.108813988868525	0.137803305049049	1
13	112474390	112474390	1	*	0.624581680469775	0.669416346335531	0.217370784549675	0.00955083794477799	1	0.673398881635765	0	0.123132487231928	1
14	71620630	71620630	1	*	1	0.688361795667002	0.156593447483656	0.192872623175518	0.846840464966782	0.93202777421097	0.0983989955849535	0	1
14	71620576	71620576	1	*	1	0.566470732170578	0.155152349434363	0.205966564481696	0.788995077458619	0.86082739734527	0.161606819735615	0	1
9	118716033	118716033	1	*	1	0.415973793640475	0.225010471116291	0.066359082348281	0.791311180720335	0.677793637635921	0.0810467414075185	0	1
8	46992088	46992088	1	*	0.961681089889306	0.506377276543866	0.425332629858707	0	1	0.542477335247327	0.0835642863708519	0.184180876987456	1
5	89198589	89198589	1	*	0.940107791563693	0.617797360419807	0.0724573577555006	0.25264230559879	1	0.652237239012442	0	0.134550898178714	1
16	48594964	48594964	1	*	0.444517506050466	0.776186314997731	0.134241414376815	0.0427820982754198	1	0.299191518452618	0.0251002230549583	0	1
15	91673290	91673290	1	*	0.996064541781664	0.642858088100226	0.0428268932000133	0.147300765688805	1	0.65970735514044	0	0.012143481691781	1
8	110950478	110950478	1	*	1	0.292264590411572	0.130558932675599	0.040374700688706	0.616665954959516	0.631774441754171	0	0.0861881097743339	1
15	91673088	91673088	1	*	0.902445138057548	0.625285679066459	0	0.199417311299322	1	0.701049065994171	0.0337289185567159	0.0455645237894129	1
3	104616333	104616333	1	*	1	0.535536666094538	0.0327710772224062	0.103414902730942	0.951916930789722	0.760044392413197	0	0.0523351171364228	1
14	101480838	101480838	1	*	0.843723461217759	0.775854763098824	0.334183821401026	0.22920373110921	1	0.704765417532646	0	0.471854099026338	1
3	143582040	143582040	1	*	1	0.838463772598499	0.0160067293618366	0.0611195623561885	0.908359008570703	0.983447448491256	0.191704932317795	0	1
2	121511594	121511594	1	*	1	0.577281831398391	0.138256236060967	0	0.820446053897729	0.79038847357335	0.104617478049723	0.0901292333907358	1
15	91651682	91651682	1	*	1	0.759382338525554	0.197020632904186	0	0.769839085260547	0.988417288643394	0.106953028266085	0.209972443854255	1
15	91651773	91651773	1	*	1	0.773367023441844	0.141259570074202	0	0.763757989334	0.934828977253242	0.101644092608217	0.138828986205161	1
14	100285737	100285737	1	*	1	0.313440520058306	0.13722417772715	0	0.62912681484293	0.6806766950452	0.0102929534763598	0.11430592058153	1
7	92463581	92463581	1	*	1	0.738144923494895	0	0.216583105316082	0.74250418991418	0.964760198011017	0.136118244109482	0.0557887910869442	1
10	30538235	30538235	1	*	1	0.517166802798098	0.0357342962154973	0.155022024286553	0.776838002888068	0.781863794731954	0.150517054905086	0	1
1	146806482	146806482	1	*	0.843539547969658	0.881392323880092	0.0492233086707983	0.0290430948426096	1	0.7818229094603	0.254578701604337	0	1
3	138877183	138877183	1	*	1	0.643045482932578	0	0.076492445989528	0.969402045876334	0.783528807294384	0.129465374617487	0.0927027897130795	1
14	120307108	120307108	1	*	0.661036024238692	1	0	0.0122918509818363	0.965875689990099	0.798683856820425	0.15833998417889	0.0928407028878134	1
9	92542441	92542441	1	*	1	0.650439744612023	0	0.224219975618765	0.758370761475754	0.72863405629602	0.267283644588474	0.0788429767144562	1
3	145595482	145595482	1	*	1	0.495768773262337	0	0.312159190328326	0.649306715781556	0.70262670827935	0.121391728945854	0.261462437813185	1
9	114740559	114740559	1	*	0.913436676285793	0.711163358907431	0.360390603316418	0	1	0.510293465376814	0.294612070441642	0.142847934840785	1
1	130629901	130629901	1	*	1	0.424274824912623	0.00793374821606064	0.170070729721162	0.705569521520874	0.581907524130036	0.201998094770874	0	1
4	31824156	31824156	1	*	1	0.464634156168708	0.0835409991427077	0	0.752810036620751	0.509891136604043	0.000982254190097263	0.216885402186532	1
14	100210049	100210049	1	*	0.803852296915804	1	0.197669251385607	0	0.667585163209107	0.894397323034274	0.274062553282868	0.0700319764134598	1
11	63146857	63146857	1	*	1	0.608161313604164	0.225160678982391	0	0.57107096075729	0.778264483695397	0.14798812832245	0.141884206740765	1
18	55398512	55398512	1	*	0.692725996303723	1	0.188273640729009	0.116807057722669	0.711717523497961	0.713071143234184	0	0.373945624214551	1
15	53667056	53667056	1	*	1	0.643660061224716	0	0.15411292907664	0.617981751946676	0.765573157154771	0.0954471914615183	0.14365556002533	1
10	58714240	58714240	1	*	1	0.434591552774405	0.0897340488574432	0	0.759805707890781	0.473289680540971	0.144882167624362	0.00319193048737936	1
9	8688945	8688945	1	*	1	0.992104630771637	0.109204285516716	0.0945396761723195	0.850779646787857	0.79344744168745	0	0.241120865736661	1
15	53666916	53666916	1	*	1	0.572522937399682	0	0.141156246545749	0.544944680375011	0.750394442212961	0.0765479685915361	0.0670362538988987	1
17	52591994	52591994	1	*	1	0.528083876029264	0.0619254122130979	0.161175135110385	0.737572981777732	0.648309804107939	0.0110266343231637	0	1
17	52468616	52468616	1	*	1	0.452811928255515	0.156443608783551	0.115055200205397	0.666202263823565	0.649534532783112	0	0.115184265697894	1
16	76533035	76533035	1	*	1	0.823989452641504	0.252604746151459	0.323721296525846	0.843245343605159	0.898479620491976	0.380831466295554	0	1
10	68673754	68673754	1	*	0.838092657280339	1	0.289955807342588	0.163958500432889	0.80125665728341	0.869460525802828	0	0.173141551690092	1
9	115704099	115704099	1	*	1	0.631397103334535	0.189997020239166	0.21404758731187	0.989567974175152	0.429356023647556	0.233809632839121	0	1
9	115704190	115704190	1	*	0.999386288503879	0.614678161831675	0.18881865968116	0.189762860483185	1	0.440576975812318	0.251978352578095	0	1
1	58454492	58454492	1	*	0.900323764262039	1	0.371761585084295	0.191797330206053	0.680025376606666	0.96134041859157	0	0.300308365835443	1
15	12668080	12668080	1	*	1	0.425267217694202	0	0.0975534260510906	0.859925615987003	0.880217578183528	0.241472469976872	0.248515231618688	1
10	85162929	85162929	1	*	0.766490680780011	0.740762988367883	0.175601057221781	0	1	0.846921791174521	0.25847047496205	0.31344068915999	1
3	142899622	142899622	1	*	0.651732406838321	0.731486202069786	0.291647967082335	0	0.652562221174044	1	0.336984977582373	0.260779047549305	1
3	142899554	142899554	1	*	0.649617248067	0.684563684611286	0.23555694506608	0	0.566917350208627	1	0.324423663184491	0.273532845863585	1
18	77822355	77822355	1	*	0.781387361880371	0.839949780519813	0	0.288614082814274	1	0.945899798796889	0.33519954945264	0.41029419004728	1
13	63793798	63793798	1	*	1	0.4297018633647	0.164440091948474	0	0.749230757581291	0.922047340798614	0.3123394957654	0.1903178841561	1
18	67028708	67028708	1	*	1	0.245044400820508	0	0.0625622916308371	0.699786008327748	0.752220336445328	0.280436723445518	0.0775771389711512	1
4	6689036	6689036	1	*	0.837637374794797	0.876150629306741	0.154494085857337	0	0.954912540900689	1	0.341490466465181	0.267654782503537	1
13	63793922	63793922	1	*	0.958907225716737	0.46329283730916	0.13026065814302	0	0.717470411144871	1	0.284142224242126	0.113059474018078	1
2	135891078	135891078	1	*	0.810520335301339	0.604151677400086	0	0.365278311069661	1	0.68158164940095	0.438068559656319	0.145920271194173	1
6	143327166	143327166	1	*	0.783834528903706	0.771897284784213	0.115297935733441	0	0.974629035521618	1	0.175112308002126	0.240561399112474	1
10	24640671	24640671	1	*	0.821123998464886	0.622093769311449	0.14845219389133	0	0.891763942501773	1	0.280363767030225	0.227256510557623	1
4	6901522	6901522	1	*	0.683712201278261	0.605091927736116	0.0167736450110193	0	0.726895993989526	1	0.269103164367693	0.0830298465324025	1
10	3531592	3531592	1	*	0.77795836539479	0.522384884714758	0.258074573772373	0	0.469022252039202	1	0.15787339024439	0.23652649233728	1
6	61301013	61301013	1	*	0.892086876681256	0.509832999794485	0.198359664595648	0	1	0.607206614420533	0.188085019599784	0.149766057763254	1
13	114151248	114151248	1	*	0.726465062332484	0.631657012206636	0	0.167354380464558	0.618702493942042	1	0.176576610257876	0.162069352072688	1
3	55374092	55374092	1	*	0.954628743715967	0.66431821552058	0.0124588899792305	0	0.936087983726565	1	0.170131629292108	0.011986403996054	1
14	120306991	120306991	1	*	0.651527876699701	0.790471070257836	0	0.0528002132901728	1	0.624373311301418	0.19366952405525	0.0758626424765123	1
4	6887313	6887313	1	*	0.970525475532187	0.699180690069564	0.00869435057854185	0	0.901770271429813	1	0.174346851145365	0.0675024661503402	1
12	91523870	91523870	1	*	0.920984648052849	0.654504584075313	0	0.0534280436059333	0.873919774201673	1	0.246300705941122	0.154160484396715	1
7	92181882	92181882	1	*	1	0.535060396936958	0	0.160587559928972	0.912055912364264	0.9134702515942	0.332857498967338	0.154789544290261	1
15	12668006	12668006	1	*	1	0.432934789129474	0	0.108148681766381	0.843393524217688	0.909458974982272	0.228402847237985	0.206827146081909	1
3	143585854	143585854	1	*	0.960168151054823	0.526539259860943	0.00807509383862452	0	1	0.722682760052259	0.247901450413281	0.0807843690493868	1
1	136695128	136695128	1	*	0.963450731357314	0.433549451796434	0.0782544231293938	0.0815336128210578	0.616276251015201	1	0.384029181041068	0	1
5	99202726	99202726	1	*	0.939657384944932	0.773503769172008	0	0.176967133166908	0.738721288465449	1	0.281925056286703	0.287481048191676	1
13	28600959	28600959	1	*	1	0.801825410946929	0.108025772989118	0	0.844029726225816	0.933901261028972	0.0962791446564072	0.405328543734075	1
3	121953396	121953396	1	*	0.741805284528356	0.677517005998713	0	0.11917989162451	0.464421653321415	1	0.119065268042705	0.297750541479858	1
3	30611166	30611166	1	*	1	0.352183498741295	0.0967670101127934	0	0.772111579686931	0.525631659136023	0.0177593982732967	0.38387013150195	1
3	100703168	100703168	1	*	0.894033020413174	0.709625817713884	0.432403599568805	0	1	0.535148440618522	0.416703076928615	0.288654866953741	1
14	121107949	121107949	1	*	0.930930174466153	0.658719729444207	0.00777457564870767	0.0520280159341927	1	0.599152881345467	0.276077349013757	0	1
3	55373900	55373900	1	*	1	0.648022557403971	0.213058989913489	0	0.81696875305808	0.825661959463351	0.249035430038541	0.161107996904579	1
13	107523233	107523233	1	*	1	0.485373864379823	0	0.341903157725161	0.72156083283319	0.76597397256333	0.181628387586676	0.336722780734138	1
19	57411955	57411955	1	*	1	0.301846523768819	0	0.157207451775572	0.675833102403854	0.616167821594744	0.233627811098471	0.147097410624925	1
3	143585914	143585914	1	*	0.986627850298186	0.555177787060427	0.0422486254327784	0	1	0.689787741572734	0.327190988901467	0.10695318027015	1
X	142806302	142806302	1	*	1	0.311636323801542	0.0382751860150031	0	0.584284601388924	0.8607374433093	0.0808798816608623	0.284949987076722	1
10	22345865	22345865	1	*	1	0.501283356008139	0	0.187722790968636	0.744670005558061	0.91554284576078	0.346990851371429	0.196330768260746	1
4	6688874	6688874	1	*	0.901491701868619	0.866920115782962	0.116288402737655	0	0.941603379176673	1	0.307009106793204	0.286165681502053	1
6	8504984	8504984	1	*	0.986925088924713	0.791082629449412	0.392843552641382	0	0.885612197061754	1	0.396367163194702	0.356268296372966	1
5	99202639	99202639	1	*	0.909158356812049	0.742657131870626	0	0.141730049993212	0.728111237601278	1	0.283071947986717	0.321985409379476	1
3	127705779	127705779	1	*	0.893466290209241	0.77145578464074	0	0.206125480856774	1	0.883582183058958	0.451479854493185	0.290836487677385	1
2	17946164	17946164	1	*	1	0.425323410047521	0	0.0659479301618916	0.91783878431277	0.702749296464419	0.176383544441458	0.354984975640507	1
1	135659632	135659632	1	*	1	0.51095038178435	0.00648671862448824	0.532856933956361	0.872112282031627	0.943770147090668	0.100817391062277	0	1
5	65914500	65914500	1	*	0.913434689754637	0.67408949964894	0.280190239699595	0.271496913127585	1	0.922904010671141	0.0974039232116782	0	1
5	151233493	151233493	1	*	0.996172242205355	0.543821346107399	0.236697237226339	0.350216521713899	1	0.841405105446294	0.193168196113137	0	1
10	71264380	71264380	1	*	0.960715573917838	0.529927866101866	0.251014830165425	0.199518095831652	0.908654035758961	1	0.0360332867508528	0	1
3	130937057	130937057	1	*	1	0.259509715954538	0.418499647778825	0.208836235810889	0.882052830930233	0.672142474758163	0	0.295170791542184	1
17	88671440	88671440	1	*	0.624161959365791	0.781127085361755	0.385560977354018	0.155163141074677	1	0.869571538989021	0	0.0333544272448929	1
5	151233707	151233707	1	*	1	0.475538205153604	0.160598416428861	0.3220318777251	0.995638156641341	0.775552554428896	0.212435882168881	0	1
12	20815765	20815765	1	*	0.656699637066216	0.825538285713342	0.311789988550332	0.192874701220146	0.825529917138192	1	0	0.240360311241025	1
2	157746938	157746938	1	*	0.639580400691314	0.78704713934675	0.331198528883299	0.278364260928338	0.722979005835847	1	0.0129463908891524	0	1
3	37483940	37483940	1	*	0.913573938203549	0.634765496186252	0.48474042374703	0.28839814301661	1	0.836424031566883	0	0.258806002473862	1
10	96535364	96535364	1	*	1	0.39558104938104	0.119775566039483	0.560205665676426	0.849203854237604	0.771029605148746	0.23518377055442	0	1
17	80729285	80729285	1	*	1	0.25336259451894	0.015913865677924	0.623017742319601	0.683487624353475	0.763969783698873	0	0.286577815267088	1
11	26210432	26210432	1	*	0.774232497755845	0.539067407622788	0.0182272099694797	0.50729828271558	0.448940189448898	1	0.116559182944425	0	1
17	52036614	52036614	1	*	1	0.611767537706911	0.371418847598942	0.276663181350197	0.957695324483413	0.853988710494877	0.111158144013138	0	1
1	136672694	136672694	1	*	1	0.482412916949852	0.327181484740699	0.072002635823877	0.615394746444338	0.778819111165173	0	0.0327449489441039	1
1	136672748	136672748	1	*	1	0.486082818719009	0.320325611028235	0.084265215362621	0.621584304683975	0.785258571154888	0	0.0498608161400487	1
5	67300098	67300098	1	*	0.993505704656594	0.952682590090624	0.0849858240721698	0.434084767010593	0.845977025562524	1	0.0185193244231581	0	1
2	16366364	16366364	1	*	1	0.872252181409484	0.0442139925662386	0.562825567938325	0.799883517853218	0.965416620496815	0	0.255978569658242	1
2	16366184	16366184	1	*	1	0.84584378219282	0.0841223234346187	0.560650022404257	0.7377465430736	0.903863650030411	0	0.195072072544445	1
1	157101522	157101522	1	*	0.964980080903763	1	0.255758904490498	0.297230565332769	0.84342893119264	0.876380225693431	0	0.0984882375963173	1
7	83610178	83610178	1	*	1	0.42025604133253	0.27301100622262	0.275744276569547	0.789394137201939	0.581305587308521	0.16409428566206	0	1
18	43393566	43393566	1	*	0.646788812350885	1	0.306276062251562	0.283149485477094	0.812436410075103	0.738012965967989	0.152082380579245	0	1
4	32291590	32291590	1	*	1	0.604973113795144	0.716204128507495	0	0.815469601332156	0.791194439296744	0.0337623752484351	0.255934784476229	1
2	70727146	70727146	1	*	0.931768301145346	0.729987315563087	0.249644984129776	0.216267093403176	1	0.749497639112104	0	0.0852912717198414	1
4	6970701	6970701	1	*	0.903310242946646	0.940222578495645	0.242788734248278	0.252717166175829	1	0.916582557995123	0	0.105112011660407	1
18	68951968	68951968	1	*	1	0.467514171653608	0.0502497966510888	0.338842139195442	0.879996404611193	0.711111638769677	0.125815677555481	0	1
1	133073622	133073622	1	*	1	0.624529392342758	0	0.0521587967125639	0.475192447062143	0.839766683631427	0.509254582305604	0.0546181785315246	1
18	83740698	83740698	1	*	1	0.891715103209491	0.213120277807125	0	0.781431036319584	0.79231066161712	0.423123247715501	0.274773127861541	1
1	189936841	189936841	1	*	1	0.493649806332489	0.102971810032089	0	0.842289463518376	0.457120772546041	0.106407437863552	0.437752012990029	1
18	46176258	46176258	1	*	1	0.678107205144287	0.0683663971740704	0	0.760522855506378	0.694883339548596	0.4254160275963	0.026820686975315	1
18	84279222	84279222	1	*	0.733533458414801	1	0	0.176472897530112	0.653279043589905	0.683037212938662	0.160513513975318	0.492933144545872	1
2	76203189	76203189	1	*	0.765593364815639	1	0.324094579179183	0	0.860336152919958	0.592227406099808	0.412874397696193	0.272684978891318	1
2	145832508	145832508	1	*	0.916982296949828	1	0	0.179563723087204	0.605592337646788	0.848875033916039	0.325053557261749	0.263070026380629	1
1	20760052	20760052	1	*	1	0.588710765394131	0	0.243597337488305	0.531797110721568	0.67404722407799	0.400533880185319	0.165238652957605	1
1	92676206	92676206	1	*	1	0.171028035723202	0	0.0186774702415438	0.406061389362068	0.358445484579033	0.209526333975921	0.0781518741752925	1
15	33083330	33083330	1	*	1	0.483668834453669	0	0.0806061419042388	0.472845690769727	0.546860201003925	0.139407651230074	0.165753315580809	1
12	79488386	79488386	1	*	0.939084058002964	1	0.25520748598287	0	0.961155982160312	0.554573936210854	0.157837064926285	0.823881412169686	1
1	89643924	89643924	1	*	1	0.746886369948151	0	0.226754888874546	0.757941220807394	0.655153264590472	0.440800810271292	0.387533420640074	1
10	7631134	7631134	1	*	1	0.504436014486868	0.212017391268721	0	0.643890324560342	0.617645748206598	0.403634352329693	0.375684463736333	1
3	87387618	87387618	1	*	0.983596472905876	1	0.461539663265335	0	0.983966802906159	0.460343411129199	0.594311290510244	0.552464582818285	1
5	148429140	148429140	1	*	1	0.464888687626286	0	0.111094770942836	0.365157258302072	0.630553752707695	0.507185756300088	0.178828793063054	1
12	72362120	72362120	1	*	1	0.965676650970631	0.0327991648561423	0	0.833965754306771	0.507919831933844	0.208439279799473	0.463912802609159	1
7	66725132	66725132	1	*	0.938449343779135	0.65957215596948	0	0.139280399492682	1	0.591227207867983	0.429397391570128	0.437669608150789	1
10	7631443	7631443	1	*	1	0.374710666953422	0.152162335922817	0	0.618379806613948	0.738269239238085	0.298365227474902	0.41855439450613	1
5	64024546	64024546	1	*	1	0.508578778398984	0.0525371074752678	0	0.788538188013993	0.818656303513127	0.447965754703429	0.368339647167089	1
9	100387595	100387595	1	*	0.836227002556876	0.452353408364625	0.0823060084986336	0	0.399363000229185	1	0.32725232971491	0.330220376964759	1
5	105975778	105975778	1	*	1	0.579516100638295	0	0.11456598901866	0.897699584312131	0.64300574112646	0.238149777537403	0.457362512364051	1
8	12977478	12977478	1	*	0.918873718045107	0.651107974572718	0	0.380078923170948	0.530263402746507	1	0.554569074540586	0.279649950979696	1
5	99461470	99461470	1	*	1	0.503621772107296	0.0744037466316717	0	0.817730665055573	0.610597357682505	0.372960964361087	0.301108500418708	1
7	64250218	64250218	1	*	1	0.499210400966234	0.182842204547022	0	0.827211092199169	0.689492766848066	0.431149378751599	0.291465907757601	1
8	61283530	61283530	1	*	1	0.568797905274629	0.367594095119209	0	0.754304557566925	0.68016634922267	0.500366032505457	0.558290458916368	1
18	70521016	70521016	1	*	0.701856055466854	0.451181914496912	0.0533503820977236	0	1	0.965247592324997	0.0109262407689096	0.151478223045642	1
5	91015430	91015430	1	*	0.615464007368151	0.516882592763684	0.16903850066767	0	1	0.9281655414741	0.104952679429609	0.190705655756538	1
11	32062072	32062072	1	*	0.662919933394297	0.373470236097335	0.0268237651975473	0.079604427261947	1	0.773473649362221	0	0.176864972155454	1
1	171966176	171966176	1	*	0.800660446624307	0.256207779961063	0.153760268786736	0	1	0.816016851116804	0.0686511857110779	0.17074202098135	1
14	70395356	70395356	1	*	1	0.17084327272042	0.120212189789118	0	0.956553264872143	0.866304514318341	0.18769178865998	0.0140634430504635	1
9	32901566	32901566	1	*	0.689426332912293	0.406456919328819	0.0292146422007291	0	1	0.793863876301225	0.0203282300358622	0.0912440253276562	1
6	13585048	13585048	1	*	0.819407369210592	0.387851414275005	0	0.207510420748245	0.964552440206825	1	0.161284946292202	0.07849844061318	1
6	28923649	28923649	1	*	0.701435545658514	0.493765513020859	0.0238937406812816	0.0436450561790548	0.99782293706613	1	0	0.0189431116114423	1
6	28923216	28923216	1	*	0.608866057529018	0.500667271657366	0.077993270697196	0.0494217719365895	0.860005603609053	1	0	0.0783765169587441	1
1	156986440	156986440	1	*	0.656639207198356	0.547951511819934	0.0877267520107649	0.114057110934889	0.980663635236255	1	0	0.103920563966947	1
9	51213885	51213885	1	*	0.903537436562393	0.298658950665922	0.159162607706493	0.201839489267272	0.89187328673485	1	0	0.222767417542988	1
4	127008410	127008410	1	*	0.884137867656065	0.239448717466436	0.0256403950425266	0.116101536431159	1	0.835881136468636	0	0.33119933365044	1
2	76128668	76128668	1	*	0.846176759817633	0.357613748902835	0.055624181283729	0.176372965864092	0.914994752072197	1	0	0.398891364755273	1
5	91015357	91015357	1	*	0.617415100771387	0.545707815270976	0.140680501377319	0	1	0.896709772186335	0.120590029193876	0.160697553572146	1
2	76128508	76128508	1	*	0.818150554839331	0.347125228183409	0.07417492278814	0.11980544140139	0.91733232318374	1	0	0.353964832481625	1
6	83421886	83421886	1	*	0.629633770314295	0.660992154824894	0.371283566162181	0	0.922974157162295	1	0.280970510478903	0.29654299705554	1
15	53115591	53115591	1	*	0.673459585507702	0.369856664440644	0	0.0627878021368785	1	0.639898775585622	0.109555895847046	0.114506885922964	1
15	53115647	53115647	1	*	0.672404320678396	0.358255772101933	0	0.0630447884043949	1	0.625471411319731	0.105208709981493	0.111920793183475	1
10	116913913	116913913	1	*	0.687768764795259	0.505772337256505	0.0821127750728219	0	0.863806527975737	1	0.16006185742235	0.083010751232363	1
5	150259563	150259563	1	*	0.747062247979834	0.456448026608633	0.0176627733909343	0.188976166531904	1	0.814408303116171	0.342087846602689	0	1
15	91572900	91572900	1	*	0.779882334981362	0.490225931152781	0	0.094926623399264	0.899666144011286	1	0.0625247181366687	0.0474663576315693	1
6	28929392	28929392	1	*	0.671491591274802	0.632160194849382	0.0451485894943294	0	0.981622427517474	1	0.0412612206212968	0	1
6	37046588	37046588	1	*	0.585242433519851	0.775719510914952	0.357147673264831	0.00923937194403462	1	0.867643786052868	0.356197160975136	0	1
1	131703652	131703652	1	*	0.610099712095361	0.683413044248014	0.0580275492247061	0	0.991735140794605	1	0.00727433343948992	0.0141887757421864	1
13	9276614	9276614	1	*	0.740024123764126	0.61861359989432	0.351824045449817	0	1	0.812393297220537	0.178110416849807	0.185194339572449	1
10	120220644	120220644	1	*	0.700466194134965	0.559567100744477	0.00705185059093066	0.100799944257753	1	0.780756268715509	0	0.103068232034175	1
15	91573020	91573020	1	*	0.828917001771031	0.46314218208196	0	0.133789502271297	0.850579071154801	1	0.0932992346130768	0.0755307990533311	1
19	47755492	47755492	1	*	0.664423198651916	0.799440103062041	0	0.452202697283922	0.880117064300985	1	0.205123942496772	0.220539281593379	1
5	151189926	151189926	1	*	0.810542518721272	0.546405173554046	0.00195678565466753	0.180363603369366	0.870122669196729	1	0.136411392569435	0	1
1	146805464	146805464	1	*	0.53415125709377	0.721102792054269	0.0641131591727108	0.076520092234956	1	0.751343154485742	0.0674506999891634	0	1
4	6990336	6990336	1	*	0.783879931262734	0.608705452370812	0	0.0131826810322052	0.946081246255565	1	0	0.00545102057406826	1
4	6990532	6990532	1	*	0.763143265516247	0.626155143563482	0.00566422778790943	0	0.947136579059587	1	0	0.00471393512155701	1
7	65751410	65751410	1	*	0.853313808242946	0.516175400576865	0	0.0970267884110501	1	0.890451277494545	0.101533454082486	0.0951824632738971	1
6	41196284	41196284	1	*	0.674234040913135	0.5357649834014	0.176419611617704	0.204468296819972	0.719533645107014	1	0.251521336749716	0	1
4	155421468	155421468	1	*	0.74623801454614	0.396439743124832	0.147689980897443	0.25025428826421	0.586562980565067	1	0.30565212332399	0	1
17	88701082	88701082	1	*	0.652609371829141	0.538971354613221	0.102993014563791	0.275219713627557	1	0.635141645002995	0.253953258135973	0	1
8	61581450	61581450	1	*	0.839901545025139	0.405334409869624	0.0833780832889811	0.302441328729769	0.68698591720475	1	0	0.308371121813993	1
1	146805390	146805390	1	*	0.530691550734045	0.728219458514594	0.0754707326944849	0.0554737284759806	1	0.804877916428884	0.051753142434635	0	1
2	144489882	144489882	1	*	0.536491986893632	0.706928567172154	0.00329388107284448	0.210511638591518	1	0.87755964305384	0.130063729901861	0	1
2	68981398	68981398	1	*	0.940871014464463	0.62973687066903	0	0.230985281000282	0.96566601752281	1	0.256933555992572	0.192548914246414	1
4	6958254	6958254	1	*	0.789517133584288	0.406994141641851	0.0775772442730136	0	0.535361979172899	1	0.0603521393645639	0.196851815053955	1
2	76238692	76238692	1	*	0.843926573598673	0.651500384535484	0.0274219895770261	0.0462559634178976	1	0.920943548310359	0.286275676792032	0	1
10	120220864	120220864	1	*	0.677511908206364	0.481212942130971	0	0.071695136261906	1	0.50078142519131	0.090090002939719	0.16601437119389	1
2	76220875	76220875	1	*	0.912926956780153	0.489475216733365	0.0889328391233895	0	1	0.82727562523516	0.239609599971074	0.0569758094544899	1
18	58561139	58561139	1	*	0.811859865223131	0.553823337261173	0.020214974766396	0	1	0.832431268106875	0.254494514451165	0.0106669061714538	1
X	134843187	134843187	1	*	0.879953853761248	0.522299748024014	0	0.187853136532638	1	0.88270278506876	0.256925236733857	0.134874366461792	1
2	76238482	76238482	1	*	0.739680498930967	0.549493054641212	0.0793562306989343	0	1	0.751389434897498	0.199689666626476	0.0603062070469733	1
10	116422754	116422754	1	*	0.835981175915565	0.678203874764555	0.33646520175172	0	1	0.980515880312994	0.24255811967088	0.25393313108736	1
X	134843507	134843507	1	*	0.869472195542691	0.44294002311346	0	0.112627460356539	1	0.780508225107319	0.14566522384824	0.114169540087726	1
15	39172972	39172972	1	*	0.686928539545102	0.690123923045511	0	0.112750177117647	0.758179108120972	1	0.126562510121859	0.106392553320081	1
15	39172885	39172885	1	*	0.659970297455456	0.682578941202911	0	0.108325340478306	0.728424665311575	1	0.121595613871489	0.115010996079215	1
4	6860016	6860016	1	*	0.69054541264875	0.737077074541552	0	0.210473574739486	1	0.84293770344232	0.127095435835839	0.218841795073101	1
7	65751496	65751496	1	*	0.85491280208936	0.615729984938694	0	0.12952248143034	1	0.935933702680704	0.167811528616242	0.100044188305131	1
2	70939352	70939352	1	*	0.806500781788869	0.7555932251037	0	0.386753786726539	1	0.931648512196425	0.04308076904187	0.421329334661111	1
2	76220735	76220735	1	*	0.968982980175047	0.620266776562515	0.0770812447524156	0	1	0.997644544442218	0.203459121765159	0.0518953364419565	1
13	9276970	9276970	1	*	0.773988781259386	0.70189609741273	0.2210328920953	0	1	0.835065578623838	0.161795653743167	0.198664650951899	1
16	87764920	87764920	1	*	0.770162879135015	0.572157754458635	0.0963359237369334	0	0.888102736107847	1	0.23799335433284	0.191720376923598	1
5	91139620	91139620	1	*	0.838944589291377	0.397535036624782	0	0.246930510238793	1	0.684962422956505	0.0758333812943229	0.419942329532987	1
18	58561210	58561210	1	*	0.763577165509428	0.521313691187239	0	0.117265216992282	1	0.776212611771181	0.354385420861044	0.041459983854122	1
1	39197062	39197062	1	*	0.53527917347816	0.807894178732576	0.111789776675129	0	1	0.860872578793553	0.100433180107522	0.295737273757403	1
15	53668518	53668518	1	*	0.744296649222057	0.503832987123052	0	0.0906880887617	1	0.811175111320486	0.0709701969973163	0.293325719403596	1
2	76238590	76238590	1	*	0.723422547622903	0.554045227367022	0.0720998182581887	0	1	0.8592987541738	0.260064841870857	0.0670153672973109	1
4	6844086	6844086	1	*	0.727406440812681	0.536673386670678	0.184037298992881	0	0.819895328706687	1	0.195217880797179	0.261244553007159	1
18	68969394	68969394	1	*	0.760890673806957	0.514223658800372	0	0.0299239666098684	1	0.929317491700227	0.176415075247355	0.144729054459562	1
3	55461873	55461873	1	*	0.687061380530714	0.579322313444761	0.0938981833314059	0	1	0.920362513920689	0.181552196504021	0.111670161606425	1
15	91573144	91573144	1	*	0.795720407765764	0.39929851539876	0	0.0311922615077089	0.834115518402906	1	0.121289536813675	0.0994143036087681	1
3	55461781	55461781	1	*	0.730678715594563	0.595632207355651	0.0933870498798329	0	1	0.959376296225495	0.178791418367583	0.115646993103873	1
10	22283259	22283259	1	*	0.958430213221687	0.342515040500462	0	0.137934366416761	1	0.886295838104475	0.223914287655313	0.140112138962715	1
10	22283182	22283182	1	*	0.940839100354	0.338032893439961	0	0.136129359214526	1	0.870173420419693	0.220984148398502	0.127374567009318	1
17	73710098	73710098	1	*	0.6217644200515	0.391662383727501	0.0969623015079649	0	0.499856754103815	1	0.176503972759187	0.220880605607379	1
7	92182000	92182000	1	*	0.795416760457344	0.498657970604913	0	0.166665735438304	0.918164272269703	1	0.338167844183185	0.186420011212275	1
8	26685327	26685327	1	*	0.770715576775441	0.47334827101005	0.0424145325698886	0	1	0.915284083786043	0.157759585311706	0.233737933919516	1
4	6902404	6902404	1	*	0.802174595844792	0.384340240660817	0	0.0546740263339201	1	0.873636072608772	0.320453427596072	0.150816281308341	1
18	68969574	68969574	1	*	0.773783679839277	0.479643028612901	0	0.0273690982010158	0.964633857391722	1	0.21097312483268	0.235384723250749	1
3	39371087	39371087	1	*	0.546269272661574	0.563896774583643	0	0.183271235873335	1	0.669479880065367	0.237154450485911	0.213150413995251	1
8	26685569	26685569	1	*	0.685490767049655	0.480566693348215	0	0.0703999973818794	1	0.865242032521929	0.222269567573318	0.169130084592804	1
14	118982938	118982938	1	*	0.594100914154999	0.505917352967754	0	0.220348224797257	1	0.717955274686453	0.293854707504119	0.233736256609116	1
10	22298272	22298272	1	*	0.557553791297253	0.480481590525534	0	0.0461495817619206	1	0.816209807769662	0.122790832503511	0.284019670897483	1
10	3516616	3516616	1	*	0.70231547129411	0.387089172642514	0	0.0303792308323322	0.726115208432837	1	0.305664405515331	0.226003019155399	1
8	115514561	115514561	1	*	0.682749662937696	0.488864137182691	0	0.173849505699563	0.767855767679519	1	0.350467707305137	0.287126054729343	1
10	3333314	3333314	1	*	0.535191005389445	0.445086194894047	0	0.126876505618755	0.468564118708316	1	0.279694287230318	0.221658622919987	1
8	47173206	47173206	1	*	0.736147066455075	0.466249770126459	0	0.117143837750432	0.811983844008185	1	0.333004084056165	0.335279528851942	1
10	3333370	3333370	1	*	0.482312730711726	0.447315046602969	0	0.0832395927827304	0.438574271102209	1	0.28653228211362	0.224566379727597	1
10	24641596	24641596	1	*	0.654982318239865	0.472645076028172	0.0898262297882771	0	1	0.906912561335808	0.315602314406438	0.33053437637809	1
10	3516451	3516451	1	*	0.6962783072216	0.365125138108832	0	0.0436375406700931	0.745115373541229	1	0.294963291934105	0.185445165139778	1
4	102968014	102968014	1	*	0.564396987917592	0.473903043796496	0	0.0289836488654421	1	0.908678571163157	0.462764179206898	0.0945091371066064	1
4	152116138	152116138	1	*	0.655498246789436	0.444459591426117	0.175312178718268	0	0.957661355285084	1	0.322743078189924	0.361631483597066	1
12	74895107	74895107	1	*	0.726187890002616	0.41245495936091	0.262557251653803	0	1	0.963612574371358	0.450541828393936	0.359181122733168	1
5	99365506	99365506	1	*	0.606426041327938	0.290409577549152	0.101082366255198	0	1	0.600422393104109	0.305341216425212	0.175806746780505	1
14	121102112	121102112	1	*	0.537162774332394	0.430553609906268	0	0.0376006525935303	0.809967523189409	1	0.337469329709143	0.114625859470056	1
3	138867506	138867506	1	*	0.54051164693614	0.500670311205478	0.126721218887756	0	1	0.929182573847867	0.30745533870545	0.273666453878952	1
4	6902092	6902092	1	*	0.888515110700338	0.484284489831285	0	0.0643662730948472	1	0.826288684079208	0.358141688772014	0.201224010885424	1
6	97394666	97394666	1	*	1	0.377088262975768	0.0149688200500288	0	0.887493673397687	0.933566635859468	0.329736278334089	0.145741954540387	1
4	6902270	6902270	1	*	0.853900012759533	0.467513151356252	0	0.0754083717382376	1	0.857330081416645	0.353291268791373	0.177486475089286	1
16	51719800	51719800	1	*	1	0.303897375770598	0	0.0126604843885335	0.913752784342599	0.95303735984495	0.168836298477283	0.285157181833916	1
9	118750976	118750976	1	*	0.795583918770169	0.596415697557072	0	0.0656436688556626	1	0.774955045275037	0.26442638266736	0.342419125161144	1
9	55242280	55242280	1	*	0.569535388932697	0.654724496300846	0.112396613853172	0	0.673825040408479	1	0.460650196677907	0.183362729596786	1
1	171782696	171782696	1	*	1	0.17344646887483	0.325863215927349	0.233047015964847	0.871976392253951	0.95606483517584	0	0.151311968629487	1
13	112388446	112388446	1	*	0.437983039781681	0.732193499307655	0.17817160342458	0.364221384224277	1	0.900770730185414	0.0997559643160424	0	1
1	80441294	80441294	1	*	0.630127977651475	0.38817050992504	0.227565603995925	0.291045307853191	1	0.692382695680017	0.0879341666888788	0	1
11	26164862	26164862	1	*	0.766902027860456	0.499481292358734	0.274969181586366	0.489696758092749	0.756958705094373	1	0.412173434456819	0	1
5	86783194	86783194	1	*	0.85718047113597	0.32992519048484	0.317486901881694	0.325889199214624	1	0.778615996253748	0	0.238083642893249	1
6	134148238	134148238	1	*	0.815594949416377	0.308032708815174	0.375715133969767	0.350333061128123	1	0.746603196871432	0.205468077967555	0	1
2	67565752	67565752	1	*	0.562894481780889	0.473952573542479	0.109434673679892	0.492300165907418	0.677214949636487	1	0	0.119598170472236	1
8	61276838	61276838	1	*	0.32996545216164	0.612798158092016	0.28091829807408	0.403404916768643	1	0.466671040536934	0.250663309319014	0	1
9	70040209	70040209	1	*	0.606654752815674	0.515533794483474	0.272657480097156	0.491526554665961	1	0.855345283098919	0.260181510085807	0	1
1	79823986	79823986	1	*	0.878232391388971	0.292482896884641	0.460913489359979	0.243731181157158	1	0.685989331575593	0	0.121451170033789	1
14	120373021	120373021	1	*	0.671472649220245	0.703661196528557	0.294031911417884	0.497050480242298	1	0.982068861502025	0.238754709446509	0	1
13	89539403	89539403	1	*	0.727443476590424	0.524606294978188	0.354651796826515	0.193803202186915	0.7496957832157	1	0	0.0355061081629606	1
1	66552675	66552675	1	*	0.689559612478128	0.443691865243044	0.503745609298671	0.027393013149768	1	0.623245024586658	0.0385117050500215	0	1
6	38120870	38120870	1	*	0.598753581344876	0.455693857578213	0.244067560955919	0.0228958631416382	1	0.409234656588123	0	0.00220191212214567	1
1	64823626	64823626	1	*	0.745982074748806	0.748904121330525	0.378000969334778	0.186788527443046	1	0.919428471006168	0	0.274342394485743	1
2	102733698	102733698	1	*	0.601977767054433	0.570252450515074	0.177401120423332	0.23689589438048	0.606593100257292	1	0.065861912416782	0	1
6	61180426	61180426	1	*	0.732820939491521	0.45677512136963	0.0141694908583124	0.333461785204235	0.664155959665759	1	0	0.0439011983930362	1
1	135818454	135818454	1	*	1	0.210905295758695	0.200529107009523	0.318267333756693	0.720841541419218	0.95971060139108	0	0.177527483674178	1
8	14052674	14052674	1	*	0.745623600249931	0.631609284386805	0.477273814247201	0.160169029064375	0.966226096276462	1	0	0.236861044172288	1
2	77176279	77176279	1	*	0.722467654512649	0.477588709290088	0.065310244888164	0.229544503837343	0.812493873446808	1	0	0.0146502959810183	1
14	61046513	61046513	1	*	0.750629266043344	0.501418884855637	0.396504255218001	0	0.824945727309018	1	0.0334436383209248	0.115682816920321	1
6	134274138	134274138	1	*	0.788695727393732	0.271193530482865	0.283433754314018	0.103058130104132	0.479699004333009	1	0.183456283793572	0	1
8	56444150	56444150	1	*	0.668084285749161	0.464993598549868	0.189789592080253	0.170346089950131	1	0.687198844199491	0	0.131798027031771	1
2	6462600	6462600	1	*	0.796097028700754	0.292836451221384	0.215156468382431	0.178136517377696	0.629486043357283	1	0	0.1730590268716	1
2	77176448	77176448	1	*	0.749080342773997	0.45453727107041	0.0832353047534855	0.188978544754315	0.850734808134253	1	0	0.0679962494963145	1
10	26544600	26544600	1	*	0.514695305779568	0.326832672334225	0.169981137760999	0.311761892049322	1	0.516886389351443	0	0.0829690024238079	1
18	43521067	43521067	1	*	0.460523786642649	0.384320708560867	0.24296721006172	0.305656512820196	0.434564327844182	1	0	0.216963688713313	1
2	6337946	6337946	1	*	0.365629058327981	0.492815973650189	0.223961021409496	0.22527330051893	1	0.601644086221336	0	0.0734016568376903	1
15	58732129	58732129	1	*	0.854893545051396	0.301751248083399	0.233069221216358	0.46064457712156	1	0.986929466942803	0	0.278765924491315	1
4	32526480	32526480	1	*	0.565037762945493	0.387258453962547	0.191005582254384	0.479313921012802	0.871109932032329	1	0	0.133519449707407	1
1	93290191	93290191	1	*	0.767652422401005	0.216994143504552	0.303422415536021	0.437159688643922	0.797017453506408	1	0.289492885017194	0	1
17	74769898	74769898	1	*	0.358095976128863	0.66211081489817	0.472726276531686	0.205134966671005	0.953329358745107	1	0.164950156068072	0	1
6	8393186	8393186	1	*	0.392049146800417	0.427467126297072	0.503918066687077	0.126244380406049	1	0.65294248732645	0	0.0631099306131517	1
10	117530930	117530930	1	*	0.366142765781608	0.423964722418141	0.409339938831946	0.170612527128023	1	0.561391804139584	0.0754948657214164	0	1
12	90565340	90565340	1	*	0.697810882072773	0.217549050480767	0.174152178467932	0.527633971676324	1	0.697911269708714	0	0.11557214510097	1
18	32598282	32598282	1	*	0.382057696942103	0.38841222406851	0.217070791478668	0.446514575486946	1	0.666852078728709	0.0996653398735777	0	1
9	87730184	87730184	1	*	0.363181199840315	0.425588543275381	0.322973667064896	0.265106995630676	1	0.759085703905114	0.0762039026291979	0	1
1	161704978	161704978	1	*	0.392436392059629	0.464735557587437	0.497153105570253	0.246885471916911	0.889188987617144	1	0.214448653782933	0	1
13	101782606	101782606	1	*	0.499738436808743	0.0772252419866847	0.159264529029943	0.22250193294224	1	0.42438003692206	0.0247242698556628	0	1
8	128268440	128268440	1	*	0.907305372592097	0.158631137094565	0.391358566158783	0.565710789959565	0.990871900076179	1	0.131878018210265	0	1
5	91278690	91278690	1	*	0.437374371603334	0.43973675862946	0.0230318963846687	0.783083020791186	0.705123621422283	1	0.1123115052007	0	1
4	63639967	63639967	1	*	0.643914522219278	0.389546137240287	0.505400228560605	0.385715326159367	0.697056981903505	1	0.253463931514654	0	1
2	172940353	172940353	1	*	0.803821909200429	0.344847279643401	0.425428196194126	0.400267654107645	0.927473807951541	1	0	0.00855078861556443	1
7	113594514	113594514	1	*	0.986791783711192	0.164306369925764	0.401781861801255	0.337374081653832	0.868517544092515	1	0	0.0308574022583737	1
3	41169964	41169964	1	*	0.889324393141489	0.756288829512805	0	0.318983128732478	0.901889558857919	1	0.834210669340857	0.340130161236034	1
6	66522269	66522269	1	*	0.918073979163032	0.52823998707152	0.13804742625866	0	1	0.797390678083023	0.74358050629195	0.319189599253908	1
8	92329564	92329564	1	*	0.728692250769203	0.811441642465676	0.179675381263233	0	0.981855076711017	1	0.62122358772672	0.637581531330068	1
1	183669566	183669566	1	*	1	0.401162921206629	0	0.200642052398113	0.94822085994465	0.915597707987064	0.498565589807847	0.628632686650566	1
10	85166304	85166304	1	*	1	0.422238337057681	0	0.0910665377685939	0.829631355272611	0.900070015919372	0.540146172688489	0.343937177731722	1
12	75449801	75449801	1	*	0.93186349067489	0.585800627186298	0.35709479368903	0	0.803856787488129	1	0.686873042068178	0.321880028758926	1
14	25719474	25719474	1	*	0.547434405583943	0.774251651361358	0.13702676591328	0	0.706742424055548	1	0.511021068895359	0.341763107116572	1
15	59010727	59010727	1	*	0.786662994132453	0.480291037757286	0.209251431933239	0	1	0.805749284588661	0.664925120826271	0.558567191730054	1
18	81360176	81360176	1	*	0.711181488810215	0.57089504492984	0.0594115433674443	0	1	0.914551119187919	0.7568161737581	0.463746181802306	1
5	103593079	103593079	1	*	0.653558603531689	0.433885845236022	0.151491997137594	0	1	0.617467646151266	0.574836089696748	0.473639664303972	1
15	80630542	80630542	1	*	0.778515820667497	0.399773525521738	0.184549203867711	0	1	0.800885992780717	0.332518790527985	0.764229720646988	1
17	48647361	48647361	1	*	0.779776883762112	0.434581993929938	0.351226649672476	0	0.873789138450154	1	0.764932101090352	0.455168789052987	1
1	73930446	73930446	1	*	0.522354722380031	0.508074570851664	0	0.218470457531372	0.599029890757788	1	0.501161211974154	0.576478901635884	1
16	90456654	90456654	1	*	0.708529224987896	0.377492535937034	0.128364349429539	0	1	0.94544028316124	0.576411215520314	0.568819758635024	1
15	93595850	93595850	1	*	0.766294262759326	0.265695101225408	0.0239712669964121	0	1	0.989535445913953	0.592995530968929	0.466934176463053	1
19	14387024	14387024	1	*	0.611075859578627	0.288021024198173	0	0.0319730792019518	1	0.665129702948995	0.425500932698391	0.39195917061901	1
9	115624164	115624164	1	*	0.416792962189772	0.503654049007727	0	0.065097106234072	0.865345745852431	1	0.539841343908625	0.424545525217767	1
14	121102720	121102720	1	*	0.583280143129537	0.345716702315765	0.0231275122419731	0	0.984789257510917	1	0.45108656866823	0.41965998035627	1
5	120663148	120663148	1	*	0.516430280379441	0.391847853116241	0	0.0134524764220649	1	0.903613194831957	0.295880435523968	0.508432140958682	1
5	112377581	112377581	1	*	0.570506841718842	0.385195205909571	0.143691555483698	0	0.93867569684242	1	0.385956715481394	0.48412104099417	1
9	114651224	114651224	1	*	0.624360199462247	0.330401332349579	0.0352550503426798	0	1	0.795907825163131	0.374315715984018	0.347362092683694	1
2	4717936	4717936	1	*	0.897920778384785	0.359492332815986	0.166225794540819	0	0.77787942081984	1	0.428362681797893	0.407498485728671	1
15	93712769	93712769	1	*	0.779235845175798	0.618976404601089	0	0.276445134176351	1	0.989386324949656	0.54599657351652	0.411259274026308	1
18	7411990	7411990	1	*	0.879092661500786	0.289257346301848	0.170850131737631	0	0.804743053080474	1	0.419730534703806	0.377243551543497	1
19	53825124	53825124	1	*	0.861906204870538	0.434239422537008	0.0703142929240354	0	1	0.867360069579365	0.513349278383301	0.464489534007674	1
19	53824998	53824998	1	*	0.821998068320256	0.404528999022505	0.065697093765811	0	1	0.829510791148169	0.480483613578368	0.458281600873249	1
5	20332794	20332794	1	*	0.385328647791922	0.482641400792937	0	0.142202331407528	1	0.844616372088255	0.142566723778699	0.181847842107139	2
X	12116283	12116283	1	*	0.591542072954312	0.464399823102992	0	0.410970079024699	0.939580630121798	1	0.273155889268453	0.291080227353096	2
16	94185546	94185546	1	*	0.5943719039687	0.221529492688177	0	0.129619377050476	0.814867248445011	1	0.101612837138793	0.202395384432277	2
17	64629086	64629086	1	*	0.239437815105888	0.521294940335886	0.0386102940216343	0	0.692573522498504	1	0.171518029789736	0.00275701530608623	2
17	64628935	64628935	1	*	0.301160355820889	0.477535195116765	0.0773498932993845	0	0.657728715765906	1	0.155918480735172	0.019433950688776	2
10	22302764	22302764	1	*	0.80148667039149	0.255761778159927	0.290394835611255	0	1	0.978682569819688	0.228851916424008	0.14591268370049	2
5	75662252	75662252	1	*	0.60463099776159	0.333142098792712	0	0.124885199752862	0.868625458089022	1	0.0916556980792101	0.153280628758183	2
18	58556495	58556495	1	*	0.481954952147477	0.210144326683975	0.0218450357514486	0	1	0.593813678571549	0.015820829181949	0.0848767695384681	2
1	164458269	164458269	1	*	0.620483535228866	0.233098025811393	0	0.121886216202751	1	0.852742644149335	0.16694145957809	0.0422617536977155	2
8	68157318	68157318	1	*	0.525576749023451	0.119740838160693	0.000359067196727223	0.00820180843368338	0.603263922516098	1	0	0.0774593355249544	2
1	164458358	164458358	1	*	0.580440301384914	0.241065460341503	0	0.118664043154181	1	0.849548673646055	0.150833281624393	0.0305119696489504	2
3	55438888	55438888	1	*	0.572319512349656	0.337247543866196	0.124006331061663	0	0.764803430478839	1	0.252881194946163	0.0943422761161141	2
7	74486303	74486303	1	*	0.58974795596523	0.429487922240441	0	0.101868117705357	0.995634428129922	1	0.13437219671168	0.211765458718795	2
11	22824156	22824156	1	*	0.604063132748414	0.412744405225323	0.241461455907565	0	1	0.893578467321852	0.261563327584529	0.183575121743601	2
10	26879317	26879317	1	*	0.279353005851689	0.645976863203936	0.0452795824140735	0.152369954761543	0.756178060854248	1	0	0.368339813736663	2
4	6941156	6941156	1	*	0.480834688489645	0.387025404152225	0	0.14759686922175	1	0.783486133955516	0.1765874907778	0.190903374703668	2
7	74486545	74486545	1	*	0.590938838846221	0.33861581028659	0	0.188767495130282	0.859400080843429	1	0.215238616504779	0.184504544541518	2
4	6903822	6903822	1	*	0.397975567413988	0.34376501562118	0.048527457204938	0	0.898028467770009	1	0.0821978400788594	0.208442177981944	2
16	5132306	5132306	1	*	0.79340844209886	0	0.289858411793825	0.0654508490693421	1	0.53362317665242	0.203659044835333	0.305714558604162	2
X	95176052	95176052	1	*	0.421403336121646	0.42332622546747	0.202995218767893	0	0.894456129617369	1	0.399851188902936	0.0186654927309573	2
8	26963565	26963565	1	*	0.335972538719583	0.455042580366073	0.0421514849215173	0	1	0.973883765673551	0.24846126432652	0.104541977339909	2
7	74459254	74459254	1	*	0.427364971663257	0.418890382742699	0.292971074660344	0	1	0.809098300029652	0.325193853891688	0.221378740562417	2
7	92134526	92134526	1	*	0.292467294456342	0.291278351802343	0.0512163841283807	0	0.691920200273972	1	0.186771873222617	0.113102945952863	2
9	32735358	32735358	1	*	0.280827483954065	0.36203327357171	0.113798926264377	0	1	0.801918329508895	0.132644667473864	0.226541024826162	2
8	104867356	104867356	1	*	0.255001385284283	0.358694940726282	0	0.048689830014049	0.820069303274073	1	0.132122791480527	0.143634310505413	2
10	3334750	3334750	1	*	0.306267985073531	0.44434960213299	0	0.224048895943621	1	0.998916458521237	0.321454152273719	0.181299744717272	2
2	118560132	118560132	1	*	0.483847322783634	0.114628223427221	0.000205124430438103	0	1	0.776360437071379	0.278791185477717	0.0842376898132296	2
1	161436712	161436712	1	*	0.217104395755054	0.414201257056721	0	0.0798632358168445	0.67720980104088	1	0.103122087727571	0.287414522860134	2
5	20681350	20681350	1	*	0.480459762766729	0.210323575915227	0	0.169393637897212	1	0.78027109402968	0.216624689655019	0.286372196394978	2
3	153645955	153645955	1	*	0.396231765733342	0.276602061067982	0.0500305779149581	0	0.874249628789289	1	0.118956047310809	0.255843714004491	2
1	184043923	184043923	1	*	0.394954229911224	0.26752334326539	0	0.0790377203537921	0.699745317256864	1	0.23649133808373	0.229921169930069	2
15	8616432	8616432	1	*	0.531620279643356	0.24695542552666	0.34996639934047	0	1	0.760772336985045	0.261727120060233	0.0175913392098072	2
13	37056778	37056778	1	*	0.163330187904366	0.622425403318593	0.0119001157848567	0.235176587118159	0.941319870301005	1	0	0.179748545281513	2
4	55776198	55776198	1	*	0.337219227791252	0.405491384349158	0	0.295352233075034	0.703294273086674	1	0.169383279222404	0.0871027003285551	2
14	52567036	52567036	1	*	0.694503098503838	0	0.174040881003377	0.0745192846760125	1	0.776673726955696	0.170958488160133	0.0245991018801051	2
14	55065004	55065004	1	*	0.412252119135378	0.328934590762785	0.227295065207261	0.0630161564602863	0.708737540002505	1	0	0.205853439477865	2
1	135739912	135739912	1	*	0.487194784789912	0.29912238559444	0.121796152001414	0.0950865124117571	1	0.760279480264086	0	0.188549173964311	2
5	75667366	75667366	1	*	0.487515577465049	0.207619524645187	0.115364831079278	0	0.741490262764125	1	0.0742482371577301	0.0708836426202099	2
16	29865262	29865262	1	*	0.615387032093231	0.0871851391324575	0.130328082945331	0.0119941896514142	1	0.921014501171783	0	0.185604622269189	2
X	104760472	104760472	1	*	0.338596935182281	0.245655753280714	0	0.038498758115902	0.773045876936327	1	0.016153907055934	0.0585705716026066	2
5	99363292	99363292	1	*	0.279203102953293	0.40177977323159	0.00918669211760451	0.110922137951263	0.94088698967214	1	0.146803292680299	0	2
15	39179452	39179452	1	*	0.275779489035284	0.533362737347858	0.0717123086722491	0.166226338875221	1	0.998368267016389	0	0.232824697476212	2
4	6870676	6870676	1	*	0.256465087896703	0.305657465758578	0	0.0936265866148692	1	0.554986380020407	0.0831400397133576	0.0169106349103472	2
1	190899757	190899757	1	*	0.475490734237759	0.368097119058945	0	0.286166758943178	1	0.970621219434041	0.0671536140640003	0.275005374241087	2
16	51718978	51718978	1	*	0.389411226615189	0.275529211163527	0.104723720169961	0	0.85483388849475	1	0.0158138187343726	0.149141274561983	2
6	65472592	65472592	1	*	0.364496940101792	0.388105013339618	0.282019859224582	0.174364858448437	1	0.623527470761027	0	0.322740029376555	2
11	99171088	99171088	1	*	0.231396887663334	0.528429656335438	0.304579609391317	0	1	0.930399736608837	0.0900657751574929	0.070381236574365	2
17	74354972	74354972	1	*	0.296096199291658	0.303072234255754	0.224462317361374	0	0.720783456197582	1	0.0542995653902119	0.0493095616995849	2
13	59536510	59536510	1	*	0.21813796246399	0.397687853167487	0.277881847061342	0	1	0.625556666614615	0.039161189816222	0.15344396796168	2
7	96707082	96707082	1	*	0.282583946262972	0.349117263569285	0	0.174959734120232	0.933424104888425	1	0.121633081217566	0.287094110237261	2
11	11506392	11506392	1	*	0.297364462380559	0.169050058503368	0	0.0563912528573513	1	0.605328950891993	0.226344404538525	0.0165278439645339	2
12	79580521	79580521	1	*	0.259178169021835	0.274389212650806	0	0.0595339158560229	1	0.772897878188737	0.147181020011508	0.135628085846951	2
1	55430786	55430786	1	*	0.270440012136312	0.246244600119149	0.102257860299307	0	0.846017286604424	1	0.238751345463405	0.0962994159238823	2
13	37010942	37010942	1	*	0.183139292944942	0.255168787734216	0	0.0166951412456694	1	0.805567805802925	0.126244274940563	0.120407242718446	2
11	32020355	32020355	1	*	0.2827731374018	0.304143421718655	0.0193987668884001	0.129728162295677	0.85054072629201	1	0	0.31628583618204	2
17	73656362	73656362	1	*	0.31708397551198	0.351681621869535	0	0.233613967053929	0.96119170480827	1	0.072563404439287	0.305170907929979	2
4	6896264	6896264	1	*	0.260003395583235	0.229569328871411	0	0.0777542463631493	0.869319211588462	1	0.0328962761744892	0.198676351024659	2
7	100391172	100391172	1	*	0.356500368270595	0.247627401266137	0	0.14999178502275	1	0.793351571435937	0.0263243938497094	0.204137530066731	2
10	67566273	67566273	1	*	0.425805987998582	0.207047323311749	0.137499864325709	0	0.997461746813839	1	0.159778294239259	0.0605311877537539	2
5	76543409	76543409	1	*	0.298414846878731	0.303029935750061	0	0.129389772649982	0.807127794896346	1	0.124744942923408	0.179901101648362	2
13	83566214	83566214	1	*	0.381276710169407	0.150157429288685	0.0755348775944293	0	1	0.698062062118075	0.122256427902704	0.122864983073567	2
1	171995507	171995507	1	*	0.267193229330409	0.234328077272921	0	0.00201706614201358	1	0.710478532516684	0.0402636713754087	0.125863076785509	2
18	46013405	46013405	1	*	0.15622392724907	0.364168412666015	0	0.0205663788656877	1	0.66492598300315	0.0868980108480264	0.0673825358312817	2
3	41408944	41408944	1	*	0.284396998649316	0.30882979723286	0.122631552962572	0	1	0.721318659639474	0.210015693652254	0.0129077184821203	2
13	110044658	110044658	1	*	0.417961947817854	0.220758579355046	0	0.0506321848789812	1	0.781033152084734	0.112149760121275	0.107541530019174	2
X	95161124	95161124	1	*	0.442010770901847	0.450092064656019	0.0562970748251659	0	0.679211232453476	1	0.263681100510262	0.134788928416263	2
8	91060798	91060798	1	*	0.742264195533939	0.31275063058706	0	0.244183500054342	0.786597733947433	1	0.260340236299754	0.292141990862113	2
14	30184771	30184771	1	*	0.614434773990713	0.388971183999525	0.159370595002057	0	1	0.839394886508611	0.34182782645587	0.154737515705251	2
1	55446695	55446695	1	*	0.482337174385364	0.348280984580747	0.0296799494915567	0.00950446961347004	1	0.547495185543965	0.30979465181941	0	2
17	28432340	28432340	1	*	0.692194680504889	0.279797037654574	0.0536784654286807	0	1	0.818766317147377	0.172722018017056	0.194298588905968	2
5	151247347	151247347	1	*	0.777031772436121	0.192306296902524	0	0.0193151896886965	0.775260046219132	1	0.119899320027246	0.207773799342862	2
9	61749000	61749000	1	*	0.57440581100467	0.302571417359012	0.0541770599732115	0	1	0.663282196763629	0.159685294163451	0.175153707604441	2
4	120882416	120882416	1	*	0.622759029529582	0.415809455034192	0	0.166519425448417	0.889894484157744	1	0.377199329467146	0.0807992766532614	2
3	37161014	37161014	1	*	0.604156394140917	0.492398743655475	0.236373840205169	0	1	0.895204084856551	0.266362826593359	0.209550086924283	2
6	61066002	61066002	1	*	0.529811273680602	0.555158607144309	0	0.250498273439182	1	0.925767817988422	0.249450990254358	0.257981440919064	2
1	161436288	161436288	1	*	0.231711194785854	0.769435341814007	0	0.0898097492117013	1	0.999825060927556	0.120490357750663	0.283030727255032	2
3	138867984	138867984	1	*	0.460664105744496	0.456704535933231	0.180501952757893	0	1	0.723683285045468	0.292048104422774	0.119333008572175	2
18	60630826	60630826	1	*	0.644825105605945	0.433848112658213	0.0316973785144343	0.00415565108211155	0.89185977376107	1	0.301470560266696	0	2
9	32730918	32730918	1	*	0.597540414475689	0.477616191937075	0.129877285612034	0	1	0.839181854130738	0.185580093040152	0.192011186951677	2
3	135513652	135513652	1	*	0.622934855175461	0.339410757275987	0.101241638426479	0	1	0.660803206160116	0.190263067174656	0.108150835378809	2
3	135513412	135513412	1	*	0.548354764864181	0.372008606410821	0.0535941236801347	0	1	0.66258071016235	0.192855816111041	0.105245900486537	2
4	6883061	6883061	1	*	0.44374075078927	0.704225749660255	0.163790683714119	0	1	0.973511959086572	0.268233223676306	0.146772220986634	2
18	60630884	60630884	1	*	0.618298808493506	0.457961026720709	0	0.0172653728311504	0.898607642661246	1	0.313073439509837	0.0140819941299658	2
3	39371268	39371268	1	*	0.558668557302159	0.463536630662796	0	0.0666482136054521	1	0.768144105906343	0.10899082845927	0.21823792725507	2
3	37161185	37161185	1	*	0.648155178774355	0.497756005048279	0.220235740193594	0	1	0.971834068021863	0.216477253653552	0.191159915871086	2
18	75682400	75682400	1	*	0.510277939762255	0.276272229340219	0.0312740274477193	0	1	0.729658393542738	0.110707813086291	0.2551755134645	2
1	184042902	184042902	1	*	0.399653277278325	0.346653495855091	0	0.0247215458309271	1	0.684703631508162	0.218904640643735	0.136573092059945	2
13	110564156	110564156	1	*	0.557781485974028	0.252600989430812	0	0.0249931183623526	1	0.81134500059086	0.123804488271048	0.234780810083431	2
10	3510996	3510996	1	*	0.512615710465434	0.390285740777378	0.156175961182837	0	1	0.877248315613643	0.208142608079956	0.266920962377585	2
1	165816551	165816551	1	*	0.448393538643283	0.350455057232674	0.0751196648509337	0	1	0.77194143134989	0.126457777017044	0.241063295495673	2
5	20332649	20332649	1	*	0.394985591968299	0.484725704284105	0	0.119291687775218	1	0.865783791646727	0.197775592895726	0.186405236087281	2
1	106353090	106353090	1	*	0.425669268035678	0.435043633002871	0.320584242269924	0	1	0.668875884644885	0.310899541130867	0.256595196868867	2
17	64827084	64827084	1	*	0.323757699597216	0.417841819251533	0.126472436741455	0	1	0.693915676486475	0.174456308627635	0.250529812547642	2
2	117143573	117143573	1	*	0.421054831015938	0.264188860817538	0.0785992055521717	0	0.596298012515543	1	0.0890151523966023	0.291594852861118	2
1	38627680	38627680	1	*	0.412822357617467	0.420550234613148	0	0.0827229027966612	0.959269124472965	1	0.177976146479138	0.320470974374466	2
4	6818418	6818418	1	*	0.36120820439126	0.38729303701282	0.130833108045719	0	1	0.680238326498122	0.260122034483282	0.197665908007049	2
9	32728572	32728572	1	*	0.582426488608282	0.3324036082156	0.118005905998396	0	1	0.903232893546649	0.209026538411396	0.318404050079084	2
9	32728512	32728512	1	*	0.601873769760675	0.342388142916413	0.135844149614682	0	1	0.953987716217865	0.218324765806839	0.332599666212246	2
10	3520262	3520262	1	*	0.566191080000259	0.307793081939446	0	0.0975067473933283	0.789629583335352	1	0.325611588836779	0.12493476149346	2
8	47173750	47173750	1	*	0.695444469566025	0.262334518269142	0.0924400544266858	0	0.949041645872899	1	0.231844390761732	0.309684322505075	2
5	151252282	151252282	1	*	0.514901615275671	0.338706033725296	0.125946120279131	0	0.883526632326081	1	0.311859374791169	0.247047088195182	2
18	75682212	75682212	1	*	0.449615738532922	0.338693244699401	0.11572084650514	0	1	0.73320108843277	0.21385109462916	0.288913035039399	2
5	151252200	151252200	1	*	0.514408548641071	0.34709611680282	0.107922220768786	0	0.904921791358409	1	0.301430917659207	0.219904326231607	2
10	3511115	3511115	1	*	0.480466195150722	0.378076730120571	0.113671516744899	0	1	0.862989626363003	0.235826383532785	0.323495535469684	2
9	14140570	14140570	1	*	0.519454630108142	0.332384055394306	0	0.491065758676501	1	0.86455667854997	0.124383795607512	0.103160266240261	2
7	58836882	58836882	1	*	0.462969985525839	0.134746269670959	0.211398234419155	0.0783508568215032	0.412464098002455	1	0.0882460001231205	0	2
1	39235131	39235131	1	*	0.0460611154776166	0.691934989957156	0.149137478802862	0.201215107369001	1	0.801658999483718	0	0.0281149981042856	2
4	3764204	3764204	1	*	0.297995100143236	0.397245911225037	0.314518879713767	0.0766012611013588	1	0.71772880827202	0	0.102824721117726	2
1	38557808	38557808	1	*	0.307140315808659	0.469012054109339	0.192690914397299	0.293205259635652	1	0.787740674899505	0.210999287738933	0	2
5	150223813	150223813	1	*	0.320682471649907	0.31382985498464	0.240192554040133	0.12117298686867	1	0.620022928567853	0	0.128390221125344	2
16	52329776	52329776	1	*	0.303194567532895	0.302733848333161	0.322197735415815	0	1	0.603911551137439	0.0528434950035307	0.0435446727108301	2
15	95803108	95803108	1	*	0.451052650368281	0.303504469987699	0.155183778188363	0.326768611788397	1	0.818093316634404	0.234829965863473	0	2
17	8242254	8242254	1	*	0.505381659784083	0.406876501861019	0.493997723894296	0	1	0.767613959120721	0.243708465755156	0.138255571584477	2
3	144432578	144432578	1	*	0.33939826325384	0.543828246076352	0.104155739542933	0.304164428585441	0.750075160801897	1	0	0.314886922735478	2
X	100789558	100789558	1	*	0.677346819720753	0.0735624268075669	0.0958614855331293	0.103471720479862	1	0.836172125368896	0	0.00947817331786164	2
2	68296989	68296989	1	*	0.384454566868432	0.453945258157317	0.0559227771650748	0.161436328190882	1	0.805858310412461	0	0.128251419009729	2
7	64185518	64185518	1	*	0.509712444179903	0.281349813097336	0.0350336898020338	0.0807729657667571	0.891123442889568	1	0.0357299464433537	0	2
10	124138657	124138657	1	*	0.368147789931854	0.495099487330725	0.237266461069368	0.187415118475799	1	0.667746664562686	0.2394999029445	0	2
7	125190394	125190394	1	*	0.57539363559075	0.233506810320686	0.0701382729182184	0.243653517647793	1	0.796240940070406	0	0.0746433367989151	2
8	68157705	68157705	1	*	0.661197392869537	0.103833923510711	0.165960774868177	0.0995763827508925	0.711647245008584	1	0	0.0719714187400586	2
10	116426300	116426300	1	*	0.385125359757705	0.407739313337732	0.116594135103045	0.101216533360731	0.689869859931695	1	0	0.0496225560983183	2
10	68356232	68356232	1	*	0.748634292841214	0.0605159941259611	0.26344498247532	0	0.710845771278274	1	0.0820967655555131	0.00629128057140683	2
8	61270374	61270374	1	*	0.703412795947615	0.20623197461712	0.0613558385233117	0.333958962716495	1	0.688968249272359	0	0.156618645612159	2
13	112472592	112472592	1	*	0.363651064252921	0.523987439524309	0.446405267774717	0.106693844616236	0.814413331397564	1	0	0.174138024590859	2
16	30769480	30769480	1	*	0.454599408370673	0.375947927801969	0.162372308391422	0.274114223063872	0.829679454184094	1	0	0.0516716430105923	2
6	99811584	99811584	1	*	0.343365342497122	0.567154967972504	0.527542983408876	0.0323810284554957	0.905195400533771	1	0	0.205310775221807	2
14	121119036	121119036	1	*	0.536296653947589	0.293597334009444	0.0448363331104117	0.4276026685816	0.598759853910074	1	0	0.170059104217752	2
16	52329554	52329554	1	*	0.396566522809967	0.346810356661938	0.366150166995664	0.0206398153535755	1	0.56449644703654	0	0.0620216727336856	2
1	135594264	135594264	1	*	0.567844930542656	0.398972565733123	0.0827642032595337	0.0241446029222337	1	0.920996937634333	0	0.0500182228245003	2
2	59471007	59471007	1	*	0.512120617232789	0.496046342779683	0.122253866628711	0.166477629346948	0.80788143582983	1	0.241143299105082	0	2
13	28551902	28551902	1	*	0.663083278890476	0.350623825439512	0.0795080174759671	0.0465361460858228	0.994881165305063	1	0	0.0746339325344499	2
2	59474177	59474177	1	*	0.617341017309076	0.407206656585267	0	0.244728433218724	0.904959520350837	1	0.121105329304135	0.0598181788152344	2
19	55401812	55401812	1	*	0.53870049434742	0.381109628924236	0.283135834399557	0	1	0.66579453328946	0.114493632327539	0.130026105172016	2
2	59474495	59474495	1	*	0.631754918806433	0.400951195174623	0	0.343437554643517	1	0.835985406241551	0.176196528162856	0.0665660596682242	2
18	32139580	32139580	1	*	0.487708379853974	0.490032702086304	0.259236379092382	0	1	0.842031191585369	0.131949794953189	0.0300317447982863	2
7	35728582	35728582	1	*	0.644372694558949	0.20006812877618	0.016535876254398	0.12374108800577	1	0.774858116652459	0.00361094041530072	0	2
1	156986342	156986342	1	*	0.625838075101082	0.480311324238796	0.0300610915292867	0.0854152114677671	0.997326205866667	1	0	0.0531310630958329	2
1	135594180	135594180	1	*	0.567274907985781	0.419522906471292	0.08817586131114	0.0241446029222337	1	0.851190197507617	0	0.0500182228245003	2
2	77250086	77250086	1	*	0.65322080620272	0.269511676016077	0	0.234289967590743	0.598807151504015	1	0.156646822993422	0.060402703731764	2
2	59470672	59470672	1	*	0.609974879234062	0.488885852555082	0.0806117653005848	0.0974062526706002	0.988246759657684	1	0.224580443046428	0	2
12	33957782	33957782	1	*	0.525618040151427	0.528174600663032	0.158665256650659	0.282989434263042	1	0.658813236082192	0	0.47688387798135	2
16	36770505	36770505	1	*	0.698843802201806	0.212158624915035	0.0438626756251822	0	0.683898552202268	1	0.0359509936968079	0.0600363907897909	2
9	101249790	101249790	1	*	0.626867547380951	0.335381540415252	0	0.0588828607772009	0.835245073994695	1	0.0914850115892642	0.0535416372203976	2
5	75662397	75662397	1	*	0.635768073407878	0.368033358777487	0	0.139694994294022	0.893057229699333	1	0.101485427328069	0.141806841069663	2
18	43507733	43507733	1	*	0.355082399359092	0.5576992908647	0.379844790218396	0	0.506930166247476	1	0.0954180435748265	0.119276313522299	2
5	151104867	151104867	1	*	0.25671032704736	0.82215829101797	0.0958201117396406	0.241922714517264	1	0.873367882799751	0	0.133909710797351	2
15	91634213	91634213	1	*	0.882285229582815	0.33672967672946	0.318453999029038	0.171466798483704	0.935056858562813	1	0	0.316973871489382	2
14	121137352	121137352	1	*	0.747054437706782	0.363220564682722	0.257659509953255	0.109014862036474	1	0.924129163558849	0	0.10703042674248	2
13	63799983	63799983	1	*	0.617664763931998	0.492172136371771	0.165778201148653	0.230636830770252	1	0.948960811480513	0	0.212421094560397	2
12	100779348	100779348	1	*	0.555569641757978	0.268582796733335	0.000188709784818188	0.211300819376512	1	0.430416038976707	0	0.12330527835588	2
3	78890228	78890228	1	*	0.283152451125289	0.441287471084037	0.310749273294499	0.225786926779262	1	0.83494508743891	0	0.168590010645602	2
8	61276275	61276275	1	*	0.38576845322948	0.298808483086622	0.0849024876732015	0.389878721210636	0.928861077938834	1	0.0978847250660641	0	2
5	103404753	103404753	1	*	0.297554362174876	0.213348750107389	0.317540561365263	0.102954093183749	1	0.681049279724863	0	0.0264936500629741	2
16	95869648	95869648	1	*	0.563107276467965	0.133258740325112	0.288229870512449	0.216583650651464	0.885499181839712	1	0	0.185957446766553	2
17	52031216	52031216	1	*	0.293964278516644	0.237555730771406	0.413111202225509	0.00417103385012706	1	0.769331407231788	0	0.113051138893393	2
10	117362559	117362559	1	*	0.257446282894008	0.110760628481107	0.139120724515644	0.314322541479746	1	0.459288762852534	0.183316329359573	0	2
2	9986100	9986100	1	*	0.165447006232531	0.141369772695472	0.203423850569841	0.2649358480829	1	0.707174252539883	0	0.109582953678122	2
7	89201372	89201372	1	*	0.262542366570749	0.225492138037206	0.354296554241037	0.228461835339536	1	0.628216552841656	0.189883046680887	0	2
X	136666732	136666732	1	*	0.623597240867689	0.12353586915479	0	0.682591816228814	0.974163184678834	1	0.396745373394409	0.0483622273352719	2
9	57624164	57624164	1	*	0.267966156820561	0.119363559384533	0.0710149932561406	0.328116337326301	1	0.469651302969594	0	0.200107547655825	2
19	4785476	4785476	1	*	0.232129230949508	0.41682274138326	0.260361909038442	0.476146002565685	0.790337316501793	1	0.0220937080755293	0	2
7	68479508	68479508	1	*	0.460476443249851	0.232806674581718	0.536014007807548	0.296499064888638	0.587317108754471	1	0	0.293935065742664	2
10	126429800	126429800	1	*	0.346667223362736	0.452714721725648	0.439210415586792	0.407048385212978	1	0.49490344046158	0	0.468006290082343	2
2	5346030	5346030	1	*	0.316618438216983	0.59845663145143	0.588005070820628	0.370421249381805	0.593775219539463	1	0	0.458191277990406	2
2	65161576	65161576	1	*	0.164778702534685	0.20751991710306	0.315022602039147	0.361791383353935	0.638831605314084	1	0.0157629567994117	0	2
2	6380006	6380006	1	*	0.497165232221306	0.0562873444945845	0.180820243522644	0	1	0.839435141078258	0.1044344885704	0.128086567207264	2
4	83514587	83514587	1	*	0.118450512156514	0.41248236704014	0.254022589500522	0	0.559804390528051	1	0.0477703863980592	0.250254591180962	2
9	7510018	7510018	1	*	0.431232531356783	0.134264955555413	0.101868774399998	0.0547005404490385	0.97944242867439	1	0	0.24918818776624	2
12	35641172	35641172	1	*	0.322238885856302	0.316996756490902	0.319808738792576	0	0.982498199521757	1	0.158699441659284	0.1451806173514	2
10	13385100	13385100	1	*	0.233931583141339	0.237576359007365	0	0.085061688891482	0.983086837799308	1	0.00482539034046039	0.0782284036874126	2
10	98861575	98861575	1	*	0.0716745949584586	0.34687736748761	0.0227949585074053	0.0681265457413607	0.880888588675505	1	0.151076831461087	0	2
11	44527001	44527001	1	*	0.0692187052367729	0.251725507454274	0.0958671883953925	0	1	0.572632674093834	0.0587266753402789	0.0916559822748161	2
9	50836048	50836048	1	*	0.0932043254608313	0.363716717604021	0	0.228789795179111	1	0.865127434462272	0.212551109463318	0.066708852846306	2
9	114451813	114451813	1	*	0.192768980782458	0.117068972578384	0	0.110813755301031	1	0.588458335776804	0.0442493469662935	0.136931416465927	2
7	81189390	81189390	1	*	0.246149722244009	0.138636673635346	0.10436217168158	0.109298570479969	0.819424445105235	1	0.0525303679979171	0	2
6	17731968	17731968	1	*	0.245629925851637	0.299136048729349	0	0.455133800503019	0.78887229945327	1	0.227463870859494	0.0689602344617481	2
1	133348272	133348272	1	*	0.577923031035319	0.0529319616883898	0.0829588192191181	0.333065387089559	1	0.946323615170165	0	0.328707021023543	2
13	112809726	112809726	1	*	0.164738711669454	0.449744044779114	0	0.423085590417348	1	0.825090461688272	0.121159164154058	0.234701544463857	2
14	76582670	76582670	1	*	0.376210601604644	0.0680548620792678	0.138151242450404	0.206688724686373	0.990665613677433	1	0	0.210426025905783	2
4	97896120	97896120	1	*	0.342296522482299	0.122056039029713	0.393067485486167	0	0.613954522174015	1	0.0947313580588226	0.219365804819197	2
12	36468594	36468594	1	*	0.291388015537003	0.144367306818993	0	0.241308213667128	0.821887813047806	1	0.0968514411689471	0.0866458933235402	2
1	136617353	136617353	1	*	0.218057481549104	0.029508571417384	0.0881967260616656	0.0155188051618357	1	0.715887454964321	0	0.0434052034425375	2
4	102908254	102908254	1	*	0.536286260975534	0.209695132426411	0	0.524204997679375	1	0.839281665585896	0.292614805644867	0.113544186052117	2
5	111195548	111195548	1	*	0.215012032717836	0.458048304135449	0.397621736580074	0	1	0.848262786194738	0.178439919648022	0.114540955353957	2
8	125681296	125681296	1	*	0.247640067456914	0.302214942283056	0	0.258499678988232	1	0.659112447216435	0.0746232956713116	0.0823298735637412	2
8	33594123	33594123	1	*	0.467639114732062	0.10897924313456	0.258650540800533	0	1	0.881667128862688	0.0777486008056136	0.109456838366734	2
4	63847230	63847230	1	*	0.377410956833355	0.118756422601794	0.177796497137451	0.128967316261777	1	0.678485279612521	0.147550781710415	0	2
14	121100080	121100080	1	*	0.173108397158666	0.165696749399829	0.0495917073610917	0	0.986034510482848	1	0.173075400040768	0.0927323365956175	2
16	43300620	43300620	1	*	0.31413145150465	0.00262224649289651	0	0.0797586129588782	0.723225384968232	1	0.231987621784616	0.0222810836177617	2
10	13060304	13060304	1	*	0.201148870122662	0.0680808501737689	0.0175131482549388	0	0.991936365101936	1	0.102904685685495	0.133540331378626	2
16	55734162	55734162	1	*	0.225167323922341	0.243404000045572	0.210105254792001	0	1	0.856197973369186	0.095136612489888	0.321464195303341	2
12	107953682	107953682	1	*	0.416177987718448	0.120263165892021	0	0.309634610512082	1	0.598773825715263	0.332691767423863	0.0997843374636134	2
11	34101985	34101985	1	*	0.362849636972709	0	0.039147263775312	0.0674552169127844	1	0.812064350874928	0.122121382115417	0.123070693217622	2
12	41949938	41949938	1	*	0.459823592682162	0.278886956817809	0.564725654347739	0	0.791776225904621	1	0.471967826877301	0.195070842427073	2
5	20377490	20377490	1	*	0.146532252461229	0.140168802582321	0	0.0784932885654953	0.885667583599088	1	0.185193847908929	0.0548295106590674	2
18	50063614	50063614	1	*	0.345570958808057	0	0.0277279050370298	0.00115061799038955	1	0.590750184644043	0.119155809548654	0.139997234549813	2
3	153677288	153677288	1	*	0.327942343464781	0.167884844826851	0.139573341176567	0.0237481405780985	0.896760821392093	1	0.380680380692836	0	2
13	36901532	36901532	1	*	0.32290085526237	0.241497487482431	0	0.297896454200085	1	0.824739235900606	0.340012118044908	0.215704805506188	2
4	144980256	144980256	1	*	0.213708815447499	0.169137030608833	0.119221231947504	0	0.736907471500541	1	0.182593435815478	0.182188734619935	2
15	9435972	9435972	1	*	0.251006551724275	0.0847873949608074	0	0.214738103140398	1	0.805183899358666	0.172081632168475	0.051129689647119	2
8	25906534	25906534	1	*	0.556484012919718	0	0.332965119845168	0.14023778264375	1	0.681906615197536	0.378807104457997	0.107588110660961	2
10	80089368	80089368	1	*	0.257035578883237	0.0570859409122472	0.210099569669231	0.0157467780587913	0.446740395519841	1	0	0.264642599756739	2
18	70678748	70678748	1	*	0.245815774186103	0.224258568439	0.333548317148707	0	1	0.580510888011872	0.093671393602684	0.268283738941892	2
7	115494960	115494960	1	*	0.10676430501478	0.228299982380965	0.0886009993570046	0.175580043791605	1	0.563665362879976	0	0.2101023575661	2
3	84570969	84570969	1	*	0	0.253427918576922	0.0712936665887806	0.114611119462052	0.829497226987461	1	0.0636551346288927	0.0560911463143641	2
5	52636252	52636252	1	*	0	0.199020511464573	0.0953540863755024	0.0699390369226274	1	0.673606485985373	0.0949076351721275	0.103143958325199	2
4	144986404	144986404	1	*	0.126521043096797	0.10437953214482	0.0421055280354951	0.178949599148356	1	0.877859131820599	0.206758814059776	0	2
6	145149748	145149748	1	*	0.0836309758965363	0.0761849450598483	0.210305061384118	0	0.601974858746783	1	0.0216581271564278	0.140698247096458	2
15	9436198	9436198	1	*	0.193507921546844	0.000509055792948535	0	0.14602424410039	1	0.883127044046961	0.189049878589538	0.0531239628665718	2
1	171915962	171915962	1	*	0.260283668390091	0	0.0728583259471519	0.203999576182061	1	0.792797445914063	0.185168108219513	0.166224227640765	2
10	22212612	22212612	1	*	0.322672922775515	0.167253666706541	0.551244637678047	0	0.731167968980413	1	0.38167419085941	0.0584448137856056	2
12	15717582	15717582	1	*	0	0.226244961663899	0.256115421956134	0.000334789871984814	0.842027191498781	1	0.102599787061559	0.0380002055229125	2
1	151488643	151488643	1	*	0.718554907650561	0.00180444417967069	0.7705435181672	0	0.952814680939352	1	0.230870614342689	0.456736911319153	2
6	83786659	83786659	1	*	0.138061508428459	0.174990450086961	0.170227414408562	0.168564594209371	1	0.696224149790022	0	0.180904672703469	2
10	59511830	59511830	1	*	0.065302112978808	0.0240251385926427	0.237181426072629	0.0709445458486174	0.682488324035899	1	0.144814876370108	0	2
13	105067209	105067209	1	*	0.410852264723714	0	0.302750629456408	0.258536499819726	0.583799545956638	1	0.370496297754095	0.0440848475841942	2
13	37007568	37007568	1	*	0.379802279203325	0	0.0341807767095429	0.0995173851458057	0.924644876934586	1	0.263868068942707	0.338659726226648	2
3	28255793	28255793	1	*	0.271851514559081	0.268701581341925	0	0.331067753687082	0.861631039900466	1	0.357777166364792	0.368158249413269	2
3	153721070	153721070	1	*	0.197740287275689	0.131476146022637	0	0.0842070179822103	1	0.820987784444793	0.263184596618634	0.277759076208781	2
6	145993169	145993169	1	*	0.114146809682405	0.131008048734793	0	0.00257984695283243	0.717500512666706	1	0.169029094520717	0.272418159929158	2
13	43767902	43767902	1	*	0.232057873472015	0.0865808440658778	0	0.0953035564695664	1	0.931686323621438	0.311067283072365	0.252825827551076	2
4	6834420	6834420	1	*	0.203962936413769	0.113243102826569	0.126992948616912	0	1	0.581271935428851	0.160467218042663	0.323982982047853	2
13	41663158	41663158	1	*	0.202007689291016	0.0744764187571791	0	0.00520671027905564	1	0.968566249980764	0.26035641401439	0.212816754827687	2
4	63935713	63935713	1	*	0.0339335670223674	0.26018692411891	0	0.0705369461996891	0.761562951567764	1	0.153139543678579	0.301090746757133	2
1	79459054	79459054	1	*	0.406210846360065	0.135625029040197	0	0.374549429432651	1	0.710543085335812	0.449276894373467	0.206051239290792	2
8	128535866	128535866	1	*	0.253436916146245	0.190037456292088	0.249133738271357	0	0.809619724981416	1	0.286989432495902	0.287214167268083	2
2	140101260	140101260	1	*	0	0.29289267631559	0.0751126796849515	0.0182949231267089	1	0.786389486184519	0.110278060522484	0.337915614361072	2
4	63939776	63939776	1	*	0.155964211922313	0.0835516424143783	0	0.0137440215367136	0.654288249844766	1	0.19020376445599	0.163333685870262	2
17	8190500	8190500	1	*	0.0790082818639333	0.186374774633668	0	0.0196063288817236	0.858256027806082	1	0.158614200492146	0.219888555586626	2
6	125468442	125468442	1	*	0.224056010058963	0.02051100580514	0.0618869552961628	0	0.942518246087238	1	0.203614750323662	0.394518220980143	2
13	37290916	37290916	1	*	0.0152250100363517	0.171000701969208	0.0111831345747541	0	1	0.860562081106049	0.29665563293001	0.244843951752171	2
1	55420650	55420650	1	*	0.0902466470090362	0.102806767096874	0.03478191719131	0	1	0.847345594828988	0.221754597308551	0.30294381051665	2
6	134262229	134262229	1	*	0.176911182875298	0.193140266076285	0.237467186128413	0	1	0.743415390903481	0.313932072192979	0.328095683067253	2
10	119295948	119295948	1	*	0.0385156903918569	0.0786678615711639	0.0395788824989218	0	0.963709186727861	1	0.319076760140242	0.236784157953396	2
13	52083891	52083891	1	*	0.190982309527175	0.00813463490234076	0	0.113471602170566	0.871367866589059	1	0.190368644367261	0.372891094178652	2
9	123240272	123240272	1	*	0.122918660143889	0.134882157235239	0.109228416126644	0	0.975219917861373	1	0.211665714636808	0.340388680848255	2
14	71257889	71257889	1	*	0.120320750965047	0.0292692687733595	0.0225895470845054	0	0.813899867120849	1	0.0564813641671807	0.402440992401792	2
6	43532892	43532892	1	*	0.26788984149551	0.0777961676706321	0.184885814934066	0	0.95393733885633	1	0.30800275820042	0.280480256863112	2
18	46447767	46447767	1	*	0.25685797906007	0.0577232224554123	0.175959357461427	0	1	0.924647894051896	0.278834094612533	0.267712237123634	2
13	43769106	43769106	1	*	0.0904534096644662	0	0.13353756771781	0.0849150390076892	1	0.8493978559062	0.223856653863116	0.221221630399721	2
X	38236151	38236151	1	*	0	0.0693690838201347	0.0167698583206999	0.177342486343327	0.857316122469576	1	0.20261523101009	0.211458728838877	2
7	130847467	130847467	1	*	0.238156957974018	0	0.176838402933737	0.157811628707401	1	0.941846326745769	0.286083923039946	0.24689270475459	2
12	92646776	92646776	1	*	0	0.0460617926844306	0.0245627344288092	0.148853112778866	1	0.718709158436361	0.345680692234567	0.100304729907668	2
11	21123214	21123214	1	*	0.184916454705052	0.0853682659621718	0.0414037868931697	0.0566347860220986	0.999354664551715	1	0.431030176198332	0	2
4	144901673	144901673	1	*	0.154879573458026	0.0116007177158333	0	0.0225354535959768	1	0.761927866689122	0.300248064843352	0.0187615527966875	2
15	96626801	96626801	1	*	0.0824299435393493	0.0525103534476691	0	0.000951206845232842	1	0.683120911934265	0.24231025583165	0.0741965207100857	2
5	75668998	75668998	1	*	0.16005412050098	0.104869581915544	0.130504335663598	0	1	0.763953205194943	0.0897393806800399	0.303467088839119	2
11	90238818	90238818	1	*	0.0685031728619738	0.0924719242011685	0.0238869406275929	0	0.909458581021673	1	0.220248683208239	0.102534569759774	2
3	104670732	104670732	1	*	0.228853306905551	0.180896193902157	0.2742990127139	0.0369657355893082	1	0.74534136452349	0	0.557783675700111	2
15	62271627	62271627	1	*	0.0924718529359946	0.0380652068834221	0	0.0463073987979623	0.7211433927405	1	0.0812294489665843	0.214112783646373	2
2	102701623	102701623	1	*	0.372885504849837	0	0.218644880440703	0.126900385771164	0.797297877893373	1	0.248020897359072	0.343898129645856	2
9	118393003	118393003	1	*	0.110982173107535	0.0377882618953238	0.11761995077095	0	1	0.583092763334805	0.200414017135394	0.155870318292955	2
14	101453310	101453310	1	*	0.00308764315717669	0.108327942426627	0.0902626677384123	0	1	0.668224345169197	0.147757208449727	0.196651176125491	2
13	41671497	41671497	1	*	0.045568508885186	0	0.029686682096537	0.0375366240451131	0.936531857590934	1	0.262807216826792	0.0618847553686978	2
9	67813934	67813934	1	*	0.0109574333467489	0.042202439792549	0	0.0772653500737356	0.772368715466685	1	0.294776165303845	0.104247011093375	2
1	83006538	83006538	1	*	0.0263354982424779	0.157694019203067	0	0.00796225283168889	0.836662882923931	1	0.222606455834259	0.0287137389301285	2
10	76802250	76802250	1	*	0.180059236015107	0.0544536599897399	0	0.0344023235396764	1	0.980456213144823	0.0321042747905082	0.241719617671805	2
X	9128327	9128327	1	*	0.188921612182951	0.0865397586424883	0.150789775657908	0	1	0.714782102706793	0.240224437966969	0.101983039999577	2
2	71274585	71274585	1	*	0.0287923055602569	0.173633951640154	0.0374783980887093	0	1	0.876132798258949	0.168515637903302	0.0725893239044889	2
9	33186820	33186820	1	*	0.269566694074151	0	0.108203963739374	0.052954904661368	1	0.986038084203018	0.00802524126738751	0.31359832837046	2
9	40699013	40699013	1	*	0.205467085823875	0.227780227566841	0.249653432686973	0.488920952749685	1	0.951719992723799	0.238447277404573	0	2
6	59315220	59315220	1	*	0.142847988295353	0.129824983996618	0.481805299657487	0.15711266399692	0.830795164005349	1	0	0.159700143876639	2
2	61474753	61474753	1	*	0.137103188344365	0.113841511818211	0.218191228765671	0.413225364395075	1	0.698003429867443	0	0.0619913560396008	2
6	134743768	134743768	1	*	0.02691295338438	0.004232353583453	0.0338750899456837	0.598430830665415	0.935403768907947	1	0	0.0946340672933012	2
3	15196299	15196299	1	*	0.137167338100011	0.152834820197472	0.0940019339590901	0.538930595060405	0.345373934551947	1	0	0.297997479447529	2
9	104254834	104254834	1	*	0.00595434273961527	0.0425850888451395	0.191120396537661	0.546312773501032	1	0.920107338178554	0	0.147253215274048	2
11	90242124	90242124	1	*	0.141861422315319	0	0.253740419538309	0.196322989227569	0.424603010541296	1	0.119639389462628	0.231586571112368	2
3	138334368	138334368	1	*	0	0.0155409907407203	0.260663749073045	0.123283652153298	0.722458933508652	1	0.234905303345116	0.0728619475152297	2
1	91286828	91286828	1	*	0.177288770726097	0	0.483252116503953	0.12149720321091	1	0.937076192084757	0.172287369718365	0.22264832587965	2
12	110558272	110558272	1	*	0	0.0519500216857392	0.131041981943353	0.207974836074458	0.621273789880182	1	0.202122543282029	0.194032919164545	2
4	46095718	46095718	1	*	0	0.0349411761636733	0.160211889851726	0.180554477946447	1	0.91249821608117	0.0834675449268458	0.109364945205505	2
12	99518042	99518042	1	*	0.254786427031921	0	0.236433032285657	0.182343603208606	1	0.83716063270525	0.149579061427775	0.298415222190793	2
6	145981280	145981280	1	*	0.342030973545083	0.307865207392949	0.186627676988817	0	1	0.852278082970787	0.393922420816315	0.291183109261119	2
11	90512868	90512868	1	*	0.135203773174379	0.461848020414083	0.106108813099575	0	0.892026232408048	1	0.260321249572161	0.366196283016387	2
1	88066568	88066568	1	*	0.407609738044094	0.208481908761437	0	0.166319799611751	1	0.773677495561309	0.307620853419933	0.313502643333986	2
16	20830220	20830220	1	*	0.523609043413354	0.0546060732278295	0	0.136211543945409	0.757410056113893	1	0.215645157963719	0.363264049425278	2
5	20681168	20681168	1	*	0.370411897277822	0.152162007706583	0	0.0627874721579487	1	0.768888422614926	0.188960075210348	0.314725560062918	2
16	25587916	25587916	1	*	0.338584235550272	0.122199590806305	0	0.0967342708793036	1	0.576083913357263	0.255806883105167	0.230134019958349	2
3	106544917	106544917	1	*	0.490978233854107	0.201840860819005	0.154709367611296	0	1	0.869523682038193	0.315016211404894	0.232205407934761	2
13	89670696	89670696	1	*	0.468534140675061	0.116710190199186	0	0.035740083827624	0.84314708340128	1	0.30428850606548	0.158359217301017	2
8	46991250	46991250	1	*	0.515361249793375	0.12097046684128	0	0.0295030116405101	0.953692976001957	1	0.388127945816581	0.117752314796027	2
4	32426595	32426595	1	*	0.416828239852455	0.237672615880123	0.100179148263703	0	1	0.822100767472571	0.230149017190353	0.329934138513152	2
5	99214590	99214590	1	*	0.250970611892781	0.349720902275641	0	0.0311348887151602	0.947036510711857	1	0.0349261983397538	0.497381987294177	2
16	24092932	24092932	1	*	0.31321806423202	0.325595382336157	0.195998412313398	0	1	0.780143409794964	0.307354212347522	0.233054928764177	2
7	128627114	128627114	1	*	0.275332229023487	0.291249471649205	0.116277339934146	0	1	0.770451198068142	0.221531636305934	0.250163840969019	2
1	88042906	88042906	1	*	0.245154175753854	0.325548884089618	0	0.163057343205391	1	0.708032631171631	0.140025645639932	0.349123356636548	2
12	79600466	79600466	1	*	0.420633667981557	0.113881789191286	0.11826147846215	0	1	0.818782616992195	0.184269521042186	0.303384666944665	2
10	119294830	119294830	1	*	0.176022970020227	0.400744909048282	0	0.128254109630527	0.953948123326775	1	0.242276179693293	0.255481679552435	2
2	27187722	27187722	1	*	0.269936303658017	0.180379580282815	0.0794517929858187	0	1	0.884333120795318	0.235120666139294	0.227334674699913	2
3	153712024	153712024	1	*	0.176112263972297	0.217784240400753	0.0458747045057654	0	0.911248758974867	1	0.150070704707049	0.300838722084176	2
17	3138504	3138504	1	*	0.246502515543144	0.32989932381606	0.308281688067293	0	1	0.926710996888198	0.388951891826093	0.247544353982667	2
8	104886672	104886672	1	*	0.263385615893852	0.227676780467754	0	0.0506664818884823	1	0.998835740322619	0.243378511132285	0.170372369578063	2
2	33216058	33216058	1	*	0.680768465853317	0	0.236219796754985	0.131062951670339	1	0.947466311861587	0.339467930753687	0.323678494949796	2
3	126751649	126751649	1	*	0.153036892133275	0.344656112346288	0.0777155017980331	0	0.896097076933092	1	0.315403294271995	0.201922591055357	2
9	62764206	62764206	1	*	0.21753840031218	0.36661004780968	0	0.203693447181775	1	0.993186572590283	0.329561347705958	0.333235836961612	2
2	112222880	112222880	1	*	0.252468305235878	0.11706872067324	0.0179171543905224	0	1	0.762362485528743	0.317230135342135	0.231022726369782	2
2	112222769	112222769	1	*	0.225591921501709	0.126116518185258	0.0256028035562967	0	1	0.762072526263961	0.357980736870461	0.200479502671534	2
9	96696394	96696394	1	*	0.282200715759655	0.148349528791746	0	0.12712305668756	1	0.723108966434998	0.424993663686853	0.147371121458562	2
7	43481190	43481190	1	*	0.25733558547598	0.105648497195565	0	0.0781812433572637	1	0.780089613057884	0.424816389767478	0.158914398981182	2
13	85485148	85485148	1	*	0.201598033249626	0.249749973858969	0	0.11755238688974	1	0.598390307114061	0.32394347272637	0.249409287312324	2
19	34199742	34199742	1	*	0.330067283765834	0.328276730912174	0.193615141031135	0	1	0.747649562897815	0.379215672718632	0.360417778602456	2
3	153719726	153719726	1	*	0.298445449030874	0.303142224769445	0	0.0453653611616658	0.982063036619198	1	0.332441285510384	0.402450460515425	2
1	88066420	88066420	1	*	0.394123128689351	0.171079983559214	0	0.142591318056744	1	0.783178460130317	0.327022828717613	0.378367618049407	2
1	53050014	53050014	1	*	0.367333850601137	0.158625844868822	0	0.0679250784887792	1	0.840656875099431	0.293920200727686	0.370415592799359	2
7	67912032	67912032	1	*	0.33398778155047	0.19812006629741	0.124556537891409	0	1	0.731038442316848	0.329123471010672	0.381908596246374	2
7	130892928	130892928	1	*	0.270368567743763	0.206574237369789	0	0.0348785439247885	0.950456999131317	1	0.474610611489185	0.282638598069715	2
6	32796211	32796211	1	*	0.220218700840896	0.224388196412381	0	0.0250883192727917	1	0.991466931439362	0.432175184109348	0.448693341843607	2
19	34120080	34120080	1	*	0.234345723551024	0.183629754751471	0.0229121560560192	0	0.927356691637699	1	0.428640318493049	0.411926530523091	2
12	110389652	110389652	1	*	0.306535868226666	0.0943944620242721	0	0.00828491919556831	1	0.843265860860766	0.408148570744478	0.425329259005636	2
17	8195997	8195997	1	*	0.334099005624205	0.15281913516615	0	0.00370077369052111	0.867857284314727	1	0.375245731506004	0.460618640418891	2
1	170729613	170729613	1	*	0.196040318654148	0.172374409026214	0	0.160982207581752	1	0.748966471212791	0.36455105762572	0.328782135441152	2
2	5651424	5651424	1	*	0.0887138908759008	0.130167945713221	0	0.0348724300147803	1	0.831952390838247	0.338511172811238	0.313022438784472	2
1	156107632	156107632	1	*	0.0845126563552264	0.248448884332354	0.0922891003861325	0	1	0.743722625733784	0.452752628647295	0.155244582876391	2
7	43481362	43481362	1	*	0.191446857033649	0.103122931401229	0	0.0743315671371595	1	0.865548565684513	0.438649941456041	0.175461728069953	2
9	78617196	78617196	1	*	0.266926520295419	0.193893172538865	0	0.150062825486095	1	0.922988510250909	0.551444809555286	0.24131715195544	2
7	127922884	127922884	1	*	0.460657072353667	0.251370894422815	0.112444411909086	0	1	0.79443658131755	0.42033027181213	0.373045771291917	2
7	127922826	127922826	1	*	0.457840206922305	0.249833790087626	0.125694184044434	0	1	0.799697782710891	0.417760000164344	0.387429633030691	2
5	110595690	110595690	1	*	0.373615194745766	0.267770343211576	0.0140819016785734	0	1	0.811847755649462	0.404556212803135	0.313095302202808	2
9	89197644	89197644	1	*	0.441233356811743	0.181360251809279	0	0.0897034329004504	0.628731190966841	1	0.384122711107677	0.310945216139224	2
1	52501931	52501931	1	*	0.612432555887879	0.239035966205903	0.170607374105412	0	0.955016058453097	1	0.495372061868311	0.374690715057547	2
11	108098646	108098646	1	*	0.524299274879112	0.173336846083533	0.0710915020289777	0	1	0.721177244154618	0.309313543189036	0.475971458802578	2
X	95164480	95164480	1	*	0.560823849560531	0.341555970791664	0	0.182191314133905	1	0.92522600533869	0.391379252888862	0.445979214710797	2
4	56070820	56070820	1	*	0.51962718491643	0.194478592850449	0.00618412851906919	0	0.782403871138448	1	0.338904091942609	0.305301167260935	2
4	6881346	6881346	1	*	0.381747341965532	0.434651559128485	0.195078879134581	0	0.931044212182061	1	0.341811240529351	0.490168742695184	2
5	110595574	110595574	1	*	0.355570238274293	0.242353708600167	0	0.0099119317819005	1	0.812656951437815	0.39144044876659	0.299835170917927	2
X	95164330	95164330	1	*	0.538692765571259	0.314263668380878	0	0.157357243206537	1	0.877427578328418	0.328147669914234	0.400641822353539	2
9	92217702	92217702	1	*	0.482539784498635	0.337903285699928	0.0789431449135802	0	0.928585802896707	1	0.406803169357202	0.268430424346392	2
13	35129658	35129658	1	*	0.557124351802069	0.258053723410751	0	0.0230246373296515	1	0.96088695111871	0.383567472000775	0.218022535101266	2
15	93514172	93514172	1	*	0.673478799035455	0.290752314212803	0	0.213923812975223	0.827558190309533	1	0.443060748365949	0.284450482895251	2
2	79044194	79044194	1	*	0.440363794980941	0.266730849289819	0.0921015504213043	0	1	0.824270979059156	0.222490212251652	0.402869888670745	2
13	89670546	89670546	1	*	0.493867584588926	0.178502262435134	0	0.0652558482541514	0.813031846824472	1	0.327760260206344	0.224819077023152	2
8	94779458	94779458	1	*	0.328188753673156	0.134455791657549	0	0.0697662308802745	1	0.905394275833386	0.592721928271219	0.404696549693552	2
8	94779238	94779238	1	*	0.271149379799746	0.125894426453891	0	0.0368685885665079	1	0.999286079758523	0.618719496863811	0.386396074873445	2
9	42897150	42897150	1	*	0.234921212660207	0.102385778227973	0	0.00510551707033304	1	0.928557171099836	0.561450311481471	0.532331456547632	2
6	15710727	15710727	1	*	0.279338335841336	0.258794198482605	0.0346782973207576	0	1	0.944880421894839	0.650902158025596	0.576722575740462	2
12	110386418	110386418	1	*	0.284398031691956	0.207170309844611	0.0273845787985716	0	1	0.921107577556257	0.633951868913094	0.429662386673787	2
13	111269988	111269988	1	*	0.390259215601488	0.50991985842447	0	0.0791957200614159	0.996523598611944	1	0.771448582330028	0.550401460842951	2
10	76038389	76038389	1	*	0.452629355184583	0.217202363562894	0	0.0263007845081146	0.861781989754855	1	0.403473965516866	0.702988886315089	2
9	52261850	52261850	1	*	0.137412294264982	0.0352192434665076	0.0637449452247924	0	1	0.835866846530269	0.313514666772329	0.42636327017354	2
18	65726078	65726078	1	*	0.14986582807217	0.113244994423775	0	0.161279885856413	0.886754456435578	1	0.413473672597169	0.394445805848418	2
7	89146926	89146926	1	*	0.101369708376733	0.0196678077477102	0.0286375553501287	0	0.922695911692385	1	0.44364261108825	0.311863835921138	2
12	73895566	73895566	1	*	0.0591978915978967	0.0441695486873882	0.0710973295242352	0	1	0.779208406653554	0.256928379203202	0.448967202226017	2
13	43789089	43789089	1	*	0.106365487797282	0	0.0136488105818806	0.078118067006641	0.903320105999535	1	0.368431161379036	0.341876334374464	2
2	163131096	163131096	1	*	0.142816261930222	0.0348926506947173	0.0826995689391197	0	1	0.666304987705285	0.321520320457824	0.242230894990107	2
8	81286593	81286593	1	*	0.0229732193129936	0.141653638227463	0	0.0779455577520881	0.86936916845386	1	0.333463770528921	0.295388636337358	2
16	10669142	10669142	1	*	0.0705664821962127	0.00850516645871691	0.0121558900680334	0	0.899654534349164	1	0.34369620290968	0.250009475390194	2
3	153571290	153571290	1	*	0.0333459789984325	0.160104519648112	0	0.0979494118661855	1	0.941202634527731	0.310746746099441	0.411610271145892	2
12	98445058	98445058	1	*	0	0.0356733476759791	0.0482834746710658	0.0571811689319049	1	0.758152572275385	0.233500516376456	0.427844927306247	2
13	36308880	36308880	1	*	0	0.304869119685249	0.253913703709369	0.100771262404312	1	0.919514555572593	0.45600390468472	0.433570691121748	2
3	108504126	108504126	1	*	0	0.117708465587137	0.121449359557996	0.116038138097329	1	0.866165220999184	0.371794966588242	0.380387134974546	2
1	131755034	131755034	1	*	0.0758243148140702	0.0314577744487612	0.15216881438414	0	1	0.981533050278563	0.606168545086412	0.25719409820668	2
3	87832255	87832255	1	*	0.341340123602897	0	0.207983902961935	0.26146921099473	1	0.999771639305273	0.494907496690779	0.369642681367309	2
10	3366806	3366806	1	*	0	0.11607086034698	0.103559808308207	0.112198927243638	0.953272886759957	1	0.375367657956648	0.258007546204983	2
X	57141868	57141868	1	*	0.0695477617168402	0.0469687347398849	0	0.162669412449288	1	0.742209831092631	0.295431025537069	0.361655835005042	2
7	118040218	118040218	1	*	0.0510846477863017	0	0.0718194624969484	0.0131883016225764	1	0.648488608987191	0.243447005005927	0.297581315070558	2
11	108095012	108095012	1	*	0.0679421262199817	0.0628060545511261	0	0	1	0.731464147501921	0.44500324919474	0.299786096927308	2
10	95914794	95914794	1	*	0.102714450788886	0.0511586899035983	0	0.00367199104625924	1	0.930672682548256	0.426571247906893	0.386308162448686	2
1	133053192	133053192	1	*	0.124238096949614	0.0828290633641551	0.0589052492048702	0	0.781749159144543	1	0.428967831511406	0.389234495819315	2
9	61779249	61779249	1	*	0.0866684064572692	0.0834699637370376	0	0.0370444040041855	0.885179916580566	1	0.543619233855825	0.417479887306634	2
2	16374302	16374302	1	*	0.042983728719098	0	0.213959933805395	0.156682352392458	0.708713976282354	1	0.375436791828912	0.310246047146568	2
1	85761982	85761982	1	*	0.159400342119179	0	0.259893071757937	0.113089833724814	0.781531993519151	1	0.325860785442597	0.462802527383349	2
1	39847378	39847378	1	*	0.128977630888121	0	0.33412583993455	0.158914024509171	1	0.636610128331704	0.5953962818056	0.0433368826545915	2
18	61246098	61246098	1	*	0.895468474693439	0.676174655175214	0.330004554160879	0.602757589585715	0.505889340260924	1	0	0.078425591950723	3
18	32543264	32543264	1	*	1	0.753779543522336	0.578093688591481	0.454845744535818	0.90490265979343	0.775048223844574	0	0.105007115631058	3
10	96609608	96609608	1	*	1	0.202372648657624	0.283990387125385	0.516772356982571	0.776770854755034	0.457802068398075	0	0.0849819750142205	3
18	79300903	79300903	1	*	0.966551636960683	0.660671822001498	0.327261937640488	0.732106668740758	1	0.788274595903335	0.0843078253561921	0	3
2	135659286	135659286	1	*	1	0.567579482696024	0.00767658211839052	0.971701483646642	0.967701602896889	0.805822926284573	0	0.152107743838734	3
15	91664628	91664628	1	*	1	0.305664002277136	0.29171583858282	0.363769723193742	0.496851402972166	0.82292204108884	0	0.0317714846588477	3
18	14667172	14667172	1	*	1	0.439454083194219	0.336363286145749	0.379344721702697	0.623277363321505	0.787207638942963	0.134754722083876	0	3
3	138757424	138757424	1	*	1	0.588444927591435	0.319196716551301	0.569489694130606	0.905629985907292	0.769909665423888	0	0.283164113159921	3
14	48226291	48226291	1	*	0.843657770091862	0.687253545043363	0.381624314002731	0.416501637561478	1	0.911755163347753	0.0204371319636993	0	3
18	79303573	79303573	1	*	0.85386235397058	0.776368011776418	0.464775020640424	0.448186188975916	1	0.969938917556272	0.207095055093728	0	3
10	121781372	121781372	1	*	0.617977643066359	0.675370402463826	0.346271805669652	0.326046441360796	1	0.673403576998962	0	0.0121280092096668	3
8	128474128	128474128	1	*	1	0.539335776805984	0.714272606634572	0.228699162562716	0.948586495552024	0.979845645905339	0	0.320596865660876	3
18	39059970	39059970	1	*	0.628559566230101	0.66353436346976	0.965912150824854	0	0.582726378659113	1	0.175479151765321	0.318319760227128	3
12	104426885	104426885	1	*	1	0.152667346864628	0.302538423796599	0.35736253711932	0.653524215568044	0.744370674834733	0	0.0422258214324025	3
2	77148310	77148310	1	*	1	0.727536111003415	0.324698802387687	0.169899965916266	0.834625408355666	0.627601843533737	0.112822973922817	0	3
2	77148447	77148447	1	*	1	0.788045739029944	0.337169785010187	0.149117286080036	0.864250341469468	0.649210655853354	0.0968799701717183	0	3
6	7983686	7983686	1	*	1	0.813785005964298	0.252822645991122	0.383800449622267	0.694391054278406	0.837818446712005	0.262315992303401	0	3
2	102258812	102258812	1	*	1	0.64037317984316	0.298641261737869	0.390119636989723	0.52260676417872	0.887477428549755	0.408137445594153	0	3
14	122290564	122290564	1	*	1	0.29287381315086	0.138909425697106	0.224918237065337	0.435935839621245	0.569235728935276	0	0.0719163394002049	3
1	10325674	10325674	1	*	1	0.752227900787583	0.207632362816821	0.506689375316365	0.915679641230139	0.492223552062537	0	0.0280292437555652	3
5	28402976	28402976	1	*	1	0.585466989656638	0.486305078589988	0.114454462320751	0.871840227395378	0.400533583451582	0.0049980307001066	0	3
6	7983762	7983762	1	*	1	0.727900328126729	0.30667702735149	0.439721317853327	0.638128049340772	0.857875220370949	0.146411595775891	0	3
14	122290003	122290003	1	*	1	0.383214355467917	0.478038442538514	0.331407042590351	0.523126011296972	0.60524322432068	0.139230962980866	0	3
8	57828630	57828630	1	*	1	0.555009010190335	0.38296551971336	0.476513136534845	0.777232550110734	0.545781343409221	0	0.195762252889552	3
15	53267300	53267300	1	*	1	0.721317035182332	0.405375299785155	0.427460517929685	0.637490143195566	0.568411198587223	0.00778113384866628	0	3
16	63857336	63857336	1	*	0.84929682318654	1	0.572160110943159	0.438901313152233	0.487424028073921	0.594188682347419	0	0.0261328837935877	3
13	107059650	107059650	1	*	1	0.490902026810132	0.454813833579873	0.426031440472387	0.475640108665137	0.37680259858799	0.148367381216239	0	3
9	77514115	77514115	1	*	1	0.758449217518468	0.489169762505872	0.472390361448358	0.409818918868311	0.466935245045306	0	0.0936243437385284	3
5	52872224	52872224	1	*	1	0.748654558387108	0.34286408841846	0.432647251277669	0.314637549910384	0.534923907060133	0.0614476787053656	0	3
2	38988330	38988330	1	*	1	0.871850394109946	0.705168363085777	0.701984285835123	0.778570023858956	0.666463389702118	0.210313903826976	0	3
4	19928368	19928368	1	*	0.926771763001626	0.820866799907342	1	0.374184268440785	0.811356868402199	0.454580856098476	0	0.289359456469284	3
8	126206179	126206179	1	*	1	0.710624156306001	0.792976404529344	0.627201692054055	0.977622484427183	0.362587999172456	0	0.153446708967988	3
9	31271122	31271122	1	*	1	0.925826388737937	0.796500118924038	0.872363345467367	0.572119934489747	0.72855784108196	0.242266960281535	0	3
9	31271448	31271448	1	*	1	0.810522412726608	0.716130039698611	0.7502825464273	0.500366152413721	0.611274181427347	0.0846743280865554	0	3
2	101979126	101979126	1	*	0.971507861462792	0.621135561235726	1	0.642668918069105	0.689043487686658	0.473629117820657	0	0.0325292183905658	3
4	139319915	139319915	1	*	1	0.33681634002935	0.709204013992124	0.532895999340548	0.662608401914023	0.574198416227408	0.0390601792611475	0	3
8	53611736	53611736	1	*	0.625184722634612	0.623196845427135	0.884222612411545	0.227324722474827	0.316135125258558	1	0	0.042838327043798	3
13	79351450	79351450	1	*	0.406768144328165	0.671001274332907	0.464630367873206	0.876909015223172	1	0.455812063118771	0	0.0673579317134048	3
5	64472334	64472334	1	*	0.674549015506827	0.271851960215007	0.716965513097994	0.432736735801977	1	0.712976596097976	0.174934940282565	0	3
1	162216251	162216251	1	*	0.528654728478128	0.503244767077363	0.606677984361099	0.617480692559027	0.780009705482944	1	0	0.317538297614237	3
5	143426331	143426331	1	*	0.682315191455805	0.171376143651743	0.454923973851347	0.366046159188227	1	0.418286833611726	0	0.133984139968484	3
11	22666292	22666292	1	*	0.437894888306544	0.48896077689536	0.422806287735688	0.627876084184157	1	0.781705617309274	0	0.126927739405211	3
4	107652946	107652946	1	*	0.782538724674265	0	0.562878267545803	0.349317119851646	0.475315411888862	1	0.160149609430951	0.124975633037793	3
3	75491660	75491660	1	*	0.804960133796046	0.521877661995781	0.47988581770484	0.827751676793604	1	0.846950971858547	0.299478749164417	0	3
9	118285734	118285734	1	*	0.635980477763099	0.650892101538355	0.746807978963902	0.512259913874774	1	0.94903670603302	0.151219246876567	0	3
15	58732676	58732676	1	*	0.612201617132877	0.671794960601905	0.186029950877164	0.953546764448377	1	0.894274722375601	0.248022417649117	0	3
2	103556720	103556720	1	*	0.646053976395247	0.800415875222193	0.616147112668497	0.54539183852546	1	0.95481837007834	0.386014762383907	0	3
11	117666456	117666456	1	*	0.197332183321748	0.42171907389907	0.417697428146058	0.809822373571193	0.753873920702743	1	0	0.109387758173018	3
3	84305258	84305258	1	*	0.158437395843301	0.309663306575612	0.598371258131349	0.422003656737197	0.505016460759022	1	0	0.0691552423085997	3
13	38145601	38145601	1	*	0.410233482189096	0.159020823897937	0.469212736198978	0.582771787199645	0.682545947213453	1	0	0.163400433932499	3
5	111070127	111070127	1	*	0.346791628228099	0.344735551609234	0.707501368386036	0.884115888941661	0.861042768138219	1	0.197432748859927	0	3
12	52729662	52729662	1	*	1	0.598583588147322	0.0221064113863677	0.15209535390383	0.729866230545803	0.348475593165287	0	0.0608811404972673	4
12	41483882	41483882	1	*	1	0.645890619308877	0	0.357983512657293	0.614001381897301	0.561052524299516	0.192590690394935	0.0759994351363305	4
16	3344479	3344479	1	*	0.805596554767248	1	0.368037273990904	0	0.548598925707711	0.739867386657628	0.0859891804808861	0.228754539674858	4
1	151075105	151075105	1	*	1	0.598958200904416	0.0234694717836868	0.077952481898327	0.45016127499389	0.569267109354243	0.0151102240024293	0	4
7	89712496	89712496	1	*	0.594813987648256	1	0.150126802744291	0.028515414380245	0.419247441229644	0.546530074800521	0	0.048684923625779	4
9	96957500	96957500	1	*	1	0.456217309495721	0.011950760326341	0.161332652519736	0.454416390024227	0.402385462354572	0	0.0415407338667443	4
13	97789968	97789968	1	*	1	0.400355648073696	0.13356267827783	0.0755401736651212	0.655031599010835	0.234186535709414	0	0.184304834650385	4
13	16341190	16341190	1	*	1	0.560599313447108	0	0.27170570135942	0.709432429718278	0.444004872988285	0.149070102306522	0.216918880868519	4
17	88668466	88668466	1	*	1	0.628484856557902	0	0.0763851758042645	0.657842264775384	0.468336425741097	0.129424439743639	0.0460744116274874	4
17	88668584	88668584	1	*	1	0.703298491414869	0	0.0770087462772506	0.680826199288733	0.503973155440587	0.164345635384698	0.0770732504005979	4
7	67808348	67808348	1	*	1	0.48215543103798	0	0.239285477553148	0.300526186913337	0.714371071679535	0.102201560105068	0.239894764819049	4
8	61591158	61591158	1	*	1	0.542901895415324	0	0.396026005818741	0.527508130756608	0.552616159363186	0.231513378392926	0.218675505429882	4
6	65779194	65779194	1	*	1	0.469229362051861	0.112338419083436	0.0565751742401671	0.394217553699957	0.714689899951715	0.0354118761129109	0	4
4	32932168	32932168	1	*	1	0.675624998957861	0.236722577137709	0.118151108138957	0.608412144381836	0.706359429012539	0	0.250317404395197	4
8	61607124	61607124	1	*	1	0.792213778981455	0.0836071902982068	0.123944301319785	0.618733639160854	0.675610089446199	0	0.0211321005744545	4
1	151074904	151074904	1	*	1	0.598148331371114	0	0.166815467290847	0.536028843325747	0.628939533280347	0.0166232748308153	0.00850527593554239	4
1	58454576	58454576	1	*	0.992924105275528	1	0.304881964589935	0.184468851297958	0.73540322828821	0.883038686077261	0	0.298838633647975	4
4	32932288	32932288	1	*	1	0.601066694139655	0.196311101315618	0.110912118540978	0.529049555484168	0.73950811207344	0	0.23356874584593	4
5	99495522	99495522	1	*	1	0.645269224644367	0.210290404660598	0.100784705182336	0.564318197957309	0.71080497661025	0	0.240754311967299	4
5	22587616	22587616	1	*	1	0.339986481954386	0.023317249718631	0.0860717929132643	0.778731452388955	0.274284500144011	0.144804452711044	0	4
3	97297786	97297786	1	*	1	0.593831846976113	0.220049586475729	0	0.654747051853073	0.612901949592545	0.119930404861356	0.132609172975678	4
15	53312364	53312364	1	*	1	0.506168480581339	0.308272875073352	0	0.536788085251667	0.643756401259558	0.265776048093001	0.108886997293578	4
12	52729552	52729552	1	*	1	0.624399884115745	0	0.128462391150957	0.82084474064256	0.358507036413461	0.0144839371530998	0.101867056555872	4
8	115470684	115470684	1	*	0.928243472962905	1	0.414236466223447	0	0.893963123585635	0.504796321534959	0.172376985178541	0.0612408730734	4
8	61606956	61606956	1	*	1	0.873117441237572	0.0856837996727082	0.12702279130514	0.543672983100913	0.731957522744239	0	0.00708821150846109	4
8	22013182	22013182	1	*	1	0.545787756678341	0.111516235589684	0.298616892333256	0.704428978087165	0.431520149454527	0.249621488424536	0	4
5	91402786	91402786	1	*	1	0.48533847515452	0.0747290116005321	0.21309445124246	0.543463425379961	0.468104392018193	0	0.101968626324114	4
6	116022252	116022252	1	*	1	0.947372129896338	0.073296033475011	0.172671093297878	0.587182308651149	0.635297284929375	0.0171287463656813	0	4
10	121886982	121886982	1	*	1	0.68787871994013	0.0944901006845226	0.290702156332445	0.536820661101425	0.514327202243837	0	0.113849864560095	4
6	116022038	116022038	1	*	1	0.831637690657035	0.109153363778433	0.310404548027634	0.567975346711975	0.543531167214885	0.136183081508027	0	4
10	121886930	121886930	1	*	1	0.682463178496911	0.1176643976931	0.29350408182952	0.497958187681818	0.514327202243837	0	0.0826107816614254	4
6	84617114	84617114	1	*	1	0.541797651143548	0.126543899011513	0.217167836778243	0.649504571079659	0.461917020885543	0.0278006561070897	0	4
2	77270956	77270956	1	*	1	0.502343453577651	0.00109841312582765	0.403850154210088	0.455983438412028	0.658948479558383	0	0.135585684074263	4
17	62882751	62882751	1	*	1	0.884736100396902	0.136041858571595	0.333419391262861	0.469320007703282	0.83293396458155	0.088399310275542	0	4
6	145379359	145379359	1	*	1	0.649368888973782	0.196359220926474	0.289118390689489	0.680870082801144	0.52108022584448	0.102071620056904	0	4
14	120974402	120974402	1	*	0.54405454462063	1	0.186187151140836	0.15269079468944	0.206849632989192	0.61293998141442	0.0242713460412791	0	4
X	144526423	144526423	1	*	1	0.821133915396824	0.14177794944208	0.34523468211456	0.435416914975904	0.505264413209011	0.096082582019084	0	4
4	105158050	105158050	1	*	1	0.467717032792744	0.027525174946529	0.530191616971932	0.553291176111964	0.246006979307051	0	0.211522784090494	4
3	126834842	126834842	1	*	1	0.533716430784112	0.440728797718635	0.179463246044811	0.615731495463709	0.31385606994526	0	0.196475199666278	4
7	91226322	91226322	1	*	1	0.838300902702118	0	0.301734622616119	0.387921242620425	0.622915634535528	0.216373586448874	0.0857340178365197	4
6	112547552	112547552	1	*	1	0.781929833573166	0.132473683170304	0.0470102132976951	0.468857715030038	0.35994893363262	0.128495878781002	0	4
18	88016212	88016212	1	*	0.709696155039242	1	0	0.36790017014081	0.274199058124513	0.558469184512414	0.129876777818659	0.185018394579372	4
14	22578428	22578428	1	*	1	0.384988358113201	0.12097156041489	0.0190652727151947	0.572981008719269	0.0204586301500707	0.113354093144223	0	4
5	49988414	49988414	1	*	1	0.812495096019849	0	0.286514072840287	0.672389059358907	0.35431139822203	0.231500985774942	0.197038869192501	4
14	105618802	105618802	1	*	1	0.862151368965299	0	0.0115427537017697	0.567704815591972	0.275334617463097	0.060107417741443	0.0743801471058513	4
5	99499920	99499920	1	*	1	0.733435930569134	0.124314968655916	0.00577030852632699	0.47226411482643	0.500284051140975	0.0308900569013682	0	4
6	112547433	112547433	1	*	1	0.894967777170632	0.206084480454026	0.0116314239852025	0.602355319340936	0.484523171664404	0.115826008413252	0	4
5	75978228	75978228	1	*	0.521821674783555	1	0	0.181716598716243	0.385412973117561	0.436723170328064	0.0449490967232369	0.0642095303897859	4
7	89712908	89712908	1	*	0.679681244745112	1	0.177598174107206	0.0937767577307969	0.384742149191441	0.497561122073353	0	0.0430170146015343	4
13	15759376	15759376	1	*	1	0.416264378907747	0.0805199675593943	0.139235047861778	0.397893131956008	0.136412642562326	0	0.0457776119740235	4
15	91644158	91644158	1	*	1	0.519940627892032	0.227171925815639	0.0924467043930657	0.337319968847576	0.275289276463724	0	0.152741988356468	4
8	11253795	11253795	1	*	1	0.777782597494775	0.0575979124940154	0.26422986246416	0.249269546143734	0.49838490463187	0.200392047772877	0	4
15	91644087	91644087	1	*	1	0.529842548579352	0.243112625529314	0.111166307164606	0.389502880655742	0.31148227725387	0	0.170217913461633	4
15	52705149	52705149	1	*	0.822600984957681	1	0.268595758960084	0.164526366119416	0.416888717381028	0.300714442644111	0	0.133821536198598	4
2	72083280	72083280	1	*	1	0.625598867106566	0	0.134624104380425	0.256292202826649	0.265001176600645	0.137845165971981	0.000254035548749047	4
5	39005122	39005122	1	*	0.497091720915959	1	0.154768035866569	0	0.366879102591033	0.100292558102494	0.0949985259797294	0.0805709591547987	4
2	72083204	72083204	1	*	1	0.647570347179242	0	0.135174008348989	0.320316618112859	0.258357803977413	0.185691361386339	0.000271825232641308	4
18	29672919	29672919	1	*	1	0.935910589613744	0	0.238330276444212	0.398014546617726	0.405894535648671	0.140557922287578	0.23829122042154	4
4	10770162	10770162	1	*	1	0.503481373188484	0.0805830547737184	0.0529220027751419	0.298635912791806	0.307232284351988	0.189765418124649	0	4
1	164218126	164218126	1	*	1	0.338768605722441	0.0174161520548672	0	0.473978941022902	0.316644309374239	0.100169727417706	0.374922162532902	4
3	143647020	143647020	1	*	1	0.331891399781258	0	0.0649162542004506	0.46717875569643	0.293925531804135	0.369085882877111	0.169408266125157	4
6	38066134	38066134	1	*	1	0.786407299695159	0.314693797277352	0	0.642526375400568	0.515737004315173	0.293056494850989	0.450524502954765	4
14	22183474	22183474	1	*	1	0.558756948150888	0	0.18210062712096	0.563496902250355	0.254838206996371	0.440252404258508	0.238696470061965	4
2	44426289	44426289	1	*	1	0.0612697221384577	0.226126976116382	0.00530813761363165	0	0.624177917495365	0.039559041797993	0.462194400738705	4
10	121124722	121124722	1	*	1	0.547689321357158	0	0.28673077891313	0.0977729950947048	0.773059868560311	0.454629707457768	0.354600654756296	4
17	64873984	64873984	1	*	1	0.35659134049156	0	0.119077464655785	0.332583624409071	0.425540760013111	0.279366789198092	0.212514391793455	4
3	136106820	136106820	1	*	1	0.703116879712947	0.129510079543532	0	0.191166851351612	0.680760275247047	0.497266907239938	0.0503897188138644	4
18	82390839	82390839	1	*	0.966066801347688	1	0.242817436119293	0	0.461334740262139	0.675692137822987	0.288897173650046	0.31069327903349	4
18	6128629	6128629	1	*	0.585783131648575	1	0.0394332478838419	0	0.398095205359961	0.160586636985003	0.266059663294315	0.107855601452281	4
4	6217055	6217055	1	*	1	0.871751757608469	0	0.263921554480933	0.267687316945295	0.592277484654019	0.155700115818028	0.370653960213069	4
10	121837136	121837136	1	*	1	0.597035484018272	0	0.489872594437765	0.766618065512157	0.355128205996011	0.533871268401599	0.464622207339234	4
2	68421676	68421676	1	*	0.752426145704321	1	0.148945109210358	0	0.622245584298063	0.385778853512587	0.46418820415372	0.444725360314141	4
2	118111618	118111618	1	*	1	0.560781413909472	0	0.158274552925801	0.568734971985231	0.479572221832289	0.431304066790656	0.493267847769377	4
14	23465308	23465308	1	*	1	0.663327792132139	0.0111691389661524	0	0.450731876068509	0.385689902784369	0.53900460993149	0.390730533527566	4
7	121934660	121934660	1	*	1	0.323168105954872	0	0.253347111195543	0.36847912321027	0.391983052318569	0.19903980913721	0.58565776226222	4
14	119305093	119305093	1	*	0.706425477378581	1	0.00723942261816289	0	0.500721501260247	0.190067924737449	0.195306179683205	0.688661323811737	4
1	177467238	177467238	1	*	1	0.934398885799596	0.0511652367269869	0	0.204997967532147	0.285165237371144	0.39103708812995	0.530691015621769	4
10	24381991	24381991	1	*	1	0.67790102854232	0.379393178616476	0	0.322361926831859	0.342970969601218	0.634689353530513	0.296280199920804	4
13	99126549	99126549	1	*	1	0.973447858186399	0.299451704977003	0	0.689251793675735	0.181618825187571	0.664321644220496	0.2342465294991	4
X	146485746	146485746	1	*	0.592920738879995	1	0.100866810165111	0	0.329675536512497	0.213585790011126	0.145231525984796	0.445453969616835	4
17	48931584	48931584	1	*	1	0.73366075665906	0	0.135276857633818	0.0459141771471776	0.190315445901632	0.517145800537496	0.360591122512608	4
2	145881020	145881020	1	*	1	0.392997604550631	0.116098120865965	0	0.187984891316962	0.119774219543086	0.331162068325311	0.210196696605657	4
4	65697574	65697574	1	*	0.853167914379327	1	0.144476536610307	0.00384797859167007	0	0.256471364032135	0.343991388753056	0.265604116313603	4
12	6927740	6927740	1	*	0.512215726100441	1	0.29407953352831	0	0.289515896709313	0.0477004487070103	0.404593842599564	0.190475284866585	4
X	135090818	135090818	1	*	1	0.373014532072534	0.285456530544822	0.0142268661891701	0.250464919765549	0	0.277436725702722	0.22782784291353	4
4	31130834	31130834	1	*	0.712894156329017	1	0	0.405075441073828	0.0860556596403101	0.309343347830423	0.324658989498741	0.297498730872933	4
17	13175464	13175464	1	*	0.880844530192882	1	0.106496589592753	0.156940229701247	0.179578872458437	0	0.303266071309728	0.0492875475003939	4
6	95650518	95650518	1	*	0.802684168576548	1	0.331024550273468	0	0.452538430030554	0.222053177791518	0.271834460656844	0.358170989665366	4
X	110720448	110720448	1	*	0.805861464285976	1	0.0230973645517097	0.0482648470275116	0	0.528914975455153	0.158839858113438	0.132899990154185	4
16	22097822	22097822	1	*	1	0.739486676259454	0.305108016633206	0	0.341597252166919	0.168618918639447	0.491907604373456	0.0325903347090797	4
14	23529796	23529796	1	*	1	0.572368232945774	0.0557477117198032	0.195642113513261	0.29197635112422	0.132807654283981	0	0.00663274340446793	4
4	3080984	3080984	1	*	1	0.849545362758332	0.449231350495906	0.101639897024477	0.15729954159122	0.443484623782182	0.241024203485454	0	4
15	13181299	13181299	1	*	1	0.523245937302757	0.142020462751942	0.119322113224954	0.281875252001092	0.0877092401969954	0.167239036697843	0	4
6	32470783	32470783	1	*	1	0.865916321021313	0.165328382258047	0.0444211861094293	0.0198946020551382	0.44170672384921	0.153380472355504	0	4
1	164538117	164538117	1	*	1	0.75392665484258	0.15596534084792	0.337605413955423	0.261940760607455	0.207358028211593	0	0.226349420051472	4
1	129302962	129302962	1	*	1	0.661790083985622	0.203780228456355	0.160874094983304	0	0.203652636659581	0.098594688090152	0	4
15	4124910	4124910	1	*	1	0.740774879977641	0.486240761129041	0.265549290143451	0.217279310541251	0.15993941485562	0.0628645517103189	0	4
6	141389224	141389224	1	*	0.329212944153281	1	0.162647282618731	0.334538331369144	0.00738591853430234	0.022440659528036	0	0.270695249264516	4
17	49935935	49935935	1	*	1	0.521101235921241	0	0.0519696389202572	0.771951232870037	0.764707980616968	0.8773798176329	0.296014765217514	4
4	145266711	145266711	1	*	1	0.706799329408108	0	0.124361488126807	0.762437647595179	0.72630774576226	0.767917627321311	0.518288328268617	4
6	28410250	28410250	1	*	0.761808568002653	0.608942425102905	0.234834462200565	0	0.541903199387661	1	0.592324075019507	0.575185995020935	4
13	68588449	68588449	1	*	0.843294578004381	0.584916555387569	0	0.00989051642860493	1	0.591901137957443	0.554999873365858	0.449843601011825	4
14	27259602	27259602	1	*	0.86979410200621	0.451616304825567	0	0.208847449132598	1	0.394261029726618	0.792958619799397	0.64960821232235	4
10	95964712	95964712	1	*	0.576187811955219	0.669546898821771	0	0.128751022563579	0.727376297697348	1	0.606101142805022	0.824243703862093	4
4	102859683	102859683	1	*	0.719826240376916	0.411489709062817	0.216532731509003	0	1	0.863465051484899	0.938769108659616	0.619995029995522	4
6	94690610	94690610	1	*	0.836259458247364	0.973122460966198	0.456510310390087	0	0.833419584996961	0.564300200792137	0.974625887071816	1	4
6	124493030	124493030	1	*	1	0.377133117256318	0	0.195867541726182	0.523488439157078	0.248684490885615	0.656315106629401	0.825627767000189	4
2	112284798	112284798	1	*	1	0.402314694849201	0	0.0994656724875093	0.331326571554345	0.528258344778856	0.502230109601114	0.583199761392251	4
6	140232111	140232111	1	*	0.0928823725401457	0.149135706411561	0.843438918692167	0.862385111323878	0.0838854276915262	0	0.722451157915004	1	5
7	136270660	136270660	1	*	0.255440887555279	0.0797113067478007	0.84723581151621	0.799033791003278	0.199609948224425	0	1	0.667249104201729	5
7	136270560	136270560	1	*	0.258287860663449	0.100630425180295	0.870186853910093	0.825511847821673	0.234445893911809	0	1	0.691128789508094	5
4	9689427	9689427	1	*	0.174165866273057	0.0418048176737161	1	0.737364872745662	0	0.0364267905560825	0.838564167904589	0.895378665986435	5
6	140231938	140231938	1	*	0.0945627828796031	0.110387693311517	0.845053995613927	0.948227780261073	0.0522889466346095	0	0.75052980623107	1	5
11	92904384	92904384	1	*	0.25776871709506	0.11653132516976	0.860643486373409	0.990977558019599	0	0.236359139546372	0.796737312791545	1	5
14	25596570	25596570	1	*	0	0.276175963812206	0.717500180228419	1	0.0884717372557198	0.0880620397128141	0.836833212110946	0.895864425210469	5
9	74958716	74958716	1	*	0.0541188284064481	0.364070833323731	1	0.71239689263916	0	0.327699314947788	0.949150349682938	0.837915715514086	5
8	121001585	121001585	1	*	0.273213156804223	0.203978015091583	0.9062552974187	0.857810897184563	0.306899003458431	0	0.827412939548538	1	5
9	65637164	65637164	1	*	0.271691686002664	0.105930093825848	1	0.407212835979878	0	0.238276919275004	0.793948723020891	0.693067271462021	5
7	36022178	36022178	1	*	0.130598410992887	0.15030053772535	1	0.665528015473853	0	0.0756897086859962	0.903831709175438	0.778850611101424	5
15	25494875	25494875	1	*	0.429990234173062	0.0375272413046508	0.872813407882858	0.940284541105499	0.253100346623311	0	0.843058411882869	1	5
5	36979878	36979878	1	*	0.289039265716261	0.260870108200149	1	0.635984720241835	0	0.353242877677971	0.708562327508034	0.923971203946097	5
4	10918761	10918761	1	*	0.129422858376615	0.113005296717392	1	0.695338888212366	0.0120364132379567	0	0.879798519955433	0.755786859812845	5
11	92904441	92904441	1	*	0.283162402305158	0.121439875386353	0.896146787021909	0.953021905116228	0	0.220380934741761	0.799959078801666	1	5
1	167009506	167009506	1	*	0.328903289799789	0.00792044121863279	0.849510122788707	0.848825299694495	0	0.0382911345743417	1	0.818988166794593	5
17	71820230	71820230	1	*	0.301447329042858	0.053174607227923	0.794998172952923	0.852215796231449	0	0.0946240240982562	1	0.844147752283944	5
13	12065816	12065816	1	*	0.0572606415411593	0	1	0.564540854464863	0.00422890141883045	0.0543963418324462	0.800158087403139	0.745928188908857	5
13	12065726	12065726	1	*	0.017335656002641	0.0313416213511548	1	0.48076927478438	0	0.0520719049698704	0.760573316067	0.698601100914939	5
5	142039747	142039747	1	*	0.118083237357085	0.0423714157052103	1	0.779581959442474	0	0.17556550431041	0.932561610116533	0.83512707268168	5
7	136270409	136270409	1	*	0.204026933955723	0.0325663836905029	0.887463387790203	0.855649955350561	0.216349707994592	0	1	0.735651377309886	5
5	148885988	148885988	1	*	0	0.0697738667890738	1	0.670625226875422	0.0304533183623986	0.0598877454176532	0.850529376225532	0.841072561721458	5
11	35986102	35986102	1	*	0	0.215688785686699	1	0.769954221019319	0.063226178141093	0.158052949292087	0.905628457830687	0.988320713503244	5
7	16330608	16330608	1	*	0.128299939486827	0	1	0.793781816176205	0.0749363005377061	0.0558598104423777	0.957323427896183	0.96697319012078	5
11	35986016	35986016	1	*	0	0.19816332656599	1	0.767255784050099	0.0453982089207476	0.140913810173571	0.898026043401878	0.977212713288063	5
14	53256622	53256622	1	*	0	0.0794573348864692	0.58037113896169	0.906812802957453	0.0693969664872545	0.140206631549931	0.664410579414488	1	5
1	120236644	120236644	1	*	0.171404421985949	0	0.578257031154339	0.980877239308236	0.00151812348727107	0.277511395873305	1	0.726819490025566	5
17	70958557	70958557	1	*	0.0488065649191603	0.028442761078075	0.822385997976342	0.797387500133629	0	0.225942984838917	0.844471833152153	1	5
4	85709852	85709852	1	*	0.181066532579957	0	1	0.774530670835868	0.25027064990167	0.0929646358452751	0.917995629661961	0.979004060303273	5
7	16330486	16330486	1	*	0.15142393942266	0	1	0.8393380497502	0.136670803885526	0.135377380497056	0.934531265097268	0.986852766019226	5
4	32133066	32133066	1	*	0	0.00706972645834345	0.728387721179434	0.674082385603316	0.0787643810656841	0.0186449542422019	1	0.850264206876563	5
2	89921680	89921680	1	*	0.0274461065022652	0.0253144322792971	0.772469566148446	0.494921817926426	0.0940884419075529	0	0.630086491095157	1	5
13	19351020	19351020	1	*	0.266504431143792	0	0.870761970281456	0.504929610408214	0.234355818695446	0.0804707265298093	0.765531813433003	1	5
17	74521416	74521416	1	*	0.198303217408226	0	0.583324962614271	0.70498913238157	0.0392440916687377	0.195502953154109	1	0.689944424486819	5
9	41439678	41439678	1	*	0.195391830832195	0	0.774096822471045	0.766269209002005	0.114244326961871	0.0760242063598011	0.923949024139806	1	5
2	170236696	170236696	1	*	0.110451365900886	0.0426181002000064	0.888331437205873	0.636900560158208	0.155082716994934	0	1	0.931386346338588	5
2	154354074	154354074	1	*	0.00727221755165191	0.0710456255886877	0.960906443979827	0.359180688029384	0	0.0818894034760408	1	0.715779142691311	5
5	113790966	113790966	1	*	0.28190793621415	0	0.730925206131977	0.642032439765374	0.0777050346889658	0.192633178369645	1	0.746223160830921	5
1	167001082	167001082	1	*	0.000024792874448597	0	0.639526130197036	0.758366356655698	0.141995129031304	0.0279736909778567	1	0.841053701855854	5
5	39156054	39156054	1	*	0.0584594056393748	0	0.805481202390696	0.715296410793302	0.123393759767703	0.00101363143477248	1	0.785549055648135	5
1	120236560	120236560	1	*	0.188215860168205	0.0519950206648826	0.529631038110559	0.963181930105206	0	0.308128500051395	1	0.736204878927221	5
7	66273572	66273572	1	*	0.00616059071610576	0.0768707448186816	0.871776474237561	0.630979539978806	0	0.109741341590051	1	0.750176081502741	5
5	39155946	39155946	1	*	0.0708992811431235	0.0443195547127527	0.833602290231413	0.727863218488791	0.129439835939557	0	1	0.839763055010237	5
2	170236186	170236186	1	*	0.159046508495879	0	0.713404821657214	0.720314197530152	0.00515790927327343	0.0976825239583854	1	0.712678488038791	5
11	6138452	6138452	1	*	0	0.154744031752046	0.277239768029641	1	0.136083193057498	0.0575533876967073	0.84123618982504	0.716612242468923	5
13	45071592	45071592	1	*	0.335906295814079	0	0.843607340173895	0.572013622414198	0.168737559586115	0.203561313274946	1	0.710435404796377	5
10	63634114	63634114	1	*	0.206622652650323	0.0295026908539439	0.714492807231247	0.846640286206126	0.252472312315631	0	0.901647167875526	1	5
7	124930797	124930797	1	*	0.278832484424143	0.0343814937343835	1	0.668788705306056	0.155370624103623	0	0.950470776963746	0.929716860598943	5
1	87928776	87928776	1	*	0.453195098297142	0	0.600530731330519	0.920598440686025	0.0346873286818729	0.288178592224073	1	0.705261388655266	5
7	72517356	72517356	1	*	0.292565932970798	0	0.672582708453041	0.96093926882162	0.030674385501185	0.132147981411714	1	0.887907998032322	5
8	78717502	78717502	1	*	0.0273155896841599	0.21414607579447	0.712620861068294	0.812877507533598	0.0424629129794692	0	1	0.743067746320412	5
4	89400382	89400382	1	*	0.143019595163955	0.0291781790940205	1	0.366010841374068	0.00558293084073758	0	0.788110942545647	0.818623874556438	5
5	38898719	38898719	1	*	0.361173389529581	0.0154062360338773	0.85762844450671	0.633307010807171	0	0.171407838376697	1	0.752626134685169	5
4	89400434	89400434	1	*	0.176904457950984	0.0467012614325678	1	0.366936715490177	0.00786237492021833	0	0.821453539012945	0.8538280477148	5
6	31805653	31805653	1	*	0.203456429369056	0.121329072122674	1	0.466672011457899	0.145808300774189	0	0.879466909922198	0.904241060081907	5
5	38898544	38898544	1	*	0.28286938086607	0.0630037278323431	0.850575145998382	0.659449999678084	0	0.178199353158331	1	0.834640696940602	5
5	113797318	113797318	1	*	0.121974107654365	0	0.773656438151644	0.58244802973811	0.124700514846273	0.32090042181634	1	0.599803337770718	5
7	36095478	36095478	1	*	0	0.0698623352107545	0.854999524137799	0.566512344131131	0.202142500137106	0.199708066539298	1	0.751464024142869	5
13	19338871	19338871	1	*	0.0705482137673995	0	1	0.671376740236064	0.198638927133915	0.193651289057026	0.97715727163907	0.982200933549385	5
2	156215550	156215550	1	*	0.121209178740472	0	0.802196838460575	0.649277882760133	0.31746717723077	0.20023959709115	1	0.833765631381878	5
7	73612067	73612067	1	*	0.132601581164491	0	0.761298686948011	0.706931318993676	0.286275267059915	0.235337599557661	0.96240536389354	1	5
2	89879952	89879952	1	*	0	0.00361905868216428	0.517833766104529	1	0.35490429715332	0.053508713101776	0.799832917938192	0.807288584743435	5
7	140973622	140973622	1	*	0.277123280007129	0	1	0.768721801648164	0.328230503034946	0.384077146590279	0.947044988076159	0.986695540500239	5
12	25127248	25127248	1	*	0.254038384976197	0	0.861407052672273	0.847913710755826	0.603364266029838	0.226627197430769	1	0.922667484483858	5
11	117284666	117284666	1	*	0	0.0495419091334055	0.939486355983081	0.667247645650493	0.0990646942635484	0.174694070687683	0.589109176281235	1	5
7	136255734	136255734	1	*	0	0.138433863796408	0.86394294452747	0.940152757269926	0.250173802322142	0.148880561507765	1	0.871848398432704	5
6	54107388	54107388	1	*	0	0.099565608303694	0.82479482382643	0.992340994282227	0.463990166170865	0.0703520121530398	0.692278906552228	1	5
4	9682736	9682736	1	*	0.0267597574805627	0	1	0.712817456059578	0.010743975379849	0.037882733387903	0.608151450485814	0.670075166973431	5
4	9682683	9682683	1	*	0.0264038790371212	0.00708361930822088	1	0.715679652045104	0	0.0275395869814198	0.621655279412138	0.665009386146866	5
7	117127838	117127838	1	*	0.112863691883264	0	0.624132154337014	1	0.0107334395945696	0.0346492362033192	0.530172222637059	0.635466445118228	5
6	140314098	140314098	1	*	0.0946039612832366	0.109490126290824	1	0.850169167068771	0.0777978049055654	0	0.709764997219863	0.778371456848813	5
2	156214590	156214590	1	*	0	0.0965280954737734	1	0.965787998580724	0.0509388984693145	0.00101379340966045	0.738446631677223	0.832724190503524	5
6	74250551	74250551	1	*	0.0366783271606117	0.269217993413814	1	0.813530524698098	0	0.0950899524526471	0.728293728365832	0.662489798979859	5
5	128637886	128637886	1	*	0.0312687755104689	0.202002345954431	0.93593719843564	1	0	0.0113874060522611	0.595828673096525	0.787219809116462	5
8	3393126	3393126	1	*	0.106047111896586	0.16005150915842	1	0.865182207584666	0	0.106260813457926	0.715149565967762	0.715961009318453	5
7	124915790	124915790	1	*	0.26886805838457	0	1	0.799365641446654	0.00742427558064031	0.156123739107352	0.612408272459482	0.755123316020755	5
11	35944752	35944752	1	*	0.123178583743829	0	0.816492673596632	1	0.00548523421354541	0.144638766052787	0.517426563664938	0.694930938485093	5
9	74913109	74913109	1	*	0	0.197249979649268	0.984414220007877	1	0.0488103724587395	0.189157530343594	0.79717960579213	0.531634247278259	5
7	99278305	99278305	1	*	0.462188687816657	0	0.967477323948692	1	0.0656769845861279	0.469394358921971	0.782525943787807	0.637891295877472	5
7	99278504	99278504	1	*	0.426601232531018	0	0.843320280342764	1	0.0655795341176377	0.473331122372618	0.710414623004138	0.659277757701224	5
8	3392940	3392940	1	*	0.04356116365449	0.0405128607824657	1	0.865287597429053	0	0.0614710432902298	0.617257786527932	0.624284627092337	5
11	35944852	35944852	1	*	0.15132731033058	0	0.843711286384359	1	0.00548523421354541	0.158651696334568	0.543973054184515	0.711817065253622	5
7	117127968	117127968	1	*	0.204104192924502	0	0.656196353926598	1	0.00594058645780275	0.125452005581815	0.516036342508892	0.622598131467484	5
4	9675101	9675101	1	*	0.00910901494799926	0	1	0.879910870679986	0.0932222776662214	0.0345022477518983	0.901724577533248	0.707225133672757	5
7	4460898	4460898	1	*	0	0.0126623981840282	1	0.796370468750952	0.0794156930384072	0.00403362683038163	0.675178245857661	0.880483061311757	5
7	60004522	60004522	1	*	0	0.239213899181328	1	0.937521652357838	0.170571926720215	0.146897613711767	0.965079842779594	0.802310209766523	5
5	142039862	142039862	1	*	0.161249509463519	0.0196850311956862	1	0.739400990332447	0	0.171263235223338	0.769037633164013	0.766259834602905	5
4	10905405	10905405	1	*	0.00947681347374614	0.0252371133329474	1	0.953621157731562	0	0.0238827539415286	0.911330925375218	0.78919076457568	5
6	140255336	140255336	1	*	0.0186507032823883	0.0672506724409841	0.789949405702123	1	0	0.11595619599299	0.959750746038917	0.642940849510877	5
7	5363832	5363832	1	*	0.124473118735122	0.128398180130283	0.895779553131662	1	0	0.123322683941128	0.739117360396315	0.912109563742096	5
7	5363739	5363739	1	*	0.100351568641518	0.104273479772672	0.871038950581561	1	0	0.0992020571893413	0.714502495310506	0.908113548156952	5
4	10918922	10918922	1	*	0.0986309587373528	0.0709312098976374	1	0.732918412881581	0.0896717336184053	0	0.773282002851596	0.782112254259974	5
5	72757612	72757612	1	*	0.212025949561123	0	1	0.942350143912892	0.320448374762191	0.16737122650764	0.91727946802414	0.675861103049633	5
X	74408544	74408544	1	*	0.32911666948519	0	0.983119017535882	0.873964837570952	0.39624164657505	0.101790810377362	1	0.440147554905378	5
Y	90744452	90744452	1	*	0.374988888974783	0	0.919223467259286	1	0.441939616441575	0.367160397151576	0.811337529057459	0.807393566638292	5
7	19337368	19337368	1	*	0.103184223127682	0	1	0.366597754483104	0.203934518118669	0.203350955146307	0.547750158670857	0.492898563897543	5
9	48819708	48819708	1	*	0.256281842599758	0	1	0.695977360041445	0.476922710321656	0.257472742064129	0.636901295430231	0.646856085462457	5
10	77596336	77596336	1	*	0.344508187652389	0.138496283202571	0.900535330074961	0.75866556713596	0.0709361931334068	0	0.966424307570011	1	5
5	128599206	128599206	1	*	0.215219214423184	0.253079648439663	0.985922630663877	0.692496214212267	0.0608355270283231	0	0.985123135701283	1	5
4	85618970	85618970	1	*	0.302341697516509	0.387032307776967	0.851278691212856	0.810914557859691	0	0.358461586104951	1	0.932097443596704	5
13	95507746	95507746	1	*	0.339760240797095	0.141406564489119	0.587673116488537	0.894511481031135	0.170942421658559	0	1	0.738449789252764	5
5	69464780	69464780	1	*	0.267451042317928	0.197954085247819	0.810972777857458	0.791177802915854	0.133349979579742	0	0.926763703610982	1	5
12	107749903	107749903	1	*	0.320410667491001	0.145081890649119	0.640634799290077	0.707998111417307	0.0627003130015475	0	0.675351364651109	1	5
10	36153980	36153980	1	*	0.284750369107939	0.179627858596621	0.584689857716272	0.752327368231881	0	0.137475440777848	1	0.621768215407238	5
2	149263597	149263597	1	*	0.45749318543053	0.31252484556722	0.869798084379419	0.825814310669233	0	0.207328720091532	1	0.866553154150718	5
3	142892182	142892182	1	*	0.200645912064617	0.474184189945823	0.959463946075278	0.4499495275721	0	0.218792685308706	1	0.561835433692329	5
8	78709106	78709106	1	*	0.41996974050145	0.253929131457569	0.911628054645514	0.764425550741269	0	0.113124441250851	1	0.91609673885431	5
2	150181712	150181712	1	*	0.32522435540111	0.392660948759167	0.534668649720113	0.858774891131765	0	0.220277635971477	1	0.724143283807037	5
7	36008198	36008198	1	*	0.388115053171396	0.320697984340747	0.63473317788612	0.779276443600554	0.332895726944507	0	1	0.663300420874401	5
8	120972214	120972214	1	*	0.781220666561866	0.163335133836713	1	0.827495203259166	0.436349742904725	0	0.82812909658584	0.882590620961745	5
7	41330746	41330746	1	*	0.252931046516663	0.335500306842395	1	0.629245214602995	0.0242982508197324	0	0.711470692309452	0.799789357603793	5
10	126013710	126013710	1	*	0.266917728743562	0.330310327324535	1	0.68609250624527	0.0258717817571208	0	0.710664747665847	0.819603970624603	5
9	45803226	45803226	1	*	0.412045775772354	0.317146532284891	1	0.551033918908235	0	0.234098327005354	0.832124200155676	0.711605312343516	5
10	63646748	63646748	1	*	0.230307393346523	0.270960006118609	0.868893744518119	0.675031027980186	0	0.137217773562787	1	0.554335635878193	5
2	122679010	122679010	1	*	0.631139368772659	0	1	0.601578462630087	0.125056274069992	0.203355110089564	0.901860798194553	0.641723165559529	5
4	9682185	9682185	1	*	0.246567132751431	0.17776846968323	1	0.74070219344041	0.0679085528958273	0	0.758553321982086	0.707698557791835	5
18	70062419	70062419	1	*	0.355424507845642	0.207750008256661	1	0.994236553988114	0	0.140686633781352	0.843416846197996	0.808243027876708	5
6	38656590	38656590	1	*	0.606331056105071	0.0214787169149398	1	0.842390779300051	0.199100492984111	0	0.629795298578096	0.871093448949994	5
6	140357786	140357786	1	*	0.307770800220707	0.292511351911176	0.886952963138911	1	0.13912130562076	0	0.646273636131579	0.833606082495037	5
18	81493456	81493456	1	*	0.0915063652769228	0.313475508319401	1	0.939172009286325	0	0.0714966258896542	0.878775205800176	0.949620040221823	5
4	85626852	85626852	1	*	0.297138822214608	0.120286186795066	1	0.561750319878437	0	0.222630335035173	0.725271951603612	0.694351589577935	5
13	113061134	113061134	1	*	0.374875640098588	0	1	0.674745944756218	0.127209947322874	0.0496663743011007	0.781320313862443	0.649733850149753	5
9	65383660	65383660	1	*	0.401737040069029	0.301839781876356	0.583292634348656	0.816723686882546	0.0430786380006726	0	0.894335459199968	1	5
11	62667709	62667709	1	*	0.678821895263391	0.108865129458299	1	0.477519008319425	0.209192534998752	0	0.960595086602626	0.95068602378641	5
11	62667796	62667796	1	*	0.665820351914106	0.0954723183725734	1	0.443776111983916	0.233074670166445	0	0.949735817454187	0.965750826575803	5
1	161912959	161912959	1	*	0.59376760826107	0.149365583029604	0.874835083058615	0.490171213478918	0	0.0951727247194652	1	0.777363288151455	5
X	56334900	56334900	1	*	0.286596647237772	0.40729647209817	0.463201023203771	0.745563606630834	0	0.089242296764755	1	0.680243025564506	5
4	85678204	85678204	1	*	0.00240700809928167	0.695904096057122	0.256430179680081	0.964471531519715	0.130943391668685	0	0.799223239394858	1	5
1	135699462	135699462	1	*	0.2933595406935	0.344293914986754	0.599444541549856	0.516620344496553	0	0.114411595742314	1	0.664779503054361	5
7	130369660	130369660	1	*	0.480580157582263	0.241170156158002	0.8742076903495	0.498424855103395	0.151491045771943	0	1	0.973016227493233	5
5	105082043	105082043	1	*	0.364345027566571	0.239687919792459	0.582146943872943	0.654497175541059	0.082267752346611	0	0.891366006482824	1	5
13	99173447	99173447	1	*	0.321939424108878	0.175111535414674	0.326915423593791	0.631732283818216	0	0.0787241253756125	1	0.494994842982162	5
1	108037228	108037228	1	*	0.338411400435371	0.236665754399006	0.77174181105165	0.599322486808951	0	0.0757842949873946	1	0.912276962019461	5
7	84438867	84438867	1	*	0.415286756172375	0.244022554374271	0.597988182474381	0.831491305117886	0.230178285732164	0	0.918631859155482	1	5
13	38642044	38642044	1	*	0.451029365789981	0.390127394145383	0.864762877271463	0.561634101971234	0.431058073773016	0	1	0.899942843204185	5
3	97010519	97010519	1	*	0.469294275716161	0.201664596718037	0.98359679840151	0.388212826260681	0.20223865740016	0	0.93942057008604	1	5
9	115221504	115221504	1	*	0.382026752335748	0	0.746607550647496	0.401820378265874	0.073130110347431	0.00141344035512126	0.604644228532269	1	5
10	63604141	63604141	1	*	0.176047082741765	0.300090937872827	0.775989256262417	0.592319940440735	0	0.0922604493660431	0.975302286088151	1	5
10	130115330	130115330	1	*	0.177183273772054	0.403998954315217	0.388539034001175	0.900428571816666	0.202137229874016	0	1	0.80657910420568	5
16	11967132	11967132	1	*	0.538113252842615	0	0.862954169296246	0.608104264714871	0.112237840820099	0.0950317182694243	0.911053626918937	1	5
8	61456712	61456712	1	*	0.488846899041975	0	0.534332760174951	0.648822931760876	0.110138917403155	0.134225738701006	0.524669180021203	1	5
5	140345464	140345464	1	*	0.225064232730704	0.236734594813937	0.751851484970609	0.753373025613281	0	0.0685996038816584	1	0.957259679522493	5
9	108105111	108105111	1	*	0.183423111558227	0	0.820342334802367	0.76219918576578	0.461766788618613	0.349586841661868	0.966731258719398	1	5
11	120267846	120267846	1	*	0.224392101336283	0	0.83566991482982	0.698868124425747	0.379982795893051	0.457649961303655	1	0.920750474489169	5
11	120267931	120267931	1	*	0.219678422677198	0	0.800869607785246	0.69812992854062	0.38142862184188	0.45911408678001	1	0.919474112510328	5
6	49011189	49011189	1	*	0.212982523240329	0	0.671902103854942	0.790843960045493	0.451406671944147	0.277741875170784	1	0.785176106356617	5
11	58222425	58222425	1	*	0.186743175677117	0	0.781220242822764	0.50669805337419	0.38749979882207	0.263298086323897	1	0.705982179384443	5
3	157575750	157575750	1	*	0.141370084505224	0	0.669246987046062	0.786566552152126	0.319148554873455	0.345788090843917	1	0.938289510550444	5
9	80269730	80269730	1	*	0	0.0489217063030336	0.954987217639063	0.530402226312513	0.214521739484365	0.429885478045011	1	0.958461967706828	5
17	19445000	19445000	1	*	0	0.0466371849092336	0.562936419487009	0.80597406122377	0.429369457451867	0.319477424739129	1	0.910724273338156	5
4	46568323	46568323	1	*	0.0627311811989545	0	0.666228927010295	0.659893607915266	0.367995705962432	0.404014510833212	0.925694924144693	1	5
5	124083251	124083251	1	*	0.259363510386736	0	0.831199586572817	0.556092539564938	0.496451995225018	0.454169362150974	1	0.896828511717919	5
13	37692172	37692172	1	*	0.237206691108297	0	0.732471843333956	0.928091492764698	0.41062424461749	0.507675960538776	1	0.685325241708589	5
17	27680264	27680264	1	*	0.00423218795802245	0	0.81938088377153	0.852265986157623	0.208824883431658	0.570292529443462	0.699076256474679	1	5
7	30898470	30898470	1	*	0	0.079948836675576	1	0.593893666615641	0.634669263749433	0.163498698497034	0.747603461653919	0.984460831034375	5
3	53580690	53580690	1	*	0	0.0204688479406619	1	0.560029495584996	0.177951232512763	0.448202820137268	0.610129284699614	0.890864167542385	5
10	81401915	81401915	1	*	0.0548868235182981	0	1	0.565960828940027	0.393039094174166	0.61761185912192	0.752961012858614	0.949967425632829	5
2	155038514	155038514	1	*	0.451008369034401	0	0.824655852017575	0.965748575046806	0.730366749393053	0.490242856033188	1	0.950355078511301	5
11	61386082	61386082	1	*	0.135454434616819	0	0.965406130028179	0.753797189881003	0.790369660565088	0.717326034223647	1	0.839199222613932	5
17	32073498	32073498	1	*	0.185916998157627	0	0.642596171998645	0.810916631231793	0.643509894676526	0.582043063852753	1	0.528314734369716	5
13	95585091	95585091	1	*	0.484599716930889	0	1	0.900466372452813	0.663845790532973	0.782498657477522	0.68657813866765	0.772265759576129	5
11	115462060	115462060	1	*	0.00235920503788794	0	0.594648598414308	1	0.653930039954935	0.319636947521033	0.491004400046467	0.580775080538596	5
X	136291214	136291214	1	*	0.0914309772050649	0	0.623682978481182	1	0.614047687201627	0.408453116408332	0.656826083459215	0.323491242740224	5
12	116200434	116200434	1	*	0	0.011045578342998	0.88919402516048	1	0.410603187533149	0.427553425725477	0.810788629964923	0.328593941032008	5
4	76816367	76816367	1	*	0	0.136760640610682	1	0.502175672887788	0.478930366469572	0.370724733048042	0.1363429648037	0.571981199819051	5
5	37092546	37092546	1	*	0	0.15281659027683	1	0.612479946224992	0.255492896667807	0.566650205570861	0.244413793674932	0.349578922735476	5
6	140205700	140205700	1	*	0.00254623156805631	0.350772647273353	1	0.595786002855126	0.0324528060618306	0	0.488311096543794	0.612257877837118	5
11	70311185	70311185	1	*	0.186169743235535	0.174669388472573	1	0.551198971658371	0.0629557094534547	0	0.556479452753166	0.519457394524743	5
6	140357509	140357509	1	*	0.275623243036139	0.302155247832287	1	0.759643665472425	0.253808239075325	0	0.564166637744261	0.740707713919584	5
18	70046050	70046050	1	*	0.230382481128346	0.204370474545949	1	0.656427242732548	0	0.034021260602119	0.596815429035985	0.593736685151039	5
11	10318334	10318334	1	*	0.446206838465563	0.139548726091868	0.826441261208984	1	0	0.112471660317047	0.712301684927923	0.529378335103466	5
18	70053308	70053308	1	*	0.322265779215301	0.223769599431725	1	0.874333384442826	0.0302916271573055	0	0.674149910015985	0.544765195537833	5
7	36697326	36697326	1	*	0.349050581596162	0.285392746523531	0.952833017571572	1	0	0.139232802356415	0.476536133967823	0.783196587268715	5
7	118453904	118453904	1	*	0.0773939032087106	0.233612862780801	1	0.620552380648974	0.0537603822892859	0	0.457608592306857	0.565994832729516	5
1	90775708	90775708	1	*	0.127940241001075	0.22180457928531	1	0.967332418800359	0	0.0966040402294395	0.756617075141506	0.453870161273116	5
1	189597744	189597744	1	*	0.220914426889373	0.482416828575493	0.945237138130825	1	0.114417384336282	0	0.847627560841647	0.330110124048521	5
6	74359894	74359894	1	*	0.236254578177262	0.354993376716346	0.871208676770481	1	0.00168922052080201	0	0.486001881746341	0.532002905404446	5
7	36697469	36697469	1	*	0.398446429106294	0.260067689335065	0.907320286175032	1	0	0.223201697720711	0.478988635412749	0.649067986611211	5
17	13707801	13707801	1	*	0.333617452090807	0.327705045865017	1	0.899110506878178	0	0.0417318356108351	0.446732407729739	0.468872278737735	5
17	13707866	13707866	1	*	0.331471567048244	0.287156188469241	1	0.925109113173643	0	0.0424795359325998	0.47562966926566	0.492630437787206	5
6	140308268	140308268	1	*	0.0875919613034586	0.293058770198082	1	0.695775261459667	0.0348592641356171	0	0.381777162504765	0.269721333637039	5
6	140206842	140206842	1	*	0.0509525427853401	0.179892902398472	1	0.833521545895199	0.136300847096399	0	0.419604460025031	0.712522142480101	5
13	12437864	12437864	1	*	0.158576828818919	0.0964232109931128	1	0.544191359043469	0.310436119532904	0	0.325258385338981	0.658031966881898	5
10	95022968	95022968	1	*	0.3156411115197	0.0110810402312495	1	0.852094794698059	0.205198925105962	0	0.630915672307571	0.385994332840018	5
4	85832118	85832118	1	*	0.00626520307490978	0	1	0.77863982299775	0.137588901229419	0.0791300624488621	0.465495261777087	0.498074909768387	5
10	125995036	125995036	1	*	0.0351140512115271	0.275582660357648	0.893930096657365	1	0.451884194938106	0	0.516176144014849	0.438041946597793	5
5	128638407	128638407	1	*	0	0.322581804455866	1	0.443672235969198	0.260210219941035	0.108578497417594	0.403375733007882	0.382866283898067	5
2	35690198	35690198	1	*	0.289084499785742	0	0.99317391652139	1	0.178303527193182	0.263374027529542	0.584372380182237	0.502494225957048	5
1	166899657	166899657	1	*	0.225285180122713	0	1	0.781841065117036	0.116620772279118	0.397448717456034	0.354319660860798	0.476147337325808	5
16	96406546	96406546	1	*	0.373953952089222	0.199678976760261	0.496004636186617	1	0	0.026347272244377	0.608356221486889	0.607588925636286	5
6	120856246	120856246	1	*	0.399401137812302	0.251205691419135	1	0.514898076254688	0	0.177384109217965	0.572246248866488	0.68448762514408	5
13	54161168	54161168	1	*	0.445903084289242	0.266643962298245	1	0.772382220634412	0.080997016131274	0	0.651898184711188	0.756967903517684	5
17	12904596	12904596	1	*	0.783137081225956	0.0813219917106066	0.84213248734866	0.961018551117347	0.242766070355399	0	0.526455543121533	1	5
11	76106564	76106564	1	*	0.722737595055794	0.214424919172982	0.94759873037069	1	0	0.176683336970678	0.595486272707915	0.84733656665887	5
1	170610336	170610336	1	*	0.12960485250039	0.567828492624629	1	0.586937023779864	0	0.0411450855736982	0.674997449429548	0.455424810544574	5
17	13713628	13713628	1	*	0.466668895387022	0.190625647994417	1	0.671397704748953	0	0.0149791089150204	0.718035360775482	0.489716380878009	5
10	125966682	125966682	1	*	0.233156349114581	0.530765636163356	1	0.989415199373008	0	0.108125481292976	0.908808855380559	0.539874385695311	5
7	28907399	28907399	1	*	0.481744079246392	0.207715688192245	1	0.567932232933332	0	0.229244200068442	0.714317674142775	0.545760661937118	5
8	113721529	113721529	1	*	0.231947221470147	0.378458399135218	0.791599211399846	1	0.0983091945999314	0	0.756773980493786	0.590298883367631	5
6	107739230	107739230	1	*	0.6691606341075	0.4736493450305	0.926689758948937	1	0	0.136318835610661	0.413989231454233	0.588372844429942	5
3	21977500	21977500	1	*	0.586390933876583	0.367008861170673	1	0.82157391001967	0.0587855682279678	0	0.32214958514714	0.675807172409239	5
7	130448240	130448240	1	*	0.480807377239853	0.490425758465393	0.924286602995149	1	0.00641220279393532	0	0.78463168298483	0.456863306116389	5
14	15868172	15868172	1	*	0.289830548084079	0	1	0.938122451048813	0.0800499847688007	0.0850620545733026	0.17619063417854	0.103929349683608	5
5	32113958	32113958	1	*	0.720931692728116	0.266749383177445	0.571609091955226	0.487250841420327	0.335062869053763	0	0.847302573218817	1	5
X	15544892	15544892	1	*	0.348053254048637	0.34073395502793	0.623979687449958	0.127974338089908	0	0.0389991963449091	1	0.545001802242397	5
11	86247226	86247226	1	*	0.302630638626586	0.564579886935156	0.363040916528917	0.553024755654457	0.125876217203805	0	1	0.784848536048134	5
2	124780622	124780622	1	*	0.402289231801469	0.448723854806718	0.239205026104867	0.616003132357412	0	0.168435180685215	1	0.738184918175513	5
5	39644440	39644440	1	*	0.435421798408064	0.355284844229699	0.202492137202492	0.629249254898697	0	0.00535107595166406	1	0.634074537057103	5
4	62837026	62837026	1	*	0.595499408552037	0.262781159978909	0.340393247959208	0.474190843152557	0	0.204910504152132	1	0.513007386663389	5
12	103993094	103993094	1	*	0.517294978623548	0.490093188631476	0.558047109877654	0.289962215979842	0	0.0947009833038738	0.627366990755322	1	5
6	99905278	99905278	1	*	0.521231023802781	0.182393660410044	0.381988326426669	0.194907297368157	0.0439707302776344	0	1	0.304602526846499	5
9	48836091	48836091	1	*	0.667195258482302	0.0629202401535956	0.656651823998036	0.393129016161853	0	0.171093258100128	1	0.916025636537816	5
15	30629962	30629962	1	*	0.342967307204326	0.376398054519617	0.391204175561639	0.583187187033855	0	0.245493776081534	1	0.717894931942548	5
2	33856686	33856686	1	*	0.392124052378564	0.199678545845741	0.420844869082057	0.551326509213917	0	0.0447461075747856	1	0.899411650032806	5
2	89602152	89602152	1	*	0.475228322471215	0.248190266780698	0.512591467313522	0.47671866266592	0	0.0798200203550094	0.99412058084311	1	5
2	89602068	89602068	1	*	0.414129778302646	0.192728277431226	0.471915197388388	0.415583118602417	0	0.0285380708715277	0.929181191672681	1	5
3	51730874	51730874	1	*	0.444746544362532	0.204302591531803	0.385301989922135	0.524559961168176	0	0.038279781275128	1	0.620017672916808	5
2	33329868	33329868	1	*	0.367067135562649	0.315049590270727	0.603535642352377	0.294749405139998	0	0.00813382984271122	0.771778672063385	1	5
8	120466509	120466509	1	*	0.62542425465806	0.218651840104678	0.604024653969835	0.641181690711457	0.155182623180842	0	1	0.800032447945032	5
6	128001757	128001757	1	*	0.771281691754974	0.173052193420918	0.537295718383769	0.835499123087654	0	0.178528787452378	1	0.996513545452842	5
4	40882186	40882186	1	*	0.610318020544457	0.108027933378475	0.828813022461212	0.28821023975502	0.0562078887797613	0	0.692606046995825	1	5
17	33450704	33450704	1	*	0.675429225232273	0.280911834758324	0.779657537948884	0.458933186950781	0.183686101824791	0	1	0.918209632464082	5
16	31155418	31155418	1	*	0.333800162723811	0.5503935165587	0.442465128472179	0.554488584225319	0.09764482539674	0	0.614535664088181	1	5
5	107675599	107675599	1	*	0.32252849137444	0.597461559788753	0.778587617543791	0.272835545474229	0	0.0298603755070724	0.776666402715524	1	5
1	33769015	33769015	1	*	0.308825081441768	0.560468956534786	0.459788941084243	0.569500934679486	0	0.0182039481707934	1	0.80047639108639	5
5	52296822	52296822	1	*	0.569926851085015	0.453277946888549	0.508860271522554	0.920946094672274	0	0.0300876187608074	1	0.960837290191391	5
13	60874065	60874065	1	*	0.612086643836067	0.363358865229928	0.707793421905333	0.625017346412999	0	0.186221722982065	1	0.758581406558108	5
3	96950805	96950805	1	*	0.591649675472384	0.540136196068619	0.740866515878564	0.683426817706065	0.32809161505149	0	1	0.981420269032184	5
6	122863387	122863387	1	*	0.650854559323926	0.421287845452591	0.895315602695059	0.258398124577424	0	0.000511070896050517	0.817625306915651	1	5
9	106318403	106318403	1	*	0.940441686530718	0.253025172674303	0.810100987863986	0.597813818563194	0.232981996701929	0	0.98835595749398	1	5
9	48804735	48804735	1	*	1	0.200063793876108	0.789474468229279	0.676513133909611	0	0.0531217716992211	0.93259023097635	0.88042463057662	5
15	25450282	25450282	1	*	0.612842646771662	0.591849564314217	1	0.325855610515359	0	0.0822995843597704	0.889739603571267	0.898152334863496	5
6	82844538	82844538	1	*	1	0.393167116008036	0.49379159451677	0.579749027102208	0.290753563581332	0	0.863058240795326	0.783619130333504	5
6	40393372	40393372	1	*	0.606211945544394	0.3934179507984	0.401597393479034	0.488834906432967	0	0.0071050873689815	1	0.51955119574814	5
14	57555113	57555113	1	*	0.302560576031885	0.248109487891083	0.201553970798803	0.330905225175036	0	0.0807660536033684	1	0.651887585612509	5
15	78163312	78163312	1	*	0.255924510544713	0.290050522065534	0.282808644833734	0.201790708555013	0.112582216098184	0	0.652883167644941	1	5
13	19828086	19828086	1	*	0.486981471825546	0.145544757927403	0.275533959487155	0.201796718604138	0	0.0816319550364524	0.663079032372159	1	5
18	25157766	25157766	1	*	0.444150343492571	0.617359076006417	0.331872343989444	0.492342497049689	0.312351022554959	0	1	0.965007949445728	5
6	67383308	67383308	1	*	0.385068826724449	0.352301542693845	0.148488588719409	0.108988361091277	0	0.0539187232419755	1	0.646470069587354	5
2	149321300	149321300	1	*	0.711662437800697	0.561431723364267	0.487123522761278	0.390449492089737	0.23730034216327	0	0.726420488068002	1	5
16	51296634	51296634	1	*	0.842402478323039	0.597675591622047	0.635174369471702	0.0380890065276922	0.211989675999899	0	1	0.98114867834364	5
12	13508818	13508818	1	*	0.633270665890933	0.452782758358574	0.942604988089927	0.729722457917372	0.123749405241718	0	0.895030690389494	1	5
1	132952124	132952124	1	*	0.613927112387818	0.461698122534938	0.903827164607743	0.817128726357055	0	0.167424728310105	0.956204010143655	1	5
5	3265103	3265103	1	*	0.34643759872665	0.489950370948924	1	0.451915358029247	0.0858502838333731	0	0.791453793129611	0.79405847575313	5
12	8998489	8998489	1	*	0.608027580700353	0.461440060188088	0.701895508540943	0.854771010334447	0.0201039890743805	0	1	0.853327247823445	5
6	99351906	99351906	1	*	0.807145867207762	0.283264256671816	0.584999081260562	0.827938938884902	0	0.344112123674769	1	0.714438889837633	5
3	132928979	132928979	1	*	0.586061545523839	0.406649901820195	0.757274685818296	0.810054935485436	0	0.142665880890835	1	0.873343150737299	5
8	88771444	88771444	1	*	0.745110690987081	0.0888846422038461	1	0.30953729053235	0.000527345271889907	0	0.711134239217323	0.578259621247329	5
9	63814886	63814886	1	*	0.803716153753488	0.326105906726667	0.651163628427885	1	0	0.211869069987448	0.75470211918464	0.937558950073428	5
4	7485752	7485752	1	*	0.664721810475259	0.408759606929166	0.91225256398767	0.740255857807121	0	0.0533561951269717	1	0.78979402080573	5
16	33012728	33012728	1	*	0.573279225075846	0.426617925891197	0.695355801533524	1	0	0.152566573400178	0.846729075678368	0.78989832163506	5
7	99314784	99314784	1	*	0.822388834917036	0.139461672937005	1	0.735565817754294	0.0827936105802961	0	0.711858191815785	0.969342445352708	5
9	86656317	86656317	1	*	0.422985977895042	0.64411472678785	1	0.606264644111638	0.210541035310631	0	0.847217781730494	0.584283291063139	5
16	58604772	58604772	1	*	0.361328238798582	0.528310347540262	1	0.413349006354183	0.113302388626798	0	0.755155739940336	0.487397988135268	5
16	18159384	18159384	1	*	0.719755052360431	0.472557026015025	1	0.88172785150262	0	0.0979671591119219	0.914096360224428	0.658882451529968	5
6	140305758	140305758	1	*	0.457339583275493	0.450811577000153	1	0.644935253975908	0.0576160861953236	0	0.891470718218106	0.502318767275882	5
9	22655136	22655136	1	*	0.84411647952029	0.0326817352173305	1	0.559894845199453	0.133581422224328	0	0.594292394142944	0.759876948027947	5
9	22657406	22657406	1	*	0.622628401530164	0.572761589406829	1	0.798164710057164	0	0.225274498893939	0.570838043752389	0.837852121682592	5
5	148649734	148649734	1	*	0.971986198289562	0.730376000213228	0.991092357182192	0.862168500325216	0	0.189604804734294	0.827907178123626	1	5
1	89130936	89130936	1	*	1	0.409437804507979	0.792053578170541	0.736835528292059	0	0.0696993420311276	0.813826008260537	0.843611450781329	5
14	69831192	69831192	1	*	1	0.148250731818042	0.926425187787256	0.46504462742794	0.235873687025424	0	0.706569080445755	0.773515490637204	5
5	105211422	105211422	1	*	1	0.220588332129049	0.622013901323953	0.350827391838078	0	0.0794870260262695	0.712672021555967	0.575275724558965	5
2	37575936	37575936	1	*	0.916236811326025	0.534302116852404	1	0.714089095133886	0.0511742839886825	0	0.605321757356592	0.722217689531018	5
5	74184710	74184710	1	*	0.88243354547952	0.245609627401007	0.509806491576968	1	0	0.0782361296130064	0.372807384853582	0.786431954677801	5
8	106574524	106574524	1	*	0.85037709813963	0.732786040188922	1	0.646557798564605	0.139618679273712	0	0.54428641250576	0.88592696676	5
10	63614136	63614136	1	*	0.221820487593639	0	0.451319379790752	0.544619241992391	0.0693381969236263	0.0690562801607246	0.659450645314978	1	5
11	67515707	67515707	1	*	0.172494398133415	0.194202185920929	0.370150857761855	0.644639848196955	0	0.324449519783464	0.551693098345295	1	5
15	85996851	85996851	1	*	0.383212737697027	0	0.507864003396341	0.684172416140431	0.0849279400210065	0.23344570582492	1	0.815497863364253	5
5	38858188	38858188	1	*	0	0.181570538057953	0.548562979264568	0.408522686568916	0.0461793882177017	0.0354210046493543	1	0.693560544863242	5
4	3817960	3817960	1	*	0.0933914541509244	0.0487279219077781	0.523695865956519	0.395700519824289	0	0.0468192407661914	1	0.657130659862358	5
13	113062028	113062028	1	*	0	0.00284564262667832	0.595724331549252	0.384605848019301	0.00946173401724047	0.0443477230186159	0.764699171310835	1	5
5	38876743	38876743	1	*	0.0790612354458212	0.0038243028113322	0.442015883947154	0.592737278064526	0.118248600609266	0	1	0.910439686087308	5
2	90022103	90022103	1	*	0.0695302757276271	0	0.662599297355396	0.395374123081099	0.00390765768892504	0.0363158453088923	0.679998573041714	1	5
3	51782262	51782262	1	*	0.162926217298263	0	0.5570840405309	0.502186806702006	0.0825638836010128	0.0995304284030923	1	0.600911797438085	5
2	90021656	90021656	1	*	0.0608907657960959	0.0284638102270423	0.703087555558705	0.432579906915476	0	0.0682312196322773	0.870425122228819	1	5
2	90021561	90021561	1	*	0.0577627044377543	0.0229521606297869	0.686364452527101	0.451351904062262	0	0.0689165099054877	0.861549759085161	1	5
16	3993738	3993738	1	*	0.059419907809415	0	0.73967663048215	0.415015999861695	0.17205078208084	0.0462213956242759	0.903270403592941	1	5
2	156208758	156208758	1	*	0.0269302579334634	0	0.613085700209548	0.428868415252387	0.0712461003444334	0.0802620888659174	1	0.742177085379801	5
5	65099320	65099320	1	*	0	0.0942168375544223	0.54294717681428	0.58506918444618	0.0853302334959692	0.144343791130277	0.883636044710994	1	5
17	26776197	26776197	1	*	0.238501247279453	0	0.838898385065772	0.34375758384777	0.117142968513175	0.275068632793103	0.937805070293857	1	5
12	81963180	81963180	1	*	0	0.0253448580531988	0.314362771805635	0.672984608275762	0.0487986553340851	0.136087921653161	1	0.769199907843639	5
2	165317944	165317944	1	*	0.0725370288360849	0.0190501295844062	0.580848021444686	0.496764041972283	0.30352506617573	0	0.841065389696677	1	5
1	134500770	134500770	1	*	0	0.0296919736817719	0.500419775937445	0.574298985309863	0.125071886411563	0.0332573865137686	1	0.630611240792832	5
6	31805484	31805484	1	*	0.195816142870878	0	0.713801396010809	0.497310495188171	0.130517531643049	0.155708817382902	0.725826182207561	1	5
13	93999275	93999275	1	*	0.155316969069756	0	0.560498696609313	0.606651534709667	0.223131455631602	0.00398323365196372	1	0.726243146703875	5
7	139985577	139985577	1	*	0.102786054526052	0	0.884554677594328	0.315315175346545	0.159599469249572	0.0416365640972278	0.83876698886346	1	5
2	89930337	89930337	1	*	0.0157104453179913	0	0.77590036014001	0.463575825370951	0.0546240748077667	0.149537368368471	0.900732031008544	1	5
2	89930418	89930418	1	*	0.0120230168826225	0	0.757474241306508	0.489327730923258	0.0401662832544799	0.151878558429208	0.919818792665682	1	5
7	128541124	128541124	1	*	0.311698583104906	0	0.666060924104519	0.522364914880058	0.303275384580543	0.148548280074935	0.699717999639447	1	5
2	89880606	89880606	1	*	0	0.0923155842538603	0.484240382599611	0.878981205936868	0.173683093554588	0.112050897356452	0.944062530896984	1	5
1	167001142	167001142	1	*	0	0.0132417267272823	0.54481904963803	0.6846253714818	0.133293381168123	0.0617226377062853	1	0.791700153525724	5
5	38864898	38864898	1	*	0	0.0532493123458916	0.705427624545706	0.650159996242871	0.0653568793042252	0.187428746373257	0.979595368001635	1	5
5	38932728	38932728	1	*	0.0526160335819586	0	0.728425620796727	0.587278906095746	0.0817119423914622	0.133232083317479	0.914202821813465	1	5
2	168981018	168981018	1	*	0	0.0126859371643696	0.781386348508864	0.437409678586299	0.0868134998763245	0.0721009185943543	0.737000560164531	1	5
2	89929978	89929978	1	*	0.000859224641626089	0	0.862149603682563	0.49816868451394	0.00996733329362915	0.104560359379603	1	0.960626865803066	5
13	19772406	19772406	1	*	0.2552477480775	0.188168694289189	0.76257810914989	0.634243568530098	0	0.251249705247389	0.862579412452288	1	5
14	121840480	121840480	1	*	0.332720583836612	0.0766381573595536	0.614989432931632	0.567869359702195	0	0.281761726387433	1	0.560700463228457	5
11	115579308	115579308	1	*	0.240311380058465	0.0355774869968484	0.891511401435601	0.424411730000363	0.0294024495488907	0	1	0.899763220069084	5
13	19772300	19772300	1	*	0.24415709977185	0.179992665994275	0.740699726115194	0.564929578691366	0	0.240332773996145	0.792165632034829	1	5
11	58190838	58190838	1	*	0.332749224059034	0.105994150596953	0.768983407916305	0.594866577317319	0.16048451715839	0	0.905194960405804	1	5
16	95241905	95241905	1	*	0.396418804228132	0.0701132219778323	0.727726701066097	0.552603610489273	0	0.287300744874413	0.908543264153318	1	5
13	53063350	53063350	1	*	0.43399176511315	0	0.628227563639416	0.580219564295165	0.0463208994663263	0.229783039258643	1	0.813584625147355	5
8	81541423	81541423	1	*	0.12449807752335	0.235702756606125	0.81134487909122	0.500067373980729	0	0.179111809877668	1	0.977326565927389	5
5	100551946	100551946	1	*	0.31476230417658	0.0313982580456339	0.602698527077375	0.626070802711359	0.210143473009599	0	0.680287710179607	1	5
6	128032568	128032568	1	*	0.216468962189836	0	0.800712191353333	0.538725069654462	0.0361728553425937	0.0213691597767078	0.93189605818244	1	5
4	11297965	11297965	1	*	0.0329156236638871	0.118850622333696	0.744393633869276	0.665620638096358	0.0315811962218854	0	1	0.977981139572255	5
13	59575509	59575509	1	*	0.260651040997926	0.103643958997349	0.828349635083764	0.607317396683859	0.260425568168665	0	1	0.810533336013333	5
2	156210884	156210884	1	*	0	0.116956198906883	0.816303535240942	0.590947903104297	0.0293380821640461	0.0362238273405638	0.969033387691241	1	5
13	93998990	93998990	1	*	0.167162114735183	0.084449979780269	0.629547507822466	0.609985414902985	0.223840173379497	0	1	0.662208774359889	5
4	9621210	9621210	1	*	0.164220718247476	0	0.896019045280034	0.552016152914696	0.0792607970942847	0.0646401567442144	1	0.941396876157105	5
13	19824111	19824111	1	*	0.174715593533545	0	0.949762445166898	0.372150995991218	0.0850022915716693	0.116443264903086	0.889406434203458	1	5
11	3474887	3474887	1	*	0.141215839680597	0.233228564696291	0.685525719567135	0.296989739200186	0	0.107913519472778	0.974554256682759	1	5
1	172536420	172536420	1	*	0.316948272300091	0	0.494084789153761	0.413134744079788	0.00748480297595439	0.0703001515315894	1	0.846368718837344	5
2	170260029	170260029	1	*	0.295832636538241	0.213721402566257	0.727324273810404	0.410492960995461	0.35383568036972	0	1	0.971871907034692	5
1	36892608	36892608	1	*	0.35309642514865	0.0623135019345897	0.586571783771001	0.327632922076728	0.231697628946977	0	0.893769897482309	1	5
11	69376088	69376088	1	*	0.340674249923875	0	0.436538779467472	0.422406668064173	0.0838621246604551	0.0449091249783468	0.961391473342147	1	5
11	69375862	69375862	1	*	0.37985952350521	0.0856780307239125	0.495236192562119	0.407374170034007	0.195321442792558	0	1	0.859062054206446	5
3	89931654	89931654	1	*	0.206412211797735	0.421272484150722	0.513567076153258	0.568401401201133	0	0.280632445115395	0.87904065051097	1	5
2	124651200	124651200	1	*	0	0.510784329284158	0.406549875001241	0.518593856065692	0.141144283167651	0.0665611394808105	0.673542559571292	1	5
9	48836288	48836288	1	*	0.594503287832071	0	0.71952193595825	0.318443425414722	0.0593296732736747	0.199720117859103	0.922684799025823	1	5
12	44528837	44528837	1	*	0.174853465693993	0.310939866256486	0.545388251342013	0.295168414801876	0.00506731761338235	0	1	0.819692118800673	5
9	58157104	58157104	1	*	0.158316767287713	0.10060217323476	0.67285286202006	0.253617447643657	0.0752823682307331	0	0.625060273559586	1	5
5	38824514	38824514	1	*	0.118268917468582	0.124134328663883	0.453321544939465	0.589507232905349	0	0.0639581621764801	1	0.839399549273989	5
15	76281524	76281524	1	*	0.114321927886031	0.145519083512506	0.748663831024646	0.311336999287342	0	0.0743769169088431	1	0.765395714320635	5
15	84079072	84079072	1	*	0.19953697864056	0.227543540731021	0.476418421635755	0.469494366044877	0	0.202149286477349	1	0.521067922288286	5
11	79871274	79871274	1	*	0.476629687089259	0	0.66342628021983	0.381791059031397	0.158087904761756	0.110345249912251	0.759443307639544	1	5
17	71826882	71826882	1	*	0.208049307168167	0.148019134445175	0.666140042091103	0.509403114889638	0.0826531654402536	0	1	0.856654645688088	5
4	22393105	22393105	1	*	0.268375626063573	0.152583056211469	0.569408766486936	0.605965462799899	0	0.164198499374083	0.816303300807142	1	5
4	99940619	99940619	1	*	0.388957358477376	0.000854119668725351	0.568614490901425	0.676098302015728	0	0.0471839165092796	0.925170042672553	1	5
18	38585054	38585054	1	*	0.47977283335763	0	0.536433988326803	0.502575483864518	0.0813336837587106	0.0833749364507508	1	0.611967170308375	5
4	33111444	33111444	1	*	0.152289545069465	0	0.586168839842382	0.677917475586446	0.317594044752612	0.190265729991193	1	0.784440108560655	5
5	38906230	38906230	1	*	0.0864888536488827	0	0.723156736351071	0.563592436473703	0.379588503863936	0.109514584674059	1	0.92319923774972	5
15	75876167	75876167	1	*	0	0.213893199848462	0.659941291591	0.601329677031604	0.291832285825772	0.240234732234541	0.827280816025101	1	5
12	24823156	24823156	1	*	0	0.0990918755005862	0.645813022488182	0.613744462412462	0.0786840476826997	0.333546681071447	1	0.855902294758605	5
19	5746257	5746257	1	*	0	0.0554980481900897	0.793099672256535	0.584210067710813	0.301143780335365	0.0666509122902477	1	0.972316706112625	5
19	5746315	5746315	1	*	0	0.0554980481900897	0.824564521198033	0.517634678460902	0.307060170439333	0.0503876148312155	1	0.94448199781167	5
12	24823104	24823104	1	*	0	0.105608140178887	0.68828157569668	0.654104192629673	0.0838582971160701	0.355480653412273	1	0.918596947346955	5
7	128540916	128540916	1	*	0.353860171740922	0	0.664743546952375	0.59132448973091	0.359388937306962	0.204136741118296	0.709727813566798	1	5
5	38906680	38906680	1	*	0.0174806787348911	0	0.792008510350046	0.456130598556995	0.198535634946589	0.0939887333490563	0.954958321027543	1	5
11	114911941	114911941	1	*	0.525571738869048	0	0.823051692304539	0.510769560560248	0.34206678937247	0.355087867292881	0.815701379753515	1	5
4	132950364	132950364	1	*	0.0368699477150785	0	0.680536795651605	0.498880115740353	0.193859646847704	0.117131257635864	1	0.890076610239904	5
5	38906812	38906812	1	*	0.0043897591861226	0	0.733463200661195	0.420562032119327	0.185485593595126	0.0954914830101678	0.884224444411985	1	5
18	68231116	68231116	1	*	0.280498017653595	0	0.822534108218894	0.535438420112504	0.300411435377378	0.18198035956684	1	0.994256800902383	5
5	38880046	38880046	1	*	0.162746694595953	0	0.706908677087655	0.557950625981221	0.146409274249973	0.218947071656332	0.958272624521219	1	5
11	119151191	119151191	1	*	0.204043492090153	0	0.650869698874749	0.59274941742534	0.200906288054389	0.345881532322064	1	0.923406325589243	5
13	112671963	112671963	1	*	0	0.0332500921164628	0.463375894986588	0.746619432020404	0.095712385642948	0.280048741124828	1	0.980574568912244	5
4	7598202	7598202	1	*	0.128286202993664	0	0.663531856999111	0.558908299966421	0.407838854091361	0.155270672104647	0.875745064724909	1	5
5	38905440	38905440	1	*	0.0305043358438299	0	0.722569864219712	0.483301181420973	0.182624136296126	0.306761776609142	0.918452505470667	1	5
2	118602046	118602046	1	*	0.0517566537843178	0	0.522117927254598	0.677931792894449	0.161541170251307	0.358360524618702	1	0.94473579084922	5
14	52314436	52314436	1	*	0.0637003373120116	0	0.821029978882031	0.324932973688424	0.310747657084543	0.243329120088275	1	0.809540836618937	5
17	83854572	83854572	1	*	0.174359542547945	0	0.928417392778657	0.471971283570823	0.316939186470693	0.317678895207874	0.953434551390188	1	5
3	22072128	22072128	1	*	0.150067887006196	0	0.617820565192462	0.351903892260162	0.265345218634306	0.286439739196751	0.876260706426904	1	5
11	75209384	75209384	1	*	0.0140381460631358	0	0.475134320561149	0.315977778246043	0.115883876646001	0.283750341408957	1	0.773512082988666	5
11	121555046	121555046	1	*	0.105576249293611	0	0.654473749942802	0.214406549437775	0.107134586390895	0.312998868299922	1	0.740462953094298	5
12	79321512	79321512	1	*	0	0.346073779819507	0.437311554284654	0.622652927706261	0.371501868484217	0.227388724352044	1	0.965431200283019	5
7	140967962	140967962	1	*	0.0371911036621774	0	0.313806747758414	0.352681758762679	0.265346425823727	0.0506218778584833	0.566621485023908	1	5
6	31804956	31804956	1	*	0.161717409575884	0	0.617893559860979	0.423658621490209	0.22047610363051	0.246811275632576	1	0.946982960089326	5
6	31804890	31804890	1	*	0.135224864577584	0	0.615723065281868	0.408496418832178	0.192249433162747	0.224145088162359	1	0.909138161329488	5
2	73348396	73348396	1	*	0.262928661049108	0	0.749612688956627	0.289980088490907	0.37940038147147	0.13322646999122	1	0.898631163233528	5
5	38927216	38927216	1	*	0	0.0323367162945848	0.500566885623266	0.533245216916739	0.127602703846841	0.267529269741819	0.897337541083231	1	5
5	38927328	38927328	1	*	0	0.0312226388555028	0.519776052205759	0.513436367009238	0.118570470938633	0.257813577063969	0.890984051708736	1	5
19	5751688	5751688	1	*	0.0962976549342796	0	0.490602429493083	0.585672492944324	0.240055252297131	0.228042491033552	1	0.917290705794662	5
6	143150531	143150531	1	*	0.11431547368451	0	0.745206458446566	0.361383102105835	0.264032314907703	0.215152441509946	1	0.838482530073481	5
11	103220370	103220370	1	*	0.1685608471861	0	0.492317532444681	0.626401607025193	0.21792951267608	0.343794398674529	0.993509419491298	1	5
5	38875913	38875913	1	*	0.0042349650537196	0	0.446302867581929	0.389869769008253	0.234270955014017	0.13577215261957	0.635043607635765	1	5
4	132993074	132993074	1	*	0	0.0140510354752402	0.290281855328218	0.562814737641997	0.118393994039839	0.248296179765912	1	0.568614925284647	5
9	69597602	69597602	1	*	0.340388049233919	0	0.503025073281603	0.513493542770523	0.217622395513928	0.153210165739792	0.930253268624547	1	5
7	140976880	140976880	1	*	0.0504424415350817	0.101465295818507	0.538630679808587	0.226299038645342	0.182546108214054	0	0.629935707453462	1	5
17	86823677	86823677	1	*	0.080245143627879	0.0420964765611088	0.448215947687061	0.337273121272058	0	0.190583854867125	0.741999770047073	1	5
7	35958090	35958090	1	*	0	0.212676606439583	0.625837949450683	0.293599457105745	0.0752664565688359	0.180669907414993	1	0.796619391030735	5
4	33110906	33110906	1	*	0.317251809784656	0	0.506051168945862	0.405633099259395	0.20165867404921	0.21918712520619	1	0.745366621191925	5
9	67424338	67424338	1	*	0.254211722376613	0	0.557963340043919	0.293804379082053	0.118784573632588	0.243542682406172	1	0.734359128557901	5
X	169981112	169981112	1	*	0.00198268685444763	0	0.348787079037163	0.367605805249131	0.0281821872748314	0.0909857324338046	0.842044135344931	1	5
2	148522337	148522337	1	*	0.165970194373778	0	0.199444268150882	0.457340131786719	0.0816488109163227	0.0292070066640918	1	0.665363830490369	5
7	121975354	121975354	1	*	0.311239739377559	0	0.546814921110791	0.232473631693979	0.19861275524784	0.0659787800138184	1	0.763485967757652	5
8	88783792	88783792	1	*	0.22366840362573	0	0.418801314958112	0.385330912254137	0.113131665544445	0.0658496922304974	1	0.852464635438104	5
18	12613088	12613088	1	*	0.0917237366589831	0.0649102607903369	0.557671808299046	0.268758832468103	0.195525892208588	0	0.970309217037535	1	5
4	133897554	133897554	1	*	0	0.241765722939946	0.209524981622033	0.672798859841879	0.108006843727135	0.134131194641485	0.900337149320857	1	5
4	133070830	133070830	1	*	0.529314932182875	0	0.654428618959941	0.390476196164457	0.266404331635045	0.181500502262343	1	0.795581503513213	5
2	129261624	129261624	1	*	0.300747285826354	0	0.573883215798782	0.333944637888701	0.142842642794742	0.0270250789006439	1	0.911116790783415	5
19	7190850	7190850	1	*	0.261061255701665	0	0.593329011424159	0.446374828518257	0.0964267986314535	0.126405804100746	1	0.924322863349502	5
2	84952956	84952956	1	*	0	0.165124561451901	0.567204479542034	0.409224941000952	0.0900581779788386	0.297927291415047	1	0.948029875402011	5
11	119152306	119152306	1	*	0	0.0769284711645212	0.46743258531252	0.445318530785024	0.20951704425829	0.0895401661916666	0.932737938628385	1	5
1	153653285	153653285	1	*	0	0.209467179105053	0.422738519149956	0.504282391998498	0.268000698152273	0.112339711257904	1	0.737682869823722	5
18	12718172	12718172	1	*	0.406476460880307	0	0.655365812415171	0.39960817460519	0.360480476421423	0.153463397529198	1	0.860596339372537	5
19	40488870	40488870	1	*	0.0266863874082042	0	0.652760464443257	0.227954073639955	0.00787771232416104	0.154332781448536	0.696162829909326	1	5
Y	90830076	90830076	1	*	0	0.0244917842730301	0.544815772382073	0.313143633290673	0.064331874038292	0.0863238738078348	1	0.683910868180046	5
17	45045126	45045126	1	*	0.27071059706995	0	0.657528840937704	0.399182668668006	0.361874304877651	0.00840051333103416	0.932629418007295	1	5
4	8988226	8988226	1	*	0.302852395963603	0	0.776968827282626	0.292194193113171	0.115551032011036	0.250361536595163	0.882351318154738	1	5
11	121086318	121086318	1	*	0	0.00542045862338805	0.400524186118309	0.173420901423685	0.145488780245255	0.267948278346549	1	0.835050685884975	5
13	54041904	54041904	1	*	0.0168418003155102	0	0.473339754328993	0.0727538257464758	0.0811672461806014	0.310826705396892	0.781645172294494	1	5
14	73709630	73709630	1	*	0.0120596878367841	0	0.341291800452179	0.289006571764523	0.199976326300337	0.208738346490765	0.936654777873571	1	5
5	134802647	134802647	1	*	0.176211038152901	0	0.31757668858765	0.454927940155965	0.331484688093142	0.288943110932887	1	0.942781558883913	5
7	114426002	114426002	1	*	0.125277254288717	0	0.306890265169131	0.448813253776094	0.307637295249831	0.180271839287862	1	0.843519644271623	5
5	134802518	134802518	1	*	0.200263470793185	0	0.35114732691249	0.461456895784816	0.293384919274646	0.257898890032075	1	0.970283893141909	5
8	120791509	120791509	1	*	0.0235074887619161	0	0.251650533836334	0.392070416368449	0.0659134411747158	0.258480005872122	0.730872716873628	1	5
5	125499711	125499711	1	*	0.337374325166758	0	0.268644441571252	0.475512151118677	0.21443651596254	0.406284889540077	1	0.743355068535482	5
11	62266668	62266668	1	*	0	0.0866881262622448	0.427657316749923	0.175298775660737	0.186389138120496	0.217347635422262	1	0.902820781284467	5
2	73375522	73375522	1	*	0.117702871935859	0	0.594930234678349	0.0509483849353436	0.217125415190025	0.104356968002661	1	0.925038235661297	5
5	38811812	38811812	1	*	0.00226100046662424	0	0.08878371013374	0.451522057888085	0.0843301962621324	0.129173369675206	0.962911296364935	1	5
12	12562423	12562423	1	*	0.223953374078062	0	0.512276017058444	0.174528853397205	0.260559187910696	0.195339038279425	1	0.922877193511841	5
13	19337154	19337154	1	*	0.018567849535203	0	0.61805270367893	0.144940780067273	0.188234263981658	0.0341668289721559	1	0.997223187833023	5
7	30411136	30411136	1	*	0.120772136208673	0	0.319035592465665	0.372866176482426	0.0786360925630798	0.249830878574848	0.801279975182543	1	5
13	75765005	75765005	1	*	0	0.00320433832208568	0.130809396347835	0.191505700900422	0.0574495242781128	0.182018295023973	1	0.746986445040862	5
13	51413777	51413777	1	*	0.174826047679567	0	0.163496595541969	0.293837130370692	0.184938284376926	0.186295583115445	1	0.684681907889544	5
11	31369478	31369478	1	*	0	0.0967936487465326	0.0338986245224628	0.377751585981565	0.120669040309718	0.145520684838507	0.709586624731324	1	5
9	69642842	69642842	1	*	0.0625161392404972	0	0.259455189058713	0.14504161983628	0.0491887035907747	0.0815445331396156	0.708896516958939	1	5
15	75047412	75047412	1	*	0.357611429133762	0	0.342324684970149	0.234963248821987	0.306587427567346	0.0600351656726703	0.915750777991793	1	5
12	99700286	99700286	1	*	0	0.37123105314061	0.159498978807974	0.375353549004242	0.225846705993401	0.131073351747394	1	0.853376471863952	5
12	12547743	12547743	1	*	0.010404276893247	0.195504894820392	0.153489562075535	0.308806297140133	0	0.163322970369445	1	0.930816183175669	5
9	41459490	41459490	1	*	0.212999762611601	0	0.223222405193118	0.0889124743572054	0.0179291443671882	0.13023651729398	0.643311585297638	1	5
10	46054107	46054107	1	*	0.198238243355506	0.0475603255171728	0.306966514390654	0.364839542152518	0.201311503557476	0	1	0.767380586761343	5
9	57328712	57328712	1	*	0.419699368007068	0	0.512615472839943	0.257548763511092	0.194319816538176	0.165208689409805	0.831935403054754	1	5
2	90083178	90083178	1	*	0	0.129381304548168	0.346285815180087	0.335896933662888	0.0522586854919551	0.119994317948653	1	0.962133430667764	5
2	92331181	92331181	1	*	0.252088851885689	0	0.409313021869475	0.154023184624139	0.0899642616147994	0.0521342206662156	1	0.821309185251624	5
16	50610566	50610566	1	*	0.292694172606748	0	0.293910137303666	0.363808027195738	0.000831017651925005	0.147637986431695	1	0.626961532532111	5
7	126602056	126602056	1	*	0.17089772153461	0.0969924034880637	0.315607194821299	0.322753859154022	0	0.0599083674690459	1	0.843230195019732	5
2	90194944	90194944	1	*	0.149651380074978	0.355229656958894	0.521630405773537	0.306477348771311	0.243570669458922	0	0.999010773243384	1	5
11	79198422	79198422	1	*	0.279437683140018	0.117644108223661	0.282285993388165	0.230459510080681	0.0761903894429011	0	1	0.695077772960057	5
17	31864901	31864901	1	*	0.187945004671033	0.310574311495144	0.368831490012606	0.206981482849946	0.145843386047652	0	1	0.936021456191632	5
5	52771613	52771613	1	*	0.156131487383391	0	0.00950344939470035	0.217162489394144	0.231461603257982	0.132118448712697	1	0.802016225173893	5
1	59178161	59178161	1	*	0	0.0164473711497546	0.0433742095743089	0.0427292945159953	0.119330273595404	0.11469568467143	0.787528336702739	1	5
15	76651274	76651274	1	*	0	0.259806289674276	0.0815032747870047	0.253075807812414	0.344294722931082	0.0692476947618856	0.870413766918934	1	5
7	109335046	109335046	1	*	0.206587858369956	0	0.282296434051478	0.075356337352192	0.0657095176884889	0.281387826484122	0.779835611864159	1	5
13	37581098	37581098	1	*	0.185792310074126	0	0.287875167605072	0.0365586723509711	0.0968517917139001	0.207722925790274	0.598572422423231	1	5
13	51323504	51323504	1	*	0.0106101519631209	0	0.0625085494578135	0.105257147858168	0.185104092469282	0.184141868252891	1	0.960613396341666	5
11	20702469	20702469	1	*	0.384251189265586	0.197355058139734	0.448472628035988	0	0.00321582587402549	0.347247471073297	0.645369798007771	1	5
11	119063484	119063484	1	*	0.336580756355354	0.154006045865866	0.0676250388991508	0.169361309696873	0.292321693273701	0	1	0.995297368847905	5
11	59843832	59843832	1	*	0	0.0832009510221165	0.27470597428353	0.0219857853610117	0.403865639586472	0.163449838674301	1	0.710718434860767	5
8	124372004	124372004	1	*	0.0840870840126833	0	0.188996460030079	0.151254402749773	0.314646413834661	0.311026606691401	1	0.988175108886186	5
15	78437031	78437031	1	*	0.212069237839449	0	0.103674437441008	0.238679176873868	0.307219492529331	0.431647990196749	1	0.973580285765188	5
13	51323228	51323228	1	*	0	0.0302664713665204	0.169762961201075	0.0481738122054591	0.242274579731321	0.297089475743922	1	0.901521734471146	5
12	116108230	116108230	1	*	0	0.000478836973313372	0.110564552992506	0.0762837090898154	0.209908332926826	0.44343988907601	1	0.902869828958537	5
5	123379669	123379669	1	*	0.129140752558045	0	0.290191409013308	0.159341984600527	0.350472785274772	0.436858211875467	0.905647348626683	1	5
9	69651787	69651787	1	*	0.0503947010385774	0	0.280261177737737	0.327480606237901	0.255413858222559	0.394173838232478	0.968033850235378	1	5
14	25346158	25346158	1	*	0	0.0080040719196162	0.376054097380955	0.154746687401233	0.401393961805528	0.120649070081484	1	0.856084056080548	5
2	90482754	90482754	1	*	0.0745487952554302	0	0.256018947900497	0.244428442131626	0.265230506072367	0.309100322606113	1	0.878910243568537	5
11	106708214	106708214	1	*	0	0.0337860997835121	0.247596117987957	0.228549286727912	0.199180651116879	0.255402223702198	0.948151920968054	1	5
2	30534614	30534614	1	*	0.245714300493483	0	0.620964921221127	0.415185485030276	0.351360252374875	0.574375602521702	1	0.910180052689084	5
3	21958814	21958814	1	*	0.0897559474148581	0	0.557292600178116	0.374511416291074	0.360086886695207	0.296631920608671	0.819561808602206	1	5
7	29314942	29314942	1	*	0.112993906092523	0	0.475692483932626	0.382854577166339	0.32599391905967	0.277583968413991	1	0.874645739237822	5
7	141012148	141012148	1	*	0.0648444986802582	0	0.326775515269454	0.405452026381059	0.399154014951738	0.18229424311824	1	0.802194922727344	5
9	114621306	114621306	1	*	0.131314393128581	0	0.307490672193703	0.45232349744628	0.421659697669597	0.444291564530007	1	0.716764168332879	5
3	157931638	157931638	1	*	0.797903808603168	0	0.503391466910584	0.627181509228636	0.771067193375194	0.519630263600929	1	0.792567005831589	5
12	52030142	52030142	1	*	0.00249461006894119	0	0.625933684571047	0.364477138098531	0.5220503752867	0.57021816630526	0.635493324737448	1	5
12	112648658	112648658	1	*	0.0671288682128916	0	0.660036149036387	0.599666420223654	0.592221698793288	0.673988841286793	0.998697438886015	1	5
9	21729554	21729554	1	*	0.26640976549169	0	0.646234196210108	0.449001032337919	0.674067726976889	0.602532700159575	0.840844374609099	1	5
8	84210482	84210482	1	*	0.110585316180153	0	0.668563698476739	0.258837285908929	0.578260019269909	0.516725726346826	1	0.742580026380139	5
11	75541198	75541198	1	*	0.24879899547297	0	0.69533039839826	0.609691774097688	0.562836563504704	0.558424221168838	1	0.974288843959949	5
12	76841360	76841360	1	*	0.14868574482477	0	0.713548658716413	0.49950342224686	0.415015424811012	0.571530906193974	1	0.930213713553442	5
11	107410768	107410768	1	*	0.0132796379301258	0	0.670344500637997	0.382906206148515	0.550736863009076	0.484412565058998	0.999668680875306	1	5
16	45033505	45033505	1	*	0.039420778113352	0	0.523666564654156	0.83658907246938	0.538966600839394	0.607385369037765	0.99493541628998	1	5
11	102223028	102223028	1	*	0.240493987668713	0	0.590190987620417	0.578399870485576	0.797679009607793	0.884729812853149	1	0.895250585079306	5
7	126780129	126780129	1	*	0.0768694486469595	0	0.626972614572804	0.521752253825128	0.619535405488604	0.860331597206586	0.973149636434547	1	5
11	98539922	98539922	1	*	0.166198279854098	0	0.439790670510374	0.301977284392965	0.829686330274096	0.778084665471255	0.905900736658583	1	5
