# Supplementary material for: Persistence of self-reactive CD8+ T cells in the CNS requires TOX-dependent chromatin remodeling
Source: Nat Commun. 2021 Feb 12;12:1009. doi: 10.1038/s41467-021-21109-3 (PMC7881115; doi:10.1038/s41467-021-21109-3)
Supplement: Supplementary file 10 — Supplementary Data 8 [file 41467_2021_21109_MOESM10_ESM.xlsx]

## Sheet: Figure 4H
Motif	Short	Cluster_I_pvalue	Cluster_II_pvalue	Cluster_III_pvalue	Cluster_IV_pvalue	Cluster_V_pvalue	Cluster_I_percent	Cluster_II_percent	Cluster_III_percent	Cluster_IV_percent	Cluster_V_percent
Hand2(bHLH)/Mesoderm-Hand2-ChIP-Seq(GSE61475)/Homer	bHLH	0.01	1	1	0.001	1	26.43	23.2	27.45	37.04	23.74
AP-1(bZIP)/ThioMac-PU.1-ChIP-Seq(GSE21512)/Homer	bZIP	1	1e-06	1	1	1	34.53	52.21	41.18	33.33	38.24
Atf3(bZIP)/GBM-ATF3-ChIP-Seq(GSE33912)/Homer	bZIP	1	1e-06	1	1	1	32.13	49.17	39.22	34.26	36.26
BATF(bZIP)/Th17-BATF-ChIP-Seq(GSE39756)/Homer	bZIP	1	1e-07	1	1	1	31.83	50.55	39.22	30.56	34.29
Fos(bZIP)/TSC-Fos-ChIP-Seq(GSE110950)/Homer	bZIP	1	1e-08	1	1	1	27.33	48.07	33.33	29.63	32.97
Fosl2(bZIP)/3T3L1-Fosl2-ChIP-Seq(GSE56872)/Homer	bZIP	1	0.0001	1	1	1	17.12	29.83	19.61	21.3	22.42
Fra1(bZIP)/BT549-Fra1-ChIP-Seq(GSE46166)/Homer	bZIP	1	1e-06	1	1	1	27.03	45.03	29.41	27.78	32.09
Fra2(bZIP)/Striatum-Fra2-ChIP-Seq(GSE43429)/Homer	bZIP	1	1e-06	1	1	1	25.23	40.88	29.41	24.07	29.45
Jun-AP1(bZIP)/K562-cJun-ChIP-Seq(GSE31477)/Homer	bZIP	1	0.001	1	1	1	15.32	24.03	19.61	17.59	15.38
JunB(bZIP)/DendriticCells-Junb-ChIP-Seq(GSE36099)/Homer	bZIP	1	1e-07	1	1	1	26.73	45.86	31.37	28.7	29.89
TGA2(bZIP)/colamp-TGA2-DAP-Seq(GSE60143)/Homer	bZIP	1	0.1	1	1	0.0001	22.22	22.65	11.76	8.33	25.71
EHF(ETS)/LoVo-EHF-ChIP-Seq(GSE49402)/Homer	ETS	0.0001	1	1	1	1	70.57	61.88	56.86	61.11	59.56
ELF1(ETS)/Jurkat-ELF1-ChIP-Seq(SRA014231)/Homer	ETS	0.001	1	1	1	1	38.74	29.01	29.41	28.7	29.01
ELF3(ETS)/PDAC-ELF3-ChIP-Seq(GSE64557)/Homer	ETS	0.0001	1	1	1	1	51.65	41.71	33.33	43.52	41.54
Elf4(ETS)/BMDM-Elf4-ChIP-Seq(GSE88699)/Homer	ETS	0.0001	1	1	1	1	63.36	51.93	56.86	55.56	51.43
Elk1(ETS)/Hela-Elk1-ChIP-Seq(GSE31477)/Homer	ETS	0.0001	1	1	0.1	1	42.94	31.22	39.22	38.89	29.45
Elk4(ETS)/Hela-Elk4-ChIP-Seq(GSE31477)/Homer	ETS	0.0001	1	1	0.1	1	42.64	28.73	29.41	40.74	26.37
ERG(ETS)/VCaP-ERG-ChIP-Seq(GSE14097)/Homer	ETS	0.0001	1	1	1	1	79.58	73.2	74.51	71.3	69.23
Ets1-distal(ETS)/CD4+-PolII-ChIP-Seq(Barski_et_al.)/Homer	ETS	1e-08	1	1	0.1	1	39.94	28.18	19.61	36.11	23.96
ETS1(ETS)/Jurkat-ETS1-ChIP-Seq(GSE17954)/Homer	ETS	1e-09	1	1	1	1	72.37	56.08	58.82	61.11	56.92
ETS(ETS)/Promoter/Homer	ETS	0.001	1	1	1	1	29.73	21.55	23.53	23.15	18.46
ETV1(ETS)/GIST48-ETV1-ChIP-Seq(GSE22441)/Homer	ETS	1e-05	1	1	1	1	76.58	63.54	64.71	67.59	62.86
Etv2(ETS)/ES-ER71-ChIP-Seq(GSE59402)/Homer	ETS	1e-06	1	1	1	1	65.77	52.49	54.9	58.33	54.73
ETV4(ETS)/HepG2-ETV4-ChIP-Seq(ENCODE)/Homer	ETS	1e-06	1	1	1	1	69.07	55.52	56.86	60.19	52.53
EWS:ERG-fusion(ETS)/CADO_ES1-EWS:ERG-ChIP-Seq(SRA014231)/Homer	ETS	1e-05	1	1	0.1	1	54.95	46.69	33.33	51.85	43.08
EWS:FLI1-fusion(ETS)/SK_N_MC-EWS:FLI1-ChIP-Seq(SRA014231)/Homer	ETS	1e-05	1	1	0.1	1	49.25	37.29	37.25	46.3	38.02
Fli1(ETS)/CD8-FLI-ChIP-Seq(GSE20898)/Homer	ETS	1e-07	1	1	0.1	1	71.77	56.91	56.86	63.89	53.19
GABPA(ETS)/Jurkat-GABPa-ChIP-Seq(GSE17954)/Homer	ETS	0.0001	1	1	1	1	61.26	48.9	47.06	54.63	49.01
LEF1(HMG)/H1-LEF1-ChIP-Seq(GSE64758)/Homer	HMG	0.001	1e-05	0.0001	1	1	41.14	45.58	60.78	28.7	31.65
Tcf3(HMG)/mES-Tcf3-ChIP-Seq(GSE11724)/Homer	HMG	1e-05	1e-06	0.01	1	1	21.92	23.48	27.45	12.96	11.87
Tcf4(HMG)/Hct116-Tcf4-ChIP-Seq(SRA012054)/Homer	HMG	0.001	1e-08	0.01	1	1	31.53	37.85	41.18	25	22.42
Tcf7(HMG)/GM12878-TCF7-ChIP-Seq(Encode)/Homer	HMG	0.001	0.0001	0.001	1	1	25.23	27.35	41.18	21.3	16.48
TCFL2(HMG)/K562-TCF7L2-ChIP-Seq(GSE29196)/Homer	HMG	0.1	0.0001	0.1	0.1	1	7.21	10.22	9.8	9.26	4.62
MYB113(MYB)/col-MYB113-DAP-Seq(GSE60143)/Homer	MYB	1	0.001	1	1	1	27.63	36.46	23.53	28.7	27.25
ERRg(NR)/Kidney-ESRRG-ChIP-Seq(GSE104905)/Homer	NR	0.01	0.001	1	1	1	40.24	43.37	31.37	28.7	30.11
Esrrb(NR)/mES-Esrrb-ChIP-Seq(GSE11431)/Homer	NR	0.1	0.0001	1	1	1	32.73	39.23	21.57	21.3	23.74
Nur77(NR)/K562-NR4A1-ChIP-Seq(GSE31363)/Homer	NR	0.1	1e-07	1	1	1	11.41	19.34	5.88	10.19	6.81
RORa(NR)/Liver-Rora-ChIP-Seq(GSE101115)/Homer	NR	0.0001	1	1	1	1	12.01	8.29	5.88	5.56	4.62
RORg(NR)/Liver-Rorc-ChIP-Seq(GSE101115)/Homer	NR	0.0001	1	1	1	1	9.31	5.8	7.84	5.56	2.2
RORgt(NR)/EL4-RORgt.Flag-ChIP-Seq(GSE56019)/Homer	NR	0.001	1	1	1	1	10.21	7.73	7.84	3.7	2.86
Brn1(POU,Homeobox)/NPC-Brn1-ChIP-Seq(GSE35496)/Homer	POU,Homeobox	1	0.001	1	1	1	13.21	22.38	19.61	13.89	11.21
Oct4(POU,Homeobox)/mES-Oct4-ChIP-Seq(GSE11431)/Homer	POU,Homeobox	1	0.001	1	1	1	18.62	29.56	25.49	18.52	17.8
Oct6(POU,Homeobox)/NPC-Pou3f1-ChIP-Seq(GSE35496)/Homer	POU,Homeobox	1	0.0001	1	1	1	14.71	29.01	23.53	12.04	16.04
Dorsal(RHD)/Embryo-dl-ChIP-Seq(GSE65441)/Homer	RHD	0.1	1e-05	1	1	1	10.81	15.47	3.92	7.41	8.35
NFAT(RHD)/Jurkat-NFATC1-ChIP-Seq(Jolma_et_al.)/Homer	RHD	0.1	1e-06	1	1	1	41.44	49.72	43.14	35.19	32.53
NFkB-p50,p52(RHD)/Monocyte-p50-ChIP-Chip(Schreiber_et_al.)/Homer	RHD	1	0.0001	1	1	1	5.11	8.84	5.88	0.93	5.49
NFkB-p65-Rel(RHD)/ThioMac-LPS-Expression(GSE23622)/Homer	RHD	1	1e-07	0.1	1	1	2.7	9.12	7.84	0	2.42
NFkB-p65(RHD)/GM12787-p65-ChIP-Seq(GSE19485)/Homer	RHD	1	1e-10	1	1	1	21.32	35.36	25.49	20.37	20.44
NFAT:AP1(RHD,bZIP)/Jurkat-NFATC1-ChIP-Seq(Jolma_et_al.)/Homer	RHD,bZIP	1	0.001	1	1	1	7.51	15.19	11.76	8.33	7.91
RUNX1(Runt)/Jurkat-RUNX1-ChIP-Seq(GSE29180)/Homer	Runt	1	1	1	1	1e-08	53.75	58.56	58.82	53.7	70.77
RUNX2(Runt)/PCa-RUNX2-ChIP-Seq(GSE33889)/Homer	Runt	1	1	1	1	1e-06	43.84	50	49.02	49.07	63.52
RUNX-AML(Runt)/CD4+-PolII-ChIP-Seq(Barski_et_al.)/Homer	Runt	1	1	1	1	1e-05	42.94	47.51	41.18	41.67	56.7
RUNX(Runt)/HPC7-Runx1-ChIP-Seq(GSE22178)/Homer	Runt	1	1	1	1	1e-07	42.94	45.03	37.25	37.04	58.02
STAT6(Stat)/Macrophage-Stat6-ChIP-Seq(GSE38377)/Homer	Stat	0.001	1	1	1	1	32.43	28.18	15.69	21.3	25.05
Egr1(Zf)/K562-Egr1-ChIP-Seq(GSE32465)/Homer	Zf	1	1e-05	1	1	1	31.23	36.19	33.33	17.59	29.01
Egr2(Zf)/Thymocytes-Egr2-ChIP-Seq(GSE34254)/Homer	Zf	0.1	1e-06	1	1	1	10.81	13.26	11.76	6.48	5.71
WT1(Zf)/Kidney-WT1-ChIP-Seq(GSE90016)/Homer	Zf	0.1	1e-07	1	1	1	28.23	35.36	19.61	20.37	24.62
