# Supplementary material for: Persistence of self-reactive CD8+ T cells in the CNS requires TOX-dependent chromatin remodeling
Source: Nat Commun. 2021 Feb 12;12:1009. doi: 10.1038/s41467-021-21109-3 (PMC7881115; doi:10.1038/s41467-021-21109-3)
Supplement: Supplementary file 11 — Supplementary Data 9 [file 41467_2021_21109_MOESM11_ESM.xlsx]

## Sheet: Tox WT vs Tox KO AL (3w) 
Gene_id	Gene_name	Gene_description	logFC	PValue	logCPM
ENSMUSG00000030789	Itgax	integrin alpha X [Source:MGI Symbol;Acc:MGI:96609]	-1.74247893462498	0.0000000000000000000000000000000000000000000000000000000000000000015266666528404	7.68570924029792
ENSMUSG00000030114	Klrg1	killer cell lectin-like receptor subfamily G, member 1 [Source:MGI Symbol;Acc:MGI:1355294]	-2.50444630267367	0.0000000000000000000000000000000000000000000214065762743147	5.09925904927942
ENSMUSG00000000782	Tcf7	transcription factor 7, T cell specific [Source:MGI Symbol;Acc:MGI:98507]	1.67790098979447	0.0000000000000000000000000000000000000409611740832631	7.36807647229198
ENSMUSG00000022425	Enpp2	ectonucleotide pyrophosphatase/phosphodiesterase 2 [Source:MGI Symbol;Acc:MGI:1321390]	4.19021985453703	0.00000000000000000000000000000580677135743743	6.29786985106393
ENSMUSG00000076609	Igkc	immunoglobulin kappa constant [Source:MGI Symbol;Acc:MGI:96495]	3.96066288271131	0.0000000000000000000000000851469603424323	6.69744769673035
ENSMUSG00000030247	Kcnj8	potassium inwardly-rectifying channel, subfamily J, member 8 [Source:MGI Symbol;Acc:MGI:1100508]	-2.56945962514789	0.0000000000000000000000193013105899878	4.438734871166
ENSMUSG00000076752	Tcrg-C2	T-cell receptor gamma, constant 2 [Source:MGI Symbol;Acc:MGI:98626]	-1.9406267971808	0.0000000000000000000000878055212980505	5.36236376169253
ENSMUSG00000004552	Ctse	cathepsin E [Source:MGI Symbol;Acc:MGI:107361]	-0.946105632378662	0.00000000000000000000311702704102786	8.33574120650184
ENSMUSG00000037202	Prf1	perforin 1 (pore forming protein) [Source:MGI Symbol;Acc:MGI:97551]	-0.92668166076793	0.0000000000000000000068932588888262	8.19031831326912
ENSMUSG00000015133	Lrrk1	leucine-rich repeat kinase 1 [Source:MGI Symbol;Acc:MGI:2142227]	-0.970665952956483	0.0000000000000000000109841054157684	6.63737509380617
ENSMUSG00000021728	Emb	embigin [Source:MGI Symbol;Acc:MGI:95321]	0.985160764265362	0.0000000000000000000730813055649809	7.87782572852495
ENSMUSG00000037944	Ccr7	chemokine (C-C motif) receptor 7 [Source:MGI Symbol;Acc:MGI:103011]	1.99700051610068	0.000000000000000000460992501956865	8.01165301071324
ENSMUSG00000067149	Jchain	immunoglobulin joining chain [Source:MGI Symbol;Acc:MGI:96493]	3.78430468978844	0.000000000000000000462793193485306	4.14693248493983
ENSMUSG00000076873	Trdv5	T cell receptor delta variable 5 [Source:MGI Symbol;Acc:MGI:3704133]	-1.49481004999007	0.0000000000000000577545581861698	5.31218868941902
ENSMUSG00000076745	Tcrg-V4	T cell receptor gamma, variable 4 [Source:MGI Symbol;Acc:MGI:98634]	-5.47067268555612	0.000000000000000221943333473112	2.0772822581861
ENSMUSG00000076754	Trgv2	T cell receptor gamma variable 2 [Source:MGI Symbol;Acc:MGI:98632]	-2.27566087943187	0.000000000000000224071484044951	4.25369391815169
ENSMUSG00000076757	Tcrg-C4	T cell receptor gamma, constant 4 [Source:MGI Symbol;Acc:MGI:98628]	-3.02647121362767	0.000000000000000715161987649209	3.77869087185846
ENSMUSG00000029603	Dtx1	deltex 1, E3 ubiquitin ligase [Source:MGI Symbol;Acc:MGI:1352744]	-1.4979585149946	0.000000000000000801691414800434	5.15274956544333
ENSMUSG00000076749	Tcrg-C1	T cell receptor gamma, constant 1 [Source:MGI Symbol;Acc:MGI:98625]	-3.21462743900593	0.00000000000000176605889241831	3.4410520312331
ENSMUSG00000023132	Gzma	granzyme A [Source:MGI Symbol;Acc:MGI:109266]	-1.91078134479273	0.00000000000000357765699205903	10.5266621054247
ENSMUSG00000024610	Cd74	CD74 antigen (invariant polypeptide of major histocompatibility complex, class II antigen-associated) [Source:MGI Symbol;Acc:MGI:96534]	1.413038292454	0.0000000000000259235249710068	6.15239049563989
ENSMUSG00000028037	Ifi44	interferon-induced protein 44 [Source:MGI Symbol;Acc:MGI:2443016]	0.997316448486981	0.0000000000000525123209645841	6.28450656644859
ENSMUSG00000076612	Ighg2c	immunoglobulin heavy constant gamma 2C [Source:MGI Symbol;Acc:MGI:2686979]	4.49324895842624	0.0000000000000560012220263161	5.92946815936744
ENSMUSG00000022114	Spry2	sprouty homolog 2 (Drosophila) [Source:MGI Symbol;Acc:MGI:1345138]	-1.498867001221	0.000000000000190052605806986	4.65837877492869
ENSMUSG00000027605	Acss2	acyl-CoA synthetase short-chain family member 2 [Source:MGI Symbol;Acc:MGI:1890410]	-0.783341718546538	0.000000000000427612824138103	6.24001270964465
ENSMUSG00000051212	Gpr183	G protein-coupled receptor 183 [Source:MGI Symbol;Acc:MGI:2442034]	0.732787917546197	0.00000000000202541225811651	6.97257083147001
ENSMUSG00000004933	Matk	megakaryocyte-associated tyrosine kinase [Source:MGI Symbol;Acc:MGI:99259]	-0.929592100391806	0.00000000000295712124484566	6.59758540405914
ENSMUSG00000076870	Trdj1	T cell receptor delta joining 1 [Source:MGI Symbol;Acc:MGI:4819753]	-1.02256698243836	0.00000000000442429269967619	5.73939843974368
ENSMUSG00000076617	Ighm	immunoglobulin heavy constant mu [Source:MGI Symbol;Acc:MGI:96448]	1.18470056356807	0.00000000000772207356743286	6.16366051755506
ENSMUSG00000045382	Cxcr4	chemokine (C-X-C motif) receptor 4 [Source:MGI Symbol;Acc:MGI:109563]	0.68258671821951	0.0000000000135939761850027	7.51032393395624
ENSMUSG00000023274	Cd4	CD4 antigen [Source:MGI Symbol;Acc:MGI:88335]	3.9935822605784	0.0000000000294347530512009	2.63830808832905
ENSMUSG00000094420	Igkv10-96	immunoglobulin kappa variable 10-96 [Source:MGI Symbol;Acc:MGI:4439561]	7.64779386030731	0.0000000000468051071907607	3.21800170458135
ENSMUSG00000095079	Igha	immunoglobulin heavy constant alpha [Source:MGI Symbol;Acc:MGI:96444]	3.4157470806269	0.0000000000503127407435472	3.75940038805764
ENSMUSG00000076614	Ighg1	immunoglobulin heavy constant gamma 1 (G1m marker) [Source:MGI Symbol;Acc:MGI:96446]	7.43466573109947	0.0000000000577705605696971	5.92696328779227
ENSMUSG00000015316	Slamf1	signaling lymphocytic activation molecule family member 1 [Source:MGI Symbol;Acc:MGI:1351314]	0.699415984535967	0.0000000000660743321119442	6.25318576710413
ENSMUSG00000073643	Wdfy1	WD repeat and FYVE domain containing 1 [Source:MGI Symbol;Acc:MGI:1916618]	-1.01016572452491	0.0000000000712843660855603	5.46020959763599
ENSMUSG00000050989	Selenon	selenoprotein N [Source:MGI Symbol;Acc:MGI:2151208]	-0.700654680107415	0.000000000108140001993218	7.58796808021156
ENSMUSG00000003948	Mmd	monocyte to macrophage differentiation-associated [Source:MGI Symbol;Acc:MGI:1914718]	0.724213216153482	0.00000000016414692330417	6.16353880384885
ENSMUSG00000076522	Igkv16-104	immunoglobulin kappa variable 16-104 [Source:MGI Symbol;Acc:MGI:2685913]	9.46185582485029	0.000000000237729455810165	3.35715289400022
ENSMUSG00000029075	Tnfrsf4	tumor necrosis factor receptor superfamily, member 4 [Source:MGI Symbol;Acc:MGI:104512]	1.68610440248835	0.000000000303436044727161	4.51469653850159
ENSMUSG00000039521	Foxp3	forkhead box P3 [Source:MGI Symbol;Acc:MGI:1891436]	4.96112713587334	0.000000000319917314603074	1.75507086578727
ENSMUSG00000016529	Il10	interleukin 10 [Source:MGI Symbol;Acc:MGI:96537]	4.94748280394678	0.000000000559119967073394	1.60237587930235
ENSMUSG00000094951	Ighv5-6	immunoglobulin heavy variable 5-6 [Source:MGI Symbol;Acc:MGI:4439815]	6.61507459012058	0.000000000823789128789333	1.33060348118869
ENSMUSG00000020715	Ern1	endoplasmic reticulum (ER) to nucleus signalling 1 [Source:MGI Symbol;Acc:MGI:1930134]	-0.622460963665363	0.00000000311013625259049	7.05976506988436
ENSMUSG00000067613	Krt83	keratin 83 [Source:MGI Symbol;Acc:MGI:3690448]	1.42437362182394	0.00000000338397448306491	4.37246156432613
ENSMUSG00000005763	Cd247	CD247 antigen [Source:MGI Symbol;Acc:MGI:88334]	0.628613712544702	0.00000000385503934585931	8.22104984825073
ENSMUSG00000034586	Hid1	HID1 domain containing [Source:MGI Symbol;Acc:MGI:2445087]	-0.63836883751754	0.00000000472500168220378	7.21550053665481
ENSMUSG00000034855	Cxcl10	chemokine (C-X-C motif) ligand 10 [Source:MGI Symbol;Acc:MGI:1352450]	0.83462458726848	0.00000000521549138828518	6.17643300661063
ENSMUSG00000026581	Sell	selectin, lymphocyte [Source:MGI Symbol;Acc:MGI:98279]	2.40305530595184	0.00000000535155876805362	3.29979166436994
ENSMUSG00000041782	Lad1	ladinin [Source:MGI Symbol;Acc:MGI:109343]	4.31036564542309	0.00000000819314773748709	1.25050919456967
ENSMUSG00000030165	Klrd1	killer cell lectin-like receptor, subfamily D, member 1 [Source:MGI Symbol;Acc:MGI:1196275]	-0.571125579614369	0.00000000882732297966822	8.04286371551896
ENSMUSG00000029417	Cxcl9	chemokine (C-X-C motif) ligand 9 [Source:MGI Symbol;Acc:MGI:1352449]	2.90818299775015	0.00000000928670572807302	3.37999609293033
ENSMUSG00000048583	Igf2	insulin-like growth factor 2 [Source:MGI Symbol;Acc:MGI:96434]	2.31868524245521	0.0000000119129078417635	4.04672862420762
ENSMUSG00000025190	Got1	glutamic-oxaloacetic transaminase 1, soluble [Source:MGI Symbol;Acc:MGI:95791]	0.639858495886505	0.0000000151655306067511	8.12377221598115
ENSMUSG00000024413	Npc1	Niemann-Pick type C1 [Source:MGI Symbol;Acc:MGI:1097712]	-0.60058669477089	0.0000000151655306067511	6.64748057835582
ENSMUSG00000031799	Tpm4	tropomyosin 4 [Source:MGI Symbol;Acc:MGI:2449202]	0.657263690865993	0.0000000165983538139046	7.93995828575958
ENSMUSG00000042385	Gzmk	granzyme K [Source:MGI Symbol;Acc:MGI:1298232]	-0.576264612102703	0.0000000220142016581908	9.16881840098095
ENSMUSG00000025795	Rassf3	Ras association (RalGDS/AF-6) domain family member 3 [Source:MGI Symbol;Acc:MGI:2179722]	1.04571059815602	0.0000000375301414545283	5.06760262221267
ENSMUSG00000094051	Ighv1-36	immunoglobulin heavy variable 1-36 [Source:MGI Symbol;Acc:MGI:4439639]	8.32106105956378	0.0000000378463184879937	2.85134306922859
ENSMUSG00000095204	Ighv1-52	immunoglobulin heavy variable 1-52 [Source:MGI Symbol;Acc:MGI:4439752]	9.16080305453487	0.0000000425343461584538	0.757508305267964
ENSMUSG00000024669	Cd5	CD5 antigen [Source:MGI Symbol;Acc:MGI:88340]	0.592218790917789	0.0000000500783492583745	7.88648104528796
ENSMUSG00000029468	P2rx7	purinergic receptor P2X, ligand-gated ion channel, 7 [Source:MGI Symbol;Acc:MGI:1339957]	2.17158203789168	0.000000052531744774378	3.59961508717426
ENSMUSG00000051339	2900026A02Rik	RIKEN cDNA 2900026A02 gene [Source:MGI Symbol;Acc:MGI:1920194]	-0.56237056726889	0.0000000645878835485361	6.92794112944694
ENSMUSG00000041272	Tox	thymocyte selection-associated high mobility group box [Source:MGI Symbol;Acc:MGI:2181659]	2.36161726301104	0.0000000678725833682318	6.64037287205016
ENSMUSG00000061808	Ttr	transthyretin [Source:MGI Symbol;Acc:MGI:98865]	3.24879069148582	0.0000000913350075217132	7.46788046069128
ENSMUSG00000015314	Slamf6	SLAM family member 6 [Source:MGI Symbol;Acc:MGI:1353620]	2.06161800962012	0.000000110714664023196	3.93231287532038
ENSMUSG00000048376	F2r	coagulation factor II (thrombin) receptor [Source:MGI Symbol;Acc:MGI:101802]	-0.561125467803518	0.000000121996130568962	8.67053793486724
ENSMUSG00000076937	Iglc2	immunoglobulin lambda constant 2 [Source:MGI Symbol;Acc:MGI:99547]	7.66138085447291	0.000000145022610857383	1.48694037662219
ENSMUSG00000039315	Clnk	cytokine-dependent hematopoietic cell linker [Source:MGI Symbol;Acc:MGI:1351468]	-3.02664215320389	0.00000017165823234793	2.48411145478796
ENSMUSG00000076556	Igkv4-57	immunoglobulin kappa variable 4-57 [Source:MGI Symbol;Acc:MGI:2685035]	8.3813324242779	0.000000173168059377324	2.28345272457263
ENSMUSG00000046338	Gpat2	glycerol-3-phosphate acyltransferase 2, mitochondrial [Source:MGI Symbol;Acc:MGI:2684962]	-3.93625817907214	0.000000203113642487214	0.808093905359896
ENSMUSG00000031132	Cd40lg	CD40 ligand [Source:MGI Symbol;Acc:MGI:88337]	1.92736594881195	0.000000219943586820496	3.54144181296636
ENSMUSG00000022015	Tnfsf11	tumor necrosis factor (ligand) superfamily, member 11 [Source:MGI Symbol;Acc:MGI:1100089]	0.829026004998837	0.000000280433196202059	5.46162607631063
ENSMUSG00000032899	Styk1	serine/threonine/tyrosine kinase 1 [Source:MGI Symbol;Acc:MGI:2141396]	-2.01699391606647	0.000000310889739372561	3.77940153092888
ENSMUSG00000020297	Nsg2	neuron specific gene family member 2 [Source:MGI Symbol;Acc:MGI:1202070]	2.22822180909766	0.000000316024059216828	3.45253866577389
ENSMUSG00000032238	Rora	RAR-related orphan receptor alpha [Source:MGI Symbol;Acc:MGI:104661]	0.58900639977562	0.000000335467378013039	8.0238951046628
ENSMUSG00000076463	Trbv3	T cell receptor beta, variable 3 [Source:MGI Symbol;Acc:MGI:98590]	-3.20511147065929	0.000000335467378013039	2.25098062701214
ENSMUSG00000030149	Klrk1	killer cell lectin-like receptor subfamily K, member 1 [Source:MGI Symbol;Acc:MGI:1196250]	-0.569711017263601	0.000000343972802228966	7.49628305064032
ENSMUSG00000017466	Timp2	tissue inhibitor of metalloproteinase 2 [Source:MGI Symbol;Acc:MGI:98753]	1.50348151919059	0.000000591165463823015	4.5551374172712
ENSMUSG00000026121	Sema4c	sema domain, immunoglobulin domain (Ig), transmembrane domain (TM) and short cytoplasmic domain, (semaphorin) 4C [Source:MGI Symbol;Acc:MGI:109252]	0.943040558555224	0.00000060521192043503	4.96411596583663
ENSMUSG00000024670	Cd6	CD6 antigen [Source:MGI Symbol;Acc:MGI:103566]	0.536686452843652	0.000000715462889464694	9.08569022982136
ENSMUSG00000042262	Ccr8	chemokine (C-C motif) receptor 8 [Source:MGI Symbol;Acc:MGI:1201402]	1.29796043432968	0.000000755960598649915	5.35033780417405
ENSMUSG00000042284	Itga1	integrin alpha 1 [Source:MGI Symbol;Acc:MGI:96599]	-0.54439215122233	0.000000775230422522727	7.90617638608591
ENSMUSG00000076940	Iglv2	immunoglobulin lambda variable 2 [Source:MGI Symbol;Acc:MGI:99548]	9.40456351781521	0.000000777978241896109	0.986685322177219
ENSMUSG00000090523	Gypc	glycophorin C [Source:MGI Symbol;Acc:MGI:1098566]	0.728168783211398	0.000000793911167402923	5.87664876068815
ENSMUSG00000064181	Rab3ip	RAB3A interacting protein [Source:MGI Symbol;Acc:MGI:105933]	1.39091224325385	0.000000900323165137567	4.10205373078598
ENSMUSG00000076549	Igkv4-68	immunoglobulin kappa variable 4-68 [Source:MGI Symbol;Acc:MGI:2686265]	9.45541362260128	0.00000144081400025243	1.04453431643795
ENSMUSG00000028173	Wls	wntless homolog (Drosophila) [Source:MGI Symbol;Acc:MGI:1915401]	0.708392067754605	0.00000162072376281005	5.74392065328652
ENSMUSG00000039976	Tbc1d16	TBC1 domain family, member 16 [Source:MGI Symbol;Acc:MGI:2652878]	-1.87708015039605	0.00000162072376281005	3.47578831604428
ENSMUSG00000096459	Ighv9-3	immunoglobulin heavy variable V9-3 [Source:MGI Symbol;Acc:MGI:3642720]	7.22132243756551	0.00000203952393620467	1.00412136824123
ENSMUSG00000033016	Nfatc1	nuclear factor of activated T cells, cytoplasmic, calcineurin dependent 1 [Source:MGI Symbol;Acc:MGI:102469]	0.495208950279229	0.00000216198813704264	8.54353717557525
ENSMUSG00000076605	Igkj2	immunoglobulin kappa joining 2 [Source:MGI Symbol;Acc:MGI:1316690]	4.38669499985904	0.00000225888936242547	0.883652325963053
ENSMUSG00000079339	Ifit1bl1	interferon induced protein with tetratricpeptide repeats 1B like 1 [Source:MGI Symbol;Acc:MGI:3650685]	-0.574994972501821	0.00000234534596011309	6.57059508159017
ENSMUSG00000094335	Igkv1-117	immunoglobulin kappa variable 1-117 [Source:MGI Symbol;Acc:MGI:4439721]	9.01021421979913	0.00000248974946168058	0.555238095799455
ENSMUSG00000079017	Ifi27l2a	interferon, alpha-inducible protein 27 like 2A [Source:MGI Symbol;Acc:MGI:1924183]	0.641868616320421	0.00000293905415868244	8.62448810901803
ENSMUSG00000095115	Itpripl2	inositol 1,4,5-triphosphate receptor interacting protein-like 2 [Source:MGI Symbol;Acc:MGI:2442416]	-0.833691331516527	0.00000320076806734179	5.3386957767602
ENSMUSG00000059555	Tor4a	torsin family 4, member A [Source:MGI Symbol;Acc:MGI:2442720]	-0.554626404092113	0.00000320076806734179	6.26197645960691
ENSMUSG00000018930	Ccl4	chemokine (C-C motif) ligand 4 [Source:MGI Symbol;Acc:MGI:98261]	-0.539508911817082	0.00000357337997861472	9.43227569500378
ENSMUSG00000031933	Izumo1r	IZUMO1 receptor, JUNO [Source:MGI Symbol;Acc:MGI:1929185]	2.52893497428357	0.00000359685782351061	2.80155820703474
ENSMUSG00000041046	Ramp3	receptor (calcitonin) activity modifying protein 3 [Source:MGI Symbol;Acc:MGI:1860292]	1.34928832801226	0.00000359685782351061	4.14010624179732
ENSMUSG00000060550	H2-Q7	histocompatibility 2, Q region locus 7 [Source:MGI Symbol;Acc:MGI:95936]	-0.499126571223872	0.00000411882759520495	9.63910234372274
ENSMUSG00000015437	Gzmb	granzyme B [Source:MGI Symbol;Acc:MGI:109267]	-0.473353932175757	0.00000438769795243558	11.2970654678515
ENSMUSG00000031628	Casp3	caspase 3 [Source:MGI Symbol;Acc:MGI:107739]	0.493054033062125	0.00000506157021245588	7.21581907882575
ENSMUSG00000004633	Chn2	chimerin 2 [Source:MGI Symbol;Acc:MGI:1917243]	-0.495713511008796	0.00000561675009649979	7.49739092765846
ENSMUSG00000076731	Ighv8-12	immunoglobulin heavy variable V8-12 [Source:MGI Symbol;Acc:MGI:3642873]	8.86731150760588	0.00000586655381406409	0.457723642294775
ENSMUSG00000020914	Top2a	topoisomerase (DNA) II alpha [Source:MGI Symbol;Acc:MGI:98790]	1.03875294422593	0.00000720713650408301	6.92962074539917
ENSMUSG00000039323	Igfbp2	insulin-like growth factor binding protein 2 [Source:MGI Symbol;Acc:MGI:96437]	3.01874503864317	0.00000720713650408301	3.10476397573815
ENSMUSG00000001403	Ube2c	ubiquitin-conjugating enzyme E2C [Source:MGI Symbol;Acc:MGI:1915862]	1.77686627675747	0.00000795979974429839	4.236436311338
ENSMUSG00000060586	H2-Eb1	histocompatibility 2, class II antigen E beta [Source:MGI Symbol;Acc:MGI:95901]	1.7830919062943	0.00000805402663402698	3.97329683930071
ENSMUSG00000033577	Myo6	myosin VI [Source:MGI Symbol;Acc:MGI:104785]	-0.718894395072	0.00000851846255061953	5.29231092216194
ENSMUSG00000005410	Mcm5	minichromosome maintenance complex component 5 [Source:MGI Symbol;Acc:MGI:103197]	0.748537258309021	0.00000937576669092528	7.09590053584953
ENSMUSG00000076545	Igkv4-72	immunoglobulin kappa chain variable 4-72 [Source:MGI Symbol;Acc:MGI:2686345]	8.43230229132931	0.0000094040093595446	-0.00229631538286014
ENSMUSG00000027469	Tpx2	TPX2, microtubule-associated [Source:MGI Symbol;Acc:MGI:1919369]	1.52664308516753	0.00000982872328784262	4.24987445259812
ENSMUSG00000021675	F2rl2	coagulation factor II (thrombin) receptor-like 2 [Source:MGI Symbol;Acc:MGI:1298208]	-0.937733592200976	0.0000102090084776192	4.64947565016461
ENSMUSG00000036594	H2-Aa	histocompatibility 2, class II antigen A, alpha [Source:MGI Symbol;Acc:MGI:95895]	1.40570779399999	0.000010580826614609	4.4594662857651
ENSMUSG00000094546	Ighv1-26	immunoglobulin heavy variable 1-26 [Source:MGI Symbol;Acc:MGI:4439641]	8.27133335361516	0.000010580826614609	-0.24077132764822
ENSMUSG00000095711	Trav14-2	T cell receptor alpha variable 14-2 [Source:MGI Symbol;Acc:MGI:3649206]	-4.05103329217333	0.0000110998510531903	0.431399892465979
ENSMUSG00000019982	Myb	myeloblastosis oncogene [Source:MGI Symbol;Acc:MGI:97249]	1.4141529696984	0.0000137502098878593	3.8410390711847
ENSMUSG00000073409	H2-Q6	histocompatibility 2, Q region locus 6 [Source:MGI Symbol;Acc:MGI:95935]	-0.468494907160172	0.0000144135079580551	9.57915875295136
ENSMUSG00000029177	Cenpa	centromere protein A [Source:MGI Symbol;Acc:MGI:88375]	0.555048130009149	0.0000144990279855796	6.16741325289054
ENSMUSG00000039672	Kcne2	potassium voltage-gated channel, Isk-related subfamily, gene 2 [Source:MGI Symbol;Acc:MGI:1891123]	3.48899379701729	0.0000150807045076453	0.300945886362022
ENSMUSG00000030792	Dkkl1	dickkopf-like 1 [Source:MGI Symbol;Acc:MGI:1354963]	-0.838340036561741	0.0000164552745565384	5.07782160528953
ENSMUSG00000005043	Sgsh	N-sulfoglucosamine sulfohydrolase (sulfamidase) [Source:MGI Symbol;Acc:MGI:1350341]	-0.744949221349304	0.0000169568215607349	5.69346380016251
ENSMUSG00000020376	Rnf130	ring finger protein 130 [Source:MGI Symbol;Acc:MGI:1891717]	-0.654511478583331	0.0000178914104371977	6.04647076827229
ENSMUSG00000027715	Ccna2	cyclin A2 [Source:MGI Symbol;Acc:MGI:108069]	1.55811317300632	0.0000186365406002219	4.85240753536119
ENSMUSG00000027962	Vcam1	vascular cell adhesion molecule 1 [Source:MGI Symbol;Acc:MGI:98926]	1.802988032596	0.0000188521389556371	5.15336608095338
ENSMUSG00000076471	Trbv14	T cell receptor beta, variable 14 [Source:MGI Symbol;Acc:MGI:98587]	-3.23764644118221	0.0000191319061011895	0.941650261870181
ENSMUSG00000094075	Ighv1-80	immunoglobulin heavy variable 1-80 [Source:MGI Symbol;Acc:MGI:4439738]	6.80331713264358	0.0000244275401865181	1.13854490680949
ENSMUSG00000076472	Trbv15	T cell receptor beta, variable 15 [Source:MGI Symbol;Acc:MGI:98586]	-2.38819824865818	0.0000246091873750245	2.76550495532804
ENSMUSG00000076467	Trbv13-1	T cell receptor beta, variable 13-1 [Source:MGI Symbol;Acc:MGI:98609]	-3.37743904441508	0.0000263795948978759	0.961885155952651
ENSMUSG00000054892	Txk	TXK tyrosine kinase [Source:MGI Symbol;Acc:MGI:102960]	-1.01330388670557	0.0000266965611509839	4.70856845613236
ENSMUSG00000027487	Cdk5rap1	CDK5 regulatory subunit associated protein 1 [Source:MGI Symbol;Acc:MGI:1914221]	1.50092804565708	0.0000281653886699971	3.72204544266376
ENSMUSG00000050592	Fam78a	family with sequence similarity 78, member A [Source:MGI Symbol;Acc:MGI:2443569]	-0.487391337751497	0.0000290961287342784	8.11044720069816
ENSMUSG00000022901	Cd86	CD86 antigen [Source:MGI Symbol;Acc:MGI:101773]	0.514909030739164	0.0000310989263322645	6.35984453692108
ENSMUSG00000076474	Trbv17	T cell receptor beta, variable 17 [Source:MGI Symbol;Acc:MGI:98610]	-2.38707804069157	0.0000321980281043598	2.69920652793258
ENSMUSG00000026425	Srgap2	SLIT-ROBO Rho GTPase activating protein 2 [Source:MGI Symbol;Acc:MGI:109605]	-0.485823091023429	0.0000335039786544986	7.17523873850623
ENSMUSG00000104452	Ighv8-8	immunoglobulin heavy variable 8-8 [Source:MGI Symbol;Acc:MGI:3815333]	6.073460172385	0.0000335039786544986	-0.0243416854900318
ENSMUSG00000038252	Ncapd2	non-SMC condensin I complex, subunit D2 [Source:MGI Symbol;Acc:MGI:1915548]	0.60662759490877	0.0000335039786544986	6.87979066359738
ENSMUSG00000021756	Il6st	interleukin 6 signal transducer [Source:MGI Symbol;Acc:MGI:96560]	0.671085633682388	0.0000349225568578496	5.66946896065823
ENSMUSG00000017002	Slpi	secretory leukocyte peptidase inhibitor [Source:MGI Symbol;Acc:MGI:109297]	4.44446431197058	0.0000354609684638011	0.0652353592505123
ENSMUSG00000035186	Ubd	ubiquitin D [Source:MGI Symbol;Acc:MGI:1344410]	3.95004222336903	0.0000366225735453237	0.349911199738721
ENSMUSG00000026355	Mcm6	minichromosome maintenance complex component 6 [Source:MGI Symbol;Acc:MGI:1298227]	0.445650060503373	0.0000366225735453237	8.13143041387175
ENSMUSG00000012443	Kif11	kinesin family member 11 [Source:MGI Symbol;Acc:MGI:1098231]	1.24934021240715	0.0000388116019187523	4.61756040387791
ENSMUSG00000095794	Igkv6-17	immunoglobulin kappa variable 6-17 [Source:MGI Symbol;Acc:MGI:1330833]	5.8371589733644	0.0000397121311113523	1.06335241408048
ENSMUSG00000042029	Ncapg2	non-SMC condensin II complex, subunit G2 [Source:MGI Symbol;Acc:MGI:1923294]	1.22892971245205	0.0000401620121860752	4.50571050707941
ENSMUSG00000026904	Slc4a10	solute carrier family 4, sodium bicarbonate cotransporter-like, member 10 [Source:MGI Symbol;Acc:MGI:2150150]	3.02501802086852	0.0000415720327104061	2.10662935003027
ENSMUSG00000032386	Trip4	thyroid hormone receptor interactor 4 [Source:MGI Symbol;Acc:MGI:1928469]	-0.497788708805497	0.0000479451731250876	6.51460100615842
ENSMUSG00000030035	Wbp1	WW domain binding protein 1 [Source:MGI Symbol;Acc:MGI:104710]	-0.47005450134194	0.0000495533340086774	6.38072512111271
ENSMUSG00000050241	Klre1	killer cell lectin-like receptor family E member 1 [Source:MGI Symbol;Acc:MGI:2662547]	-1.84401812267857	0.0000501449914632605	3.69100449510699
ENSMUSG00000022747	St3gal6	ST3 beta-galactoside alpha-2,3-sialyltransferase 6 [Source:MGI Symbol;Acc:MGI:1888707]	-0.497812602608643	0.0000501449914632605	7.41242151804339
ENSMUSG00000098799	Trgj4	T cell receptor gamma joining 4 [Source:MGI Symbol;Acc:MGI:4439597]	-3.55335197420749	0.0000523786798257086	-0.178576645665005
ENSMUSG00000020572	Nampt	nicotinamide phosphoribosyltransferase [Source:MGI Symbol;Acc:MGI:1929865]	0.453819387497784	0.0000541639763548843	6.8080468528636
ENSMUSG00000025161	Slc16a3	solute carrier family 16 (monocarboxylic acid transporters), member 3 [Source:MGI Symbol;Acc:MGI:1933438]	0.688660099991928	0.000060088161446455	6.1321918777714
ENSMUSG00000018341	Il12rb2	interleukin 12 receptor, beta 2 [Source:MGI Symbol;Acc:MGI:1270861]	-0.450175648013304	0.0000647654017569389	6.71356566881127
ENSMUSG00000037411	Serpine1	serine (or cysteine) peptidase inhibitor, clade E, member 1 [Source:MGI Symbol;Acc:MGI:97608]	3.15914623495379	0.0000647654017569389	2.31497208178398
ENSMUSG00000057219	Armc7	armadillo repeat containing 7 [Source:MGI Symbol;Acc:MGI:2679719]	-0.485941271450814	0.0000666040452567958	6.58173566554271
ENSMUSG00000076824	Trav14n-3	T cell receptor alpha variable 14N-3 [Source:MGI Symbol;Acc:MGI:3584039]	-4.88652987379663	0.0000674620868306607	1.0766030980251
ENSMUSG00000076476	Trbv20	T cell receptor beta, variable 20 [Source:MGI Symbol;Acc:MGI:98589]	-2.55543882682537	0.0000681925251236489	2.13046122957852
ENSMUSG00000022102	Dok2	docking protein 2 [Source:MGI Symbol;Acc:MGI:1332623]	-0.472072225774707	0.0000705152734795846	6.75161373613224
ENSMUSG00000056724	Nbeal2	neurobeachin-like 2 [Source:MGI Symbol;Acc:MGI:2448554]	-0.450574679999043	0.0000706018441866175	8.00577497582701
ENSMUSG00000024353	Mzb1	marginal zone B and B1 cell-specific protein 1 [Source:MGI Symbol;Acc:MGI:1917066]	3.97038611604953	0.0000741958094782189	-0.0892383385657283
ENSMUSG00000095335	Igkv3-5	immunoglobulin kappa chain variable 3-5 [Source:MGI Symbol;Acc:MGI:1330854]	9.8594865632403	0.0000770262196856137	0.978690759267025
ENSMUSG00000028874	Fgr	FGR proto-oncogene, Src family tyrosine kinase [Source:MGI Symbol;Acc:MGI:95527]	-1.43749269756875	0.0000809513574476997	3.95298929794652
ENSMUSG00000076755	Gm16602	T cell receptor gamma, variable 1 [Source:MGI Symbol;Acc:MGI:98631]	-3.83649097717179	0.0000842316313210957	-0.521229424834861
ENSMUSG00000035722	Abca7	ATP-binding cassette, sub-family A (ABC1), member 7 [Source:MGI Symbol;Acc:MGI:1351646]	-0.460356312133842	0.000109140129092899	6.18560555047981
ENSMUSG00000028980	H6pd	hexose-6-phosphate dehydrogenase (glucose 1-dehydrogenase) [Source:MGI Symbol;Acc:MGI:2140356]	-0.443481567507914	0.000117954150861341	6.46299710450356
ENSMUSG00000028044	Cks1b	CDC28 protein kinase 1b [Source:MGI Symbol;Acc:MGI:1889208]	1.53227639939571	0.000121066650504983	3.64721916231689
ENSMUSG00000029430	Ran	RAN, member RAS oncogene family [Source:MGI Symbol;Acc:MGI:1333112]	0.41165062733268	0.000123736870304241	7.07672866840485
ENSMUSG00000076480	Trbv29	T cell receptor beta, variable 29 [Source:MGI Symbol;Acc:MGI:98605]	-3.37104072636469	0.000124486217951318	0.761860234924862
ENSMUSG00000040204	Pclaf	PCNA clamp associated factor [Source:MGI Symbol;Acc:MGI:1915276]	1.49128070299699	0.000130671546024529	5.01315718812387
ENSMUSG00000028064	Sema4a	sema domain, immunoglobulin domain (Ig), transmembrane domain (TM) and short cytoplasmic domain, (semaphorin) 4A [Source:MGI Symbol;Acc:MGI:107560]	-0.400834951941972	0.0001312743457306	9.69051383191055
ENSMUSG00000076608	Igkj5	immunoglobulin kappa joining 5 [Source:MGI Symbol;Acc:MGI:1316738]	4.55577788380669	0.000133933729438877	0.979845179213362
ENSMUSG00000030342	Cd9	CD9 antigen [Source:MGI Symbol;Acc:MGI:88348]	1.13978437311201	0.000136730528175381	4.04593788027865
ENSMUSG00000076747	Tcrg-V5	T cell receptor gamma, variable 5 [Source:MGI Symbol;Acc:MGI:98635]	-4.07123467773943	0.000136816760533049	-0.130523495197263
ENSMUSG00000049103	Ccr2	chemokine (C-C motif) receptor 2 [Source:MGI Symbol;Acc:MGI:106185]	-0.622828162855584	0.000143959845452368	6.93182266314391
ENSMUSG00000034906	Ncaph	non-SMC condensin I complex, subunit H [Source:MGI Symbol;Acc:MGI:2444777]	1.26870497828394	0.000143959845452368	4.20481600566933
ENSMUSG00000076934	Iglv1	immunoglobulin lambda variable 1 [Source:MGI Symbol;Acc:MGI:96530]	4.73409287493639	0.000144827156724393	0.46632828741879
ENSMUSG00000020547	Bzw2	basic leucine zipper and W2 domains 2 [Source:MGI Symbol;Acc:MGI:1914162]	0.60951312165572	0.00014620747276344	5.3704120787504
ENSMUSG00000020399	Havcr2	hepatitis A virus cellular receptor 2 [Source:MGI Symbol;Acc:MGI:2159682]	-0.44409251538422	0.000147765790857129	7.79709543583711
ENSMUSG00000076462	Trbv2	T cell receptor beta, variable 2 [Source:MGI Symbol;Acc:MGI:98599]	-3.17529082828969	0.000147834357021767	0.396130701956553
ENSMUSG00000039304	Tnfsf10	tumor necrosis factor (ligand) superfamily, member 10 [Source:MGI Symbol;Acc:MGI:107414]	-0.445358683915803	0.000166127552004697	8.09259822084023
ENSMUSG00000037580	Gch1	GTP cyclohydrolase 1 [Source:MGI Symbol;Acc:MGI:95675]	0.469902741046625	0.000174601415211641	6.65221095451334
ENSMUSG00000030786	Itgam	integrin alpha M [Source:MGI Symbol;Acc:MGI:96607]	-1.56331402525365	0.000205406871525221	3.65566251813577
ENSMUSG00000022199	Slc22a17	solute carrier family 22 (organic cation transporter), member 17 [Source:MGI Symbol;Acc:MGI:1926225]	2.26467228826364	0.000222681637403451	2.45452576301419
ENSMUSG00000032218	Ccnb2	cyclin B2 [Source:MGI Symbol;Acc:MGI:88311]	1.5107547973067	0.000222859659511034	4.23842006457194
ENSMUSG00000040276	Pacsin1	protein kinase C and casein kinase substrate in neurons 1 [Source:MGI Symbol;Acc:MGI:1345181]	0.550674803641984	0.000249595925694755	6.42543487503822
ENSMUSG00000030557	Mef2a	myocyte enhancer factor 2A [Source:MGI Symbol;Acc:MGI:99532]	-0.419771149672161	0.000253031911740341	7.39857410888924
ENSMUSG00000029658	Wdr95	WD40 repeat domain 95 [Source:MGI Symbol;Acc:MGI:1923042]	-0.621496453241706	0.000263932726331968	5.7150316601585
ENSMUSG00000073421	H2-Ab1	histocompatibility 2, class II antigen A, beta 1 [Source:MGI Symbol;Acc:MGI:103070]	1.64525062079875	0.000268633517500219	3.83654665699188
ENSMUSG00000040663	Clcf1	cardiotrophin-like cytokine factor 1 [Source:MGI Symbol;Acc:MGI:1930088]	-0.717645253029606	0.000271180317492097	5.31701767557832
ENSMUSG00000002228	Ppm1j	protein phosphatase 1J [Source:MGI Symbol;Acc:MGI:1919137]	-0.719894504832941	0.000280088252616986	4.90356775061809
ENSMUSG00000055629	B4galnt4	beta-1,4-N-acetyl-galactosaminyl transferase 4 [Source:MGI Symbol;Acc:MGI:2652891]	-0.641109296180176	0.000282082893346474	5.55080003621448
ENSMUSG00000029632	Ndufa4	NADH dehydrogenase (ubiquinone) 1 alpha subcomplex, 4 [Source:MGI Symbol;Acc:MGI:107686]	0.577366579302792	0.000282636994418103	6.1594194659124
ENSMUSG00000015396	Cd83	CD83 antigen [Source:MGI Symbol;Acc:MGI:1328316]	1.67325494995153	0.000295494394723123	3.66892656117088
ENSMUSG00000025017	Pik3ap1	phosphoinositide-3-kinase adaptor protein 1 [Source:MGI Symbol;Acc:MGI:1933177]	-0.423867028480285	0.000298779938629969	7.38309465717047
ENSMUSG00000027306	Nusap1	nucleolar and spindle associated protein 1 [Source:MGI Symbol;Acc:MGI:2675669]	1.44593952888918	0.000299313354118955	4.40117857262056
ENSMUSG00000094694	Ighv1-9	immunoglobulin heavy variable V1-9 [Source:MGI Symbol;Acc:MGI:4439621]	7.78019441118426	0.000305061971966976	-0.56080716600353
ENSMUSG00000096715	Igkv3-4	immunoglobulin kappa variable 3-4 [Source:MGI Symbol;Acc:MGI:1330855]	9.34288044878358	0.000308101880461801	0.464761233102585
ENSMUSG00000034845	Plvap	plasmalemma vesicle associated protein [Source:MGI Symbol;Acc:MGI:1890497]	-4.49484716636227	0.00031558029984954	0.35270008792823
ENSMUSG00000031375	Bgn	biglycan [Source:MGI Symbol;Acc:MGI:88158]	2.14036122980349	0.00031563786540619	4.28705823585092
ENSMUSG00000030257	Srgap3	SLIT-ROBO Rho GTPase activating protein 3 [Source:MGI Symbol;Acc:MGI:2152938]	-0.682842320403792	0.000333234080963118	5.31212025146089
ENSMUSG00000020520	Galnt10	UDP-N-acetyl-alpha-D-galactosamine:polypeptide N-acetylgalactosaminyltransferase 10 [Source:MGI Symbol;Acc:MGI:1890480]	-0.450790612525855	0.000334600671673718	6.59174122574622
ENSMUSG00000030616	Sytl2	synaptotagmin-like 2 [Source:MGI Symbol;Acc:MGI:1933366]	-0.389764440719596	0.000334600671673718	7.08109044426757
ENSMUSG00000005087	Cd44	CD44 antigen [Source:MGI Symbol;Acc:MGI:88338]	0.414417390356656	0.000335383694069335	7.19158849076505
ENSMUSG00000105830	Trgj2	T cell receptor gamma joining 2 [Source:MGI Symbol;Acc:MGI:4439598]	-2.50848749075927	0.000348707182011546	0.962813299371263
ENSMUSG00000007892	Rplp1	ribosomal protein, large, P1 [Source:MGI Symbol;Acc:MGI:1927099]	0.384774052051001	0.000356313541236551	9.98385926636558
ENSMUSG00000001281	Itgb7	integrin beta 7 [Source:MGI Symbol;Acc:MGI:96616]	-0.396058683164929	0.000371064361767892	9.69477891362293
ENSMUSG00000001525	Tubb5	tubulin, beta 5 class I [Source:MGI Symbol;Acc:MGI:107812]	0.604653708534501	0.000372410148860009	9.99276050620382
ENSMUSG00000026989	Dapl1	death associated protein-like 1 [Source:MGI Symbol;Acc:MGI:1923997]	2.60896097806446	0.000410132266214379	0.876157963588763
ENSMUSG00000094124	Ighv1-74	immunoglobulin heavy variable V1-74 [Source:MGI Symbol;Acc:MGI:4439634]	9.07668574265047	0.00041921896913188	0.203712030656365
ENSMUSG00000026421	Csrp1	cysteine and glycine-rich protein 1 [Source:MGI Symbol;Acc:MGI:88549]	0.568890496910982	0.000429941800394128	6.86819721168866
ENSMUSG00000074607	Tox2	TOX high mobility group box family member 2 [Source:MGI Symbol;Acc:MGI:3611233]	1.97858967337343	0.000429941800394128	2.51351614296753
ENSMUSG00000052609	Plekhg3	pleckstrin homology domain containing, family G (with RhoGef domain) member 3 [Source:MGI Symbol;Acc:MGI:2388284]	-0.695228466159175	0.000429941800394128	5.27836241689557
ENSMUSG00000029366	Dck	deoxycytidine kinase [Source:MGI Symbol;Acc:MGI:102726]	0.539386533628211	0.000432039024938364	5.83754302582914
ENSMUSG00000025154	Arhgap19	Rho GTPase activating protein 19 [Source:MGI Symbol;Acc:MGI:1918335]	1.15327018495332	0.000432039024938364	3.91036837010533
ENSMUSG00000042379	Esm1	endothelial cell-specific molecule 1 [Source:MGI Symbol;Acc:MGI:1918940]	-0.899653098038739	0.000433999965572463	5.58593678576996
ENSMUSG00000019942	Cdk1	cyclin-dependent kinase 1 [Source:MGI Symbol;Acc:MGI:88351]	0.893796242047964	0.000435788959629228	4.43161691326047
ENSMUSG00000107486	Trbv4	T cell receptor beta, variable 10 [Source:MGI Symbol;Acc:MGI:98584]	-2.75805210481243	0.000436382750379227	1.04132814884436
ENSMUSG00000069833	Ahnak	AHNAK nucleoprotein (desmoyokin) [Source:MGI Symbol;Acc:MGI:1316648]	-0.436404809911881	0.000436382750379227	8.7879571444816
ENSMUSG00000094787	Ighv1-54	immunoglobulin heavy variable V1-54 [Source:MGI Symbol;Acc:MGI:3647133]	5.27371692511692	0.000459219346079733	-1.05148976511438
ENSMUSG00000076478	Trbv23	T cell receptor beta, variable V23 [Source:MGI Symbol;Acc:MGI:98595]	-6.74986612191173	0.000464557695285241	-1.67552266179583
ENSMUSG00000041859	Mcm3	minichromosome maintenance complex component 3 [Source:MGI Symbol;Acc:MGI:101845]	0.586814132754188	0.000490025239861735	7.13565939186359
ENSMUSG00000096656	Trav12-2	T cell receptor alpha variable 12-2 [Source:MGI Symbol;Acc:MGI:5293447]	3.76986811832503	0.00053926549900899	-0.950176092192221
ENSMUSG00000059013	Sh2d3c	SH2 domain containing 3C [Source:MGI Symbol;Acc:MGI:1351631]	-0.417113589398445	0.000559390263566082	6.9548748755835
ENSMUSG00000076473	Trbv16	T cell receptor beta, variable 16 [Source:MGI Symbol;Acc:MGI:98585]	-2.34915044152432	0.000600534785065019	1.66780387279964
ENSMUSG00000055865	Fam19a3	family with sequence similarity 19, member A3 [Source:MGI Symbol;Acc:MGI:3046463]	-1.1361968734258	0.000637162163017246	4.0546985990076
ENSMUSG00000093861	Igkv1-110	immunoglobulin kappa variable 1-110 [Source:MGI Symbol;Acc:MGI:4439558]	3.65832347562817	0.000641474389550318	0.125515757447206
ENSMUSG00000076621	Ighj1	immunoglobulin heavy joining 1 [Source:MGI Symbol;Acc:MGI:4439802]	4.33396751388711	0.000667261492486134	0.21929281629893
ENSMUSG00000040247	Tbc1d10c	TBC1 domain family, member 10c [Source:MGI Symbol;Acc:MGI:1922072]	-0.408579890266995	0.0006845880476964	7.57519458927073
ENSMUSG00000020089	Ppa1	pyrophosphatase (inorganic) 1 [Source:MGI Symbol;Acc:MGI:97831]	0.50769982596129	0.000691725621265252	6.07722713288947
ENSMUSG00000038393	Txnip	thioredoxin interacting protein [Source:MGI Symbol;Acc:MGI:1889549]	-0.361183751160949	0.000702148941168988	9.68976719066541
ENSMUSG00000056116	H2-T22	histocompatibility 2, T region locus 22 [Source:MGI Symbol;Acc:MGI:95956]	0.377110858329651	0.000719721020944065	8.15024679888809
ENSMUSG00000010122	Slc47a1	solute carrier family 47, member 1 [Source:MGI Symbol;Acc:MGI:1914723]	3.64207283576843	0.000755408007359966	0.992291695067509
ENSMUSG00000073676	Hspe1	heat shock protein 1 (chaperonin 10) [Source:MGI Symbol;Acc:MGI:104680]	0.388673676205009	0.000783675487392347	6.17603588413887
ENSMUSG00000064262	Gimap8	GTPase, IMAP family member 8 [Source:MGI Symbol;Acc:MGI:2685303]	-0.389637445796628	0.000784234586569875	7.74998497007457
ENSMUSG00000035064	Eef2k	eukaryotic elongation factor-2 kinase [Source:MGI Symbol;Acc:MGI:1195261]	-0.641453819595478	0.000804278086090363	5.24370684516127
ENSMUSG00000045777	Ifitm10	interferon induced transmembrane protein 10 [Source:MGI Symbol;Acc:MGI:2444776]	-0.493842980028809	0.00082398503395575	6.48574281262263
ENSMUSG00000051354	Samd3	sterile alpha motif domain containing 3 [Source:MGI Symbol;Acc:MGI:2685469]	-0.74444773985714	0.000884071484142528	5.47455756420857
ENSMUSG00000076744	Tcrg-V7	T cell receptor gamma, variable 7 [Source:MGI Symbol;Acc:MGI:98637]	-3.1111399112592	0.000884071484142528	-0.347989629877446
ENSMUSG00000036661	Dennd3	DENN/MADD domain containing 3 [Source:MGI Symbol;Acc:MGI:2146009]	-0.672541216467685	0.000952802824668104	4.95749393088836
ENSMUSG00000003644	Rps6ka1	ribosomal protein S6 kinase polypeptide 1 [Source:MGI Symbol;Acc:MGI:104558]	-0.378887029263602	0.000975266679191189	8.65022377771785
ENSMUSG00000079641	Rpl39	ribosomal protein L39 [Source:MGI Symbol;Acc:MGI:1914498]	0.418112762960285	0.00102938784551162	6.19012557509121
ENSMUSG00000032902	Slc16a1	solute carrier family 16 (monocarboxylic acid transporters), member 1 [Source:MGI Symbol;Acc:MGI:106013]	0.378586479007797	0.00105904024905832	7.7232844033046
ENSMUSG00000049686	Orai1	ORAI calcium release-activated calcium modulator 1 [Source:MGI Symbol;Acc:MGI:1925542]	0.430600543253018	0.00106992710206506	8.38820246800755
ENSMUSG00000028362	Tnfsf8	tumor necrosis factor (ligand) superfamily, member 8 [Source:MGI Symbol;Acc:MGI:88328]	1.18991280394625	0.00108373425581933	3.94179580685654
ENSMUSG00000027203	Dut	deoxyuridine triphosphatase [Source:MGI Symbol;Acc:MGI:1346051]	0.490923104758465	0.00109733064638434	6.25242731490131
ENSMUSG00000031101	Sash3	SAM and SH3 domain containing 3 [Source:MGI Symbol;Acc:MGI:1921381]	-0.399182299505651	0.00110721574194146	8.36361436743858
ENSMUSG00000020649	Rrm2	ribonucleotide reductase M2 [Source:MGI Symbol;Acc:MGI:98181]	0.978589840516738	0.00110721574194146	5.6831005593016
ENSMUSG00000044583	Tlr7	toll-like receptor 7 [Source:MGI Symbol;Acc:MGI:2176882]	1.21406225824981	0.0011164876123997	3.89390081902902
ENSMUSG00000033350	Chst2	carbohydrate sulfotransferase 2 [Source:MGI Symbol;Acc:MGI:1891160]	0.525996642348873	0.00117744782550028	5.88247827322689
ENSMUSG00000074476	Spc24	SPC24, NDC80 kinetochore complex component, homolog (S. cerevisiae) [Source:MGI Symbol;Acc:MGI:1914879]	1.59085369818152	0.00119422220852432	3.51576284455169
ENSMUSG00000041642	Kif21b	kinesin family member 21B [Source:MGI Symbol;Acc:MGI:109234]	-0.385007587487386	0.00123245612947398	8.4950902712112
ENSMUSG00000050335	Lgals3	lectin, galactose binding, soluble 3 [Source:MGI Symbol;Acc:MGI:96778]	-0.476040181742059	0.00126451785722744	6.20339666999858
ENSMUSG00000031785	Adgrg1	adhesion G protein-coupled receptor G1 [Source:MGI Symbol;Acc:MGI:1340051]	-0.363664616404957	0.00126451785722744	8.70720449842341
ENSMUSG00000023004	Tuba1b	tubulin, alpha 1B [Source:MGI Symbol;Acc:MGI:107804]	0.700907918609072	0.00126451785722744	5.75555728359293
ENSMUSG00000031004	Mki67	antigen identified by monoclonal antibody Ki 67 [Source:MGI Symbol;Acc:MGI:106035]	1.03786480788504	0.0012860230771738	4.76950783406403
ENSMUSG00000029119	Man2b2	mannosidase 2, alpha B2 [Source:MGI Symbol;Acc:MGI:1195262]	-0.362895759855561	0.00133230200920431	7.27373708578749
ENSMUSG00000025626	Phf6	PHD finger protein 6 [Source:MGI Symbol;Acc:MGI:1918248]	0.403695061679327	0.00136590179507769	6.30421364222461
ENSMUSG00000039153	Runx2	runt related transcription factor 2 [Source:MGI Symbol;Acc:MGI:99829]	-0.380224545655888	0.00137708967840319	7.81982395088014
ENSMUSG00000024070	Prkd3	protein kinase D3 [Source:MGI Symbol;Acc:MGI:1922542]	-0.405405279199337	0.00150938279950755	7.13866353461423
ENSMUSG00000019823	Mical1	microtubule associated monooxygenase, calponin and LIM domain containing 1 [Source:MGI Symbol;Acc:MGI:2385847]	-0.38998318103592	0.00156524005848562	6.61510010045159
ENSMUSG00000036596	Cpz	carboxypeptidase Z [Source:MGI Symbol;Acc:MGI:88487]	3.69029700782793	0.00157331657332773	0.00172031275506107
ENSMUSG00000038175	Mylip	myosin regulatory light chain interacting protein [Source:MGI Symbol;Acc:MGI:2388271]	-0.557317373394218	0.00158115861939881	5.27418804576215
ENSMUSG00000024910	Ctsw	cathepsin W [Source:MGI Symbol;Acc:MGI:1338045]	-0.349023614440128	0.0015921944212124	10.2389731947554
ENSMUSG00000091682	Tcrg-C3	T cell receptor gamma, constant 3 [Source:MGI Symbol;Acc:MGI:98627]	-4.05243564305179	0.00160293492694001	-1.133241972287
ENSMUSG00000038058	Nod1	nucleotide-binding oligomerization domain containing 1 [Source:MGI Symbol;Acc:MGI:1341839]	-0.592159387163483	0.00161646442718247	6.56629245676616
ENSMUSG00000021699	Pde4d	phosphodiesterase 4D, cAMP specific [Source:MGI Symbol;Acc:MGI:99555]	0.423252923948522	0.00165848267238934	7.98491576610733
ENSMUSG00000040658	Dnph1	2'-deoxynucleoside 5'-phosphate N-hydrolase 1 [Source:MGI Symbol;Acc:MGI:3039376]	2.98201446211964	0.00167906793222868	-0.119964502828984
ENSMUSG00000052013	Btla	B and T lymphocyte associated [Source:MGI Symbol;Acc:MGI:2658978]	1.6684910849602	0.00174317805798168	2.82503244554634
ENSMUSG00000020474	Polm	polymerase (DNA directed), mu [Source:MGI Symbol;Acc:MGI:1860191]	-0.648064586439876	0.00182011380426486	4.81893759083236
ENSMUSG00000094872	Igkv9-120	immunoglobulin kappa chain variable 9-120 [Source:MGI Symbol;Acc:MGI:3647784]	5.77508117224839	0.00185195499100603	0.108522295262172
ENSMUSG00000020267	Hint1	histidine triad nucleotide binding protein 1 [Source:MGI Symbol;Acc:MGI:1321133]	0.372913107011449	0.00185195499100603	6.97137486638541
ENSMUSG00000030978	Rrm1	ribonucleotide reductase M1 [Source:MGI Symbol;Acc:MGI:98180]	0.499255032263995	0.00185195499100603	7.03237782605451
ENSMUSG00000028873	Cdca8	cell division cycle associated 8 [Source:MGI Symbol;Acc:MGI:1196274]	1.41544182377794	0.00185548644931643	4.06844310454291
ENSMUSG00000004266	Ptpn6	protein tyrosine phosphatase, non-receptor type 6 [Source:MGI Symbol;Acc:MGI:96055]	-0.376290526196296	0.00187673900074822	8.54259188193981
ENSMUSG00000026429	Ube2t	ubiquitin-conjugating enzyme E2T [Source:MGI Symbol;Acc:MGI:1914446]	1.76149572476621	0.00187826376466058	2.54143078348229
ENSMUSG00000066621	Tecpr1	tectonin beta-propeller repeat containing 1 [Source:MGI Symbol;Acc:MGI:1917631]	-0.349986775919842	0.00190430300693678	7.59148925172922
ENSMUSG00000033684	Qsox1	quiescin Q6 sulfhydryl oxidase 1 [Source:MGI Symbol;Acc:MGI:1330818]	-0.372138444667138	0.00193931457077922	6.96137667003802
ENSMUSG00000017760	Ctsa	cathepsin A [Source:MGI Symbol;Acc:MGI:97748]	-0.327787921969167	0.00204410093623587	8.12639316818199
ENSMUSG00000032423	Syncrip	synaptotagmin binding, cytoplasmic RNA interacting protein [Source:MGI Symbol;Acc:MGI:1891690]	0.389517330872788	0.00211186543404385	7.33025102844928
ENSMUSG00000096410	Ighv1-19	immunoglobulin heavy variable V1-19 [Source:MGI Symbol;Acc:MGI:4439779]	6.73279722072561	0.00218315755218565	-1.68557415353778
ENSMUSG00000036948	BC037034	cDNA sequence BC037034 [Source:MGI Symbol;Acc:MGI:2385896]	-0.377047673587305	0.00218315755218565	6.231018521446
ENSMUSG00000027078	Ube2l6	ubiquitin-conjugating enzyme E2L 6 [Source:MGI Symbol;Acc:MGI:1914500]	0.576526682122116	0.00218315755218565	5.6723972369345
ENSMUSG00000025997	Ikzf2	IKAROS family zinc finger 2 [Source:MGI Symbol;Acc:MGI:1342541]	1.23027998931419	0.00218315755218565	3.69359471144118
ENSMUSG00000037474	Dtl	denticleless E3 ubiquitin protein ligase [Source:MGI Symbol;Acc:MGI:1924093]	0.693189920001281	0.00218315755218565	5.02703488332961
ENSMUSG00000090877	Hspa1b	heat shock protein 1B [Source:MGI Symbol;Acc:MGI:99517]	-0.371035564148485	0.00218315755218565	9.85837530776375
ENSMUSG00000029730	Mcm7	minichromosome maintenance complex component 7 [Source:MGI Symbol;Acc:MGI:1298398]	0.630284905965722	0.00218315755218565	6.26515878802423
ENSMUSG00000023505	Cdca3	cell division cycle associated 3 [Source:MGI Symbol;Acc:MGI:1315198]	1.42323142842138	0.00220533840803225	3.82794837389826
ENSMUSG00000043411	Usp48	ubiquitin specific peptidase 48 [Source:MGI Symbol;Acc:MGI:2158502]	-0.379774654162298	0.00223395593534386	7.04772806227807
ENSMUSG00000022661	Cd200	CD200 antigen [Source:MGI Symbol;Acc:MGI:1196990]	1.52088932958099	0.00227826540784255	3.44403697201595
ENSMUSG00000029804	Herc3	hect domain and RLD 3 [Source:MGI Symbol;Acc:MGI:1921248]	-0.381615206333737	0.0022969349532411	6.99838365923901
ENSMUSG00000040952	Rps19	ribosomal protein S19 [Source:MGI Symbol;Acc:MGI:1333780]	0.349114397055963	0.00231309399460641	8.48240500116326
ENSMUSG00000001228	Uhrf1	ubiquitin-like, containing PHD and RING finger domains, 1 [Source:MGI Symbol;Acc:MGI:1338889]	1.01830714470873	0.00236005100540325	5.05048266268795
ENSMUSG00000048120	Entpd1	ectonucleoside triphosphate diphosphohydrolase 1 [Source:MGI Symbol;Acc:MGI:102805]	-0.36800903125454	0.00237931978419933	7.4327334764161
ENSMUSG00000076607	Igkj4	immunoglobulin kappa joining 4 [Source:MGI Symbol;Acc:MGI:1316692]	3.96318798565933	0.0023794963521975	0.48185215565781
ENSMUSG00000006678	Pola1	polymerase (DNA directed), alpha 1 [Source:MGI Symbol;Acc:MGI:99660]	0.772684988480623	0.00238975982481592	5.20321320958318
ENSMUSG00000050271	Prag1	PEAK1 related kinase activating pseudokinase 1 [Source:MGI Symbol;Acc:MGI:1196223]	-0.612852387460343	0.00245967268341353	5.36131943027011
ENSMUSG00000040659	Efhd2	EF hand domain containing 2 [Source:MGI Symbol;Acc:MGI:106504]	-0.362256259736348	0.00245967268341353	9.01550863430626
ENSMUSG00000037313	Tacc3	transforming, acidic coiled-coil containing protein 3 [Source:MGI Symbol;Acc:MGI:1341163]	1.06981901530298	0.00249603574983026	4.16508245778734
ENSMUSG00000059901	Adamts14	a disintegrin-like and metallopeptidase (reprolysin type) with thrombospondin type 1 motif, 14 [Source:MGI Symbol;Acc:MGI:2179942]	-1.17213345753451	0.00250667542669823	3.94961730873613
ENSMUSG00000008668	Rps18	ribosomal protein S18 [Source:MGI Symbol;Acc:MGI:98146]	0.353349954508866	0.00254773948680833	7.28131934226391
ENSMUSG00000034634	Ly6d	lymphocyte antigen 6 complex, locus D [Source:MGI Symbol;Acc:MGI:96881]	6.73279722072561	0.00255044770247015	-1.90451867645466
ENSMUSG00000076532	Igkv4-91	immunoglobulin kappa chain variable 4-91 [Source:MGI Symbol;Acc:MGI:3642277]	6.61844992746153	0.00258521357578649	-1.85834640509612
ENSMUSG00000076604	Igkj1	immunoglobulin kappa joining 1 [Source:MGI Symbol;Acc:MGI:1316689]	2.7289903843875	0.00269345020036644	-0.200008489330789
ENSMUSG00000022565	Plec	plectin [Source:MGI Symbol;Acc:MGI:1277961]	-0.404473489357562	0.00286242403316715	7.32969003025794
ENSMUSG00000047507	Baiap3	BAI1-associated protein 3 [Source:MGI Symbol;Acc:MGI:2685783]	-0.535580496007852	0.0028684415056688	6.18794063075263
ENSMUSG00000029007	Agtrap	angiotensin II, type I receptor-associated protein [Source:MGI Symbol;Acc:MGI:1339977]	-0.531082765705669	0.00292670414676303	5.33394168927023
ENSMUSG00000030847	Bag3	BCL2-associated athanogene 3 [Source:MGI Symbol;Acc:MGI:1352493]	-0.362786398463338	0.00294489031369261	6.73296295588646
ENSMUSG00000024659	Anxa1	annexin A1 [Source:MGI Symbol;Acc:MGI:96819]	-0.504146384645673	0.00294842716090181	6.27288225957431
ENSMUSG00000025314	Ptprj	protein tyrosine phosphatase, receptor type, J [Source:MGI Symbol;Acc:MGI:104574]	-0.397998586844334	0.00297324734173924	6.76238222251606
ENSMUSG00000021069	Pygl	liver glycogen phosphorylase [Source:MGI Symbol;Acc:MGI:97829]	-0.759686177704867	0.0029778207699813	4.53418058512314
ENSMUSG00000025980	Hspd1	heat shock protein 1 (chaperonin) [Source:MGI Symbol;Acc:MGI:96242]	0.349244400008622	0.0030604541346138	7.05641354445085
ENSMUSG00000030720	Cln3	ceroid lipofuscinosis, neuronal 3, juvenile (Batten, Spielmeyer-Vogt disease) [Source:MGI Symbol;Acc:MGI:107537]	-0.514704836044161	0.00311300083178041	5.75554405281162
ENSMUSG00000017716	Birc5	baculoviral IAP repeat-containing 5 [Source:MGI Symbol;Acc:MGI:1203517]	1.42966780625641	0.00333782370368493	3.7690808897294
ENSMUSG00000029822	Osbpl3	oxysterol binding protein-like 3 [Source:MGI Symbol;Acc:MGI:1918970]	-0.35610077798957	0.00342053453707736	7.44622192402864
ENSMUSG00000030231	Plekha5	pleckstrin homology domain containing, family A member 5 [Source:MGI Symbol;Acc:MGI:1923802]	-0.507627063975855	0.0034341423698982	5.2901327742099
ENSMUSG00000024300	Myo1f	myosin IF [Source:MGI Symbol;Acc:MGI:107711]	-0.350850439495439	0.00348892335396752	8.04126992932999
ENSMUSG00000040712	Camta2	calmodulin binding transcription activator 2 [Source:MGI Symbol;Acc:MGI:2135957]	-0.370988977612643	0.00363683651623635	6.14857850252694
ENSMUSG00000021391	Cenpp	centromere protein P [Source:MGI Symbol;Acc:MGI:1913586]	2.00307201211547	0.00363683651623635	1.13332378035378
ENSMUSG00000024098	Twsg1	twisted gastrulation BMP signaling modulator 1 [Source:MGI Symbol;Acc:MGI:2137520]	0.341489495583821	0.00377692022330309	6.25469443188712
ENSMUSG00000019961	Tmpo	thymopoietin [Source:MGI Symbol;Acc:MGI:106920]	0.353507799571061	0.00381474420016936	7.67121072936013
ENSMUSG00000007817	Zmiz1	zinc finger, MIZ-type containing 1 [Source:MGI Symbol;Acc:MGI:3040693]	-0.344826785422961	0.00396062366719927	8.06397594432546
ENSMUSG00000071547	Nt5dc2	5'-nucleotidase domain containing 2 [Source:MGI Symbol;Acc:MGI:1917271]	1.89210599799175	0.0041185904630464	1.53687397935339
ENSMUSG00000033629	Hacd3	3-hydroxyacyl-CoA dehydratase 3 [Source:MGI Symbol;Acc:MGI:1889341]	0.365557946575326	0.00414865851912676	6.97823003150686
ENSMUSG00000020717	Pecam1	platelet/endothelial cell adhesion molecule 1 [Source:MGI Symbol;Acc:MGI:97537]	0.603346097951073	0.00423854212962129	5.49146515823437
ENSMUSG00000038976	Ppp1r9b	protein phosphatase 1, regulatory subunit 9B [Source:MGI Symbol;Acc:MGI:2387581]	-0.341594833251514	0.00427942028452341	8.56492974288235
ENSMUSG00000037563	Rps16	ribosomal protein S16 [Source:MGI Symbol;Acc:MGI:98118]	0.332267393525083	0.00427942028452341	7.45290221128361
ENSMUSG00000025508	Rplp2	ribosomal protein, large P2 [Source:MGI Symbol;Acc:MGI:1914436]	0.319915606608783	0.0043470989324331	9.95599874726778
ENSMUSG00000015597	Zfp318	zinc finger protein 318 [Source:MGI Symbol;Acc:MGI:1889348]	-0.472180545191352	0.00436492174382126	5.47884205392327
ENSMUSG00000022092	Ppp3cc	protein phosphatase 3, catalytic subunit, gamma isoform [Source:MGI Symbol;Acc:MGI:107162]	-0.355201036611505	0.00436492174382126	7.79895800555416
ENSMUSG00000026854	Usp20	ubiquitin specific peptidase 20 [Source:MGI Symbol;Acc:MGI:1921520]	-0.490480111136968	0.00446963957598268	5.38826809027644
ENSMUSG00000094619	Trav14d-3-dv8	T cell receptor alpha variable 14D-3-DV8 [Source:MGI Symbol;Acc:MGI:3822547]	4.36960019316306	0.00451107612073067	-1.81698840017798
ENSMUSG00000067591	Klra3	killer cell lectin-like receptor, subfamily A, member 3 [Source:MGI Symbol;Acc:MGI:101905]	-2.13858078744014	0.00454916392669846	2.00240412797716
ENSMUSG00000076475	Trbv19	T cell receptor beta, variable 19 [Source:MGI Symbol;Acc:MGI:98604]	-1.85610450195232	0.00465944855344928	2.06666626248837
ENSMUSG00000017861	Mybl2	myeloblastosis oncogene-like 2 [Source:MGI Symbol;Acc:MGI:101785]	1.7646840500445	0.00466308076484559	2.0881972405906
ENSMUSG00000052776	Oas1a	2'-5' oligoadenylate synthetase 1A [Source:MGI Symbol;Acc:MGI:2180860]	0.469364002824585	0.00466308076484559	5.98772657041357
ENSMUSG00000040345	Arhgap9	Rho GTPase activating protein 9 [Source:MGI Symbol;Acc:MGI:2143764]	-0.359083990962927	0.00476561290681247	8.60064181037436
ENSMUSG00000029561	Oasl2	2'-5' oligoadenylate synthetase-like 2 [Source:MGI Symbol;Acc:MGI:1344390]	0.771903659458442	0.00476561290681247	4.82818284014787
ENSMUSG00000022048	Dpysl2	dihydropyrimidinase-like 2 [Source:MGI Symbol;Acc:MGI:1349763]	0.661821410161066	0.00495425241285465	5.10321694213357
ENSMUSG00000024640	Psat1	phosphoserine aminotransferase 1 [Source:MGI Symbol;Acc:MGI:2183441]	0.456462271430101	0.00504203585329534	6.70546517432733
ENSMUSG00000032640	Chsy1	chondroitin sulfate synthase 1 [Source:MGI Symbol;Acc:MGI:2681120]	-0.342822069019175	0.00504203585329534	8.2737138143687
ENSMUSG00000024544	Ldlrad4	low density lipoprotein receptor class A domain containing 4 [Source:MGI Symbol;Acc:MGI:1277150]	-0.477950973690044	0.00510575296273053	5.93109421150784
ENSMUSG00000025362	Rps26	ribosomal protein S26 [Source:MGI Symbol;Acc:MGI:1351628]	0.324587330546535	0.00512447529891184	8.43607730392421
ENSMUSG00000032265	Fam46a	family with sequence similarity 46, member A [Source:MGI Symbol;Acc:MGI:2670964]	-0.379703416371297	0.00512447529891184	6.0862609460901
ENSMUSG00000056290	Ms4a4b	membrane-spanning 4-domains, subfamily A, member 4B [Source:MGI Symbol;Acc:MGI:1913083]	-0.339649684357151	0.00536672201585848	10.5316587210635
ENSMUSG00000045193	Cirbp	cold inducible RNA binding protein [Source:MGI Symbol;Acc:MGI:893588]	-0.436859395215792	0.00552645148389068	6.08341065549951
ENSMUSG00000028693	Nasp	nuclear autoantigenic sperm protein (histone-binding) [Source:MGI Symbol;Acc:MGI:1355328]	0.354973197881758	0.00562526031032655	6.48967860700117
ENSMUSG00000057113	Npm1	nucleophosmin 1 [Source:MGI Symbol;Acc:MGI:106184]	0.308035940582876	0.00578937304637578	8.68736526232168
ENSMUSG00000029687	Ezh2	enhancer of zeste 2 polycomb repressive complex 2 subunit [Source:MGI Symbol;Acc:MGI:107940]	0.511209395934364	0.00589189747691811	5.74117397096243
ENSMUSG00000060636	Rpl35a	ribosomal protein L35A [Source:MGI Symbol;Acc:MGI:1928894]	0.322799989047177	0.00596109608267316	7.29286501152214
ENSMUSG00000020330	Hmmr	hyaluronan mediated motility receptor (RHAMM) [Source:MGI Symbol;Acc:MGI:104667]	1.90101667151856	0.00596109608267316	2.41328496684558
ENSMUSG00000039209	Rpl39l	ribosomal protein L39-like [Source:MGI Symbol;Acc:MGI:1915422]	-2.38783719427313	0.00597021817118538	0.186033209754085
ENSMUSG00000003348	Mob3a	MOB kinase activator 3A [Source:MGI Symbol;Acc:MGI:3050117]	-0.35926889586131	0.00597021817118538	7.68281979314259
ENSMUSG00000022564	Grina	glutamate receptor, ionotropic, N-methyl D-aspartate-associated protein 1 (glutamate binding) [Source:MGI Symbol;Acc:MGI:1913418]	-0.334873173300244	0.00601023975345107	7.67798181763083
ENSMUSG00000095127	Ighv1-82	immunoglobulin heavy variable 1-82 [Source:MGI Symbol;Acc:MGI:4439671]	3.92274694223898	0.00606502364129109	2.64130935926724
ENSMUSG00000025352	Gdf11	growth differentiation factor 11 [Source:MGI Symbol;Acc:MGI:1338027]	-0.379183064972261	0.00606502364129109	6.44089510049082
ENSMUSG00000006205	Htra1	HtrA serine peptidase 1 [Source:MGI Symbol;Acc:MGI:1929076]	2.90669559052794	0.00608268424978277	1.74731961317707
ENSMUSG00000089929	Bcl2a1b	B cell leukemia/lymphoma 2 related protein A1b [Source:MGI Symbol;Acc:MGI:1278326]	0.365942661523493	0.00608268424978277	7.79105718683382
ENSMUSG00000050410	Tcf19	transcription factor 19 [Source:MGI Symbol;Acc:MGI:103180]	0.878915598550415	0.00613534383688337	4.56083706035141
ENSMUSG00000064289	Tank	TRAF family member-associated Nf-kappa B activator [Source:MGI Symbol;Acc:MGI:107676]	0.497034698754616	0.00618443146478221	5.55110952366581
ENSMUSG00000095574	Trbv12-1	T cell receptor beta, variable 12-1 [Source:MGI Symbol;Acc:MGI:98602]	-2.33435979472974	0.00642676913962419	0.147509404174268
ENSMUSG00000001930	Vwf	Von Willebrand factor [Source:MGI Symbol;Acc:MGI:98941]	1.38250616529843	0.00644839585883202	5.77394971162268
ENSMUSG00000040675	Mthfd1l	methylenetetrahydrofolate dehydrogenase (NADP+ dependent) 1-like [Source:MGI Symbol;Acc:MGI:1924836]	0.444472891987481	0.0064681347032768	6.24009713736121
ENSMUSG00000001827	Folr1	folate receptor 1 (adult) [Source:MGI Symbol;Acc:MGI:95568]	2.92658878838005	0.006476136821041	0.877598400517348
ENSMUSG00000061718	Ppp1r1b	protein phosphatase 1, regulatory (inhibitor) subunit 1B [Source:MGI Symbol;Acc:MGI:94860]	2.41333069525532	0.00677979793366341	1.16502601328947
ENSMUSG00000026582	Sele	selectin, endothelial cell [Source:MGI Symbol;Acc:MGI:98278]	1.74045491884469	0.00683220533017752	4.22231050285672
ENSMUSG00000026020	Nop58	NOP58 ribonucleoprotein [Source:MGI Symbol;Acc:MGI:1933184]	0.337342574968581	0.00692692685892882	6.73265084026104
ENSMUSG00000038644	Pold1	polymerase (DNA directed), delta 1, catalytic subunit [Source:MGI Symbol;Acc:MGI:97741]	0.449338910234426	0.00692692685892882	5.77686079320896
ENSMUSG00000013275	Slc41a1	solute carrier family 41, member 1 [Source:MGI Symbol;Acc:MGI:2444823]	0.347385961306597	0.0069355308568764	6.40505567132192
ENSMUSG00000025364	Pa2g4	proliferation-associated 2G4 [Source:MGI Symbol;Acc:MGI:894684]	0.317880478900317	0.00701874029155748	7.20343722678969
ENSMUSG00000044533	Rps2	ribosomal protein S2 [Source:MGI Symbol;Acc:MGI:105110]	0.305192766150791	0.0070692531493075	8.75702086110896
ENSMUSG00000046718	Bst2	bone marrow stromal cell antigen 2 [Source:MGI Symbol;Acc:MGI:1916800]	0.308360962627543	0.00726902085930898	7.74749426717734
ENSMUSG00000029752	Asns	asparagine synthetase [Source:MGI Symbol;Acc:MGI:1350929]	0.468945142638297	0.00746373665866443	5.77102384577486
ENSMUSG00000028678	Kif2c	kinesin family member 2C [Source:MGI Symbol;Acc:MGI:1921054]	1.92861996501409	0.00767813658908503	1.73004305637465
ENSMUSG00000026872	Zeb2	zinc finger E-box binding homeobox 2 [Source:MGI Symbol;Acc:MGI:1344407]	-0.498529709531536	0.0076899389278097	5.72594001750083
ENSMUSG00000058799	Nap1l1	nucleosome assembly protein 1-like 1 [Source:MGI Symbol;Acc:MGI:1855693]	0.323423268110747	0.0078415190298521	7.135268935963
ENSMUSG00000056069	Fam105a	family with sequence similarity 105, member A [Source:MGI Symbol;Acc:MGI:2687281]	-0.347224564922986	0.00786207721738133	6.38380938136617
ENSMUSG00000007036	Abhd16a	abhydrolase domain containing 16A [Source:MGI Symbol;Acc:MGI:99476]	-0.426735849767371	0.00789965641194521	6.11113662629266
ENSMUSG00000029722	Agfg2	ArfGAP with FG repeats 2 [Source:MGI Symbol;Acc:MGI:2443267]	-0.468017317125844	0.00799042717674222	5.56011599022594
ENSMUSG00000005470	Asf1b	anti-silencing function 1B histone chaperone [Source:MGI Symbol;Acc:MGI:1914179]	0.885205177023526	0.00803018677920698	4.55818639236865
ENSMUSG00000037872	Ackr1	atypical chemokine receptor 1 (Duffy blood group) [Source:MGI Symbol;Acc:MGI:1097689]	1.87952711179306	0.00817929324085563	3.42555736672788
ENSMUSG00000022021	Diaph3	diaphanous related formin 3 [Source:MGI Symbol;Acc:MGI:1927222]	0.744661643483127	0.00822722858513455	4.35746324490934
ENSMUSG00000042190	Cmklr1	chemokine-like receptor 1 [Source:MGI Symbol;Acc:MGI:109603]	-0.869380862021883	0.00850158800060925	4.18856863106868
ENSMUSG00000040274	Cdk6	cyclin-dependent kinase 6 [Source:MGI Symbol;Acc:MGI:1277162]	0.476156663038393	0.00856564883636503	6.45041990745295
ENSMUSG00000027864	Ptgfrn	prostaglandin F2 receptor negative regulator [Source:MGI Symbol;Acc:MGI:1277114]	1.3121169600012	0.00884699985155409	3.26284207544056
ENSMUSG00000026580	Selp	selectin, platelet [Source:MGI Symbol;Acc:MGI:98280]	2.46510620797941	0.00963818687061734	4.33684644523331
ENSMUSG00000037966	Ninj1	ninjurin 1 [Source:MGI Symbol;Acc:MGI:1196617]	0.362938313135384	0.00976560729364124	6.00349001400584
ENSMUSG00000041958	Pigs	phosphatidylinositol glycan anchor biosynthesis, class S [Source:MGI Symbol;Acc:MGI:2687325]	-0.309788421789541	0.0100557816571063	7.271127047363
ENSMUSG00000032204	Aqp9	aquaporin 9 [Source:MGI Symbol;Acc:MGI:1891066]	-1.45758852333822	0.0100557816571063	2.6333573150011
ENSMUSG00000005732	Ranbp1	RAN binding protein 1 [Source:MGI Symbol;Acc:MGI:96269]	0.329142829849825	0.0101899974590998	6.26445674027795
ENSMUSG00000024334	H2-Oa	histocompatibility 2, O region alpha locus [Source:MGI Symbol;Acc:MGI:95924]	1.38443032554746	0.0103199153775903	2.77595330209991
ENSMUSG00000024855	Pacs1	phosphofurin acidic cluster sorting protein 1 [Source:MGI Symbol;Acc:MGI:1277113]	-0.311616014281797	0.0103544755677285	7.82769086981069
ENSMUSG00000024590	Lmnb1	lamin B1 [Source:MGI Symbol;Acc:MGI:96795]	0.356441112129833	0.0105331033318404	8.13224677355368
ENSMUSG00000051378	Kif18b	kinesin family member 18B [Source:MGI Symbol;Acc:MGI:2446979]	1.62378110203297	0.0107252576503713	2.72209891860103
ENSMUSG00000058715	Fcer1g	Fc receptor, IgE, high affinity I, gamma polypeptide [Source:MGI Symbol;Acc:MGI:95496]	-1.22691032419423	0.010801849702124	3.27089820358199
ENSMUSG00000075297	H60b	histocompatibility 60b [Source:MGI Symbol;Acc:MGI:3649078]	1.88964771387366	0.0108158291855007	0.676482890820719
ENSMUSG00000029275	Gfi1	growth factor independent 1 [Source:MGI Symbol;Acc:MGI:103170]	-0.340612332679914	0.0108158291855007	6.19321945712757
ENSMUSG00000005667	Mthfd2	methylenetetrahydrofolate dehydrogenase (NAD+ dependent), methenyltetrahydrofolate cyclohydrolase [Source:MGI Symbol;Acc:MGI:1338850]	0.314209710556668	0.010880884129035	6.6525394520492
ENSMUSG00000062997	Rpl35	ribosomal protein L35 [Source:MGI Symbol;Acc:MGI:1913739]	0.421704264429228	0.010880884129035	5.73587590042011
ENSMUSG00000031659	Adcy7	adenylate cyclase 7 [Source:MGI Symbol;Acc:MGI:102891]	-0.332933990864287	0.010880884129035	8.15444705144506
ENSMUSG00000031539	Ap3m2	adaptor-related protein complex 3, mu 2 subunit [Source:MGI Symbol;Acc:MGI:1929214]	-0.612157874750499	0.0112448330980404	4.77186694699891
ENSMUSG00000023243	Kcnk5	potassium channel, subfamily K, member 5 [Source:MGI Symbol;Acc:MGI:1336175]	-0.421594161055909	0.0112684217933626	5.74878078171772
ENSMUSG00000040681	Hmgn1	high mobility group nucleosomal binding domain 1 [Source:MGI Symbol;Acc:MGI:96120]	0.737766616766702	0.0113730039289515	4.31340423968288
ENSMUSG00000037628	Cdkn3	cyclin-dependent kinase inhibitor 3 [Source:MGI Symbol;Acc:MGI:1919641]	2.01639258268829	0.0113750576081171	1.45850042415594
ENSMUSG00000022205	Sub1	SUB1 homolog (S. cerevisiae) [Source:MGI Symbol;Acc:MGI:104811]	0.333942836282721	0.0114783740734486	8.24211484369923
ENSMUSG00000038740	Mvb12b	multivesicular body subunit 12B [Source:MGI Symbol;Acc:MGI:1919793]	-0.422099216593703	0.0116123029833592	6.36014713920744
ENSMUSG00000026192	Atic	5-aminoimidazole-4-carboxamide ribonucleotide formyltransferase/IMP cyclohydrolase [Source:MGI Symbol;Acc:MGI:1351352]	0.322931826769103	0.0116582698958156	6.64398715231391
ENSMUSG00000032436	Cmtm7	CKLF-like MARVEL transmembrane domain containing 7 [Source:MGI Symbol;Acc:MGI:2447166]	-0.304584537323529	0.0116582698958156	7.81470640925134
ENSMUSG00000091971	Hspa1a	heat shock protein 1A [Source:MGI Symbol;Acc:MGI:96244]	-0.33106909866489	0.0116611932359877	9.41355694675026
ENSMUSG00000020601	Trib2	tribbles pseudokinase 2 [Source:MGI Symbol;Acc:MGI:2145021]	0.803765724920954	0.0117831665546085	4.52395007785356
ENSMUSG00000027122	Arl14ep	ADP-ribosylation factor-like 14 effector protein [Source:MGI Symbol;Acc:MGI:1926020]	-0.491483981686714	0.0118080030078791	5.43018671613379
ENSMUSG00000036223	Ska1	spindle and kinetochore associated complex subunit 1 [Source:MGI Symbol;Acc:MGI:1913718]	2.19270964411922	0.0118080030078791	1.35914833752557
ENSMUSG00000048534	Jaml	junction adhesion molecule like [Source:MGI Symbol;Acc:MGI:2685484]	-0.356887651506759	0.0118708415332765	8.12385218792727
ENSMUSG00000052684	Jun	jun proto-oncogene [Source:MGI Symbol;Acc:MGI:96646]	-0.309767913461874	0.011913555063419	7.91120401088442
ENSMUSG00000076461	Trbv1	T cell receptor beta, variable 1 [Source:MGI Symbol;Acc:MGI:98594]	-1.92744491899877	0.011913555063419	0.641664743510954
ENSMUSG00000051735	Rinl	Ras and Rab interactor-like [Source:MGI Symbol;Acc:MGI:2444024]	-0.335981888927917	0.0120282619957658	7.6405959194437
ENSMUSG00000027379	Bub1	BUB1, mitotic checkpoint serine/threonine kinase [Source:MGI Symbol;Acc:MGI:1100510]	1.40415646335432	0.0121032778027444	3.26190069849114
ENSMUSG00000004709	Cd244	CD244 natural killer cell receptor 2B4 [Source:MGI Symbol;Acc:MGI:109294]	-0.772923079831126	0.0121032778027444	4.3842464592627
ENSMUSG00000033307	Mif	macrophage migration inhibitory factor (glycosylation-inhibiting factor) [Source:MGI Symbol;Acc:MGI:96982]	0.558178278347711	0.01210527872283	4.93243306522255
ENSMUSG00000024989	Cep55	centrosomal protein 55 [Source:MGI Symbol;Acc:MGI:1921357]	1.39289787779422	0.0122025840470302	2.96627798884302
ENSMUSG00000022372	Sla	src-like adaptor [Source:MGI Symbol;Acc:MGI:104295]	0.300080539563416	0.0122025840470302	9.80041454404406
ENSMUSG00000096210	H1f0	H1 histone family, member 0 [Source:MGI Symbol;Acc:MGI:95893]	-0.646686846304544	0.0123338290543982	4.57221307677318
ENSMUSG00000022876	Samsn1	SAM domain, SH3 domain and nuclear localization signals, 1 [Source:MGI Symbol;Acc:MGI:1914992]	0.350645009804701	0.0123338290543982	8.4753267148563
ENSMUSG00000042759	Apobr	apolipoprotein B receptor [Source:MGI Symbol;Acc:MGI:2176230]	-0.475663930972527	0.0123338290543982	5.57034860629951
ENSMUSG00000029547	Ints1	integrator complex subunit 1 [Source:MGI Symbol;Acc:MGI:1915760]	-0.337839505093094	0.0124346329678392	7.14975896211948
ENSMUSG00000026049	Tex30	testis expressed 30 [Source:MGI Symbol;Acc:MGI:1922873]	0.487790138506951	0.0124893853528417	5.38582259121193
ENSMUSG00000025403	Shmt2	serine hydroxymethyltransferase 2 (mitochondrial) [Source:MGI Symbol;Acc:MGI:1277989]	0.392981014301392	0.0125856893815863	7.17109268457183
ENSMUSG00000027490	E2f1	E2F transcription factor 1 [Source:MGI Symbol;Acc:MGI:101941]	0.711653958850936	0.0126144100700975	4.98233483679615
ENSMUSG00000020641	Rsad2	radical S-adenosyl methionine domain containing 2 [Source:MGI Symbol;Acc:MGI:1929628]	0.481887998118963	0.0126144100700975	5.22355826060843
ENSMUSG00000032788	Pdxk	pyridoxal (pyridoxine, vitamin B6) kinase [Source:MGI Symbol;Acc:MGI:1351869]	-0.294637738034021	0.0126456076441741	6.79038369930446
ENSMUSG00000071724	Smpd5	sphingomyelin phosphodiesterase 5 [Source:MGI Symbol;Acc:MGI:3709877]	-0.666600412970896	0.0130024283860318	4.56719674088134
ENSMUSG00000027323	Rad51	RAD51 recombinase [Source:MGI Symbol;Acc:MGI:97890]	1.13717108905812	0.0131682112326957	3.94130420800535
ENSMUSG00000021866	Anxa11	annexin A11 [Source:MGI Symbol;Acc:MGI:108481]	-0.310041660544297	0.0131833088562078	6.91199339923825
ENSMUSG00000040093	Bmf	BCL2 modifying factor [Source:MGI Symbol;Acc:MGI:2176433]	0.607611997135105	0.0133283370907742	5.26109150936627
ENSMUSG00000022949	Clic6	chloride intracellular channel 6 [Source:MGI Symbol;Acc:MGI:2146607]	1.96001870791322	0.0137866340424869	1.78800436745711
ENSMUSG00000028234	Rps20	ribosomal protein S20 [Source:MGI Symbol;Acc:MGI:1914677]	0.292594563077924	0.0137866340424869	9.06706949151363
ENSMUSG00000041515	Irf8	interferon regulatory factor 8 [Source:MGI Symbol;Acc:MGI:96395]	-0.368793656991455	0.0138639601045985	6.79466263792917
ENSMUSG00000028832	Stmn1	stathmin 1 [Source:MGI Symbol;Acc:MGI:96739]	1.47815411963762	0.0138639601045985	2.97665653128673
ENSMUSG00000025967	Eef1b2	eukaryotic translation elongation factor 1 beta 2 [Source:MGI Symbol;Acc:MGI:1929520]	0.285289694608759	0.0138639601045985	10.0542927455499
ENSMUSG00000112148	Lilrb4a	leukocyte immunoglobulin-like receptor, subfamily B, member 4A [Source:MGI Symbol;Acc:MGI:102701]	-0.479158780177593	0.0138641338648919	5.5282947657656
ENSMUSG00000025810	Nrp1	neuropilin 1 [Source:MGI Symbol;Acc:MGI:106206]	0.48521653950016	0.0139359800673138	5.89414569776507
ENSMUSG00000050697	Prkaa1	protein kinase, AMP-activated, alpha 1 catalytic subunit [Source:MGI Symbol;Acc:MGI:2145955]	-0.347944953919069	0.0140534782781868	5.92205573030902
ENSMUSG00000027792	Bche	butyrylcholinesterase [Source:MGI Symbol;Acc:MGI:894278]	2.44415020913118	0.0143344119922481	2.19582422385833
ENSMUSG00000033213	AA467197	expressed sequence AA467197 [Source:MGI Symbol;Acc:MGI:3034182]	-0.509936148356998	0.0143585113539966	5.71966409335105
ENSMUSG00000024032	Tff1	trefoil factor 1 [Source:MGI Symbol;Acc:MGI:88135]	1.97272175953358	0.0143834774622736	0.521098688285844
ENSMUSG00000025488	Cox8b	cytochrome c oxidase subunit VIIIb [Source:MGI Symbol;Acc:MGI:105958]	6.04081044134979	0.01443472862732	-2.46285111580995
ENSMUSG00000028936	Rpl22	ribosomal protein L22 [Source:MGI Symbol;Acc:MGI:99262]	0.291466648166767	0.01443472862732	9.17533767522313
ENSMUSG00000022562	Oplah	5-oxoprolinase (ATP-hydrolysing) [Source:MGI Symbol;Acc:MGI:1922725]	-0.8699407135295	0.01443472862732	3.93789964028078
ENSMUSG00000026694	Mettl13	methyltransferase like 13 [Source:MGI Symbol;Acc:MGI:1918699]	0.560945686658202	0.0147588636418755	4.98842516434019
ENSMUSG00000074892	B3galt5	UDP-Gal:betaGlcNAc beta 1,3-galactosyltransferase, polypeptide 5 [Source:MGI Symbol;Acc:MGI:2136878]	-0.584564955234258	0.0147588636418755	4.89457156773959
ENSMUSG00000000303	Cdh1	cadherin 1 [Source:MGI Symbol;Acc:MGI:88354]	-0.475314947617454	0.014813725733129	8.94952446286333
ENSMUSG00000050721	Plekho2	pleckstrin homology domain containing, family O member 2 [Source:MGI Symbol;Acc:MGI:2143132]	-0.281505067441853	0.0150190290928724	7.26846222978255
ENSMUSG00000093894	Ighv1-53	immunoglobulin heavy variable 1-53 [Source:MGI Symbol;Acc:MGI:3576502]	6.61844992746138	0.0150227262606027	-2.12366034511145
ENSMUSG00000026193	Fn1	fibronectin 1 [Source:MGI Symbol;Acc:MGI:95566]	1.18449864301166	0.0150642495991211	6.1260733755798
ENSMUSG00000067274	Rplp0	ribosomal protein, large, P0 [Source:MGI Symbol;Acc:MGI:1927636]	0.284194479602618	0.0151055589433181	10.6616229341879
ENSMUSG00000055024	Ep300	E1A binding protein p300 [Source:MGI Symbol;Acc:MGI:1276116]	-0.330485680649442	0.0151055589433181	7.34539301757789
ENSMUSG00000047712	Ust	uronyl-2-sulfotransferase [Source:MGI Symbol;Acc:MGI:2442406]	-0.506509873516378	0.0151055589433181	5.0389181882726
ENSMUSG00000058173	Smco4	single-pass membrane protein with coiled-coil domains 4 [Source:MGI Symbol;Acc:MGI:3039636]	1.16350701128013	0.0151399479375908	3.34290864617132
ENSMUSG00000040270	Bach2	BTB and CNC homology, basic leucine zipper transcription factor 2 [Source:MGI Symbol;Acc:MGI:894679]	1.21030270396833	0.0151981098610913	3.37259839247607
ENSMUSG00000006442	Srm	spermidine synthase [Source:MGI Symbol;Acc:MGI:102690]	0.525175695140223	0.0151981098610913	5.15716860820204
ENSMUSG00000031353	Rbbp7	retinoblastoma binding protein 7, chromatin remodeling factor [Source:MGI Symbol;Acc:MGI:1194910]	0.303938905945506	0.0154239401432823	7.60059671692568
ENSMUSG00000022814	Umps	uridine monophosphate synthetase [Source:MGI Symbol;Acc:MGI:1298388]	0.432854222588916	0.0154239401432823	5.76293267075196
ENSMUSG00000076469	Trbv13-2	T cell receptor beta, variable 13-2 [Source:MGI Symbol;Acc:MGI:98608]	-1.55635485748749	0.0154379289540082	1.87167340795769
ENSMUSG00000046447	Camk2n1	calcium/calmodulin-dependent protein kinase II inhibitor 1 [Source:MGI Symbol;Acc:MGI:1913509]	-0.27697725429179	0.0154642199391256	7.18885272268852
ENSMUSG00000047675	Rps8	ribosomal protein S8 [Source:MGI Symbol;Acc:MGI:98166]	0.301401210488581	0.0161568943945724	7.03157512164344
ENSMUSG00000020573	Pik3cg	phosphoinositide-3-kinase, catalytic, gamma polypeptide [Source:MGI Symbol;Acc:MGI:1353576]	-0.342432907264188	0.0163223593551276	6.85014644029662
ENSMUSG00000079436	Kcnj13	potassium inwardly-rectifying channel, subfamily J, member 13 [Source:MGI Symbol;Acc:MGI:3781032]	2.72251969459112	0.0164393062132341	0.157228229499221
ENSMUSG00000045273	Cenph	centromere protein H [Source:MGI Symbol;Acc:MGI:1349448]	1.59679701959054	0.0164393062132341	1.92673041549427
ENSMUSG00000028885	Smpdl3b	sphingomyelin phosphodiesterase, acid-like 3B [Source:MGI Symbol;Acc:MGI:1916022]	-0.742453874455226	0.0165057019717761	4.24728957188
ENSMUSG00000002668	Dennd1c	DENN/MADD domain containing 1C [Source:MGI Symbol;Acc:MGI:1918035]	-0.309628432519684	0.016551354777605	6.77885610979306
ENSMUSG00000076822	Trav16n	T cell receptor alpha variable 16n [Source:MGI Symbol;Acc:MGI:4439761]	-4.24468511508244	0.0165676246911704	-1.94420823929483
ENSMUSG00000021048	Mthfd1	methylenetetrahydrofolate dehydrogenase (NADP+ dependent), methenyltetrahydrofolate cyclohydrolase, formyltetrahydrofolate synthase [Source:MGI Symbol;Acc:MGI:1342005]	0.389807467923841	0.0177091503409462	6.01733723196371
ENSMUSG00000041219	Arhgap11a	Rho GTPase activating protein 11A [Source:MGI Symbol;Acc:MGI:2444300]	0.713592896505119	0.017825048685578	4.40997160669684
ENSMUSG00000026031	Cflar	CASP8 and FADD-like apoptosis regulator [Source:MGI Symbol;Acc:MGI:1336166]	-0.325613476802895	0.0178606152713577	6.43331215022414
ENSMUSG00000043807	Ly6g5b	lymphocyte antigen 6 complex, locus G5B [Source:MGI Symbol;Acc:MGI:2385809]	-0.433875018259016	0.017865807554359	6.71054178850526
ENSMUSG00000009575	Cbx5	chromobox 5 [Source:MGI Symbol;Acc:MGI:109372]	0.362342365922815	0.0179323219323348	6.17057351417329
ENSMUSG00000029661	Col1a2	collagen, type I, alpha 2 [Source:MGI Symbol;Acc:MGI:88468]	2.63520641745281	0.0179354673289732	4.16648874145727
ENSMUSG00000020695	Mrc2	mannose receptor, C type 2 [Source:MGI Symbol;Acc:MGI:107818]	2.17954752905198	0.0179990368434261	2.01536445342705
ENSMUSG00000028468	Rgp1	RAB6A GEF compex partner 1 [Source:MGI Symbol;Acc:MGI:1915956]	-0.394892979167914	0.0181170630685454	5.69488868114672
ENSMUSG00000029860	Zyx	zyxin [Source:MGI Symbol;Acc:MGI:103072]	-0.279883468861847	0.0185002353882399	9.24005131975538
ENSMUSG00000029414	Kntc1	kinetochore associated 1 [Source:MGI Symbol;Acc:MGI:2673709]	1.1458305969586	0.0190713887129631	3.58426764370874
ENSMUSG00000076762	Trav6-1	T cell receptor alpha variable 6-1 [Source:MGI Symbol;Acc:MGI:3644497]	-6.17159053160332	0.0193694201004906	-2.43377912030805
ENSMUSG00000015441	Gzmf	granzyme F [Source:MGI Symbol;Acc:MGI:109254]	-1.87715882599149	0.0193843637822357	1.60263059857153
ENSMUSG00000034311	Kif4	kinesin family member 4 [Source:MGI Symbol;Acc:MGI:108389]	1.64711827159005	0.0193843637822357	2.86981260004294
ENSMUSG00000054072	Iigp1	interferon inducible GTPase 1 [Source:MGI Symbol;Acc:MGI:1926259]	0.619730825498244	0.0195850974706051	4.5508381308017
ENSMUSG00000036966	Spryd3	SPRY domain containing 3 [Source:MGI Symbol;Acc:MGI:2446175]	-0.298055387722151	0.0195850974706051	6.23579060479082
ENSMUSG00000001056	Nhp2	NHP2 ribonucleoprotein [Source:MGI Symbol;Acc:MGI:1098547]	0.417211250406543	0.0196306812444769	5.69907220554166
ENSMUSG00000025485	Ric8a	RIC8 guanine nucleotide exchange factor A [Source:MGI Symbol;Acc:MGI:2141866]	-0.30791584663667	0.0196768526012462	6.63035555138168
ENSMUSG00000030246	Ldhb	lactate dehydrogenase B [Source:MGI Symbol;Acc:MGI:96763]	1.53850114284569	0.0196768526012462	2.46192012180244
ENSMUSG00000037979	Ccdc92	coiled-coil domain containing 92 [Source:MGI Symbol;Acc:MGI:106485]	-0.39236196997955	0.0197442907038562	5.74715286156516
ENSMUSG00000076564	Igkv12-46	immunoglobulin kappa variable 12-46 [Source:MGI Symbol;Acc:MGI:4439773]	3.21130106156168	0.0200227140499292	1.76666914484654
ENSMUSG00000041926	Rnpep	arginyl aminopeptidase (aminopeptidase B) [Source:MGI Symbol;Acc:MGI:2384902]	0.391578943307782	0.0205699726942691	5.95801069469942
ENSMUSG00000025579	Gaa	glucosidase, alpha, acid [Source:MGI Symbol;Acc:MGI:95609]	-0.35397165362223	0.0208092519919859	6.76334929229978
ENSMUSG00000094016	Trav15-1-dv6-1	T cell receptor alpha variable 15-1-DV6-1 [Source:MGI Symbol;Acc:MGI:4439369]	-1.49858509338101	0.0208489908368843	2.4067666605252
ENSMUSG00000033538	Casp4	caspase 4, apoptosis-related cysteine peptidase [Source:MGI Symbol;Acc:MGI:107700]	0.62101089772332	0.0208489908368843	4.66841917207028
ENSMUSG00000030232	Aebp2	AE binding protein 2 [Source:MGI Symbol;Acc:MGI:1338038]	0.323101254862331	0.0209010558340182	8.34000122479581
ENSMUSG00000016526	Dyrk3	dual-specificity tyrosine-(Y)-phosphorylation regulated kinase 3 [Source:MGI Symbol;Acc:MGI:1330300]	-1.38816356679099	0.0210120249029326	2.49372888899662
ENSMUSG00000032281	Acsbg1	acyl-CoA synthetase bubblegum family member 1 [Source:MGI Symbol;Acc:MGI:2385656]	-0.395300431510337	0.0214548734412698	5.96051285574927
ENSMUSG00000030844	Rgs10	regulator of G-protein signalling 10 [Source:MGI Symbol;Acc:MGI:1915115]	-0.34070679112785	0.0221505929611825	6.95832885747957
ENSMUSG00000026014	Raph1	Ras association (RalGDS/AF-6) and pleckstrin homology domains 1 [Source:MGI Symbol;Acc:MGI:1924550]	-0.573198108435318	0.0222713306162773	4.70222975879968
ENSMUSG00000005947	Itgae	integrin alpha E, epithelial-associated [Source:MGI Symbol;Acc:MGI:1298377]	-0.275346970379648	0.0224895465623037	9.85896152888336
ENSMUSG00000056394	Lig1	ligase I, DNA, ATP-dependent [Source:MGI Symbol;Acc:MGI:101789]	0.389064698257344	0.0225497822570625	6.38242354115221
ENSMUSG00000042082	Arsb	arylsulfatase B [Source:MGI Symbol;Acc:MGI:88075]	-0.295890701788911	0.0225649087486068	8.13715409378463
ENSMUSG00000002204	Napsa	napsin A aspartic peptidase [Source:MGI Symbol;Acc:MGI:109365]	-0.52154737850204	0.0226315559463434	4.91648299395032
ENSMUSG00000030671	Pde3b	phosphodiesterase 3B, cGMP-inhibited [Source:MGI Symbol;Acc:MGI:1333863]	-0.273545984625594	0.0226821861743906	8.43576079184736
ENSMUSG00000035692	Isg15	ISG15 ubiquitin-like modifier [Source:MGI Symbol;Acc:MGI:1855694]	0.295742549075771	0.0227467737489073	7.36413671998596
ENSMUSG00000037095	Lrg1	leucine-rich alpha-2-glycoprotein 1 [Source:MGI Symbol;Acc:MGI:1924155]	2.15997043512932	0.0231510149414744	1.12182667726116
ENSMUSG00000026827	Gpd2	glycerol phosphate dehydrogenase 2, mitochondrial [Source:MGI Symbol;Acc:MGI:99778]	-0.306374506657571	0.0236916640890674	6.37988140986484
ENSMUSG00000051439	Cd14	CD14 antigen [Source:MGI Symbol;Acc:MGI:88318]	1.00437974980486	0.0239655370939613	3.60329889811159
ENSMUSG00000023087	Noct	nocturnin [Source:MGI Symbol;Acc:MGI:109382]	0.442324606221305	0.0241842142060832	5.21247946157293
ENSMUSG00000020642	Rnf144a	ring finger protein 144A [Source:MGI Symbol;Acc:MGI:1344401]	0.855541574304204	0.0243353374549051	3.799643272373
ENSMUSG00000012405	Rpl15	ribosomal protein L15 [Source:MGI Symbol;Acc:MGI:1913730]	0.417895278146637	0.0247061586640808	5.3583447036151
ENSMUSG00000028792	Ak2	adenylate kinase 2 [Source:MGI Symbol;Acc:MGI:87978]	0.381290174506826	0.0251497044238003	5.81256517026644
ENSMUSG00000052142	Rasal3	RAS protein activator like 3 [Source:MGI Symbol;Acc:MGI:2444128]	-0.287150122206496	0.0251497044238003	9.21707441411942
ENSMUSG00000031934	Panx1	pannexin 1 [Source:MGI Symbol;Acc:MGI:1860055]	0.328909929521572	0.0252231456951146	6.97522712848415
ENSMUSG00000093896	Ighv1-76	immunoglobulin heavy variable 1-76 [Source:MGI Symbol;Acc:MGI:4439737]	5.85129245497717	0.0256687984318455	-2.55997312799148
ENSMUSG00000022667	Cd200r1	CD200 receptor 1 [Source:MGI Symbol;Acc:MGI:1889024]	0.795307390267573	0.025894044089474	3.98871111856392
ENSMUSG00000016252	Atp5e	ATP synthase, H+ transporting, mitochondrial F1 complex, epsilon subunit [Source:MGI Symbol;Acc:MGI:1855697]	0.300275293257445	0.0267426263942797	7.50627153784148
ENSMUSG00000029571	Tmem106b	transmembrane protein 106B [Source:MGI Symbol;Acc:MGI:1919150]	-0.308816222180796	0.0267426263942797	6.32490241211468
ENSMUSG00000029204	Rhoh	ras homolog family member H [Source:MGI Symbol;Acc:MGI:1921984]	0.294174449679649	0.0270453944827054	7.84013249192511
ENSMUSG00000024378	Stard4	StAR-related lipid transfer (START) domain containing 4 [Source:MGI Symbol;Acc:MGI:2156764]	0.303541215473614	0.0272616655997603	6.32057549597466
ENSMUSG00000034320	Slc26a2	solute carrier family 26 (sulfate transporter), member 2 [Source:MGI Symbol;Acc:MGI:892977]	0.417300486215012	0.0275314519070248	5.91709963035681
ENSMUSG00000023456	Tpi1	triosephosphate isomerase 1 [Source:MGI Symbol;Acc:MGI:98797]	0.305386301193348	0.0277629606857015	7.01384126667693
ENSMUSG00000044026	Slc35g1	solute carrier family 35, member G1 [Source:MGI Symbol;Acc:MGI:2444789]	0.715049806161208	0.027801136602274	4.11725840807387
ENSMUSG00000022895	Ets2	E26 avian leukemia oncogene 2, 3' domain [Source:MGI Symbol;Acc:MGI:95456]	0.31755731442604	0.028053663752748	6.00106773932875
ENSMUSG00000034936	Arl4d	ADP-ribosylation factor-like 4D [Source:MGI Symbol;Acc:MGI:1933155]	-0.442796095212947	0.028053663752748	5.72142755251061
ENSMUSG00000075014	Gm10800	predicted gene 10800 [Source:MGI Symbol;Acc:MGI:3641657]	-0.680036388760165	0.028053663752748	5.79787632635622
ENSMUSG00000044148	1810030O07Rik	RIKEN cDNA 1810030O07 gene [Source:MGI Symbol;Acc:MGI:1916405]	-0.298016086615081	0.028053663752748	6.18101986008132
ENSMUSG00000022799	Arhgap31	Rho GTPase activating protein 31 [Source:MGI Symbol;Acc:MGI:1333857]	0.503483773411299	0.0282506652537424	5.57686200240417
ENSMUSG00000057406	Nsd2	nuclear receptor binding SET domain protein 2 [Source:MGI Symbol;Acc:MGI:1276574]	0.36529796293373	0.0282506652537424	6.44137402303256
ENSMUSG00000039001	Rps21	ribosomal protein S21 [Source:MGI Symbol;Acc:MGI:1913731]	0.276787037262871	0.0283435357823715	9.3332674724489
ENSMUSG00000067148	Polr1c	polymerase (RNA) I polypeptide C [Source:MGI Symbol;Acc:MGI:103288]	0.307906169620405	0.028470513858094	6.17073823138602
ENSMUSG00000057841	Rpl32	ribosomal protein L32 [Source:MGI Symbol;Acc:MGI:98038]	0.264844686016811	0.0284726161350201	9.82519282990458
ENSMUSG00000020198	Ap3d1	adaptor-related protein complex 3, delta 1 subunit [Source:MGI Symbol;Acc:MGI:107734]	-0.314642798077177	0.0285606038665823	6.71449938436067
ENSMUSG00000037486	Asxl2	additional sex combs like 2 (Drosophila) [Source:MGI Symbol;Acc:MGI:1922552]	-0.307509263159542	0.0289011539284852	6.45734392060624
ENSMUSG00000041235	Chd7	chromodomain helicase DNA binding protein 7 [Source:MGI Symbol;Acc:MGI:2444748]	-0.24913105743386	0.0289832405604367	7.70409810947544
ENSMUSG00000001576	Ergic1	endoplasmic reticulum-golgi intermediate compartment (ERGIC) 1 [Source:MGI Symbol;Acc:MGI:1914708]	0.274797977406592	0.0289832405604367	6.42044147031926
ENSMUSG00000028412	Slc44a1	solute carrier family 44, member 1 [Source:MGI Symbol;Acc:MGI:2140592]	0.610478713736064	0.0289832405604367	4.54431896782302
ENSMUSG00000003575	Crtc1	CREB regulated transcription coactivator 1 [Source:MGI Symbol;Acc:MGI:2142523]	-0.511123958204504	0.0290258159867239	4.94914529129086
ENSMUSG00000016664	Pacsin2	protein kinase C and casein kinase substrate in neurons 2 [Source:MGI Symbol;Acc:MGI:1345153]	-0.320671019007803	0.0291499174690519	6.44729386771925
ENSMUSG00000039470	Zdhhc2	zinc finger, DHHC domain containing 2 [Source:MGI Symbol;Acc:MGI:1923452]	0.382153088710746	0.029392948782345	5.39028632907709
ENSMUSG00000022996	Wnt10b	wingless-type MMTV integration site family, member 10B [Source:MGI Symbol;Acc:MGI:108061]	-0.87320081612781	0.0294053743198198	3.74583112689623
ENSMUSG00000018381	Abi3	ABI gene family, member 3 [Source:MGI Symbol;Acc:MGI:1913860]	-0.670583717903134	0.0294653091838001	4.59755904954728
ENSMUSG00000001506	Col1a1	collagen, type I, alpha 1 [Source:MGI Symbol;Acc:MGI:88467]	3.24735500769171	0.0295960006012039	4.70146126555119
ENSMUSG00000032369	Plscr1	phospholipid scramblase 1 [Source:MGI Symbol;Acc:MGI:893575]	0.389470219330857	0.0296162014277844	5.80467282374965
ENSMUSG00000033083	Tbc1d4	TBC1 domain family, member 4 [Source:MGI Symbol;Acc:MGI:2429660]	0.844675761127319	0.0296162014277844	3.72039205450874
ENSMUSG00000026074	Map4k4	mitogen-activated protein kinase kinase kinase kinase 4 [Source:MGI Symbol;Acc:MGI:1349394]	0.29674000148974	0.0302477775636275	6.94210534170687
ENSMUSG00000068246	Apol9b	apolipoprotein L 9b [Source:MGI Symbol;Acc:MGI:1919148]	-0.69245657814047	0.0309520430203634	4.085241277578
ENSMUSG00000026576	Atp1b1	ATPase, Na+/K+ transporting, beta 1 polypeptide [Source:MGI Symbol;Acc:MGI:88108]	2.2582774079597	0.031146591742813	1.99709310704522
ENSMUSG00000027291	Vps39	VPS39 HOPS complex subunit [Source:MGI Symbol;Acc:MGI:2443189]	-0.420650363547837	0.0311555861794764	5.75776100708745
ENSMUSG00000035545	Leng8	leukocyte receptor cluster (LRC) member 8 [Source:MGI Symbol;Acc:MGI:2142195]	-0.395543625387694	0.0316616978459843	5.92936738924507
ENSMUSG00000027342	Pcna	proliferating cell nuclear antigen [Source:MGI Symbol;Acc:MGI:97503]	0.297312790474047	0.0319722151670762	7.12626005264746
ENSMUSG00000021819	Zswim8	zinc finger SWIM-type containing 8 [Source:MGI Symbol;Acc:MGI:1919156]	-0.303982004363898	0.0319722151670762	6.38776555085813
ENSMUSG00000036169	Sostdc1	sclerostin domain containing 1 [Source:MGI Symbol;Acc:MGI:1913292]	2.25550948228165	0.0319722151670762	0.48774269686053
ENSMUSG00000019810	Fuca2	fucosidase, alpha-L- 2, plasma [Source:MGI Symbol;Acc:MGI:1914098]	-0.309278643582481	0.0320143016738493	6.2698538035187
ENSMUSG00000021127	Zfp36l1	zinc finger protein 36, C3H type-like 1 [Source:MGI Symbol;Acc:MGI:107946]	0.297254248130983	0.0321002025382931	8.66250812193485
ENSMUSG00000031821	Gins2	GINS complex subunit 2 (Psf2 homolog) [Source:MGI Symbol;Acc:MGI:1921019]	1.1527697910753	0.0322662159710154	3.31825116685937
ENSMUSG00000034165	Ccnd3	cyclin D3 [Source:MGI Symbol;Acc:MGI:88315]	-0.299697092429381	0.0324365722073749	7.98328931600746
ENSMUSG00000029674	Limk1	LIM-domain containing, protein kinase [Source:MGI Symbol;Acc:MGI:104572]	-0.354995526971587	0.0324844801916	6.12347405361795
ENSMUSG00000058290	Espl1	extra spindle pole bodies 1, separase [Source:MGI Symbol;Acc:MGI:2146156]	1.23076543405282	0.0324844801916	3.26506703572371
ENSMUSG00000076576	Igkv6-32	immunoglobulin kappa variable 6-32 [Source:MGI Symbol;Acc:MGI:3641634]	3.97811781826192	0.0327867410969413	-2.19163289462287
ENSMUSG00000019066	Rab3d	RAB3D, member RAS oncogene family [Source:MGI Symbol;Acc:MGI:97844]	-0.460816993498496	0.0333536098425958	5.09041458271997
ENSMUSG00000028312	Smc2	structural maintenance of chromosomes 2 [Source:MGI Symbol;Acc:MGI:106067]	0.515288008236472	0.0333982317728248	5.47594066914632
ENSMUSG00000020857	Nme2	NME/NM23 nucleoside diphosphate kinase 2 [Source:MGI Symbol;Acc:MGI:97356]	0.271926639821969	0.0334575811279487	6.85574605385517
ENSMUSG00000027454	Gins1	GINS complex subunit 1 (Psf1 homolog) [Source:MGI Symbol;Acc:MGI:1916520]	1.65168711404204	0.0334575811279487	1.38469383158305
ENSMUSG00000041187	Prkd2	protein kinase D2 [Source:MGI Symbol;Acc:MGI:2141917]	-0.302988144417162	0.0334575811279487	7.27820641412138
ENSMUSG00000022385	Gtse1	G two S phase expressed protein 1 [Source:MGI Symbol;Acc:MGI:1352755]	1.2630763970891	0.0336267974396761	2.70651763005398
ENSMUSG00000031103	Elf4	E74-like factor 4 (ets domain transcription factor) [Source:MGI Symbol;Acc:MGI:1928377]	-0.306536817832839	0.0336267974396761	7.9990078537884
ENSMUSG00000024833	Pola2	polymerase (DNA directed), alpha 2 [Source:MGI Symbol;Acc:MGI:99690]	0.447969778255794	0.0337860377863745	5.05519843178672
ENSMUSG00000022744	Cldnd1	claudin domain containing 1 [Source:MGI Symbol;Acc:MGI:2447860]	0.317561213791413	0.0338423168220417	6.17043053098294
ENSMUSG00000038623	Tm6sf1	transmembrane 6 superfamily member 1 [Source:MGI Symbol;Acc:MGI:1933209]	-0.377020625589068	0.0338423168220417	5.92880553387115
ENSMUSG00000040229	Gpr34	G protein-coupled receptor 34 [Source:MGI Symbol;Acc:MGI:1346334]	-0.282478984741548	0.0339876683185419	6.51152935608845
ENSMUSG00000031781	Ciapin1	cytokine induced apoptosis inhibitor 1 [Source:MGI Symbol;Acc:MGI:1922083]	0.306656976508337	0.0341387948002064	6.30206845208755
ENSMUSG00000030530	Furin	furin (paired basic amino acid cleaving enzyme) [Source:MGI Symbol;Acc:MGI:97513]	0.319132672175598	0.0348762018164673	8.17414460033093
ENSMUSG00000043953	Ccrl2	chemokine (C-C motif) receptor-like 2 [Source:MGI Symbol;Acc:MGI:1920904]	0.411832509162054	0.0353439498826183	5.81255139515404
ENSMUSG00000003153	Slc2a3	solute carrier family 2 (facilitated glucose transporter), member 3 [Source:MGI Symbol;Acc:MGI:95757]	-0.308097448159752	0.035348237858893	7.42645097486408
ENSMUSG00000038135	Crygn	crystallin, gamma N [Source:MGI Symbol;Acc:MGI:2449167]	-3.20453602115991	0.035348237858893	-1.81883903195708
ENSMUSG00000016319	Slc25a5	solute carrier family 25 (mitochondrial carrier, adenine nucleotide translocator), member 5 [Source:MGI Symbol;Acc:MGI:1353496]	0.277142184971179	0.0354399953159237	7.90061611767225
ENSMUSG00000020346	Mgat1	mannoside acetylglucosaminyltransferase 1 [Source:MGI Symbol;Acc:MGI:96973]	-0.304701308064104	0.0356451425283509	6.58560671842278
ENSMUSG00000024805	Pcgf5	polycomb group ring finger 5 [Source:MGI Symbol;Acc:MGI:1923505]	0.449673927059987	0.0359067837860903	5.46956389558361
ENSMUSG00000032254	Kif23	kinesin family member 23 [Source:MGI Symbol;Acc:MGI:1919069]	0.967303991861167	0.0360098334138307	3.61742745462764
ENSMUSG00000002870	Mcm2	minichromosome maintenance complex component 2 [Source:MGI Symbol;Acc:MGI:105380]	0.334972728297588	0.0361041150786442	7.1854932342296
ENSMUSG00000036887	C1qa	complement component 1, q subcomponent, alpha polypeptide [Source:MGI Symbol;Acc:MGI:88223]	0.935117233147335	0.0365265249283184	3.88690389012192
ENSMUSG00000024360	Etf1	eukaryotic translation termination factor 1 [Source:MGI Symbol;Acc:MGI:2385071]	0.276684152944268	0.0368131962593	8.0406747724429
ENSMUSG00000018481	Appbp2	amyloid beta precursor protein (cytoplasmic tail) binding protein 2 [Source:MGI Symbol;Acc:MGI:1914134]	0.311146315767	0.0369582045475431	6.09419909600748
ENSMUSG00000028226	Mmp16	matrix metallopeptidase 16 [Source:MGI Symbol;Acc:MGI:1276107]	-0.995685986553498	0.0371765904884861	3.65449968234816
ENSMUSG00000018770	Atp5g3	ATP synthase, H+ transporting, mitochondrial F0 complex, subunit C3 (subunit 9) [Source:MGI Symbol;Acc:MGI:2442035]	0.273340973901395	0.0375747885578099	7.92815792963144
ENSMUSG00000000753	Serpinf1	serine (or cysteine) peptidase inhibitor, clade F, member 1 [Source:MGI Symbol;Acc:MGI:108080]	2.13131094445435	0.0375780422347778	1.03138170335153
ENSMUSG00000040751	Lat2	linker for activation of T cells family, member 2 [Source:MGI Symbol;Acc:MGI:1926479]	-0.688166411435283	0.03794195594277	4.39247241328667
ENSMUSG00000063146	Clip2	CAP-GLY domain containing linker protein 2 [Source:MGI Symbol;Acc:MGI:1313136]	-0.701615788387214	0.0386604963441529	4.00858643202524
ENSMUSG00000029304	Spp1	secreted phosphoprotein 1 [Source:MGI Symbol;Acc:MGI:98389]	-1.07397613729171	0.039563071519852	3.45931237079868
ENSMUSG00000057278	Snrpg	small nuclear ribonucleoprotein polypeptide G [Source:MGI Symbol;Acc:MGI:1915261]	0.485314290714098	0.0396358073914522	4.7720022352329
ENSMUSG00000003779	Kif20a	kinesin family member 20A [Source:MGI Symbol;Acc:MGI:1201682]	1.25850324873839	0.0396358073914522	2.84931239891172
ENSMUSG00000033487	Fndc3a	fibronectin type III domain containing 3A [Source:MGI Symbol;Acc:MGI:1196463]	-0.339195003549944	0.0399812863218553	6.47778559518256
ENSMUSG00000020538	Srebf1	sterol regulatory element binding transcription factor 1 [Source:MGI Symbol;Acc:MGI:107606]	-0.277678213943956	0.0406733347707675	7.22439512976059
ENSMUSG00000017664	Slc35c2	solute carrier family 35, member C2 [Source:MGI Symbol;Acc:MGI:2385166]	-0.394052959612394	0.0406733347707675	5.99265503324465
ENSMUSG00000058979	Hdhd5	haloacid dehalogenase like hydrolase domain containing 5 [Source:MGI Symbol;Acc:MGI:2136976]	-0.328389921041062	0.0409933486607132	6.13371767249882
ENSMUSG00000028896	Rcc1	regulator of chromosome condensation 1 [Source:MGI Symbol;Acc:MGI:1913989]	0.54196907306247	0.0409933486607132	4.89505888176724
ENSMUSG00000045362	Tnfrsf26	tumor necrosis factor receptor superfamily, member 26 [Source:MGI Symbol;Acc:MGI:2651928]	1.11934270412594	0.0412318120998964	3.00325047954581
ENSMUSG00000030867	Plk1	polo-like kinase 1 [Source:MGI Symbol;Acc:MGI:97621]	1.17167487088476	0.0417537849442685	3.09757802991266
ENSMUSG00000025491	Ifitm1	interferon induced transmembrane protein 1 [Source:MGI Symbol;Acc:MGI:1915963]	-1.18280388150632	0.0417569514261957	4.5920900320051
ENSMUSG00000039232	Stx11	syntaxin 11 [Source:MGI Symbol;Acc:MGI:1921982]	0.298832917681528	0.0419301058317254	6.51606306542238
ENSMUSG00000035042	Ccl5	chemokine (C-C motif) ligand 5 [Source:MGI Symbol;Acc:MGI:98262]	-0.25511279736608	0.0420833120500933	11.6381498911031
ENSMUSG00000076580	Igkv8-27	immunoglobulin kappa chain variable 8-27 [Source:MGI Symbol;Acc:MGI:4439868]	-3.31115010023756	0.0422191649462106	-0.87217117834735
ENSMUSG00000027361	Gabpb1	GA repeat binding protein, beta 1 [Source:MGI Symbol;Acc:MGI:95611]	0.308771966777973	0.0422191649462106	6.41028209737182
ENSMUSG00000095630	Igkv6-23	immunoglobulin kappa variable 6-23 [Source:MGI Symbol;Acc:MGI:3711980]	3.20631601303405	0.042680381141443	-0.733285840156412
ENSMUSG00000027810	Eif2a	eukaryotic translation initiation factor 2A [Source:MGI Symbol;Acc:MGI:1098684]	0.338455185704049	0.0429523628298886	5.80445393152192
ENSMUSG00000028212	Ccne2	cyclin E2 [Source:MGI Symbol;Acc:MGI:1329034]	1.32868102328677	0.0430051468142774	2.25535015204121
ENSMUSG00000032113	Chek1	checkpoint kinase 1 [Source:MGI Symbol;Acc:MGI:1202065]	1.16758517090507	0.0431135970471886	3.0273950018625
ENSMUSG00000030341	Tnfrsf1a	tumor necrosis factor receptor superfamily, member 1a [Source:MGI Symbol;Acc:MGI:1314884]	0.301782579343628	0.0438593860005899	6.74028998300034
ENSMUSG00000023143	Nagpa	N-acetylglucosamine-1-phosphodiester alpha-N-acetylglucosaminidase [Source:MGI Symbol;Acc:MGI:1351598]	-0.429765355033262	0.0440277349586757	5.09590577341572
ENSMUSG00000022095	Fam160b2	family with sequence similarity 160, member B2 [Source:MGI Symbol;Acc:MGI:3036290]	-0.393421494911128	0.0440277349586757	5.418913204192
ENSMUSG00000030662	Ipo5	importin 5 [Source:MGI Symbol;Acc:MGI:1917822]	0.243629372708746	0.0449303857996352	7.24458288721931
ENSMUSG00000022962	Gart	phosphoribosylglycinamide formyltransferase [Source:MGI Symbol;Acc:MGI:95654]	0.28446911626409	0.0449303857996352	6.40139350245816
ENSMUSG00000094562	Trav13-4-dv7	T cell receptor alpha variable 13-4-DV7 [Source:MGI Symbol;Acc:MGI:3702151]	-1.47606905269054	0.0449303857996352	1.52160790839147
ENSMUSG00000026750	Psmb7	proteasome (prosome, macropain) subunit, beta type 7 [Source:MGI Symbol;Acc:MGI:107637]	0.359822596850003	0.0449303857996352	6.16620843238267
ENSMUSG00000062329	Cytl1	cytokine-like 1 [Source:MGI Symbol;Acc:MGI:2684993]	3.18043588425809	0.0452104542972166	-0.411807568678203
ENSMUSG00000076538	Igkv13-84	immunoglobulin kappa chain variable 13-84 [Source:MGI Symbol;Acc:MGI:96514]	5.63305897323954	0.0455604958013323	-2.88676751036523
ENSMUSG00000076620	Ighj2	immunoglobulin heavy joining 2 [Source:MGI Symbol;Acc:MGI:4439803]	3.28317518077843	0.0456897663003964	0.464859971110848
ENSMUSG00000032380	Dapk2	death-associated protein kinase 2 [Source:MGI Symbol;Acc:MGI:1341297]	-0.349060965358021	0.0456897663003964	6.32881478794182
ENSMUSG00000075254	Heg1	heart development protein with EGF-like domains 1 [Source:MGI Symbol;Acc:MGI:1924696]	0.334803342781453	0.0456897663003964	6.00675668464095
ENSMUSG00000037253	Mex3c	mex3 RNA binding family member C [Source:MGI Symbol;Acc:MGI:2652843]	0.281694869744649	0.0457761803342458	7.09643288635865
ENSMUSG00000027011	Ube2e3	ubiquitin-conjugating enzyme E2E 3 [Source:MGI Symbol;Acc:MGI:107412]	0.621982906895786	0.0473707183002231	4.19830710335152
ENSMUSG00000051359	Ncald	neurocalcin delta [Source:MGI Symbol;Acc:MGI:1196326]	-0.495018977592242	0.0473707183002231	5.07513269990023
ENSMUSG00000027303	Ptpra	protein tyrosine phosphatase, receptor type, A [Source:MGI Symbol;Acc:MGI:97808]	-0.268158445411652	0.0476442195641206	6.70977885571776
ENSMUSG00000017802	Fam134c	family with sequence similarity 134, member C [Source:MGI Symbol;Acc:MGI:1915248]	0.277013570981062	0.0476442195641206	7.01755209228235
ENSMUSG00000026683	Nuf2	NUF2, NDC80 kinetochore complex component [Source:MGI Symbol;Acc:MGI:1914227]	1.39613976085657	0.0479607813963355	2.94645848346433
ENSMUSG00000019970	Sgk1	serum/glucocorticoid regulated kinase 1 [Source:MGI Symbol;Acc:MGI:1340062]	-0.398617847135922	0.0480196946936619	6.47353943902183
ENSMUSG00000060743	H3f3a	H3 histone, family 3A [Source:MGI Symbol;Acc:MGI:1097686]	0.313866576412562	0.0480389503069019	5.94821902364494
ENSMUSG00000049562	Ap5b1	adaptor-related protein complex 5, beta 1 subunit [Source:MGI Symbol;Acc:MGI:2685808]	-0.997086530130422	0.0484131670991877	3.56074818650735
ENSMUSG00000022292	Rrm2b	ribonucleotide reductase M2 B (TP53 inducible) [Source:MGI Symbol;Acc:MGI:2155865]	-0.434600774286626	0.0484131670991877	5.60697991474028
ENSMUSG00000009995	Taz	tafazzin [Source:MGI Symbol;Acc:MGI:109626]	-0.378008145515655	0.0484131670991877	5.25486000876356
ENSMUSG00000025574	Tk1	thymidine kinase 1 [Source:MGI Symbol;Acc:MGI:98763]	0.986978287650283	0.0486150744813351	3.6777716086875
ENSMUSG00000057322	Rpl38	ribosomal protein L38 [Source:MGI Symbol;Acc:MGI:1914921]	0.272917057783044	0.0495342613443761	6.82950361711708
ENSMUSG00000035473	Galm	galactose mutarotase [Source:MGI Symbol;Acc:MGI:2442420]	0.463141700747237	0.0497915703852893	5.14676639042415
ENSMUSG00000028214	Gem	GTP binding protein (gene overexpressed in skeletal muscle) [Source:MGI Symbol;Acc:MGI:99844]	-0.320639130531299	0.0497959445632642	8.1471042286172
ENSMUSG00000041126	H2afv	H2A histone family, member V [Source:MGI Symbol;Acc:MGI:1924855]	0.383554591118037	0.0497959445632642	6.6012347116284
ENSMUSG00000020897	Aurkb	aurora kinase B [Source:MGI Symbol;Acc:MGI:107168]	1.14061914742497	0.0503709814901412	3.47158113472337
ENSMUSG00000022014	Epsti1	epithelial stromal interaction 1 (breast) [Source:MGI Symbol;Acc:MGI:1915168]	-0.282217921420505	0.0503833854993687	9.15189721961476
ENSMUSG00000046330	Rpl37a	ribosomal protein L37a [Source:MGI Symbol;Acc:MGI:98068]	0.263838858075157	0.0508244226497111	6.78927127129961
ENSMUSG00000024742	Fen1	flap structure specific endonuclease 1 [Source:MGI Symbol;Acc:MGI:102779]	0.413211038486498	0.0509601311157247	5.74462103787481
ENSMUSG00000042675	Ypel3	yippee-like 3 (Drosophila) [Source:MGI Symbol;Acc:MGI:1913340]	-0.252579217198649	0.0510016559278496	7.33780670035965
ENSMUSG00000021068	Nin	ninein [Source:MGI Symbol;Acc:MGI:105108]	-0.298201083524803	0.0519935153207388	6.51037790444579
ENSMUSG00000057163	Prss2	protease, serine 2 [Source:MGI Symbol;Acc:MGI:102759]	1.76754625680382	0.0519935153207388	-0.29318088399356
ENSMUSG00000074064	Mlycd	malonyl-CoA decarboxylase [Source:MGI Symbol;Acc:MGI:1928485]	-0.5201769764786	0.0520124097119736	4.48945259171206
ENSMUSG00000035725	Prkx	protein kinase, X-linked [Source:MGI Symbol;Acc:MGI:1309999]	-0.302138922266845	0.0520896110832552	6.55306505619095
ENSMUSG00000027381	Bcl2l11	BCL2-like 11 (apoptosis facilitator) [Source:MGI Symbol;Acc:MGI:1197519]	0.225784776673681	0.0523037021630728	8.24678670805717
ENSMUSG00000026434	Nucks1	nuclear casein kinase and cyclin-dependent kinase substrate 1 [Source:MGI Symbol;Acc:MGI:1934811]	0.267816115276892	0.0523328505887667	7.51574280474829
ENSMUSG00000007080	Pole	polymerase (DNA directed), epsilon [Source:MGI Symbol;Acc:MGI:1196391]	0.605096731660754	0.0528756806116234	4.85855218725388
ENSMUSG00000095771	Igkv14-111	immunoglobulin kappa variable 14-111 [Source:MGI Symbol;Acc:MGI:4439863]	4.31129395422619	0.0529095372269078	-2.0657557434179
ENSMUSG00000040618	Pck2	phosphoenolpyruvate carboxykinase 2 (mitochondrial) [Source:MGI Symbol;Acc:MGI:1860456]	0.431496504799322	0.0534246629854285	5.05095393340601
ENSMUSG00000031467	Agpat5	1-acylglycerol-3-phosphate O-acyltransferase 5 (lysophosphatidic acid acyltransferase, epsilon) [Source:MGI Symbol;Acc:MGI:1196345]	0.595230249744908	0.0535510672849313	4.35146254252927
ENSMUSG00000099974	Bcl2a1d	B cell leukemia/lymphoma 2 related protein A1d [Source:MGI Symbol;Acc:MGI:1278325]	0.404290175204116	0.053667645867721	5.92873591668709
ENSMUSG00000005371	Fbxo11	F-box protein 11 [Source:MGI Symbol;Acc:MGI:2147134]	0.302496533120829	0.053667645867721	6.40899674848326
ENSMUSG00000016496	Cd274	CD274 antigen [Source:MGI Symbol;Acc:MGI:1926446]	0.296781508040442	0.053667645867721	6.96783884626662
ENSMUSG00000002602	Axl	AXL receptor tyrosine kinase [Source:MGI Symbol;Acc:MGI:1347244]	0.361608771890282	0.0540478706714753	5.50644310001218
ENSMUSG00000024402	Lta	lymphotoxin A [Source:MGI Symbol;Acc:MGI:104797]	1.10601938071317	0.0541548610022963	3.11532695961512
ENSMUSG00000076867	Trdv4	T cell receptor delta variable 4 [Source:MGI Symbol;Acc:MGI:4887419]	-1.08407946447208	0.0541548610022963	2.95506372308581
ENSMUSG00000057133	Chd6	chromodomain helicase DNA binding protein 6 [Source:MGI Symbol;Acc:MGI:1918639]	-0.390846211477183	0.0541548610022963	5.32466118236607
ENSMUSG00000037280	Galnt6	UDP-N-acetyl-alpha-D-galactosamine:polypeptide N-acetylgalactosaminyltransferase 6 [Source:MGI Symbol;Acc:MGI:1891640]	0.291401272982025	0.0541548610022963	6.67762959271652
ENSMUSG00000060923	Acyp2	acylphosphatase 2, muscle type [Source:MGI Symbol;Acc:MGI:1922822]	2.28676217712355	0.0541548610022963	-0.980554005996586
ENSMUSG00000062031	Pgghg	protein glucosylgalactosylhydroxylysine glucosidase [Source:MGI Symbol;Acc:MGI:2444047]	-0.502512083087295	0.0541548610022963	4.91443409034579
ENSMUSG00000038608	Dock10	dedicator of cytokinesis 10 [Source:MGI Symbol;Acc:MGI:2146320]	-0.269764972057523	0.0546756027032177	8.67788938338879
ENSMUSG00000034902	Pip5k1c	phosphatidylinositol-4-phosphate 5-kinase, type 1 gamma [Source:MGI Symbol;Acc:MGI:1298224]	-0.24765390457746	0.0546756027032177	7.575707263484
ENSMUSG00000026979	Psd4	pleckstrin and Sec7 domain containing 4 [Source:MGI Symbol;Acc:MGI:2674093]	-0.273763236030659	0.0547408451854878	8.64030785033866
ENSMUSG00000076479	Trbv26	T cell receptor beta, variable 26 [Source:MGI Symbol;Acc:MGI:98596]	-1.91324019898979	0.0554569455566944	0.1690074740588
ENSMUSG00000024844	Banf1	barrier to autointegration factor 1 [Source:MGI Symbol;Acc:MGI:1346330]	0.278485246608506	0.0554569455566944	6.61651718241021
ENSMUSG00000039114	Nrn1	neuritin 1 [Source:MGI Symbol;Acc:MGI:1915654]	1.77898299447227	0.0564163476072949	0.807970884182974
ENSMUSG00000055612	Cdca7	cell division cycle associated 7 [Source:MGI Symbol;Acc:MGI:1914203]	0.823787850274127	0.0564163476072949	3.85485460847923
ENSMUSG00000024130	Abca3	ATP-binding cassette, sub-family A (ABC1), member 3 [Source:MGI Symbol;Acc:MGI:1351617]	0.755012465741277	0.0566168417713182	3.98438104451313
ENSMUSG00000021365	Nedd9	neural precursor cell expressed, developmentally down-regulated gene 9 [Source:MGI Symbol;Acc:MGI:97302]	-0.266058472456353	0.0566168417713182	8.90105953600092
ENSMUSG00000038024	Dennd4c	DENN/MADD domain containing 4C [Source:MGI Symbol;Acc:MGI:1914769]	-0.424386687835954	0.0570263084246097	6.09543743769793
ENSMUSG00000026526	Fh1	fumarate hydratase 1 [Source:MGI Symbol;Acc:MGI:95530]	0.366966731117699	0.0571568383827729	5.39040921613392
ENSMUSG00000061615	Hist1h2ab	histone cluster 1, H2ab [Source:MGI Symbol;Acc:MGI:2448306]	2.35808288739241	0.0582015843773155	-1.55387931015324
ENSMUSG00000026663	Atf6	activating transcription factor 6 [Source:MGI Symbol;Acc:MGI:1926157]	-0.296965073549101	0.0582015843773155	6.42867887047584
ENSMUSG00000049932	H2afx	H2A histone family, member X [Source:MGI Symbol;Acc:MGI:102688]	0.3698542275959	0.0583786849541775	6.72563937937724
ENSMUSG00000028599	Tnfrsf1b	tumor necrosis factor receptor superfamily, member 1b [Source:MGI Symbol;Acc:MGI:1314883]	0.275935912229591	0.058903139572009	10.9948142525223
ENSMUSG00000050777	Tmem37	transmembrane protein 37 [Source:MGI Symbol;Acc:MGI:2157899]	-1.24768384155018	0.0599473768666126	2.17039589106814
ENSMUSG00000040234	Tm7sf3	transmembrane 7 superfamily member 3 [Source:MGI Symbol;Acc:MGI:1914873]	-0.35990574818862	0.0599697018490136	5.69369358937961
ENSMUSG00000025758	Plk4	polo-like kinase 4 [Source:MGI Symbol;Acc:MGI:101783]	0.783979226110527	0.0600678367158422	3.77190875436873
ENSMUSG00000041313	Slc7a1	solute carrier family 7 (cationic amino acid transporter, y+ system), member 1 [Source:MGI Symbol;Acc:MGI:88117]	0.255496557412174	0.0604567141090417	7.69737572667947
ENSMUSG00000032177	Pde4a	phosphodiesterase 4A, cAMP specific [Source:MGI Symbol;Acc:MGI:99558]	-0.483641219487415	0.0604589730439677	4.88487141975423
ENSMUSG00000047123	Ticam1	toll-like receptor adaptor molecule 1 [Source:MGI Symbol;Acc:MGI:2147032]	-0.533907077645269	0.0605970783266115	4.52672283350811
ENSMUSG00000027555	Car13	carbonic anhydrase 13 [Source:MGI Symbol;Acc:MGI:1931322]	1.42681557171516	0.0607119237000098	1.29856381023692
ENSMUSG00000049327	Kmt5a	lysine methyltransferase 5A [Source:MGI Symbol;Acc:MGI:1915206]	0.338455185704054	0.0609246267087024	5.80519807658383
ENSMUSG00000039934	Gsap	gamma-secretase activating protein [Source:MGI Symbol;Acc:MGI:2442259]	-0.462939671259235	0.0617764912517595	4.85791090182316
ENSMUSG00000040945	Rcc2	regulator of chromosome condensation 2 [Source:MGI Symbol;Acc:MGI:1919784]	0.248634191472905	0.062209155048859	8.47347124729486
ENSMUSG00000013698	Pea15a	phosphoprotein enriched in astrocytes 15A [Source:MGI Symbol;Acc:MGI:104799]	-0.253214844789724	0.0624513088398912	6.36839326726304
ENSMUSG00000036686	Cc2d1a	coiled-coil and C2 domain containing 1A [Source:MGI Symbol;Acc:MGI:2384831]	-0.396693444239684	0.0624513088398912	5.55184320602944
ENSMUSG00000022322	Shcbp1	Shc SH2-domain binding protein 1 [Source:MGI Symbol;Acc:MGI:1338802]	1.32738710757687	0.0625978348999106	2.64359772110543
ENSMUSG00000032301	Psma4	proteasome (prosome, macropain) subunit, alpha type 4 [Source:MGI Symbol;Acc:MGI:1347060]	0.261430966811108	0.0628599960488754	6.13029840245794
ENSMUSG00000022136	Dnajc3	DnaJ heat shock protein family (Hsp40) member C3 [Source:MGI Symbol;Acc:MGI:107373]	-0.261970591035843	0.0634017170406632	7.6549482435783
ENSMUSG00000034663	Bmp2k	BMP2 inducible kinase [Source:MGI Symbol;Acc:MGI:2155456]	-0.40832960946169	0.0639554632641804	5.31246956721852
ENSMUSG00000034731	Dgkh	diacylglycerol kinase, eta [Source:MGI Symbol;Acc:MGI:2444188]	-0.723109323925	0.0639554632641804	4.00066495967598
ENSMUSG00000017631	Abr	active BCR-related gene [Source:MGI Symbol;Acc:MGI:107771]	-0.260812266600195	0.0639655006144034	8.01804626860872
ENSMUSG00000043164	Tmem212	transmembrane protein 212 [Source:MGI Symbol;Acc:MGI:2685410]	-2.53728424016527	0.0642656983592495	-1.2420082967163
ENSMUSG00000036826	Igflr1	IGF-like family receptor 1 [Source:MGI Symbol;Acc:MGI:3655979]	-0.263483339454895	0.0647613432951237	6.97444499048681
ENSMUSG00000034773	BC030867	cDNA sequence BC030867 [Source:MGI Symbol;Acc:MGI:2387601]	1.45713525498265	0.0647831366876192	1.39745768558352
ENSMUSG00000024754	Tmem2	transmembrane protein 2 [Source:MGI Symbol;Acc:MGI:1890373]	-0.423889327676914	0.0651589133028098	5.96241190434747
ENSMUSG00000004897	Hdgf	hepatoma-derived growth factor [Source:MGI Symbol;Acc:MGI:1194494]	0.235977708065628	0.0652145276891514	7.98018343528212
ENSMUSG00000039218	Srrm2	serine/arginine repetitive matrix 2 [Source:MGI Symbol;Acc:MGI:1923206]	-0.259841725006452	0.0652518351631283	8.85199758393066
ENSMUSG00000038366	Lasp1	LIM and SH3 protein 1 [Source:MGI Symbol;Acc:MGI:109656]	-0.265426773587187	0.0654415658025052	9.13354694787464
ENSMUSG00000026110	Mgat4a	mannoside acetylglucosaminyltransferase 4, isoenzyme A [Source:MGI Symbol;Acc:MGI:2662992]	-0.269718337912549	0.0656607476750247	6.17534593871197
ENSMUSG00000028410	Dnaja1	DnaJ heat shock protein family (Hsp40) member A1 [Source:MGI Symbol;Acc:MGI:1270129]	-0.247723618272381	0.0656607476750247	8.00046093853507
ENSMUSG00000071415	Rpl23	ribosomal protein L23 [Source:MGI Symbol;Acc:MGI:1929455]	0.240735704309439	0.0658569107420558	8.02974702758788
ENSMUSG00000093674	Rpl41	ribosomal protein L41 [Source:MGI Symbol;Acc:MGI:1915195]	0.246848897201315	0.0659130175114203	7.88289725838799
ENSMUSG00000001415	Smg5	Smg-5 homolog, nonsense mediated mRNA decay factor (C. elegans) [Source:MGI Symbol;Acc:MGI:2447364]	-0.257650230777173	0.0659320522613019	6.44721123547411
ENSMUSG00000035385	Ccl2	chemokine (C-C motif) ligand 2 [Source:MGI Symbol;Acc:MGI:98259]	1.61153394520193	0.0663735865518474	0.0723133177193661
ENSMUSG00000009863	Sdhb	succinate dehydrogenase complex, subunit B, iron sulfur (Ip) [Source:MGI Symbol;Acc:MGI:1914930]	0.271733486796637	0.0664415258968227	6.75897393627995
ENSMUSG00000029910	Mad2l1	MAD2 mitotic arrest deficient-like 1 [Source:MGI Symbol;Acc:MGI:1860374]	0.513380765338002	0.0666842555267285	5.00280000832134
ENSMUSG00000035000	Dpp4	dipeptidylpeptidase 4 [Source:MGI Symbol;Acc:MGI:94919]	-0.259262881820677	0.0667559779580878	7.13591521458139
ENSMUSG00000063576	Klhdc3	kelch domain containing 3 [Source:MGI Symbol;Acc:MGI:2651568]	0.287431332124436	0.0676569592071405	6.15378577365405
ENSMUSG00000028691	Prdx1	peroxiredoxin 1 [Source:MGI Symbol;Acc:MGI:99523]	0.26150245107718	0.0676579152787188	7.1128825440728
ENSMUSG00000028333	Anp32b	acidic (leucine-rich) nuclear phosphoprotein 32 family, member B [Source:MGI Symbol;Acc:MGI:1914878]	0.240370364508273	0.0683263226942393	7.53130491026115
ENSMUSG00000003363	Pld3	phospholipase D family, member 3 [Source:MGI Symbol;Acc:MGI:1333782]	-0.201910622110831	0.0683263226942393	9.34309617526132
ENSMUSG00000026229	Psmd1	proteasome (prosome, macropain) 26S subunit, non-ATPase, 1 [Source:MGI Symbol;Acc:MGI:1917497]	0.241817739362912	0.0686765745764631	6.74735704724054
ENSMUSG00000079480	Pin4	protein (peptidyl-prolyl cis/trans isomerase) NIMA-interacting, 4 (parvulin) [Source:MGI Symbol;Acc:MGI:1916963]	1.76614537427876	0.0691121510338093	-0.558447377501606
ENSMUSG00000055053	Nfic	nuclear factor I/C [Source:MGI Symbol;Acc:MGI:109591]	-0.389263798033503	0.0696145880100578	5.27207119083344
ENSMUSG00000034898	Filip1	filamin A interacting protein 1 [Source:MGI Symbol;Acc:MGI:1917848]	-0.710479428020836	0.0706018285509804	3.89326811651734
ENSMUSG00000059248	2009-09-01	septin 9 [Source:MGI Symbol;Acc:MGI:1858222]	-0.235727380538602	0.0706018285509804	9.52297622079732
ENSMUSG00000001248	Gramd1a	GRAM domain containing 1A [Source:MGI Symbol;Acc:MGI:105490]	-0.215999323204537	0.0710256407962236	8.12591529762313
ENSMUSG00000029202	Pds5a	PDS5 cohesin associated factor A [Source:MGI Symbol;Acc:MGI:1918771]	0.225143010083923	0.07119301017828	7.33726319527009
ENSMUSG00000028479	Gne	glucosamine (UDP-N-acetyl)-2-epimerase/N-acetylmannosamine kinase [Source:MGI Symbol;Acc:MGI:1354951]	-0.349989491256323	0.0718668786365586	5.59205344417763
ENSMUSG00000090553	Snrpe	small nuclear ribonucleoprotein E [Source:MGI Symbol;Acc:MGI:98346]	0.370506786505495	0.0718668786365586	5.74683944998402
ENSMUSG00000016933	Plcg1	phospholipase C, gamma 1 [Source:MGI Symbol;Acc:MGI:97615]	-0.239279142210525	0.0718668786365586	8.15602486248645
ENSMUSG00000024660	Incenp	inner centromere protein [Source:MGI Symbol;Acc:MGI:1313288]	0.425994772173369	0.0719511852398519	5.45595405053324
ENSMUSG00000042644	Itpr3	inositol 1,4,5-triphosphate receptor 3 [Source:MGI Symbol;Acc:MGI:96624]	-0.283654933822179	0.0719511852398519	7.30966071690769
ENSMUSG00000017499	Cdc6	cell division cycle 6 [Source:MGI Symbol;Acc:MGI:1345150]	1.2110227685085	0.0722992901469888	2.80656924658663
ENSMUSG00000047751	Utf1	undifferentiated embryonic cell transcription factor 1 [Source:MGI Symbol;Acc:MGI:1276125]	0.903188869104858	0.0725080649179539	3.44988187856348
ENSMUSG00000040774	Cept1	choline/ethanolaminephosphotransferase 1 [Source:MGI Symbol;Acc:MGI:2139793]	0.339707877189067	0.0725080649179539	5.7312865137791
ENSMUSG00000059791	Nrm	nurim (nuclear envelope membrane protein) [Source:MGI Symbol;Acc:MGI:2146855]	0.521252088597841	0.0735846249931906	4.89086532194411
ENSMUSG00000030268	Bcat1	branched chain aminotransferase 1, cytosolic [Source:MGI Symbol;Acc:MGI:104861]	0.630308803824193	0.0738898611481847	4.15302702318949
ENSMUSG00000021116	Eif2s1	eukaryotic translation initiation factor 2, subunit 1 alpha [Source:MGI Symbol;Acc:MGI:95299]	0.247550019314544	0.0742960228447684	6.23117652238986
ENSMUSG00000029408	Abcb9	ATP-binding cassette, sub-family B (MDR/TAP), member 9 [Source:MGI Symbol;Acc:MGI:1861729]	-0.230445931297151	0.0746873414674977	7.36571588891928
ENSMUSG00000031608	Galnt7	UDP-N-acetyl-alpha-D-galactosamine: polypeptide N-acetylgalactosaminyltransferase 7 [Source:MGI Symbol;Acc:MGI:1349449]	-0.260396201066898	0.074921184592124	6.25558694040444
ENSMUSG00000029598	Plbd2	phospholipase B domain containing 2 [Source:MGI Symbol;Acc:MGI:1919022]	-0.269476169530887	0.0757574844131601	6.14288290315053
ENSMUSG00000055044	Pdlim1	PDZ and LIM domain 1 (elfin) [Source:MGI Symbol;Acc:MGI:1860611]	0.545842464971898	0.0757922093224677	4.4337524744685
ENSMUSG00000043279	Trim56	tripartite motif-containing 56 [Source:MGI Symbol;Acc:MGI:2685298]	-0.390182303837186	0.076273806699139	6.68495013978349
ENSMUSG00000044894	Uqcrq	ubiquinol-cytochrome c reductase, complex III subunit VII [Source:MGI Symbol;Acc:MGI:107807]	0.261187309234594	0.076273806699139	6.2847736601948
ENSMUSG00000042489	Clspn	claspin [Source:MGI Symbol;Acc:MGI:2445153]	0.732255534432821	0.0767314945001757	4.02746622361436
ENSMUSG00000059456	Ptk2b	PTK2 protein tyrosine kinase 2 beta [Source:MGI Symbol;Acc:MGI:104908]	-0.244861793692324	0.0768828681748877	9.15243596948872
ENSMUSG00000039981	Zc3h12d	zinc finger CCCH type containing 12D [Source:MGI Symbol;Acc:MGI:3045313]	0.517481271403611	0.0771079490842708	4.57698593189004
ENSMUSG00000027018	Hat1	histone aminotransferase 1 [Source:MGI Symbol;Acc:MGI:96013]	0.357431380452045	0.0771368731712792	5.56217696098473
ENSMUSG00000031858	Mau2	MAU2 sister chromatid cohesion factor [Source:MGI Symbol;Acc:MGI:1921799]	-0.274269250364222	0.0771368731712792	6.4733662684417
ENSMUSG00000030325	Klrb1c	killer cell lectin-like receptor subfamily B member 1C [Source:MGI Symbol;Acc:MGI:107538]	-1.21937549181758	0.0771368731712792	2.27340770239924
ENSMUSG00000076863	Trav21-dv12	T cell receptor alpha variable 21-DV12 [Source:MGI Symbol;Acc:MGI:3652097]	-0.551526563930392	0.0775843365404723	4.34833273659203
ENSMUSG00000026622	Nek2	NIMA (never in mitosis gene a)-related expressed kinase 2 [Source:MGI Symbol;Acc:MGI:109359]	1.24232208645088	0.0775843365404723	3.09356715042286
ENSMUSG00000020808	Fam64a	family with sequence similarity 64, member A [Source:MGI Symbol;Acc:MGI:1924434]	1.36727365499295	0.0779573734295507	2.1485207076522
ENSMUSG00000028367	Txn1	thioredoxin 1 [Source:MGI Symbol;Acc:MGI:98874]	0.23900003927487	0.078602187744219	7.86488019319205
ENSMUSG00000045573	Penk	preproenkephalin [Source:MGI Symbol;Acc:MGI:104629]	0.908375033967866	0.078721211011836	3.35581555108501
ENSMUSG00000046861	Hectd3	HECT domain containing 3 [Source:MGI Symbol;Acc:MGI:1923858]	-0.267448043839868	0.078721211011836	6.31212734388806
ENSMUSG00000016552	Foxred2	FAD-dependent oxidoreductase domain containing 2 [Source:MGI Symbol;Acc:MGI:106315]	-0.590499337700433	0.0787491558060571	4.19086759991268
ENSMUSG00000039899	Fgl2	fibrinogen-like protein 2 [Source:MGI Symbol;Acc:MGI:103266]	-0.294173703097265	0.0787804875311727	9.52954395458378
ENSMUSG00000020397	Med7	mediator complex subunit 7 [Source:MGI Symbol;Acc:MGI:1913463]	-0.467619830782025	0.0788137319607667	4.94451720583502
ENSMUSG00000056498	Tmem154	transmembrane protein 154 [Source:MGI Symbol;Acc:MGI:2444725]	0.378454304204956	0.0795029136268645	5.21641297731793
ENSMUSG00000028771	Ptpn12	protein tyrosine phosphatase, non-receptor type 12 [Source:MGI Symbol;Acc:MGI:104673]	-0.247041062815752	0.0796075649972475	6.13507243768359
ENSMUSG00000068039	Tcp1	t-complex protein 1 [Source:MGI Symbol;Acc:MGI:98535]	0.24542489516994	0.0796075649972475	7.95392537109974
ENSMUSG00000034612	Chst11	carbohydrate sulfotransferase 11 [Source:MGI Symbol;Acc:MGI:1927166]	-0.270357448848612	0.079694626919237	7.63208418060174
ENSMUSG00000038482	Tfdp1	transcription factor Dp 1 [Source:MGI Symbol;Acc:MGI:101934]	0.403965069347024	0.0798590364616079	5.43860688872141
ENSMUSG00000006715	Gmnn	geminin [Source:MGI Symbol;Acc:MGI:1927344]	0.560241060976772	0.0810027819629585	4.21953730366534
ENSMUSG00000029780	Nt5c3	5'-nucleotidase, cytosolic III [Source:MGI Symbol;Acc:MGI:1927186]	0.224913524252632	0.0814783053679984	6.51607851093834
ENSMUSG00000021109	Hif1a	hypoxia inducible factor 1, alpha subunit [Source:MGI Symbol;Acc:MGI:106918]	0.283839431636297	0.0815360218161955	8.48983060323345
ENSMUSG00000006920	Ezh1	enhancer of zeste 1 polycomb repressive complex 2 subunit [Source:MGI Symbol;Acc:MGI:1097695]	-0.26629000243721	0.0828218424813465	6.45661351159534
ENSMUSG00000022141	Nipbl	Nipped-B homolog (Drosophila) [Source:MGI Symbol;Acc:MGI:1913976]	-0.284135971942675	0.0830227365686856	6.28372059518864
ENSMUSG00000000743	Chmp1a	charged multivesicular body protein 1A [Source:MGI Symbol;Acc:MGI:1920159]	-0.267378952605542	0.0830227365686856	7.10804578839574
ENSMUSG00000032349	Elovl5	ELOVL family member 5, elongation of long chain fatty acids (yeast) [Source:MGI Symbol;Acc:MGI:1916051]	0.266381642191608	0.0837470283779167	8.0544877369639
ENSMUSG00000038241	Cep250	centrosomal protein 250 [Source:MGI Symbol;Acc:MGI:108084]	-0.391648669885677	0.0838658821072873	5.45669891545707
ENSMUSG00000034109	Golim4	golgi integral membrane protein 4 [Source:MGI Symbol;Acc:MGI:1920374]	-0.333211489325091	0.0838658821072873	6.17706597580406
ENSMUSG00000020396	Nefh	neurofilament, heavy polypeptide [Source:MGI Symbol;Acc:MGI:97309]	0.591024508272555	0.0838658821072873	4.1215374031517
ENSMUSG00000022426	Josd1	Josephin domain containing 1 [Source:MGI Symbol;Acc:MGI:1921408]	0.287646555948025	0.0838658821072873	6.67278013139016
ENSMUSG00000043004	Gng2	guanine nucleotide binding protein (G protein), gamma 2 [Source:MGI Symbol;Acc:MGI:102705]	-0.269589273394556	0.0840492598361675	8.85253826495717
ENSMUSG00000021024	Psma6	proteasome (prosome, macropain) subunit, alpha type 6 [Source:MGI Symbol;Acc:MGI:1347006]	0.23571094901043	0.084108160970552	6.76744040260545
ENSMUSG00000020483	Dynll2	dynein light chain LC8-type 2 [Source:MGI Symbol;Acc:MGI:1915347]	0.246387035115448	0.0843175393935474	7.25489701236646
ENSMUSG00000032009	Sesn3	sestrin 3 [Source:MGI Symbol;Acc:MGI:1922997]	0.208607995220767	0.0843504449335576	8.01575820735891
ENSMUSG00000025203	Scd2	stearoyl-Coenzyme A desaturase 2 [Source:MGI Symbol;Acc:MGI:98240]	0.308604516722512	0.0846828192657257	6.44538331217509
ENSMUSG00000033467	Crlf2	cytokine receptor-like factor 2 [Source:MGI Symbol;Acc:MGI:1889506]	-0.194548376180313	0.0846828192657257	7.78383463856834
ENSMUSG00000073184	Gm10479	predicted gene 10479 [Source:MGI Symbol;Acc:MGI:3704385]	-5.33951687683286	0.0846828192657257	-3.15572081479369
ENSMUSG00000029009	Mthfr	5,10-methylenetetrahydrofolate reductase [Source:MGI Symbol;Acc:MGI:106639]	-0.392930043812347	0.0846828192657257	5.29000282771165
ENSMUSG00000002546	Golga2	golgi autoantigen, golgin subfamily a, 2 [Source:MGI Symbol;Acc:MGI:2139395]	-0.276734195223318	0.0846828192657257	6.12604163120214
ENSMUSG00000030218	Mgp	matrix Gla protein [Source:MGI Symbol;Acc:MGI:96976]	1.85460391568435	0.0846828192657257	4.40491256717694
ENSMUSG00000038102	Trappc11	trafficking protein particle complex 11 [Source:MGI Symbol;Acc:MGI:2444585]	-0.356076165158309	0.0847116984511785	5.3687242793346
ENSMUSG00000068101	Cenpm	centromere protein M [Source:MGI Symbol;Acc:MGI:1913820]	1.12411384482057	0.0847116984511785	2.82649720318116
ENSMUSG00000030095	Tmem43	transmembrane protein 43 [Source:MGI Symbol;Acc:MGI:1921372]	-0.260294131674624	0.0847116984511785	6.50378396672892
ENSMUSG00000039477	Tnrc18	trinucleotide repeat containing 18 [Source:MGI Symbol;Acc:MGI:3648294]	-0.269576983323851	0.0847116984511785	7.09161942003214
ENSMUSG00000042700	Sipa1l1	signal-induced proliferation-associated 1 like 1 [Source:MGI Symbol;Acc:MGI:2443679]	-0.251921564814049	0.0847116984511785	6.89972103336195
ENSMUSG00000048546	Tob2	transducer of ERBB2, 2 [Source:MGI Symbol;Acc:MGI:1888525]	0.259626567202005	0.0847116984511785	9.68116866421197
ENSMUSG00000054065	Pkp3	plakophilin 3 [Source:MGI Symbol;Acc:MGI:1891830]	-0.236975864226091	0.0847116984511785	7.20475341429574
ENSMUSG00000039911	Spsb1	splA/ryanodine receptor domain and SOCS box containing 1 [Source:MGI Symbol;Acc:MGI:1921896]	-0.272212182736632	0.0847116984511785	6.7748322541679
ENSMUSG00000024677	Ms4a6b	membrane-spanning 4-domains, subfamily A, member 6B [Source:MGI Symbol;Acc:MGI:1917024]	-0.272126316493184	0.0847116984511785	9.64486343262712
ENSMUSG00000027763	Mbnl1	muscleblind-like 1 (Drosophila) [Source:MGI Symbol;Acc:MGI:1928482]	-0.256525380905729	0.0847116984511785	11.009687163819
ENSMUSG00000001588	Acap1	ArfGAP with coiled-coil, ankyrin repeat and PH domains 1 [Source:MGI Symbol;Acc:MGI:2388270]	-0.251249313985487	0.0853161544956789	8.01615311354802
ENSMUSG00000026358	Rgs1	regulator of G-protein signaling 1 [Source:MGI Symbol;Acc:MGI:1354694]	-0.229995094763384	0.085806888557317	9.70637917099587
ENSMUSG00000032783	Troap	trophinin associated protein [Source:MGI Symbol;Acc:MGI:1925983]	1.62626596165163	0.085806888557317	1.42910840075755
ENSMUSG00000024424	Ttc39c	tetratricopeptide repeat domain 39C [Source:MGI Symbol;Acc:MGI:1919997]	-0.296100035554479	0.0863801082018838	7.01697497910548
ENSMUSG00000020894	Vamp2	vesicle-associated membrane protein 2 [Source:MGI Symbol;Acc:MGI:1313277]	-0.221519526498375	0.086595982828809	6.77685494654127
ENSMUSG00000040857	Erf	Ets2 repressor factor [Source:MGI Symbol;Acc:MGI:109637]	0.262759768073977	0.0869615408793314	6.74953172720921
ENSMUSG00000092060	Bend4	BEN domain containing 4 [Source:MGI Symbol;Acc:MGI:3648414]	0.264017820638324	0.0873283087860136	7.17205348180967
ENSMUSG00000024277	Mapre2	microtubule-associated protein, RP/EB family, member 2 [Source:MGI Symbol;Acc:MGI:106271]	-0.250990279167551	0.0873283087860136	7.73535292827743
ENSMUSG00000053310	Nrgn	neurogranin [Source:MGI Symbol;Acc:MGI:1927184]	0.838814455521588	0.0877910501816064	3.96155343900602
ENSMUSG00000001517	Foxm1	forkhead box M1 [Source:MGI Symbol;Acc:MGI:1347487]	0.751870702059133	0.0879566488431937	4.07968880314571
ENSMUSG00000038886	Man2a2	mannosidase 2, alpha 2 [Source:MGI Symbol;Acc:MGI:2150656]	0.265121231437273	0.0879566488431937	6.10763952901007
ENSMUSG00000020788	Atp2a3	ATPase, Ca++ transporting, ubiquitous [Source:MGI Symbol;Acc:MGI:1194503]	-0.23890120235767	0.0879566488431937	9.09443539668664
ENSMUSG00000028465	Tln1	talin 1 [Source:MGI Symbol;Acc:MGI:1099832]	-0.26001090813034	0.0882652489745756	10.0021486534204
ENSMUSG00000031146	Plp2	proteolipid protein 2 [Source:MGI Symbol;Acc:MGI:1298382]	0.529217630605467	0.0890141368580584	4.35134045152572
ENSMUSG00000018983	E2f2	E2F transcription factor 2 [Source:MGI Symbol;Acc:MGI:1096341]	1.00152807962597	0.0893379535642762	3.38562353265854
ENSMUSG00000017718	Afmid	arylformamidase [Source:MGI Symbol;Acc:MGI:2448704]	-0.53082084965855	0.0893612900392506	4.31121027973417
ENSMUSG00000071722	Spin4	spindlin family, member 4 [Source:MGI Symbol;Acc:MGI:2444925]	1.31772308252154	0.0893612900392506	1.71706190476815
ENSMUSG00000035311	Gnptab	N-acetylglucosamine-1-phosphate transferase, alpha and beta subunits [Source:MGI Symbol;Acc:MGI:3643902]	-0.240871772039325	0.0903912680219468	7.20996231512981
ENSMUSG00000067194	Eif1ax	eukaryotic translation initiation factor 1A, X-linked [Source:MGI Symbol;Acc:MGI:1913485]	0.262763360153665	0.0904724888349279	6.6905509264399
ENSMUSG00000089809	Rasgef1b	RasGEF domain family, member 1B [Source:MGI Symbol;Acc:MGI:2443755]	0.480432970037037	0.0905012433965563	4.72927263642454
ENSMUSG00000079084	Ccdc82	coiled-coil domain containing 82 [Source:MGI Symbol;Acc:MGI:1913646]	-0.375734301510626	0.0905717774767557	5.64653917165011
ENSMUSG00000020205	Phlda1	pleckstrin homology like domain, family A, member 1 [Source:MGI Symbol;Acc:MGI:1096880]	-0.225805328866023	0.0907948715187416	6.82280778357616
ENSMUSG00000079547	H2-DMb1	histocompatibility 2, class II, locus Mb1 [Source:MGI Symbol;Acc:MGI:95922]	1.71267769523509	0.0908896675982392	0.375884640202591
ENSMUSG00000027641	Rbl1	retinoblastoma-like 1 (p107) [Source:MGI Symbol;Acc:MGI:103300]	0.311554817927827	0.0909888181153346	5.93219485551586
ENSMUSG00000006333	Rps9	ribosomal protein S9 [Source:MGI Symbol;Acc:MGI:1924096]	0.227777956832509	0.0911210754336374	10.6576919796063
ENSMUSG00000078521	Aunip	aurora kinase A and ninein interacting protein [Source:MGI Symbol;Acc:MGI:1917135]	1.42882540910133	0.0916321058815466	0.458696237252408
ENSMUSG00000037049	Smpd1	sphingomyelin phosphodiesterase 1, acid lysosomal [Source:MGI Symbol;Acc:MGI:98325]	-0.301877596260064	0.0930145464006699	6.80680797967341
ENSMUSG00000040054	Baz2a	bromodomain adjacent to zinc finger domain, 2A [Source:MGI Symbol;Acc:MGI:2151152]	-0.281859941831682	0.0931729560680551	7.10046179427724
ENSMUSG00000032578	Cish	cytokine inducible SH2-containing protein [Source:MGI Symbol;Acc:MGI:103159]	-0.22319501782768	0.0934225232099535	9.1925475082553
ENSMUSG00000026520	Pycr2	pyrroline-5-carboxylate reductase family, member 2 [Source:MGI Symbol;Acc:MGI:1277956]	-0.299846870404166	0.0935654693586402	5.50308921284825
ENSMUSG00000062175	Tgif2	TGFB-induced factor homeobox 2 [Source:MGI Symbol;Acc:MGI:1915299]	0.37416305864161	0.0937512910596365	5.84580647489104
ENSMUSG00000030708	Dnajb13	DnaJ heat shock protein family (Hsp40) member B13 [Source:MGI Symbol;Acc:MGI:1916637]	-0.846670813119398	0.0937512910596365	3.45772373808145
ENSMUSG00000022946	Dopey2	dopey family member 2 [Source:MGI Symbol;Acc:MGI:1917278]	-0.273119234632023	0.0939240295188658	6.9348852242637
ENSMUSG00000047045	Tmem164	transmembrane protein 164 [Source:MGI Symbol;Acc:MGI:2148020]	0.256944520469501	0.0941664056779182	6.5729252226179
ENSMUSG00000033554	Dph5	diphthamide biosynthesis 5 [Source:MGI Symbol;Acc:MGI:1916990]	0.577276353336062	0.0943043145823112	4.02033234309528
ENSMUSG00000051124	Gimap9	GTPase, IMAP family member 9 [Source:MGI Symbol;Acc:MGI:3511744]	0.236543427244822	0.0945015939052295	6.90767861037693
ENSMUSG00000003617	Cp	ceruloplasmin [Source:MGI Symbol;Acc:MGI:88476]	1.30914417334966	0.0952973274741753	3.27761784218694
ENSMUSG00000028381	Ugcg	UDP-glucose ceramide glucosyltransferase [Source:MGI Symbol;Acc:MGI:1332243]	-0.225402366384116	0.0958980632871339	9.41848953507973
ENSMUSG00000022956	Atp5o	ATP synthase, H+ transporting, mitochondrial F1 complex, O subunit [Source:MGI Symbol;Acc:MGI:106341]	0.254380706998356	0.0959821301353062	6.90549824727055
ENSMUSG00000094689	Ighv1-81	immunoglobulin heavy variable 1-81 [Source:MGI Symbol;Acc:MGI:4439635]	5.63305897323963	0.0959821301353062	-3.03385099407458
ENSMUSG00000027893	Ahcyl1	S-adenosylhomocysteine hydrolase-like 1 [Source:MGI Symbol;Acc:MGI:2385184]	-0.268893215485752	0.0961630974488904	7.1499358732959
ENSMUSG00000062373	Tmem65	transmembrane protein 65 [Source:MGI Symbol;Acc:MGI:1922118]	0.327994297291276	0.0970489830822431	5.55850661879997
ENSMUSG00000066232	Ipo7	importin 7 [Source:MGI Symbol;Acc:MGI:2152414]	0.209905883975812	0.0974713637280936	7.6901932858825
ENSMUSG00000042097	Zfp239	zinc finger protein 239 [Source:MGI Symbol;Acc:MGI:1306812]	-1.24657628593007	0.0975143630577262	1.96538056564554
ENSMUSG00000035697	Arhgap45	Rho GTPase activating protein 45 [Source:MGI Symbol;Acc:MGI:1917969]	-0.247768187584727	0.097526353542201	9.51464115233775
ENSMUSG00000004099	Dnmt1	DNA methyltransferase (cytosine-5) 1 [Source:MGI Symbol;Acc:MGI:94912]	0.2828381711422	0.0979608624275079	6.69185885038898
ENSMUSG00000038179	Slamf7	SLAM family member 7 [Source:MGI Symbol;Acc:MGI:1922595]	-0.254840247373303	0.0981268932291227	7.53696462266379
ENSMUSG00000046402	Rbp1	retinol binding protein 1, cellular [Source:MGI Symbol;Acc:MGI:97876]	1.50925305583368	0.0989956078245762	1.50260839936723
ENSMUSG00000050552	Lamtor4	late endosomal/lysosomal adaptor, MAPK and MTOR activator 4 [Source:MGI Symbol;Acc:MGI:1913346]	-0.343824877851596	0.0990438077872008	5.33619610111827
ENSMUSG00000063445	Nmral1	NmrA-like family domain containing 1 [Source:MGI Symbol;Acc:MGI:1915074]	0.977905289276516	0.0990438077872008	2.82916337436867
ENSMUSG00000028152	Tspan5	tetraspanin 5 [Source:MGI Symbol;Acc:MGI:1928096]	0.369198106090296	0.0990438077872008	5.29816893927189
ENSMUSG00000039384	Dusp10	dual specificity phosphatase 10 [Source:MGI Symbol;Acc:MGI:1927070]	0.26456097301638	0.0995555261955612	7.23857185452008
ENSMUSG00000048497	Mmgt2	membrane magnesium transporter 2 [Source:MGI Symbol;Acc:MGI:2448491]	-0.418350528665641	0.0995555261955612	4.80767781306149
ENSMUSG00000058355	Abce1	ATP-binding cassette, sub-family E (OABP), member 1 [Source:MGI Symbol;Acc:MGI:1195458]	0.240152106251002	0.0995555261955612	6.94544355598585
ENSMUSG00000006307	Kmt2b	lysine (K)-specific methyltransferase 2B [Source:MGI Symbol;Acc:MGI:109565]	-0.285724912652987	0.0995555261955612	6.71089012619705
ENSMUSG00000006342	Susd2	sushi domain containing 2 [Source:MGI Symbol;Acc:MGI:1918983]	1.39003199516596	0.0995555261955612	2.18208015270151
ENSMUSG00000050608	Minos1	mitochondrial inner membrane organizing system 1 [Source:MGI Symbol;Acc:MGI:1913628]	0.22879890833022	0.100095559594688	6.54909922244177
ENSMUSG00000057421	Las1l	LAS1-like (S. cerevisiae) [Source:MGI Symbol;Acc:MGI:1923380]	-0.248747713377486	0.100124910741771	6.06849243603241
ENSMUSG00000036339	Tmem260	transmembrane protein 260 [Source:MGI Symbol;Acc:MGI:2443219]	-0.360118750171551	0.100124910741771	5.14069281082415
ENSMUSG00000037149	Ddx1	DEAD (Asp-Glu-Ala-Asp) box polypeptide 1 [Source:MGI Symbol;Acc:MGI:2144727]	0.338169739240724	0.100124910741771	5.54548070354395
ENSMUSG00000020846	Rflnb	refilin B [Source:MGI Symbol;Acc:MGI:1923816]	1.40621698648368	0.100124910741771	2.7846961348808
ENSMUSG00000039208	Metrnl	meteorin, glial cell differentiation regulator-like [Source:MGI Symbol;Acc:MGI:2384806]	-0.365876873826319	0.100150777848732	6.00803129227995
ENSMUSG00000032966	Fkbp1a	FK506 binding protein 1a [Source:MGI Symbol;Acc:MGI:95541]	0.258942697768523	0.100157144145826	7.22881521026689
ENSMUSG00000020553	Pctp	phosphatidylcholine transfer protein [Source:MGI Symbol;Acc:MGI:107375]	-0.967240876788174	0.100226285542546	3.24921052708314
ENSMUSG00000042599	Kdm7a	lysine (K)-specific demethylase 7A [Source:MGI Symbol;Acc:MGI:2443388]	-0.245665637564628	0.100536585350949	8.10817272445808
ENSMUSG00000049800	Sertad2	SERTA domain containing 2 [Source:MGI Symbol;Acc:MGI:1931026]	-0.25415040911501	0.100539076314864	6.5332106907994
ENSMUSG00000032026	Rexo2	RNA exonuclease 2 [Source:MGI Symbol;Acc:MGI:1888981]	0.352600140093063	0.100539076314864	5.60605791649361
ENSMUSG00000004798	Ulk2	unc-51 like kinase 2 [Source:MGI Symbol;Acc:MGI:1352758]	-0.272567510006878	0.100539076314864	6.27059891839228
ENSMUSG00000021990	Spata13	spermatogenesis associated 13 [Source:MGI Symbol;Acc:MGI:104838]	-0.246226586985366	0.100539076314864	8.43501326770569
ENSMUSG00000045092	S1pr1	sphingosine-1-phosphate receptor 1 [Source:MGI Symbol;Acc:MGI:1096355]	0.401724985202894	0.100539076314864	5.13678298465546
ENSMUSG00000025395	Prim1	DNA primase, p49 subunit [Source:MGI Symbol;Acc:MGI:97757]	0.594708563393979	0.100678450706755	4.21523920611774
ENSMUSG00000021218	Gdi2	guanosine diphosphate (GDP) dissociation inhibitor 2 [Source:MGI Symbol;Acc:MGI:99845]	0.266220774365529	0.101438494739696	9.44799966289704
ENSMUSG00000028164	Manba	mannosidase, beta A, lysosomal [Source:MGI Symbol;Acc:MGI:88175]	-0.406317477949189	0.103104902367005	4.98329739820036
ENSMUSG00000030677	Kif22	kinesin family member 22 [Source:MGI Symbol;Acc:MGI:109233]	0.915282053429319	0.103108857383134	3.46669369909673
ENSMUSG00000041836	Ptpre	protein tyrosine phosphatase, receptor type, E [Source:MGI Symbol;Acc:MGI:97813]	-0.306553575592319	0.103108857383134	5.50922055333249
ENSMUSG00000032565	Nudt16	nudix (nucleoside diphosphate linked moiety X)-type motif 16 [Source:MGI Symbol;Acc:MGI:1922936]	-0.611269544357655	0.103173832683048	4.05921233531521
ENSMUSG00000004885	Crabp2	cellular retinoic acid binding protein II [Source:MGI Symbol;Acc:MGI:88491]	1.58388814504161	0.103780055747111	-0.221232400848937
ENSMUSG00000025422	Agap2	ArfGAP with GTPase domain, ankyrin repeat and PH domain 2 [Source:MGI Symbol;Acc:MGI:3580016]	-0.26178311484624	0.104163681542387	7.16582238874509
ENSMUSG00000050953	Gja1	gap junction protein, alpha 1 [Source:MGI Symbol;Acc:MGI:95713]	1.40707496114369	0.104487546254412	3.29779212816126
ENSMUSG00000039801	2410089E03Rik	RIKEN cDNA 2410089E03 gene [Source:MGI Symbol;Acc:MGI:1920942]	-0.63955375571822	0.105303800266264	4.2385878451126
ENSMUSG00000026238	Ptma	prothymosin alpha [Source:MGI Symbol;Acc:MGI:97803]	0.234144249164244	0.105917982866533	6.60679422431843
ENSMUSG00000022443	Myh9	myosin, heavy polypeptide 9, non-muscle [Source:MGI Symbol;Acc:MGI:107717]	-0.248263589072162	0.106823498523504	10.5823703397793
ENSMUSG00000034329	Brip1	BRCA1 interacting protein C-terminal helicase 1 [Source:MGI Symbol;Acc:MGI:2442836]	1.20041919795613	0.107218241152916	2.71886147177531
ENSMUSG00000041354	Rgl2	ral guanine nucleotide dissociation stimulator-like 2 [Source:MGI Symbol;Acc:MGI:107483]	-0.41400246644096	0.107421819476363	4.84522236072276
ENSMUSG00000018339	Gpx3	glutathione peroxidase 3 [Source:MGI Symbol;Acc:MGI:105102]	-1.87357846306843	0.107639648380588	0.839997404635382
ENSMUSG00000001150	Mcm3ap	minichromosome maintenance complex component 3 associated protein [Source:MGI Symbol;Acc:MGI:1930089]	-0.253083145627872	0.107944105355661	6.23156881462094
ENSMUSG00000002833	Hdgfrp2	hepatoma-derived growth factor, related protein 2 [Source:MGI Symbol;Acc:MGI:1194492]	-0.265338538857877	0.107944105355661	6.33963217118341
ENSMUSG00000020057	Dram1	DNA-damage regulated autophagy modulator 1 [Source:MGI Symbol;Acc:MGI:1918962]	1.24290315372831	0.107944105355661	1.70450881254042
ENSMUSG00000001288	Rarg	retinoic acid receptor, gamma [Source:MGI Symbol;Acc:MGI:97858]	0.448122160651877	0.109277102336706	5.0290270164447
ENSMUSG00000032324	Tspan3	tetraspanin 3 [Source:MGI Symbol;Acc:MGI:1928098]	0.362590013357365	0.109820896466356	5.56876569676249
ENSMUSG00000048758	Rpl29	ribosomal protein L29 [Source:MGI Symbol;Acc:MGI:99687]	0.2364010489336	0.109820896466356	6.3418437827278
ENSMUSG00000020849	Ywhae	tyrosine 3-monooxygenase/tryptophan 5-monooxygenase activation protein, epsilon polypeptide [Source:MGI Symbol;Acc:MGI:894689]	0.248538331921752	0.109930508991191	8.0480993586348
ENSMUSG00000045594	Glb1	galactosidase, beta 1 [Source:MGI Symbol;Acc:MGI:88151]	-0.316045437113012	0.110182898333427	5.79192828906571
ENSMUSG00000039953	Clstn1	calsyntenin 1 [Source:MGI Symbol;Acc:MGI:1929895]	0.27183889524713	0.110182898333427	6.32302481992962
ENSMUSG00000027304	Rtf1	RTF1, Paf1/RNA polymerase II complex component [Source:MGI Symbol;Acc:MGI:1309480]	-0.250190315900936	0.110573999305445	6.68467851050913
ENSMUSG00000025358	Cdk2	cyclin-dependent kinase 2 [Source:MGI Symbol;Acc:MGI:104772]	0.686799899923487	0.110573999305445	3.89299546620072
ENSMUSG00000024007	Ppil1	peptidylprolyl isomerase (cyclophilin)-like 1 [Source:MGI Symbol;Acc:MGI:1916066]	0.577172468746052	0.110573999305445	4.41638111707898
ENSMUSG00000020241	Col6a2	collagen, type VI, alpha 2 [Source:MGI Symbol;Acc:MGI:88460]	2.08845710331077	0.110573999305445	2.70239428751343
ENSMUSG00000006398	Cdc20	cell division cycle 20 [Source:MGI Symbol;Acc:MGI:1859866]	0.692472802949436	0.111816854861667	3.82621410559715
ENSMUSG00000015749	Anp32e	acidic (leucine-rich) nuclear phosphoprotein 32 family, member E [Source:MGI Symbol;Acc:MGI:1913721]	0.242484139353535	0.112586828920241	8.16967385894861
ENSMUSG00000004771	Rab11a	RAB11A, member RAS oncogene family [Source:MGI Symbol;Acc:MGI:1858202]	0.343093446423098	0.112586828920241	6.19603251361167
ENSMUSG00000031137	Fgf13	fibroblast growth factor 13 [Source:MGI Symbol;Acc:MGI:109178]	-0.444360189291294	0.112586828920241	5.1662283567165
ENSMUSG00000027613	Eif6	eukaryotic translation initiation factor 6 [Source:MGI Symbol;Acc:MGI:1196288]	0.249615321866034	0.112823569800891	6.77284074583531
ENSMUSG00000031880	Rrad	Ras-related associated with diabetes [Source:MGI Symbol;Acc:MGI:1930943]	-0.260354609416466	0.11298233145253	6.97525798872845
ENSMUSG00000036644	Tbc1d9b	TBC1 domain family, member 9B [Source:MGI Symbol;Acc:MGI:1924045]	-0.228223942709711	0.113943897759097	6.81516000768787
ENSMUSG00000030744	Rps3	ribosomal protein S3 [Source:MGI Symbol;Acc:MGI:1350917]	0.214129714799725	0.113943897759097	11.5162617793273
ENSMUSG00000038729	Akap2	A kinase (PRKA) anchor protein 2 [Source:MGI Symbol;Acc:MGI:1306795]	0.84747255635137	0.113943897759097	4.32660700949669
ENSMUSG00000039286	Fndc3b	fibronectin type III domain containing 3B [Source:MGI Symbol;Acc:MGI:1919257]	-0.5895042207889	0.113943897759097	4.09414463204009
ENSMUSG00000026347	Tmem163	transmembrane protein 163 [Source:MGI Symbol;Acc:MGI:1919410]	-0.383847668554909	0.114329638532158	5.45234682443807
ENSMUSG00000045751	Mms22l	MMS22-like, DNA repair protein [Source:MGI Symbol;Acc:MGI:2684980]	0.452534942097618	0.114429792071715	4.60756968304901
ENSMUSG00000025555	Farp1	FERM, RhoGEF (Arhgef) and pleckstrin domain protein 1 (chondrocyte-derived) [Source:MGI Symbol;Acc:MGI:2446173]	0.560995308782271	0.114491579063377	4.62435239195582
ENSMUSG00000008855	Hdac5	histone deacetylase 5 [Source:MGI Symbol;Acc:MGI:1333784]	-0.319935698468776	0.114491579063377	5.97054120633134
ENSMUSG00000035105	Egln3	egl-9 family hypoxia-inducible factor 3 [Source:MGI Symbol;Acc:MGI:1932288]	0.992135761078219	0.114680500111152	3.1040100475157
ENSMUSG00000109324	Prmt1	protein arginine N-methyltransferase 1 [Source:MGI Symbol;Acc:MGI:107846]	0.230546472209798	0.114680500111152	7.01658470946664
ENSMUSG00000031239	Itm2a	integral membrane protein 2A [Source:MGI Symbol;Acc:MGI:107706]	0.543450057624757	0.114680500111152	6.13331064938344
ENSMUSG00000029322	Plac8	placenta-specific 8 [Source:MGI Symbol;Acc:MGI:2445289]	-0.245374565542637	0.114680500111152	10.1178795963924
ENSMUSG00000078202	Nrarp	Notch-regulated ankyrin repeat protein [Source:MGI Symbol;Acc:MGI:1914372]	-0.474940951460858	0.114859449475996	4.81349289468119
ENSMUSG00000025747	Tyms	thymidylate synthase [Source:MGI Symbol;Acc:MGI:98878]	0.679163680307263	0.114859449475996	4.42354804255082
ENSMUSG00000022657	Cd96	CD96 antigen [Source:MGI Symbol;Acc:MGI:1934368]	-0.205520818935081	0.115230740275549	8.73186210635941
ENSMUSG00000066440	Zfyve26	zinc finger, FYVE domain containing 26 [Source:MGI Symbol;Acc:MGI:1924767]	-0.528186619261057	0.115230740275549	4.72748386541017
ENSMUSG00000017670	Elmo2	engulfment and cell motility 2 [Source:MGI Symbol;Acc:MGI:2153045]	-0.250762219339931	0.115310333749739	6.00981953785425
ENSMUSG00000028756	Pink1	PTEN induced putative kinase 1 [Source:MGI Symbol;Acc:MGI:1916193]	0.265966033015388	0.115767130623631	7.93632556617354
ENSMUSG00000027589	Pcmtd2	protein-L-isoaspartate (D-aspartate) O-methyltransferase domain containing 2 [Source:MGI Symbol;Acc:MGI:1923927]	-0.241470958946717	0.115767130623631	6.06149193869279
ENSMUSG00000089774	Slc5a3	solute carrier family 5 (inositol transporters), member 3 [Source:MGI Symbol;Acc:MGI:1858226]	0.331627443131604	0.115769364285134	5.98824749417373
ENSMUSG00000020493	Prr11	proline rich 11 [Source:MGI Symbol;Acc:MGI:2444496]	1.02453050198364	0.115769364285134	2.9749317624232
ENSMUSG00000024231	Cul2	cullin 2 [Source:MGI Symbol;Acc:MGI:1918995]	0.341833447905355	0.115853030284196	5.86392924050302
ENSMUSG00000036106	Prr5	proline rich 5 (renal) [Source:MGI Symbol;Acc:MGI:1924714]	-1.10370756850566	0.116084970114111	2.63995867560239
ENSMUSG00000026519	Tmem63a	transmembrane protein 63a [Source:MGI Symbol;Acc:MGI:2384789]	-0.299405212121753	0.116325792552474	6.12094856604715
ENSMUSG00000028927	Padi2	peptidyl arginine deiminase, type II [Source:MGI Symbol;Acc:MGI:1338892]	-0.22699772225073	0.116529433906312	8.8063206029032
ENSMUSG00000008730	Hipk1	homeodomain interacting protein kinase 1 [Source:MGI Symbol;Acc:MGI:1314873]	-0.265632772781651	0.116922853493281	9.01414430066366
ENSMUSG00000026873	Phf19	PHD finger protein 19 [Source:MGI Symbol;Acc:MGI:1921266]	0.7676283076535	0.116922853493281	3.62342839565147
ENSMUSG00000043284	Tmem11	transmembrane protein 11 [Source:MGI Symbol;Acc:MGI:2144726]	0.336886549739452	0.116922853493281	5.47839847416137
ENSMUSG00000050947	Amigo1	adhesion molecule with Ig like domain 1 [Source:MGI Symbol;Acc:MGI:2653612]	-0.78922279495119	0.116937334559402	3.60443841949141
ENSMUSG00000035455	Fignl1	fidgetin-like 1 [Source:MGI Symbol;Acc:MGI:1890648]	1.12024786343452	0.116937334559402	2.90256468714347
ENSMUSG00000076910	Traj19	T cell receptor alpha joining 19 [Source:MGI Symbol;Acc:MGI:4439579]	-5.33951687683287	0.117148272933262	-3.25280352935116
ENSMUSG00000037991	Rmi2	RecQ mediated genome instability 2 [Source:MGI Symbol;Acc:MGI:2685383]	1.07377528174813	0.117148272933262	2.81383565144953
ENSMUSG00000021714	Cenpk	centromere protein K [Source:MGI Symbol;Acc:MGI:1926210]	1.24782695238826	0.117398987446274	0.982210050736791
ENSMUSG00000040479	Dgkz	diacylglycerol kinase zeta [Source:MGI Symbol;Acc:MGI:1278339]	0.234251544115741	0.117599176659786	8.69483589569881
ENSMUSG00000030798	Cd37	CD37 antigen [Source:MGI Symbol;Acc:MGI:88330]	-0.224284721908821	0.117835656982669	8.96694608831196
ENSMUSG00000029213	Commd8	COMM domain containing 8 [Source:MGI Symbol;Acc:MGI:1343485]	-0.249935626422716	0.118253841959959	6.25010986176419
ENSMUSG00000052296	Ppp6r1	protein phosphatase 6, regulatory subunit 1 [Source:MGI Symbol;Acc:MGI:2442163]	-0.249055088335234	0.118253841959959	8.89792728318199
ENSMUSG00000023942	Slc29a1	solute carrier family 29 (nucleoside transporters), member 1 [Source:MGI Symbol;Acc:MGI:1927073]	0.239379231663335	0.118253841959959	6.60261427252365
ENSMUSG00000026000	Lancl1	LanC (bacterial lantibiotic synthetase component C)-like 1 [Source:MGI Symbol;Acc:MGI:1336997]	-0.283540262279529	0.118253841959959	5.66601812017455
ENSMUSG00000018446	C1qbp	complement component 1, q subcomponent binding protein [Source:MGI Symbol;Acc:MGI:1194505]	0.282906420719847	0.118283261666134	6.61775127527825
ENSMUSG00000036002	Fam214b	family with sequence similarity 214, member B [Source:MGI Symbol;Acc:MGI:2441854]	-0.588532410258231	0.118602580634084	4.20314741835581
ENSMUSG00000051998	Lax1	lymphocyte transmembrane adaptor 1 [Source:MGI Symbol;Acc:MGI:2443362]	-0.250033413544094	0.118751484814454	7.44711284961449
ENSMUSG00000007872	Id3	inhibitor of DNA binding 3 [Source:MGI Symbol;Acc:MGI:96398]	1.32661683711905	0.11890781728888	3.05606723321119
ENSMUSG00000034116	Vav1	vav 1 oncogene [Source:MGI Symbol;Acc:MGI:98923]	-0.240968675023515	0.119043480161314	7.61831154824874
ENSMUSG00000037692	Ahdc1	AT hook, DNA binding motif, containing 1 [Source:MGI Symbol;Acc:MGI:2444218]	-0.231246480329715	0.119043480161314	6.32000250284976
ENSMUSG00000019992	Mtfr2	mitochondrial fission regulator 2 [Source:MGI Symbol;Acc:MGI:1919054]	1.62712910310583	0.119043480161314	1.04463999386089
ENSMUSG00000038005	Hpf1	histone PARylation factor 1 [Source:MGI Symbol;Acc:MGI:1919862]	0.31897558619012	0.119043480161314	5.58956190019186
ENSMUSG00000021929	Kpna3	karyopherin (importin) alpha 3 [Source:MGI Symbol;Acc:MGI:1100863]	0.209434529709769	0.119683967428096	6.62330846412254
ENSMUSG00000009687	Fxyd5	FXYD domain-containing ion transport regulator 5 [Source:MGI Symbol;Acc:MGI:1201785]	-0.188344044872289	0.120059392698119	9.60230107978479
ENSMUSG00000021965	Ska3	spindle and kinetochore associated complex subunit 3 [Source:MGI Symbol;Acc:MGI:3041235]	1.13588221590267	0.120059392698119	2.03978638830471
ENSMUSG00000047721	Bola2	bolA-like 2 (E. coli) [Source:MGI Symbol;Acc:MGI:1913412]	0.298351822066276	0.120059392698119	5.56094962556439
ENSMUSG00000031904	Slc7a6	solute carrier family 7 (cationic amino acid transporter, y+ system), member 6 [Source:MGI Symbol;Acc:MGI:2142598]	0.333736311131574	0.120059392698119	5.76514803136181
ENSMUSG00000026080	Chst10	carbohydrate sulfotransferase 10 [Source:MGI Symbol;Acc:MGI:2138283]	-0.326098338874224	0.120059392698119	5.16970238116473
ENSMUSG00000016194	Hsd11b1	hydroxysteroid 11-beta dehydrogenase 1 [Source:MGI Symbol;Acc:MGI:103562]	-0.333288893060796	0.120377037748826	6.2592113727037
ENSMUSG00000024588	Fech	ferrochelatase [Source:MGI Symbol;Acc:MGI:95513]	-0.379139865735143	0.12053577204283	5.09497244120577
ENSMUSG00000027698	Nceh1	neutral cholesterol ester hydrolase 1 [Source:MGI Symbol;Acc:MGI:2443191]	-0.30817237888495	0.120635302703371	5.58623530947395
ENSMUSG00000025260	Hsd17b10	hydroxysteroid (17-beta) dehydrogenase 10 [Source:MGI Symbol;Acc:MGI:1333871]	0.238901129785469	0.12094877820134	6.00021416915037
ENSMUSG00000031993	Snx19	sorting nexin 19 [Source:MGI Symbol;Acc:MGI:1921581]	-0.341151300995639	0.121289481954875	5.72722139158817
ENSMUSG00000011179	Odc1	ornithine decarboxylase, structural 1 [Source:MGI Symbol;Acc:MGI:97402]	0.242259258299372	0.121426545204386	8.44061843349534
ENSMUSG00000035202	Lars2	leucyl-tRNA synthetase, mitochondrial [Source:MGI Symbol;Acc:MGI:2142973]	0.564014659151842	0.121468557543058	12.700184259132
ENSMUSG00000037287	Tbcel	tubulin folding cofactor E-like [Source:MGI Symbol;Acc:MGI:1925543]	0.332385431014219	0.12150017741021	5.57895026563559
ENSMUSG00000039221	Rpl22l1	ribosomal protein L22 like 1 [Source:MGI Symbol;Acc:MGI:1915278]	0.275056078707449	0.121654168977244	6.14005555866856
ENSMUSG00000020661	Dnmt3a	DNA methyltransferase 3A [Source:MGI Symbol;Acc:MGI:1261827]	0.292519264367187	0.122003551459293	5.61294203547997
ENSMUSG00000022797	Tfrc	transferrin receptor [Source:MGI Symbol;Acc:MGI:98822]	0.341481083432553	0.122038398089444	5.85506463720891
ENSMUSG00000024646	Cyb5a	cytochrome b5 type A (microsomal) [Source:MGI Symbol;Acc:MGI:1926952]	0.356362554920588	0.122038398089444	5.71372601915886
ENSMUSG00000026944	Abca2	ATP-binding cassette, sub-family A (ABC1), member 2 [Source:MGI Symbol;Acc:MGI:99606]	-0.22862673404521	0.122110287254843	8.30268625538855
ENSMUSG00000024791	Cdca5	cell division cycle associated 5 [Source:MGI Symbol;Acc:MGI:1915099]	1.16219862610915	0.122110287254843	3.17007472396847
ENSMUSG00000095891	Gm10717	predicted gene 10717 [Source:MGI Symbol;Acc:MGI:3642031]	-1.37490596857878	0.122211052457286	1.57136411618198
ENSMUSG00000033355	Rtp4	receptor transporter protein 4 [Source:MGI Symbol;Acc:MGI:1915025]	0.220842291815993	0.122211052457286	6.63410006450415
ENSMUSG00000049739	Zfp646	zinc finger protein 646 [Source:MGI Symbol;Acc:MGI:3665412]	-0.337069743491505	0.123158448054771	5.5522211159434
ENSMUSG00000020358	Hnrnpab	heterogeneous nuclear ribonucleoprotein A/B [Source:MGI Symbol;Acc:MGI:1330294]	0.230384068794577	0.123551342337865	8.84086388688786
ENSMUSG00000021676	Iqgap2	IQ motif containing GTPase activating protein 2 [Source:MGI Symbol;Acc:MGI:2449975]	-0.330906336664175	0.123551342337865	5.47342925294955
ENSMUSG00000076908	Traj21	T cell receptor alpha joining 21 [Source:MGI Symbol;Acc:MGI:4439739]	-2.47651897989365	0.124454477042267	-1.57345323009062
ENSMUSG00000022557	Bop1	block of proliferation 1 [Source:MGI Symbol;Acc:MGI:1334460]	0.245595564485322	0.124494510390144	6.19992373322272
ENSMUSG00000067713	Prkag1	protein kinase, AMP-activated, gamma 1 non-catalytic subunit [Source:MGI Symbol;Acc:MGI:108411]	-0.24968537411839	0.124772478772678	6.11188129705842
ENSMUSG00000042043	Tbca	tubulin cofactor A [Source:MGI Symbol;Acc:MGI:107549]	0.330872531479924	0.125122628731405	5.59523059531884
ENSMUSG00000071644	Eef1g	eukaryotic translation elongation factor 1 gamma [Source:MGI Symbol;Acc:MGI:1914410]	0.203160869057836	0.125122628731405	7.21785999375982
ENSMUSG00000046675	Tmem251	transmembrane protein 251 [Source:MGI Symbol;Acc:MGI:2443862]	0.341240093234332	0.125361708825114	5.21612411083818
ENSMUSG00000031432	Prps1	phosphoribosyl pyrophosphate synthetase 1 [Source:MGI Symbol;Acc:MGI:97775]	0.223342442743444	0.125600021966525	6.44011572473939
ENSMUSG00000013033	Adgrl1	adhesion G protein-coupled receptor L1 [Source:MGI Symbol;Acc:MGI:1929461]	0.36852115851008	0.126305709201627	5.18257246334124
ENSMUSG00000022475	Hdac7	histone deacetylase 7 [Source:MGI Symbol;Acc:MGI:1891835]	0.238246290220753	0.126591884326887	7.01246814231323
ENSMUSG00000064210	Ano6	anoctamin 6 [Source:MGI Symbol;Acc:MGI:2145890]	0.250453871319838	0.126591884326887	6.23858093225009
ENSMUSG00000028680	Plk3	polo-like kinase 3 [Source:MGI Symbol;Acc:MGI:109604]	-0.275158868017837	0.126804861288142	6.89714681506688
ENSMUSG00000039234	Sec24d	Sec24 related gene family, member D (S. cerevisiae) [Source:MGI Symbol;Acc:MGI:1916858]	-0.295008157265123	0.126804861288142	6.04859286608718
ENSMUSG00000024065	Ehd3	EH-domain containing 3 [Source:MGI Symbol;Acc:MGI:1928900]	0.211863251907154	0.127687390616718	7.17202525581358
ENSMUSG00000031828	Klhl36	kelch-like 36 [Source:MGI Symbol;Acc:MGI:2385305]	-0.528119813182911	0.12773026252564	4.32143781524335
ENSMUSG00000031865	Dctn1	dynactin 1 [Source:MGI Symbol;Acc:MGI:107745]	-0.257315473618743	0.128155920767556	6.51385163923617
ENSMUSG00000009927	Rps25	ribosomal protein S25 [Source:MGI Symbol;Acc:MGI:1922867]	0.199766821728019	0.128287374369561	7.69608534165259
ENSMUSG00000053754	Chd8	chromodomain helicase DNA binding protein 8 [Source:MGI Symbol;Acc:MGI:1915022]	-0.238433451290074	0.128425648937127	6.69889755796959
ENSMUSG00000057130	Txnl4a	thioredoxin-like 4A [Source:MGI Symbol;Acc:MGI:1351613]	0.497528132380937	0.128440029913151	4.36647882185003
ENSMUSG00000043157	Arl11	ADP-ribosylation factor-like 11 [Source:MGI Symbol;Acc:MGI:2444054]	-1.41906394615982	0.128815198123337	0.297117719247786
ENSMUSG00000013465	Nelfb	negative elongation factor complex member B [Source:MGI Symbol;Acc:MGI:1931035]	-0.215429402502484	0.129141435216333	6.78337299651303
ENSMUSG00000024095	Hnrnpll	heterogeneous nuclear ribonucleoprotein L-like [Source:MGI Symbol;Acc:MGI:1919942]	0.306470737311397	0.129192596603456	6.45617641550499
ENSMUSG00000036241	Ube2r2	ubiquitin-conjugating enzyme E2R 2 [Source:MGI Symbol;Acc:MGI:1914865]	0.235716359703838	0.129192596603456	6.79426231273603
ENSMUSG00000014599	Csf1	colony stimulating factor 1 (macrophage) [Source:MGI Symbol;Acc:MGI:1339753]	-0.528677375972802	0.129671748299553	6.27683880559937
ENSMUSG00000050148	Ubqln2	ubiquilin 2 [Source:MGI Symbol;Acc:MGI:1860283]	-0.22431760111553	0.129796943481291	6.79382438961393
ENSMUSG00000069310	Hist1h3c	histone cluster 1, H3c [Source:MGI Symbol;Acc:MGI:2448320]	2.60189231431637	0.129997552151894	-2.01641544149239
ENSMUSG00000028718	Stil	Scl/Tal1 interrupting locus [Source:MGI Symbol;Acc:MGI:107477]	1.22018498025338	0.129997552151894	2.40355828074345
ENSMUSG00000018820	Zfyve27	zinc finger, FYVE domain containing 27 [Source:MGI Symbol;Acc:MGI:1919602]	-0.304809029128621	0.129997552151894	5.19543925181874
ENSMUSG00000023873	1700010I14Rik	RIKEN cDNA 1700010I14 gene [Source:MGI Symbol;Acc:MGI:1914181]	-1.5410834068655	0.129997552151894	0.586214682320608
ENSMUSG00000022584	Ly6c2	lymphocyte antigen 6 complex, locus C2 [Source:MGI Symbol;Acc:MGI:3712069]	-0.373239589996507	0.130204361967267	10.5901300317332
ENSMUSG00000036372	Tmem258	transmembrane protein 258 [Source:MGI Symbol;Acc:MGI:1916288]	0.299995098098524	0.1303041991672	5.6894251443334
ENSMUSG00000028869	Gnl2	guanine nucleotide binding protein-like 2 (nucleolar) [Source:MGI Symbol;Acc:MGI:2385207]	0.327033322520773	0.1303041991672	5.55707205372289
ENSMUSG00000066306	Numa1	nuclear mitotic apparatus protein 1 [Source:MGI Symbol;Acc:MGI:2443665]	-0.252865055696453	0.131013825451374	7.89463768299223
ENSMUSG00000022816	Fstl1	follistatin-like 1 [Source:MGI Symbol;Acc:MGI:102793]	1.9929084190773	0.131013825451374	2.47699677078184
ENSMUSG00000035232	Pdk3	pyruvate dehydrogenase kinase, isoenzyme 3 [Source:MGI Symbol;Acc:MGI:2384308]	0.314849341412314	0.131076310060636	5.76977508326144
ENSMUSG00000052997	Uba2	ubiquitin-like modifier activating enzyme 2 [Source:MGI Symbol;Acc:MGI:1858313]	0.239212465264694	0.131200920844953	7.38065919005651
ENSMUSG00000024773	Atg2a	autophagy related 2A [Source:MGI Symbol;Acc:MGI:1916291]	-0.234110653505674	0.131200920844953	6.689179339593
ENSMUSG00000071657	Bscl2	Berardinelli-Seip congenital lipodystrophy 2 (seipin) [Source:MGI Symbol;Acc:MGI:1298392]	-0.219428108520604	0.131684928509961	7.21757756808913
ENSMUSG00000053398	Phgdh	3-phosphoglycerate dehydrogenase [Source:MGI Symbol;Acc:MGI:1355330]	0.298146969972027	0.132217927715174	5.75540096277136
ENSMUSG00000000628	Hk2	hexokinase 2 [Source:MGI Symbol;Acc:MGI:1315197]	0.248551098904264	0.132686014874614	6.6441640790691
ENSMUSG00000032374	Plod2	procollagen lysine, 2-oxoglutarate 5-dioxygenase 2 [Source:MGI Symbol;Acc:MGI:1347007]	1.21153090551325	0.132986597620113	2.25810130531997
ENSMUSG00000034872	Gipc3	GIPC PDZ domain containing family, member 3 [Source:MGI Symbol;Acc:MGI:2387006]	-1.19928881987611	0.133115939996685	2.26805611033555
ENSMUSG00000021494	Ddx41	DEAD (Asp-Glu-Ala-Asp) box polypeptide 41 [Source:MGI Symbol;Acc:MGI:1920185]	-0.225731454232785	0.133405792636711	6.39526505106305
ENSMUSG00000024539	Ptpn2	protein tyrosine phosphatase, non-receptor type 2 [Source:MGI Symbol;Acc:MGI:97806]	0.248200408106149	0.133405792636711	6.44401325019275
ENSMUSG00000022698	Naa50	N(alpha)-acetyltransferase 50, NatE catalytic subunit [Source:MGI Symbol;Acc:MGI:1919367]	0.209849605211876	0.133405792636711	7.26103837790093
ENSMUSG00000057561	Eif1a	eukaryotic translation initiation factor 1A [Source:MGI Symbol;Acc:MGI:95298]	0.304495207559298	0.134069215406423	5.94913811426878
ENSMUSG00000021707	Dhfr	dihydrofolate reductase [Source:MGI Symbol;Acc:MGI:94890]	0.698986060849122	0.134347936549764	3.83798966337069
ENSMUSG00000040111	Gramd1b	GRAM domain containing 1B [Source:MGI Symbol;Acc:MGI:1925037]	0.230436622233419	0.13462638957473	6.33369099000827
ENSMUSG00000036752	Tubb4b	tubulin, beta 4B class IVB [Source:MGI Symbol;Acc:MGI:1915472]	0.245721726837096	0.13462638957473	6.58941958553481
ENSMUSG00000034160	Ogt	O-linked N-acetylglucosamine (GlcNAc) transferase (UDP-N-acetylglucosamine:polypeptide-N-acetylglucosaminyl transferase) [Source:MGI Symbol;Acc:MGI:1339639]	0.214378906502396	0.134731005956664	7.13028250283604
ENSMUSG00000034024	Cct2	chaperonin containing Tcp1, subunit 2 (beta) [Source:MGI Symbol;Acc:MGI:107186]	0.210615996073306	0.134907667507807	8.79769044493891
ENSMUSG00000045827	Serpinb9	serine (or cysteine) peptidase inhibitor, clade B, member 9 [Source:MGI Symbol;Acc:MGI:106603]	-0.253351554279653	0.135283901079848	9.74310626283496
ENSMUSG00000040584	Abcb1a	ATP-binding cassette, sub-family B (MDR/TAP), member 1A [Source:MGI Symbol;Acc:MGI:97570]	-0.227415607877261	0.136201333987121	6.91467292615965
ENSMUSG00000037731	Themis2	thymocyte selection associated family member 2 [Source:MGI Symbol;Acc:MGI:2446213]	-0.768039545428332	0.137047308834692	3.47600697727742
ENSMUSG00000022108	Itm2b	integral membrane protein 2B [Source:MGI Symbol;Acc:MGI:1309517]	-0.209987108696213	0.137047308834692	10.711061290759
ENSMUSG00000003955	Fam162a	family with sequence similarity 162, member A [Source:MGI Symbol;Acc:MGI:1917436]	0.336492880920375	0.137047308834692	5.24900649058667
ENSMUSG00000022033	Pbk	PDZ binding kinase [Source:MGI Symbol;Acc:MGI:1289156]	1.24694569910553	0.137257187840369	1.53846314512703
ENSMUSG00000035640	Cbarp	calcium channel, voltage-dependent, beta subunit associated regulatory protein [Source:MGI Symbol;Acc:MGI:1354170]	-0.26718869450807	0.137605980130992	6.00273418762131
ENSMUSG00000037206	Islr	immunoglobulin superfamily containing leucine-rich repeat [Source:MGI Symbol;Acc:MGI:1349645]	1.60477668364088	0.138324288865119	2.74912550467126
ENSMUSG00000079227	Ccr5	chemokine (C-C motif) receptor 5 [Source:MGI Symbol;Acc:MGI:107182]	-0.204769482054612	0.138356765493202	9.34522228987322
ENSMUSG00000050370	Ch25h	cholesterol 25-hydroxylase [Source:MGI Symbol;Acc:MGI:1333869]	1.24011207872359	0.139326052678376	2.77316368254551
ENSMUSG00000025001	Hells	helicase, lymphoid specific [Source:MGI Symbol;Acc:MGI:106209]	0.421703395688174	0.139841422867447	4.95017991433443
ENSMUSG00000020681	Ace	angiotensin I converting enzyme (peptidyl-dipeptidase A) 1 [Source:MGI Symbol;Acc:MGI:87874]	1.62380328333251	0.140487363708395	2.74225750041228
ENSMUSG00000015090	Ptgds	prostaglandin D2 synthase (brain) [Source:MGI Symbol;Acc:MGI:99261]	0.945898793463446	0.140573777647361	3.60752315863411
ENSMUSG00000055116	Arntl	aryl hydrocarbon receptor nuclear translocator-like [Source:MGI Symbol;Acc:MGI:1096381]	0.448678827082458	0.141464096539392	4.60015157629401
ENSMUSG00000025959	Klf7	Kruppel-like factor 7 (ubiquitous) [Source:MGI Symbol;Acc:MGI:1935151]	-0.517082037973233	0.141926679367728	4.47315831965131
ENSMUSG00000045817	Zfp36l2	zinc finger protein 36, C3H type-like 2 [Source:MGI Symbol;Acc:MGI:107945]	-0.226243377672818	0.143747715249848	11.0280236463876
ENSMUSG00000040055	Gjb6	gap junction protein, beta 6 [Source:MGI Symbol;Acc:MGI:107588]	1.83366273976766	0.143779095771287	0.404056709889026
ENSMUSG00000039616	Mocos	molybdenum cofactor sulfurase [Source:MGI Symbol;Acc:MGI:1915841]	-0.705070038273682	0.143825747450995	3.60241423382384
ENSMUSG00000021262	Evl	Ena-vasodilator stimulated phosphoprotein [Source:MGI Symbol;Acc:MGI:1194884]	-0.24581007755414	0.143825747450995	7.5887354046006
ENSMUSG00000033031	C330027C09Rik	RIKEN cDNA C330027C09 gene [Source:MGI Symbol;Acc:MGI:2146335]	0.831462870397828	0.143825747450995	3.3262037056355
ENSMUSG00000052485	Tmem171	transmembrane protein 171 [Source:MGI Symbol;Acc:MGI:2685751]	-1.210151786945	0.143825747450995	1.75060950497255
ENSMUSG00000037894	H2afz	H2A histone family, member Z [Source:MGI Symbol;Acc:MGI:1888388]	0.433458730657353	0.144525745613656	4.66747869937561
ENSMUSG00000031995	St14	suppression of tumorigenicity 14 (colon carcinoma) [Source:MGI Symbol;Acc:MGI:1338881]	0.342879541091992	0.144606034984883	5.25321840669643
ENSMUSG00000005034	Prkacb	protein kinase, cAMP dependent, catalytic, beta [Source:MGI Symbol;Acc:MGI:97594]	-0.23334593538824	0.144606034984883	8.98812569926619
ENSMUSG00000045679	Pqlc3	PQ loop repeat containing [Source:MGI Symbol;Acc:MGI:2444067]	-0.231733589265457	0.14502361260448	6.3543490249168
ENSMUSG00000104962	Trgj1	T cell receptor gamma joining 1 [Source:MGI Symbol;Acc:MGI:4440480]	-1.70385197901375	0.145026570065159	-1.0612566668576
ENSMUSG00000020271	Fbxw11	F-box and WD-40 domain protein 11 [Source:MGI Symbol;Acc:MGI:2144023]	0.22431824276108	0.145285806348434	7.05514663232481
ENSMUSG00000016534	Lamp2	lysosomal-associated membrane protein 2 [Source:MGI Symbol;Acc:MGI:96748]	0.315604737456954	0.145567755091472	5.88802772025092
ENSMUSG00000000439	Mkrn2	makorin, ring finger protein, 2 [Source:MGI Symbol;Acc:MGI:1914277]	0.331398991966752	0.14630192626475	5.97679203612324
ENSMUSG00000012848	Rps5	ribosomal protein S5 [Source:MGI Symbol;Acc:MGI:1097682]	0.213016587576436	0.146790178137833	11.2890705363997
ENSMUSG00000028923	Necap2	NECAP endocytosis associated 2 [Source:MGI Symbol;Acc:MGI:1913397]	-0.203559001193057	0.147653632206958	6.42894027697178
ENSMUSG00000030337	Vamp1	vesicle-associated membrane protein 1 [Source:MGI Symbol;Acc:MGI:1313276]	-0.389317096941025	0.147653632206958	4.59274180200407
ENSMUSG00000026727	Rsu1	Ras suppressor protein 1 [Source:MGI Symbol;Acc:MGI:103040]	-0.308699076287756	0.147752911300395	5.88455035784816
ENSMUSG00000041571	Selenow	selenoprotein W [Source:MGI Symbol;Acc:MGI:1100878]	0.231281358124157	0.148289289774042	7.70817563556646
ENSMUSG00000021892	Sh3bp5	SH3-domain binding protein 5 (BTK-associated) [Source:MGI Symbol;Acc:MGI:1344391]	0.760347850295071	0.148564577680572	3.43207212444597
ENSMUSG00000026970	Rbms1	RNA binding motif, single stranded interacting protein 1 [Source:MGI Symbol;Acc:MGI:1861774]	-0.240435319998472	0.148564577680572	7.38762239780066
ENSMUSG00000022346	Myc	myelocytomatosis oncogene [Source:MGI Symbol;Acc:MGI:97250]	0.169330632260684	0.148564577680572	6.97343111133877
ENSMUSG00000020644	Id2	inhibitor of DNA binding 2 [Source:MGI Symbol;Acc:MGI:96397]	-0.207250541434454	0.148731493228656	9.8243738521271
ENSMUSG00000048310	Pskh1	protein serine kinase H1 [Source:MGI Symbol;Acc:MGI:3528383]	-0.317089220239142	0.148744671199616	5.63120973841822
ENSMUSG00000032216	Nedd4	neural precursor cell expressed, developmentally down-regulated 4 [Source:MGI Symbol;Acc:MGI:97297]	-0.23096162774415	0.148744671199616	7.42500132711549
ENSMUSG00000078604	Gm10961	predicted gene 10961 [Source:MGI Symbol;Acc:MGI:3779172]	5.06255906567373	0.148916887295674	-3.50028259986484
ENSMUSG00000062421	Arf2	ADP-ribosylation factor 2 [Source:MGI Symbol;Acc:MGI:99595]	0.347340566501932	0.149415088480259	5.14969129120586
ENSMUSG00000025290	Rps24	ribosomal protein S24 [Source:MGI Symbol;Acc:MGI:98147]	0.207429984162807	0.149634444907855	8.9190827048247
ENSMUSG00000022561	Gpaa1	GPI anchor attachment protein 1 [Source:MGI Symbol;Acc:MGI:1202392]	-0.229895171988855	0.149951559801804	6.30715936876434
ENSMUSG00000081534	Slc48a1	solute carrier family 48 (heme transporter), member 1 [Source:MGI Symbol;Acc:MGI:1914989]	-0.215431518717916	0.150567972485698	6.59163324024867
ENSMUSG00000029246	Ppat	phosphoribosyl pyrophosphate amidotransferase [Source:MGI Symbol;Acc:MGI:2387203]	0.311005294454053	0.150754252443552	6.05365115885003
ENSMUSG00000037544	Dlgap5	discs, large (Drosophila) homolog-associated protein 5 [Source:MGI Symbol;Acc:MGI:2183453]	0.97896675895667	0.150759173075793	3.16888969873713
ENSMUSG00000079286	Gm11084	predicted gene 11084 [Source:MGI Symbol;Acc:MGI:3779315]	-5.02646897724459	0.151229742897119	-3.45967534699895
ENSMUSG00000023944	Hsp90ab1	heat shock protein 90 alpha (cytosolic), class B member 1 [Source:MGI Symbol;Acc:MGI:96247]	0.189344624013564	0.15150280923494	11.1919868505686
ENSMUSG00000051786	Tubgcp6	tubulin, gamma complex associated protein 6 [Source:MGI Symbol;Acc:MGI:2146071]	-0.425840505851657	0.151694874437236	5.04180519555264
ENSMUSG00000033955	Tnks1bp1	tankyrase 1 binding protein 1 [Source:MGI Symbol;Acc:MGI:2446193]	-0.317739415274365	0.152219082778009	5.92490468442299
ENSMUSG00000079523	Tmsb10	thymosin, beta 10 [Source:MGI Symbol;Acc:MGI:109146]	0.280164415861178	0.152219082778009	6.43820674434884
ENSMUSG00000030122	Ptms	parathymosin [Source:MGI Symbol;Acc:MGI:1916452]	0.243081115465883	0.152381871451999	7.54062273781077
ENSMUSG00000047710	Champ1	chromosome alignment maintaining phosphoprotein 1 [Source:MGI Symbol;Acc:MGI:1196398]	0.297948675762936	0.152381871451999	5.38128306639091
ENSMUSG00000000028	Cdc45	cell division cycle 45 [Source:MGI Symbol;Acc:MGI:1338073]	0.743287553410883	0.152381871451999	3.87025960394336
ENSMUSG00000037601	Nme1	NME/NM23 nucleoside diphosphate kinase 1 [Source:MGI Symbol;Acc:MGI:97355]	0.237114512922141	0.152874311326969	6.66817312296453
ENSMUSG00000025289	Prdx4	peroxiredoxin 4 [Source:MGI Symbol;Acc:MGI:1859815]	1.17805369827443	0.153109668764923	1.76500960873042
ENSMUSG00000053113	Socs3	suppressor of cytokine signaling 3 [Source:MGI Symbol;Acc:MGI:1201791]	0.251843895562702	0.153109668764923	7.21061686728326
ENSMUSG00000032220	Myo1e	myosin IE [Source:MGI Symbol;Acc:MGI:106621]	-0.503866650478792	0.154511460494086	4.19701160226231
ENSMUSG00000024346	Pfdn1	prefoldin 1 [Source:MGI Symbol;Acc:MGI:1914449]	0.311050057265896	0.154618871548069	5.20982593612263
ENSMUSG00000024548	Setbp1	SET binding protein 1 [Source:MGI Symbol;Acc:MGI:1933199]	-0.62824366247916	0.154618871548069	3.91404897929606
ENSMUSG00000035824	Tk2	thymidine kinase 2, mitochondrial [Source:MGI Symbol;Acc:MGI:1913266]	-0.296580616232757	0.154618871548069	5.98745687016843
ENSMUSG00000051344	Plekhm3	pleckstrin homology domain containing, family M, member 3 [Source:MGI Symbol;Acc:MGI:2443627]	-0.524642728988488	0.154869229710534	4.54104219319082
ENSMUSG00000036568	Gltscr1l	GLTSCR1-like [Source:MGI Symbol;Acc:MGI:2673855]	-0.276187722970912	0.154869229710534	6.36127059229823
ENSMUSG00000026281	Dtymk	deoxythymidylate kinase [Source:MGI Symbol;Acc:MGI:108396]	0.49734184443727	0.155115916204699	4.40045573899545
ENSMUSG00000028837	Psmb2	proteasome (prosome, macropain) subunit, beta type 2 [Source:MGI Symbol;Acc:MGI:1347045]	0.216049858879012	0.155115916204699	6.69300791193219
ENSMUSG00000028906	Epb41	erythrocyte membrane protein band 4.1 [Source:MGI Symbol;Acc:MGI:95401]	-0.216412145144931	0.155115916204699	7.81277753259371
ENSMUSG00000028066	Pmf1	polyamine-modulated factor 1 [Source:MGI Symbol;Acc:MGI:1914287]	0.416054575033714	0.155115916204699	5.17554220093839
ENSMUSG00000026288	Inpp5d	inositol polyphosphate-5-phosphatase D [Source:MGI Symbol;Acc:MGI:107357]	-0.187761928260825	0.155115916204699	8.26828613181441
ENSMUSG00000044447	Dock5	dedicator of cytokinesis 5 [Source:MGI Symbol;Acc:MGI:2652871]	-0.310826131992414	0.155115916204699	5.65361650777122
ENSMUSG00000043683	Fem1a	feminization 1 homolog a (C. elegans) [Source:MGI Symbol;Acc:MGI:1335089]	-0.309982424667948	0.155115916204699	5.71026373995338
ENSMUSG00000020402	Vdac1	voltage-dependent anion channel 1 [Source:MGI Symbol;Acc:MGI:106919]	0.208758823461104	0.155575080623269	6.74105897676758
ENSMUSG00000019790	Stxbp5	syntaxin binding protein 5 (tomosyn) [Source:MGI Symbol;Acc:MGI:1926058]	-0.256900277715899	0.155575080623269	6.42720107643535
ENSMUSG00000011884	Gltp	glycolipid transfer protein [Source:MGI Symbol;Acc:MGI:1929253]	0.211836320629425	0.155575080623269	7.58830972442964
ENSMUSG00000049091	Sephs2	selenophosphate synthetase 2 [Source:MGI Symbol;Acc:MGI:108388]	-0.234351194042204	0.155850375925425	6.28829457728701
ENSMUSG00000024369	Nelfe	negative elongation factor complex member E, Rdbp [Source:MGI Symbol;Acc:MGI:102744]	0.330573540816187	0.15622780597637	5.41100478640901
ENSMUSG00000028614	Ndc1	NDC1 transmembrane nucleoporin [Source:MGI Symbol;Acc:MGI:1920037]	0.679078456666799	0.156274326550897	3.46579442712819
ENSMUSG00000055148	Klf2	Kruppel-like factor 2 (lung) [Source:MGI Symbol;Acc:MGI:1342772]	0.200108672041779	0.156484046382497	6.1618985211427
ENSMUSG00000029634	Rnf6	ring finger protein (C3H2C3 type) 6 [Source:MGI Symbol;Acc:MGI:1921382]	-0.286925450564256	0.156484046382497	5.37215849235731
ENSMUSG00000054277	Arfgap3	ADP-ribosylation factor GTPase activating protein 3 [Source:MGI Symbol;Acc:MGI:1913501]	-0.518138132758595	0.156924915237872	4.15985860459441
ENSMUSG00000027331	Knstrn	kinetochore-localized astrin/SPAG5 binding [Source:MGI Symbol;Acc:MGI:1289298]	0.590400500517968	0.156924915237872	3.86576307213456
ENSMUSG00000029591	Ung	uracil DNA glycosylase [Source:MGI Symbol;Acc:MGI:109352]	0.619389068172385	0.157537688867445	3.94120090882381
ENSMUSG00000046668	Cxxc5	CXXC finger 5 [Source:MGI Symbol;Acc:MGI:1914643]	1.13019137833126	0.157634029209399	2.20737476106741
ENSMUSG00000027422	Rrbp1	ribosome binding protein 1 [Source:MGI Symbol;Acc:MGI:1932395]	-0.226725219245644	0.158171771105947	6.36895229106409
ENSMUSG00000024937	Ehbp1l1	EH domain binding protein 1-like 1 [Source:MGI Symbol;Acc:MGI:3612340]	-0.303316302460271	0.158171771105947	5.91059813126012
ENSMUSG00000028337	Coro2a	coronin, actin binding protein 2A [Source:MGI Symbol;Acc:MGI:1345966]	0.277513491286189	0.15839620525034	7.42426018694946
ENSMUSG00000037364	Srrt	serrate RNA effector molecule homolog (Arabidopsis) [Source:MGI Symbol;Acc:MGI:1933527]	0.20642462932497	0.158678434577054	7.04835911939584
ENSMUSG00000029723	Tsc22d4	TSC22 domain family, member 4 [Source:MGI Symbol;Acc:MGI:1926079]	-0.205737711839989	0.158757458297474	7.97788928148245
ENSMUSG00000046805	Mpeg1	macrophage expressed gene 1 [Source:MGI Symbol;Acc:MGI:1333743]	0.810473150731265	0.158831835898026	3.75752886285249
ENSMUSG00000089832	Shkbp1	Sh3kbp1 binding protein 1 [Source:MGI Symbol;Acc:MGI:2385803]	-0.208546399091909	0.159759522724068	6.06718898104626
ENSMUSG00000026107	Nabp1	nucleic acid binding protein 1 [Source:MGI Symbol;Acc:MGI:1923258]	0.23893147526118	0.159759522724068	8.04264714656585
ENSMUSG00000046876	Atxn1	ataxin 1 [Source:MGI Symbol;Acc:MGI:104783]	0.244679866039073	0.159905463252208	7.60760300338589
ENSMUSG00000026914	Psmd14	proteasome (prosome, macropain) 26S subunit, non-ATPase, 14 [Source:MGI Symbol;Acc:MGI:1913284]	0.201381393924913	0.160725923171348	6.62462432424402
ENSMUSG00000037706	Cd81	CD81 antigen [Source:MGI Symbol;Acc:MGI:1096398]	1.01487350965814	0.160747809846749	3.35223362302182
ENSMUSG00000000627	Sema4f	sema domain, immunoglobulin domain (Ig), TM domain, and short cytoplasmic domain [Source:MGI Symbol;Acc:MGI:1340055]	-0.515454987669534	0.161008303799788	4.22963962706601
ENSMUSG00000025246	Tbl1x	transducin (beta)-like 1 X-linked [Source:MGI Symbol;Acc:MGI:1336172]	0.201862671036183	0.162104537417515	6.76117652029827
ENSMUSG00000027368	Dusp2	dual specificity phosphatase 2 [Source:MGI Symbol;Acc:MGI:101911]	-0.220193796564344	0.162466223571493	10.4959644363474
ENSMUSG00000019996	Map7	microtubule-associated protein 7 [Source:MGI Symbol;Acc:MGI:1328328]	0.910390417856791	0.163096620975611	2.86462779045082
ENSMUSG00000037730	Mynn	myoneurin [Source:MGI Symbol;Acc:MGI:1931415]	0.30478895554696	0.16312227367543	5.36610832298226
ENSMUSG00000070803	Cited4	Cbp/p300-interacting transactivator, with Glu/Asp-rich carboxy-terminal domain, 4 [Source:MGI Symbol;Acc:MGI:1861694]	-0.97109552190897	0.16312227367543	2.39578237941247
ENSMUSG00000036908	Unc93b1	unc-93 homolog B1 (C. elegans) [Source:MGI Symbol;Acc:MGI:1859307]	-0.241563308842699	0.163131306410555	6.22764672568683
ENSMUSG00000036591	Arhgap21	Rho GTPase activating protein 21 [Source:MGI Symbol;Acc:MGI:1918685]	-0.718767912813706	0.163131306410555	3.89600926132384
ENSMUSG00000026009	Icos	inducible T cell co-stimulator [Source:MGI Symbol;Acc:MGI:1858745]	0.268294997127497	0.163131306410555	10.0743103823112
ENSMUSG00000030934	Oat	ornithine aminotransferase [Source:MGI Symbol;Acc:MGI:97394]	0.2234742149181	0.163579813412837	6.99947614737587
ENSMUSG00000076596	Igkv3-10	immunoglobulin kappa variable 3-10 [Source:MGI Symbol;Acc:MGI:1330821]	5.22767929399164	0.163716946055904	-3.42045090238776
ENSMUSG00000000171	Sdhd	succinate dehydrogenase complex, subunit D, integral membrane protein [Source:MGI Symbol;Acc:MGI:1914175]	0.196900625004877	0.164215276114604	6.72991319818438
ENSMUSG00000038855	Itpkb	inositol 1,4,5-trisphosphate 3-kinase B [Source:MGI Symbol;Acc:MGI:109235]	0.221036884267232	0.164215276114604	8.86367778272076
ENSMUSG00000042642	Flad1	flavin adenine dinucleotide synthetase 1 [Source:MGI Symbol;Acc:MGI:2443030]	-0.352358649103758	0.164607716535967	4.86504143438943
ENSMUSG00000004677	Myo9b	myosin IXb [Source:MGI Symbol;Acc:MGI:106624]	-0.243595022606646	0.164607716535967	7.24160701103423
ENSMUSG00000022558	Mroh1	maestro heat-like repeat family member 1 [Source:MGI Symbol;Acc:MGI:2442558]	-0.285856090572135	0.164676432966822	6.08214720751952
ENSMUSG00000034917	Tjp3	tight junction protein 3 [Source:MGI Symbol;Acc:MGI:1351650]	-0.56755662375681	0.164684496231699	4.16621763232516
ENSMUSG00000013236	Ptprs	protein tyrosine phosphatase, receptor type, S [Source:MGI Symbol;Acc:MGI:97815]	0.363203919525145	0.165889399917545	4.80829448464255
ENSMUSG00000027699	Ect2	ect2 oncogene [Source:MGI Symbol;Acc:MGI:95281]	0.926285421748979	0.166498095628332	3.24474586538051
ENSMUSG00000032624	Eml4	echinoderm microtubule associated protein like 4 [Source:MGI Symbol;Acc:MGI:1926048]	0.259212336361072	0.166769122693419	6.05900837048035
ENSMUSG00000028233	Tgs1	trimethylguanosine synthase 1 [Source:MGI Symbol;Acc:MGI:2151797]	0.392513089203574	0.166995709753981	4.67879528001633
ENSMUSG00000039197	Adk	adenosine kinase [Source:MGI Symbol;Acc:MGI:87930]	0.719260653272867	0.167152408653063	3.44570121639247
ENSMUSG00000030921	Trim30a	tripartite motif-containing 30A [Source:MGI Symbol;Acc:MGI:98178]	0.193463398403262	0.167152408653063	7.90223813794041
ENSMUSG00000044783	Hjurp	Holliday junction recognition protein [Source:MGI Symbol;Acc:MGI:2685821]	0.20048508831115	0.167152408653063	6.55645077074925
ENSMUSG00000019978	Epb41l2	erythrocyte membrane protein band 4.1 like 2 [Source:MGI Symbol;Acc:MGI:103009]	0.247610783486927	0.167152408653063	6.30462541531835
ENSMUSG00000029505	Ep400	E1A binding protein p400 [Source:MGI Symbol;Acc:MGI:1276124]	-0.233413633594887	0.167803134149369	7.61143331505374
ENSMUSG00000054717	Hmgb2	high mobility group box 2 [Source:MGI Symbol;Acc:MGI:96157]	0.394837117068577	0.168722768306947	5.05087792890013
ENSMUSG00000033128	Gga1	golgi associated, gamma adaptin ear containing, ARF binding protein 1 [Source:MGI Symbol;Acc:MGI:2146207]	-0.231481789099412	0.168722768306947	6.70228958152174
ENSMUSG00000030846	Tial1	Tia1 cytotoxic granule-associated RNA binding protein-like 1 [Source:MGI Symbol;Acc:MGI:107913]	0.280399741256161	0.168722768306947	6.0046987289291
ENSMUSG00000032737	Inppl1	inositol polyphosphate phosphatase-like 1 [Source:MGI Symbol;Acc:MGI:1333787]	-0.576852685631941	0.169460703341669	3.92201262394274
ENSMUSG00000025151	Maged1	melanoma antigen, family D, 1 [Source:MGI Symbol;Acc:MGI:1930187]	1.31576538910834	0.169795111508053	2.46864343670044
ENSMUSG00000033396	Spg11	SPG11, spatacsin vesicle trafficking associated [Source:MGI Symbol;Acc:MGI:2444989]	-0.409599701393603	0.170307449643815	4.94253093325705
ENSMUSG00000032184	Lysmd2	LysM, putative peptidoglycan-binding, domain containing 2 [Source:MGI Symbol;Acc:MGI:1917332]	-0.540888846534213	0.170307449643815	4.1619670320597
ENSMUSG00000060470	Adgrg3	adhesion G protein-coupled receptor G3 [Source:MGI Symbol;Acc:MGI:1859670]	-0.821893952045384	0.170307449643815	3.04177447102077
ENSMUSG00000006369	Fbln1	fibulin 1 [Source:MGI Symbol;Acc:MGI:95487]	1.94025368733604	0.170307449643815	1.29341090935353
ENSMUSG00000054611	Kdm2a	lysine (K)-specific demethylase 2A [Source:MGI Symbol;Acc:MGI:1354736]	-0.220118797352524	0.170307449643815	7.23356156787229
ENSMUSG00000030678	Maz	MYC-associated zinc finger protein (purine-binding transcription factor) [Source:MGI Symbol;Acc:MGI:1338823]	0.208441961964976	0.170307449643815	8.19295647542755
ENSMUSG00000001119	Col6a1	collagen, type VI, alpha 1 [Source:MGI Symbol;Acc:MGI:88459]	1.97764216438183	0.170457408423538	2.29997197597892
ENSMUSG00000063457	Rps15	ribosomal protein S15 [Source:MGI Symbol;Acc:MGI:98117]	0.208091520156897	0.171748911638435	9.90074602801043
ENSMUSG00000037355	Uvssa	UV stimulated scaffold protein A [Source:MGI Symbol;Acc:MGI:1918351]	-0.779330142284808	0.171748911638435	3.27276858955221
ENSMUSG00000049672	Zbtb14	zinc finger and BTB domain containing 14 [Source:MGI Symbol;Acc:MGI:1195345]	-0.519602317858734	0.171855945376618	4.24420089556708
ENSMUSG00000038208	Pgap3	post-GPI attachment to proteins 3 [Source:MGI Symbol;Acc:MGI:2444461]	-0.326326715310109	0.171855945376618	5.15907858551654
ENSMUSG00000025743	Sdc3	syndecan 3 [Source:MGI Symbol;Acc:MGI:1349163]	0.334907779446394	0.171855945376618	5.85989704376652
ENSMUSG00000041328	Pcf11	PCF11 cleavage and polyadenylation factor subunit [Source:MGI Symbol;Acc:MGI:1919579]	-0.217291957199591	0.171855945376618	6.25655303542131
ENSMUSG00000022221	Ripk3	receptor-interacting serine-threonine kinase 3 [Source:MGI Symbol;Acc:MGI:2154952]	0.283626678634444	0.171855945376618	5.77353682752359
ENSMUSG00000034248	Slc25a37	solute carrier family 25, member 37 [Source:MGI Symbol;Acc:MGI:1914962]	-0.3228146990618	0.171855945376618	5.40949478468698
ENSMUSG00000042997	Nhlrc3	NHL repeat containing 3 [Source:MGI Symbol;Acc:MGI:2444520]	-0.440524188887512	0.172429542630922	4.7811092609008
ENSMUSG00000062761	Zfp512	zinc finger protein 512 [Source:MGI Symbol;Acc:MGI:1917345]	-0.492140485233668	0.172429542630922	4.55536454142434
ENSMUSG00000039849	Pcif1	PDX1 C-terminal inhibiting factor 1 [Source:MGI Symbol;Acc:MGI:2443858]	-0.191603281136372	0.172429542630922	7.0553021207467
ENSMUSG00000059714	Flot1	flotillin 1 [Source:MGI Symbol;Acc:MGI:1100500]	-0.385241413076952	0.172429542630922	5.02935706219484
ENSMUSG00000059810	Rgs3	regulator of G-protein signaling 3 [Source:MGI Symbol;Acc:MGI:1354734]	-0.215720221587125	0.173183314212324	7.64883214847251
ENSMUSG00000059409	Ppp2r5d	protein phosphatase 2, regulatory subunit B', delta [Source:MGI Symbol;Acc:MGI:2388481]	0.227137265460888	0.173228508653386	6.32877178186204
ENSMUSG00000033253	Szt2	seizure threshold 2 [Source:MGI Symbol;Acc:MGI:3033336]	-0.337012242034872	0.173420000511295	5.21296094102227
ENSMUSG00000023025	Larp4	La ribonucleoprotein domain family, member 4 [Source:MGI Symbol;Acc:MGI:2443114]	0.270686742075419	0.17342142114075	5.72107066180917
ENSMUSG00000003206	Ebi3	Epstein-Barr virus induced gene 3 [Source:MGI Symbol;Acc:MGI:1354171]	1.66083688744297	0.17342142114075	-0.339400796611197
ENSMUSG00000020272	Stk10	serine/threonine kinase 10 [Source:MGI Symbol;Acc:MGI:1099439]	-0.213982833650885	0.17342142114075	8.42572627029189
ENSMUSG00000064288	Hist1h4k	histone cluster 1, H4k [Source:MGI Symbol;Acc:MGI:2448439]	1.5877673386767	0.17342142114075	-1.64219088396168
ENSMUSG00000015312	Gadd45b	growth arrest and DNA-damage-inducible 45 beta [Source:MGI Symbol;Acc:MGI:107776]	0.206459623402469	0.17342142114075	7.32351264712496
ENSMUSG00000004880	Lbr	lamin B receptor [Source:MGI Symbol;Acc:MGI:2138281]	0.213179646384896	0.174041234257372	7.83966737383959
ENSMUSG00000044857	Lemd2	LEM domain containing 2 [Source:MGI Symbol;Acc:MGI:2385045]	-0.237661110723538	0.174212638775221	5.98093781903883
ENSMUSG00000024952	Rps6ka4	ribosomal protein S6 kinase, polypeptide 4 [Source:MGI Symbol;Acc:MGI:1930076]	-0.20348497851908	0.174212638775221	6.52939053496993
ENSMUSG00000091896	Ube2d2a	ubiquitin-conjugating enzyme E2D 2A [Source:MGI Symbol;Acc:MGI:1930715]	0.315949934324079	0.174566768729692	5.28430837399418
ENSMUSG00000040084	Bub1b	BUB1B, mitotic checkpoint serine/threonine kinase [Source:MGI Symbol;Acc:MGI:1333889]	0.466347206874786	0.174566768729692	4.79796888652816
ENSMUSG00000025981	Coq10b	coenzyme Q10B [Source:MGI Symbol;Acc:MGI:1915126]	0.246445069743454	0.174566768729692	7.80725712954191
ENSMUSG00000063354	Slc39a4	solute carrier family 39 (zinc transporter), member 4 [Source:MGI Symbol;Acc:MGI:1919277]	-0.198046977393773	0.174566768729692	6.3034073693132
ENSMUSG00000026385	Dbi	diazepam binding inhibitor [Source:MGI Symbol;Acc:MGI:94865]	0.31229948448323	0.17488701542398	5.30049423155892
ENSMUSG00000029378	Areg	amphiregulin [Source:MGI Symbol;Acc:MGI:88068]	1.04017748169987	0.175164399376806	2.51979694587452
ENSMUSG00000021877	Arf4	ADP-ribosylation factor 4 [Source:MGI Symbol;Acc:MGI:99433]	0.245133362189877	0.175335996928419	8.86203904019644
ENSMUSG00000020611	Gna13	guanine nucleotide binding protein, alpha 13 [Source:MGI Symbol;Acc:MGI:95768]	0.20898771431593	0.175819747369614	8.8444044799357
ENSMUSG00000042688	Mapk6	mitogen-activated protein kinase 6 [Source:MGI Symbol;Acc:MGI:1354946]	0.218133709928512	0.176138107749432	6.18197922729097
ENSMUSG00000039680	Mrps6	mitochondrial ribosomal protein S6 [Source:MGI Symbol;Acc:MGI:2153111]	0.361704071949625	0.17630916135632	5.24920651140264
ENSMUSG00000096188	Cmtm4	CKLF-like MARVEL transmembrane domain containing 4 [Source:MGI Symbol;Acc:MGI:2142888]	0.616464632095981	0.1764757942824	3.90037040493421
ENSMUSG00000037649	H2-DMa	histocompatibility 2, class II, locus DMa [Source:MGI Symbol;Acc:MGI:95921]	0.397331300354675	0.1764757942824	4.86395352983753
ENSMUSG00000026384	Ptpn4	protein tyrosine phosphatase, non-receptor type 4 [Source:MGI Symbol;Acc:MGI:1099792]	-0.24544080297463	0.17684322939276	6.74196151329498
ENSMUSG00000022999	Lmbr1l	limb region 1 like [Source:MGI Symbol;Acc:MGI:1289247]	-0.298856502898724	0.177001112580367	5.49510427247333
ENSMUSG00000027603	Ggt7	gamma-glutamyltransferase 7 [Source:MGI Symbol;Acc:MGI:1913385]	1.08686743869479	0.177118070511557	1.73582992243154
ENSMUSG00000022013	Dnajc15	DnaJ heat shock protein family (Hsp40) member C15 [Source:MGI Symbol;Acc:MGI:1913398]	-0.217353643969853	0.177175928786889	7.06243160229496
ENSMUSG00000021880	Rnase6	ribonuclease, RNase A family, 6 [Source:MGI Symbol;Acc:MGI:1925666]	-1.56050330579469	0.17742838463973	-0.240853529926457
ENSMUSG00000027330	Cdc25b	cell division cycle 25B [Source:MGI Symbol;Acc:MGI:99701]	0.326335985463607	0.177466358343305	5.25391599123122
ENSMUSG00000039942	Ptger4	prostaglandin E receptor 4 (subtype EP4) [Source:MGI Symbol;Acc:MGI:104311]	-0.228587952610721	0.17837440894673	8.41910446017189
ENSMUSG00000036781	Rps27l	ribosomal protein S27-like [Source:MGI Symbol;Acc:MGI:1915191]	0.445659624941846	0.17899179785724	4.32223274529467
ENSMUSG00000026536	Ifi211	interferon activated gene 211 [Source:MGI Symbol;Acc:MGI:3041120]	1.09779261068211	0.179311291852693	1.60835991682226
ENSMUSG00000013629	Cad	carbamoyl-phosphate synthetase 2, aspartate transcarbamylase, and dihydroorotase [Source:MGI Symbol;Acc:MGI:1916969]	0.213364274192627	0.179311291852693	6.83005562994532
ENSMUSG00000022314	Rad21	RAD21 cohesin complex component [Source:MGI Symbol;Acc:MGI:108016]	0.205539983926463	0.180007040676959	8.49172456769921
ENSMUSG00000025366	Esyt1	extended synaptotagmin-like protein 1 [Source:MGI Symbol;Acc:MGI:1344426]	-0.199033391037537	0.18043929341391	10.0674469915814
ENSMUSG00000044037	Als2cl	ALS2 C-terminal like [Source:MGI Symbol;Acc:MGI:2447532]	0.408997438272579	0.180755302340306	4.90413978380852
ENSMUSG00000035203	Epn1	epsin 1 [Source:MGI Symbol;Acc:MGI:1333763]	-0.175072051020266	0.181210610367123	7.22315336979109
ENSMUSG00000040699	Limd2	LIM domain containing 2 [Source:MGI Symbol;Acc:MGI:1915053]	0.199762074747907	0.181210610367123	9.22772899340919
ENSMUSG00000023277	Twf2	twinfilin actin binding protein 2 [Source:MGI Symbol;Acc:MGI:1346078]	-0.223104995741089	0.181210610367123	6.85123980252813
ENSMUSG00000024785	Rcl1	RNA terminal phosphate cyclase-like 1 [Source:MGI Symbol;Acc:MGI:1913275]	0.357572129934266	0.181210610367123	5.07025558625296
ENSMUSG00000025078	Nhlrc2	NHL repeat containing 2 [Source:MGI Symbol;Acc:MGI:1914116]	0.348714469984915	0.181210610367123	5.05894671274213
ENSMUSG00000091337	Eid1	EP300 interacting inhibitor of differentiation 1 [Source:MGI Symbol;Acc:MGI:1889651]	-0.226193753037852	0.181210610367123	6.21844001914394
ENSMUSG00000009291	Pttg1ip	pituitary tumor-transforming 1 interacting protein [Source:MGI Symbol;Acc:MGI:2652132]	-0.193315347037883	0.181210610367123	7.42914580622126
ENSMUSG00000024940	Ltbp3	latent transforming growth factor beta binding protein 3 [Source:MGI Symbol;Acc:MGI:1101355]	1.69632059959848	0.181210610367123	2.03732188065543
ENSMUSG00000075031	Hist1h2bb	histone cluster 1, H2bb [Source:MGI Symbol;Acc:MGI:2448377]	1.83358423237716	0.181210610367123	-1.91214027442369
ENSMUSG00000034255	Arhgap27	Rho GTPase activating protein 27 [Source:MGI Symbol;Acc:MGI:1916903]	-0.227735271864252	0.181250998726046	6.3105366106738
ENSMUSG00000022682	Rrn3	RRN3 RNA polymerase I transcription factor homolog (yeast) [Source:MGI Symbol;Acc:MGI:1925255]	0.192500271630223	0.182041220398096	6.21137004701325
ENSMUSG00000050299	Gm9843	predicted gene 9843 [Source:MGI Symbol;Acc:MGI:3708621]	0.382359683378228	0.182358617725042	4.8128021760455
ENSMUSG00000031403	Dkc1	dyskeratosis congenita 1, dyskerin [Source:MGI Symbol;Acc:MGI:1861727]	0.358133654104541	0.182911861071545	5.22044878131972
ENSMUSG00000053253	Ndfip2	Nedd4 family interacting protein 2 [Source:MGI Symbol;Acc:MGI:1923523]	-0.218640356374201	0.183039083524164	7.14691305781469
ENSMUSG00000022195	6030458C11Rik	RIKEN cDNA 6030458C11 gene [Source:MGI Symbol;Acc:MGI:1925127]	-0.300016063954743	0.183039083524164	5.21516383231973
ENSMUSG00000024758	Rtn3	reticulon 3 [Source:MGI Symbol;Acc:MGI:1339970]	0.209940255790568	0.183064951751434	8.01588535638967
ENSMUSG00000046865	Fbl	fibrillarin [Source:MGI Symbol;Acc:MGI:95486]	0.407313777283995	0.183842373759323	4.70928815494722
ENSMUSG00000031537	Ikbkb	inhibitor of kappaB kinase beta [Source:MGI Symbol;Acc:MGI:1338071]	-0.201199502682773	0.184272040642573	7.03611306784767
ENSMUSG00000024078	Ttc27	tetratricopeptide repeat domain 27 [Source:MGI Symbol;Acc:MGI:1921446]	0.383025255040536	0.18450983198029	4.67216324714773
ENSMUSG00000028551	Cdkn2c	cyclin-dependent kinase inhibitor 2C (p18, inhibits CDK4) [Source:MGI Symbol;Acc:MGI:105388]	0.544254793903453	0.185084575660796	3.98093627570102
ENSMUSG00000067235	H2-Q10	histocompatibility 2, Q region locus 10 [Source:MGI Symbol;Acc:MGI:95929]	-0.426778882667142	0.185084575660796	4.7912558857482
ENSMUSG00000060012	Kif13b	kinesin family member 13B [Source:MGI Symbol;Acc:MGI:1098265]	-0.454635205892933	0.185084575660796	4.865602043287
ENSMUSG00000028998	Tomm7	translocase of outer mitochondrial membrane 7 homolog (yeast) [Source:MGI Symbol;Acc:MGI:1913419]	0.200216753284517	0.185084575660796	6.66867157606216
ENSMUSG00000041355	Ssr2	signal sequence receptor, beta [Source:MGI Symbol;Acc:MGI:1913506]	0.208961323640553	0.185084575660796	6.80519503725891
ENSMUSG00000021660	Btf3	basic transcription factor 3 [Source:MGI Symbol;Acc:MGI:1202875]	0.19569226501291	0.185084575660796	7.23139637338102
ENSMUSG00000043099	Hic1	hypermethylated in cancer 1 [Source:MGI Symbol;Acc:MGI:1338010]	0.499989100254453	0.185293408861397	4.14971245660207
ENSMUSG00000039262	Prrc2b	proline-rich coiled-coil 2B [Source:MGI Symbol;Acc:MGI:1923304]	-0.22891481056132	0.185293408861397	8.80393040805047
ENSMUSG00000029179	Zcchc4	zinc finger, CCHC domain containing 4 [Source:MGI Symbol;Acc:MGI:1926046]	-0.738522205159787	0.185320343978593	3.34359639028179
ENSMUSG00000030029	Lrig1	leucine-rich repeats and immunoglobulin-like domains 1 [Source:MGI Symbol;Acc:MGI:107935]	0.271408209138326	0.185647033055856	5.6222429235101
ENSMUSG00000062082	Cd200r4	CD200 receptor 4 [Source:MGI Symbol;Acc:MGI:3036289]	-0.390440938226499	0.185647033055856	4.76814064807949
ENSMUSG00000027109	Sp3	trans-acting transcription factor 3 [Source:MGI Symbol;Acc:MGI:1277166]	0.208889668167269	0.185666509695826	7.69702737222296
ENSMUSG00000042354	Gnl3	guanine nucleotide binding protein-like 3 (nucleolar) [Source:MGI Symbol;Acc:MGI:1353651]	0.348799602584251	0.185666509695826	5.03790621459038
ENSMUSG00000026185	Igfbp5	insulin-like growth factor binding protein 5 [Source:MGI Symbol;Acc:MGI:96440]	1.4042652995093	0.185666509695826	3.388831817604
ENSMUSG00000030264	Thumpd3	THUMP domain containing 3 [Source:MGI Symbol;Acc:MGI:1277973]	-0.302341132634831	0.186438971187221	5.35964974566411
ENSMUSG00000026159	Agfg1	ArfGAP with FG repeats 1 [Source:MGI Symbol;Acc:MGI:1333754]	0.211563494500626	0.186438971187221	8.23140740769526
ENSMUSG00000031925	Maml2	mastermind like 2 (Drosophila) [Source:MGI Symbol;Acc:MGI:2389460]	-0.278569723924237	0.186438971187221	5.67384704842483
ENSMUSG00000026012	Cd28	CD28 antigen [Source:MGI Symbol;Acc:MGI:88327]	0.199262617813225	0.186438971187221	9.11489404643361
ENSMUSG00000040021	Lats1	large tumor suppressor [Source:MGI Symbol;Acc:MGI:1333883]	0.264890639892802	0.186438971187221	5.78632595349258
ENSMUSG00000076917	Traj12	T cell receptor alpha joining 12 [Source:MGI Symbol;Acc:MGI:4439583]	-2.06649375550058	0.186844815905231	-2.08322100919749
ENSMUSG00000026439	Rbbp5	retinoblastoma binding protein 5, histone lysine methyltransferase complex subunit [Source:MGI Symbol;Acc:MGI:1918367]	-0.302052871962826	0.186939667022709	5.86897106906658
ENSMUSG00000024480	Ap3s1	adaptor-related protein complex 3, sigma 1 subunit [Source:MGI Symbol;Acc:MGI:1337062]	0.490917496748791	0.187179478013075	4.29390526044851
ENSMUSG00000074743	Thbd	thrombomodulin [Source:MGI Symbol;Acc:MGI:98736]	1.0801789520486	0.187459536423883	3.87809836532407
ENSMUSG00000013622	Atraid	all-trans retinoic acid induced differentiation factor [Source:MGI Symbol;Acc:MGI:1918918]	-0.285057460887681	0.187459536423883	5.20632760580401
ENSMUSG00000022587	Ly6e	lymphocyte antigen 6 complex, locus E [Source:MGI Symbol;Acc:MGI:106651]	-0.187608692731533	0.188136814761981	11.3455659295428
ENSMUSG00000036918	Ttc7	tetratricopeptide repeat domain 7 [Source:MGI Symbol;Acc:MGI:1920999]	-0.202591040334902	0.188496275610983	8.16874449140826
ENSMUSG00000044258	Ctla2a	cytotoxic T lymphocyte-associated protein 2 alpha [Source:MGI Symbol;Acc:MGI:88554]	-0.165697841364991	0.189000718597513	8.20330124579354
ENSMUSG00000025613	Cct8	chaperonin containing Tcp1, subunit 8 (theta) [Source:MGI Symbol;Acc:MGI:107183]	0.193601537288522	0.189109784042455	7.91877818134933
ENSMUSG00000014867	Surf4	surfeit gene 4 [Source:MGI Symbol;Acc:MGI:98445]	-0.202561393639835	0.189757059349415	8.64563154617185
ENSMUSG00000054855	Rnd1	Rho family GTPase 1 [Source:MGI Symbol;Acc:MGI:2444878]	0.99922310086403	0.191152574360377	3.57259976577786
ENSMUSG00000039231	Suv39h1	suppressor of variegation 3-9 homolog 1 (Drosophila) [Source:MGI Symbol;Acc:MGI:1099440]	0.367489545058235	0.1912731044323	4.90431126292806
ENSMUSG00000022508	Bcl6	B cell leukemia/lymphoma 6 [Source:MGI Symbol;Acc:MGI:107187]	0.191196914181219	0.1912731044323	6.483023582078
ENSMUSG00000040462	Os9	amplified in osteosarcoma [Source:MGI Symbol;Acc:MGI:1924301]	-0.201626036376051	0.1912731044323	8.6299204933064
ENSMUSG00000034023	Fancd2	Fanconi anemia, complementation group D2 [Source:MGI Symbol;Acc:MGI:2448480]	0.852927351774082	0.191346537737594	2.95026916821798
ENSMUSG00000037661	Gpr160	G protein-coupled receptor 160 [Source:MGI Symbol;Acc:MGI:1919112]	-0.286599414177904	0.191733935918986	5.35963757148822
ENSMUSG00000037824	Tspan14	tetraspanin 14 [Source:MGI Symbol;Acc:MGI:1196325]	0.220690441817806	0.19227210133587	7.20540635708929
ENSMUSG00000034640	Tiparp	TCDD-inducible poly(ADP-ribose) polymerase [Source:MGI Symbol;Acc:MGI:2159210]	-0.195314506989364	0.192697494436886	6.81173681506087
ENSMUSG00000005125	Ndrg1	N-myc downstream regulated gene 1 [Source:MGI Symbol;Acc:MGI:1341799]	0.342949335846872	0.192697494436886	6.76002450846423
ENSMUSG00000029380	Cxcl1	chemokine (C-X-C motif) ligand 1 [Source:MGI Symbol;Acc:MGI:108068]	1.41605686245464	0.193503106288309	3.75903968354457
ENSMUSG00000026475	Rgs16	regulator of G-protein signaling 16 [Source:MGI Symbol;Acc:MGI:108407]	-0.188038690214551	0.194050247002613	10.8078653393566
ENSMUSG00000041769	Ppp2r2d	protein phosphatase 2, regulatory subunit B, delta [Source:MGI Symbol;Acc:MGI:1289252]	0.287982249102696	0.194050247002613	6.13238530560979
ENSMUSG00000038178	Slc43a2	solute carrier family 43, member 2 [Source:MGI Symbol;Acc:MGI:2442746]	-0.327981329653103	0.194050247002613	5.44626540030304
ENSMUSG00000035621	Midn	midnolin [Source:MGI Symbol;Acc:MGI:1890222]	-0.173263504771279	0.194066049093322	8.33992230927388
ENSMUSG00000020143	Dock2	dedicator of cyto-kinesis 2 [Source:MGI Symbol;Acc:MGI:2149010]	-0.228795214013691	0.194066049093322	9.44717554994822
ENSMUSG00000035024	Ncapd3	non-SMC condensin II complex, subunit D3 [Source:MGI Symbol;Acc:MGI:2142989]	0.385927082461686	0.194914654674876	5.45693157941533
ENSMUSG00000035513	Ntng2	netrin G2 [Source:MGI Symbol;Acc:MGI:2159341]	-0.325870250699467	0.195567933916235	5.17186695556388
ENSMUSG00000029328	Hnrnpdl	heterogeneous nuclear ribonucleoprotein D-like [Source:MGI Symbol;Acc:MGI:1355299]	0.213686346195949	0.195567933916235	7.2080449132618
ENSMUSG00000028702	Rad54l	RAD54 like (S. cerevisiae) [Source:MGI Symbol;Acc:MGI:894697]	1.09089039607723	0.196008488376949	2.61874265192502
ENSMUSG00000003992	Ssbp2	single-stranded DNA binding protein 2 [Source:MGI Symbol;Acc:MGI:1914220]	-0.293137268297691	0.19881131635211	5.89823274642699
ENSMUSG00000068129	Cst7	cystatin F (leukocystatin) [Source:MGI Symbol;Acc:MGI:1298217]	-0.210780609539322	0.199197735163149	8.32451486632584
ENSMUSG00000034168	Irf2bpl	interferon regulatory factor 2 binding protein-like [Source:MGI Symbol;Acc:MGI:2442463]	-0.234776061910009	0.199197735163149	7.3090566277801
ENSMUSG00000026319	2310035C23Rik	RIKEN cDNA 2310035C23 gene [Source:MGI Symbol;Acc:MGI:1922832]	0.283619906257812	0.199197735163149	5.17915054502529
ENSMUSG00000062006	Rpl34	ribosomal protein L34 [Source:MGI Symbol;Acc:MGI:1915686]	0.186906038078004	0.199722068522356	8.47985373959936
ENSMUSG00000037652	Phc3	polyhomeotic-like 3 (Drosophila) [Source:MGI Symbol;Acc:MGI:2181434]	-0.228510262486303	0.200231554186358	6.81406899040109
ENSMUSG00000031428	Zcchc18	zinc finger, CCHC domain containing 18 [Source:MGI Symbol;Acc:MGI:1914245]	-0.52796993530821	0.200643770188934	4.51124558321873
ENSMUSG00000003184	Irf3	interferon regulatory factor 3 [Source:MGI Symbol;Acc:MGI:1859179]	-0.289316552595029	0.201416654587269	5.91708834817489
ENSMUSG00000050234	Gja4	gap junction protein, alpha 4 [Source:MGI Symbol;Acc:MGI:95715]	1.77190816038226	0.202151864918271	1.37477242928476
ENSMUSG00000046352	Gjb2	gap junction protein, beta 2 [Source:MGI Symbol;Acc:MGI:95720]	1.58748743735424	0.202151864918271	0.736112019680259
ENSMUSG00000043257	Pigv	phosphatidylinositol glycan anchor biosynthesis, class V [Source:MGI Symbol;Acc:MGI:2442480]	-0.412696296043822	0.202208671872958	4.43439695794401
ENSMUSG00000042121	Ssh1	slingshot homolog 1 (Drosophila) [Source:MGI Symbol;Acc:MGI:2686240]	0.279038701932317	0.202208671872958	5.84663088316469
ENSMUSG00000049313	Sorl1	sortilin-related receptor, LDLR class A repeats-containing [Source:MGI Symbol;Acc:MGI:1202296]	-0.213611125766159	0.202529320374976	9.24053473414729
ENSMUSG00000028341	Nr4a3	nuclear receptor subfamily 4, group A, member 3 [Source:MGI Symbol;Acc:MGI:1352457]	0.205127909116901	0.202679083448316	11.743693437417
ENSMUSG00000002104	Rapsn	receptor-associated protein of the synapse [Source:MGI Symbol;Acc:MGI:99422]	-0.95205751503507	0.202679083448316	2.3725267963016
ENSMUSG00000026174	Cnot9	CCR4-NOT transcription complex, subunit 9 [Source:MGI Symbol;Acc:MGI:1928902]	0.203893843436929	0.202922335544209	6.22702805110823
ENSMUSG00000027380	Acoxl	acyl-Coenzyme A oxidase-like [Source:MGI Symbol;Acc:MGI:1921371]	-1.0113810948267	0.202922335544209	1.93113516112208
ENSMUSG00000020895	Tmem107	transmembrane protein 107 [Source:MGI Symbol;Acc:MGI:1914160]	1.01178013474216	0.202999866513429	1.63596391715895
ENSMUSG00000022890	Atp5j	ATP synthase, H+ transporting, mitochondrial F0 complex, subunit F [Source:MGI Symbol;Acc:MGI:107777]	0.223583466213547	0.202999866513429	6.81388473816225
ENSMUSG00000039031	Arhgap18	Rho GTPase activating protein 18 [Source:MGI Symbol;Acc:MGI:1921160]	-0.271880549866066	0.202999866513429	5.38806068573207
ENSMUSG00000026095	Asnsd1	asparagine synthetase domain containing 1 [Source:MGI Symbol;Acc:MGI:1917646]	0.200959694489504	0.202999866513429	6.41069166928909
ENSMUSG00000042606	Hirip3	HIRA interacting protein 3 [Source:MGI Symbol;Acc:MGI:2142364]	0.630774658436914	0.202999866513429	3.7522014952663
ENSMUSG00000078812	Eif5a	eukaryotic translation initiation factor 5A [Source:MGI Symbol;Acc:MGI:106248]	0.201735103570978	0.202999866513429	9.08545752807493
ENSMUSG00000002728	Naa20	N(alpha)-acetyltransferase 20, NatB catalytic subunit [Source:MGI Symbol;Acc:MGI:1915127]	0.451173952903393	0.203114089644219	4.29874978681457
ENSMUSG00000022462	Slc38a2	solute carrier family 38, member 2 [Source:MGI Symbol;Acc:MGI:1915010]	0.221336676155869	0.203128767606717	8.76792551775235
ENSMUSG00000051502	Ufsp1	UFM1-specific peptidase 1 [Source:MGI Symbol;Acc:MGI:1917490]	-1.33758824047469	0.205508983097445	0.174492286328013
ENSMUSG00000013495	Tmem175	transmembrane protein 175 [Source:MGI Symbol;Acc:MGI:1919642]	-0.411869747911842	0.205991359118039	4.35144707144283
ENSMUSG00000069539	Scyl2	SCY1-like 2 (S. cerevisiae) [Source:MGI Symbol;Acc:MGI:1289172]	0.198397607462797	0.206371158591753	6.45924324056152
ENSMUSG00000021701	Plk2	polo-like kinase 2 [Source:MGI Symbol;Acc:MGI:1099790]	0.687635718086657	0.207450958058836	3.7872899123218
ENSMUSG00000034192	Lsm3	LSM3 homolog, U6 small nuclear RNA and mRNA degradation associated [Source:MGI Symbol;Acc:MGI:1914928]	0.362718172044532	0.207653117302351	4.99103938088385
ENSMUSG00000019813	Cep57l1	centrosomal protein 57-like 1 [Source:MGI Symbol;Acc:MGI:1915511]	0.586084265753989	0.208127333064653	3.67905664103722
ENSMUSG00000024527	Afg3l2	AFG3-like AAA ATPase 2 [Source:MGI Symbol;Acc:MGI:1916847]	-0.193815512972441	0.209252510674522	6.99042810789697
ENSMUSG00000061477	Rps7	ribosomal protein S7 [Source:MGI Symbol;Acc:MGI:1333818]	0.185363560875672	0.210096351788603	8.00663101416385
ENSMUSG00000003882	Il7r	interleukin 7 receptor [Source:MGI Symbol;Acc:MGI:96562]	-0.317979875748911	0.210616698501716	7.37495299248681
ENSMUSG00000071716	Apol7e	apolipoprotein L 7e [Source:MGI Symbol;Acc:MGI:3704456]	-0.281376658503195	0.210616698501716	5.44592553849999
ENSMUSG00000067288	Rps28	ribosomal protein S28 [Source:MGI Symbol;Acc:MGI:1859516]	0.284475014476105	0.210616698501716	5.45137889471687
ENSMUSG00000021186	Fbln5	fibulin 5 [Source:MGI Symbol;Acc:MGI:1346091]	2.35909238692576	0.210967576775674	2.78850039625052
ENSMUSG00000002055	Spag5	sperm associated antigen 5 [Source:MGI Symbol;Acc:MGI:1927470]	0.853105148176531	0.211223807348786	3.2519403493557
ENSMUSG00000029919	Hpgds	hematopoietic prostaglandin D synthase [Source:MGI Symbol;Acc:MGI:1859384]	-0.76273682065238	0.211651424116637	3.03680330519346
ENSMUSG00000054321	Taf4b	TATA-box binding protein associated factor 4b [Source:MGI Symbol;Acc:MGI:2152345]	0.270645976943368	0.21280081845558	5.64275693503879
ENSMUSG00000034957	Cebpa	CCAAT/enhancer binding protein (C/EBP), alpha [Source:MGI Symbol;Acc:MGI:99480]	1.15459871711438	0.212855434039428	1.30392378403737
ENSMUSG00000003559	As3mt	arsenic (+3 oxidation state) methyltransferase [Source:MGI Symbol;Acc:MGI:1929882]	0.853292914703457	0.212855434039428	3.036007479507
ENSMUSG00000026766	Mmadhc	methylmalonic aciduria (cobalamin deficiency) cblD type, with homocystinuria [Source:MGI Symbol;Acc:MGI:1923786]	0.303987080528113	0.213215569008601	5.4939219152315
ENSMUSG00000029581	Fscn1	fascin actin-bundling protein 1 [Source:MGI Symbol;Acc:MGI:1352745]	1.46629729002255	0.213215569008601	1.26471054352226
ENSMUSG00000020275	Rel	reticuloendotheliosis oncogene [Source:MGI Symbol;Acc:MGI:97897]	0.198858647950509	0.213309388039111	8.55798512699663
ENSMUSG00000026700	Tnfsf4	tumor necrosis factor (ligand) superfamily, member 4 [Source:MGI Symbol;Acc:MGI:104511]	0.950349501396785	0.213309388039111	3.28261170129579
ENSMUSG00000022358	Fbxo32	F-box protein 32 [Source:MGI Symbol;Acc:MGI:1914981]	0.328281926767533	0.214480430608714	5.89556448115251
ENSMUSG00000038335	Tsr1	TSR1 20S rRNA accumulation [Source:MGI Symbol;Acc:MGI:2144566]	0.308389305669773	0.2153556842243	4.85593054703337
ENSMUSG00000021556	Golm1	golgi membrane protein 1 [Source:MGI Symbol;Acc:MGI:1917329]	-0.198261457597736	0.215603252024309	6.29938064638628
ENSMUSG00000020577	Tspan13	tetraspanin 13 [Source:MGI Symbol;Acc:MGI:1913359]	0.219267397776539	0.215784449340061	7.34411106745365
ENSMUSG00000026740	Dnajc1	DnaJ heat shock protein family (Hsp40) member C1 [Source:MGI Symbol;Acc:MGI:103268]	-0.192976073939511	0.216047696392459	6.84093889220384
ENSMUSG00000030733	Sh2b1	SH2B adaptor protein 1 [Source:MGI Symbol;Acc:MGI:1201407]	-0.196345755803825	0.216093832571577	6.98239768802543
ENSMUSG00000022636	Alcam	activated leukocyte cell adhesion molecule [Source:MGI Symbol;Acc:MGI:1313266]	0.370112807855946	0.216749689269856	4.55071765451205
ENSMUSG00000034765	Dusp5	dual specificity phosphatase 5 [Source:MGI Symbol;Acc:MGI:2685183]	-0.14699160253924	0.216749689269856	10.9267782043657
ENSMUSG00000024350	Dnajc18	DnaJ heat shock protein family (Hsp40) member C18 [Source:MGI Symbol;Acc:MGI:1923844]	0.379176075488664	0.216749689269856	4.50154119480657
ENSMUSG00000022307	Oxr1	oxidation resistance 1 [Source:MGI Symbol;Acc:MGI:2179326]	-0.209125780131968	0.217346225172777	6.30673808463893
ENSMUSG00000033712	Ccar2	cell cycle activator and apoptosis regulator 2 [Source:MGI Symbol;Acc:MGI:2444228]	-0.327749938400604	0.217346225172777	5.60138218926967
ENSMUSG00000072258	Taf1a	TATA-box binding protein associated factor, RNA polymerase I, A [Source:MGI Symbol;Acc:MGI:109578]	-0.914713474430503	0.217346225172777	2.30284378111228
ENSMUSG00000031453	Rasa3	RAS p21 protein activator 3 [Source:MGI Symbol;Acc:MGI:1197013]	-0.202559337063362	0.217346225172777	7.10170194779986
ENSMUSG00000048572	Tmem252	transmembrane protein 252 [Source:MGI Symbol;Acc:MGI:3583948]	1.14133432216197	0.217346225172777	2.37747228337136
ENSMUSG00000024862	Klc2	kinesin light chain 2 [Source:MGI Symbol;Acc:MGI:107953]	-0.388862329144608	0.217346225172777	4.67673772933071
ENSMUSG00000061360	Phf5a	PHD finger protein 5A [Source:MGI Symbol;Acc:MGI:2156864]	0.2574862800701	0.219110716877174	5.40680754547663
ENSMUSG00000025036	Sfxn2	sideroflexin 2 [Source:MGI Symbol;Acc:MGI:2137678]	-0.425971633337716	0.219597161544725	4.57307222267624
ENSMUSG00000037936	Scarb1	scavenger receptor class B, member 1 [Source:MGI Symbol;Acc:MGI:893578]	0.492826738726373	0.219597161544725	4.07805546323427
ENSMUSG00000008333	Snrpb2	U2 small nuclear ribonucleoprotein B [Source:MGI Symbol;Acc:MGI:104805]	0.250764857081106	0.219779364178892	6.21785901865309
ENSMUSG00000030199	Etv6	ets variant 6 [Source:MGI Symbol;Acc:MGI:109336]	0.286020645327081	0.220125918493546	5.65242814399585
ENSMUSG00000026974	Zmynd19	zinc finger, MYND domain containing 19 [Source:MGI Symbol;Acc:MGI:1914437]	0.33327415842292	0.220125918493546	5.09847221637827
ENSMUSG00000037370	Enpp1	ectonucleotide pyrophosphatase/phosphodiesterase 1 [Source:MGI Symbol;Acc:MGI:97370]	0.310008050781583	0.220125918493546	5.48710125777517
ENSMUSG00000036779	Papd5	PAP associated domain containing 5 [Source:MGI Symbol;Acc:MGI:1917820]	-0.226497211776684	0.220504690512325	6.54118581042383
ENSMUSG00000076437	Selenoh	selenoprotein H [Source:MGI Symbol;Acc:MGI:1919907]	0.289990156817912	0.220934688160045	5.39474553390751
ENSMUSG00000041528	Rnf123	ring finger protein 123 [Source:MGI Symbol;Acc:MGI:2148796]	-0.213105960748937	0.221186486816213	6.88748150573801
ENSMUSG00000020180	Snrpd3	small nuclear ribonucleoprotein D3 [Source:MGI Symbol;Acc:MGI:1914582]	0.273254980870062	0.221186486816213	6.17425043762019
ENSMUSG00000031068	Glrx3	glutaredoxin 3 [Source:MGI Symbol;Acc:MGI:1353653]	0.396218731779575	0.221821723931408	4.33094720393139
ENSMUSG00000041607	Mbp	myelin basic protein [Source:MGI Symbol;Acc:MGI:96925]	0.184910806280527	0.222679606237433	8.00913777928699
ENSMUSG00000028071	Sh2d2a	SH2 domain containing 2A [Source:MGI Symbol;Acc:MGI:1351596]	0.208455015958998	0.222679606237433	9.92587378783257
ENSMUSG00000020840	Blmh	bleomycin hydrolase [Source:MGI Symbol;Acc:MGI:1345186]	0.197021954258401	0.222679606237433	6.11532425426811
ENSMUSG00000028010	Gar1	GAR1 ribonucleoprotein [Source:MGI Symbol;Acc:MGI:1930948]	0.38320330415001	0.222679606237433	4.71932412091516
ENSMUSG00000001127	Araf	Araf proto-oncogene, serine/threonine kinase [Source:MGI Symbol;Acc:MGI:88065]	-0.22336726409347	0.22269465369086	6.73321790813373
ENSMUSG00000060131	Atp8b4	ATPase, class I, type 8B, member 4 [Source:MGI Symbol;Acc:MGI:1859664]	-0.199760688205031	0.222935540410654	7.13511200965698
ENSMUSG00000029507	Pus1	pseudouridine synthase 1 [Source:MGI Symbol;Acc:MGI:1929237]	0.306018121719083	0.222935540410654	5.31015300258715
ENSMUSG00000032011	Thy1	thymus cell antigen 1, theta [Source:MGI Symbol;Acc:MGI:98747]	-0.175343736771053	0.222935540410654	11.6261501930385
ENSMUSG00000003541	Ier3	immediate early response 3 [Source:MGI Symbol;Acc:MGI:104814]	0.592665696092811	0.223256901964511	4.96770440143341
ENSMUSG00000051627	Hist1h1e	histone cluster 1, H1e [Source:MGI Symbol;Acc:MGI:1931527]	0.871079928245377	0.225177689144534	2.67958602443468
ENSMUSG00000059534	Uqcr10	ubiquinol-cytochrome c reductase, complex III subunit X [Source:MGI Symbol;Acc:MGI:1913402]	0.27923458697859	0.225413122126349	5.54221698668925
ENSMUSG00000037594	BC022687	cDNA sequence BC022687 [Source:MGI Symbol;Acc:MGI:2443738]	-1.19087507379561	0.225413122126349	0.42723894245315
ENSMUSG00000034563	Ccpg1	cell cycle progression 1 [Source:MGI Symbol;Acc:MGI:1196419]	-0.257881719804059	0.225413122126349	6.36424686721848
ENSMUSG00000028651	Ppie	peptidylprolyl isomerase E (cyclophilin E) [Source:MGI Symbol;Acc:MGI:1917118]	0.28494248578952	0.226749158178585	5.45752631295535
ENSMUSG00000032577	Mapkapk3	mitogen-activated protein kinase-activated protein kinase 3 [Source:MGI Symbol;Acc:MGI:2143163]	-0.207568222999539	0.227797554571317	8.31714831885048
ENSMUSG00000030207	Fam234b	family with sequence similarity 234, member B [Source:MGI Symbol;Acc:MGI:1921775]	-0.265352395799784	0.228481565464629	5.9069919560841
ENSMUSG00000045374	Wdr81	WD repeat domain 81 [Source:MGI Symbol;Acc:MGI:2681828]	-0.385417737152578	0.228481565464629	5.29967044476987
ENSMUSG00000024772	Ehd1	EH-domain containing 1 [Source:MGI Symbol;Acc:MGI:1341878]	0.251386256641116	0.228481565464629	8.75577670421203
ENSMUSG00000006154	Eps8l1	EPS8-like 1 [Source:MGI Symbol;Acc:MGI:1914675]	0.698490270724775	0.228481565464629	3.5326631800051
ENSMUSG00000021814	Anxa7	annexin A7 [Source:MGI Symbol;Acc:MGI:88031]	-0.220833362450084	0.228949244076467	6.96981952566528
ENSMUSG00000043885	Slc36a4	solute carrier family 36 (proton/amino acid symporter), member 4 [Source:MGI Symbol;Acc:MGI:2442595]	0.746760860542457	0.230359618364393	3.25719467313362
ENSMUSG00000035678	Tnfsf9	tumor necrosis factor (ligand) superfamily, member 9 [Source:MGI Symbol;Acc:MGI:1101058]	-0.401980889870424	0.230359618364393	4.71253401491336
ENSMUSG00000055435	Maf	avian musculoaponeurotic fibrosarcoma oncogene homolog [Source:MGI Symbol;Acc:MGI:96909]	0.471158050413849	0.230362684553157	5.32263752816554
ENSMUSG00000035239	Neu3	neuraminidase 3 [Source:MGI Symbol;Acc:MGI:1355305]	1.08789508102161	0.230627706500173	1.8738414889042
ENSMUSG00000003420	Fcgrt	Fc receptor, IgG, alpha chain transporter [Source:MGI Symbol;Acc:MGI:103017]	-0.718218420676727	0.230627706500173	3.64394841362283
ENSMUSG00000079363	Gbp4	guanylate binding protein 4 [Source:MGI Symbol;Acc:MGI:97072]	-0.21669219546977	0.230895598905945	7.12223309540985
ENSMUSG00000005813	Metap1	methionyl aminopeptidase 1 [Source:MGI Symbol;Acc:MGI:1922874]	0.195643046908748	0.231546510484868	6.04647199579191
ENSMUSG00000037341	Slc9a7	solute carrier family 9 (sodium/hydrogen exchanger), member 7 [Source:MGI Symbol;Acc:MGI:2444530]	-0.65018916912937	0.232019026135856	3.60849383938252
ENSMUSG00000094356	Igkv8-28	immunoglobulin kappa variable 8-28 [Source:MGI Symbol;Acc:MGI:3642251]	3.25405689962461	0.232098648950147	-1.66161852517007
ENSMUSG00000029401	Rilpl2	Rab interacting lysosomal protein-like 2 [Source:MGI Symbol;Acc:MGI:1933112]	0.19848474421598	0.232098648950147	6.97344496401284
ENSMUSG00000021182	Ccdc88c	coiled-coil domain containing 88C [Source:MGI Symbol;Acc:MGI:1915589]	-0.208631431568009	0.233155545237283	6.53118992584953
ENSMUSG00000032440	Tgfbr2	transforming growth factor, beta receptor II [Source:MGI Symbol;Acc:MGI:98729]	-0.189769504504892	0.233180363417858	9.63669320698057
ENSMUSG00000075229	Ccdc58	coiled-coil domain containing 58 [Source:MGI Symbol;Acc:MGI:2146423]	0.88348144760635	0.233443574157607	2.56248454521938
ENSMUSG00000046229	Scand1	SCAN domain-containing 1 [Source:MGI Symbol;Acc:MGI:1343132]	-0.231525417563716	0.233492464506696	6.03669255022981
ENSMUSG00000075595	Zfp652	zinc finger protein 652 [Source:MGI Symbol;Acc:MGI:2442221]	-0.207029573091611	0.233605410623651	6.74252299359538
ENSMUSG00000005142	Man2b1	mannosidase 2, alpha B1 [Source:MGI Symbol;Acc:MGI:107286]	-0.177551567785944	0.233914489016768	7.43312746620623
ENSMUSG00000054702	Ap1s3	adaptor-related protein complex AP-1, sigma 3 [Source:MGI Symbol;Acc:MGI:1891304]	0.379471906837295	0.234136179113295	4.71875420160778
ENSMUSG00000019214	Chtf18	CTF18, chromosome transmission fidelity factor 18 [Source:MGI Symbol;Acc:MGI:2384887]	0.756408641494811	0.234325717921269	3.07457079484822
ENSMUSG00000033335	Dnm2	dynamin 2 [Source:MGI Symbol;Acc:MGI:109547]	-0.202811353815672	0.234325717921269	7.82216104919232
ENSMUSG00000020042	Btbd11	BTB (POZ) domain containing 11 [Source:MGI Symbol;Acc:MGI:1921257]	-0.341034040779828	0.2348456967416	5.94292914015166
ENSMUSG00000070436	Serpinh1	serine (or cysteine) peptidase inhibitor, clade H, member 1 [Source:MGI Symbol;Acc:MGI:88283]	1.12370317628453	0.234853452118932	3.37648931987008
ENSMUSG00000035683	Melk	maternal embryonic leucine zipper kinase [Source:MGI Symbol;Acc:MGI:106924]	0.916348379966123	0.234912962577722	2.93192673554025
ENSMUSG00000025533	Asl	argininosuccinate lyase [Source:MGI Symbol;Acc:MGI:88084]	-0.258739367683792	0.234912962577722	5.38768747064515
ENSMUSG00000062075	Lmnb2	lamin B2 [Source:MGI Symbol;Acc:MGI:96796]	0.296910487220891	0.235548195383339	5.08094685395028
ENSMUSG00000028048	Gba	glucosidase, beta, acid [Source:MGI Symbol;Acc:MGI:95665]	-0.176288439054694	0.236738024719341	6.63482847959514
ENSMUSG00000024867	Pip5k1b	phosphatidylinositol-4-phosphate 5-kinase, type 1 beta [Source:MGI Symbol;Acc:MGI:107930]	-0.823620586627537	0.237086960484587	3.26654005731727
ENSMUSG00000039414	Heatr5b	HEAT repeat containing 5B [Source:MGI Symbol;Acc:MGI:2444098]	-0.318319371729461	0.237292149889753	5.84151212993779
ENSMUSG00000021504	B4galt7	xylosylprotein beta1,4-galactosyltransferase, polypeptide 7 (galactosyltransferase I) [Source:MGI Symbol;Acc:MGI:2384987]	-0.435485621664042	0.237787089192919	4.75218466326761
ENSMUSG00000071064	Zfp827	zinc finger protein 827 [Source:MGI Symbol;Acc:MGI:2444807]	0.326210508908007	0.238210900644281	5.12189086575475
ENSMUSG00000024462	Gabbr1	gamma-aminobutyric acid (GABA) B receptor, 1 [Source:MGI Symbol;Acc:MGI:1860139]	-0.327826656582648	0.238210900644281	5.09005144059085
ENSMUSG00000024190	Dusp1	dual specificity phosphatase 1 [Source:MGI Symbol;Acc:MGI:105120]	0.192231810518469	0.238350804147209	9.58775184746803
ENSMUSG00000031778	Cx3cl1	chemokine (C-X3-C motif) ligand 1 [Source:MGI Symbol;Acc:MGI:1097153]	1.45640349912495	0.238511854943845	2.7511016795331
ENSMUSG00000026078	Pdcl3	phosducin-like 3 [Source:MGI Symbol;Acc:MGI:1916083]	0.252173910764882	0.239019250408674	5.719024227622
ENSMUSG00000040661	Rad54l2	RAD54 like 2 (S. cerevisiae) [Source:MGI Symbol;Acc:MGI:1933196]	-0.236361679305447	0.239412088296223	6.44071096641874
ENSMUSG00000028830	AU040320	expressed sequence AU040320 [Source:MGI Symbol;Acc:MGI:2140475]	-0.226907864976042	0.240228375074363	6.21378586086748
ENSMUSG00000000275	Trim25	tripartite motif-containing 25 [Source:MGI Symbol;Acc:MGI:102749]	0.169418572336639	0.240358879067781	6.95799923167815
ENSMUSG00000050549	5730508B09Rik	RIKEN cDNA 5730508B09 gene [Source:MGI Symbol;Acc:MGI:1917867]	0.353715603548299	0.241161767423052	4.95641314056208
ENSMUSG00000006932	Ctnnb1	catenin (cadherin associated protein), beta 1 [Source:MGI Symbol;Acc:MGI:88276]	0.206731606823069	0.24173701611295	7.85896520716936
ENSMUSG00000046733	Gprc5a	G protein-coupled receptor, family C, group 5, member A [Source:MGI Symbol;Acc:MGI:1891250]	1.02000315577731	0.241782654507368	1.66340686522807
ENSMUSG00000030225	Dera	deoxyribose-phosphate aldolase (putative) [Source:MGI Symbol;Acc:MGI:1913762]	0.32002797882984	0.241782654507368	5.09084096335328
ENSMUSG00000005936	Kctd20	potassium channel tetramerisation domain containing 20 [Source:MGI Symbol;Acc:MGI:1914239]	0.20017484606006	0.241782654507368	6.013074104975
ENSMUSG00000012422	Tmem167	transmembrane protein 167 [Source:MGI Symbol;Acc:MGI:1913324]	0.249321599724501	0.241966001207409	5.85852186660435
ENSMUSG00000023994	Nfya	nuclear transcription factor-Y alpha [Source:MGI Symbol;Acc:MGI:97316]	0.278334375843561	0.242379130735368	5.89836556815953
ENSMUSG00000052423	B4galt3	UDP-Gal:betaGlcNAc beta 1,4-galactosyltransferase, polypeptide 3 [Source:MGI Symbol;Acc:MGI:1928767]	-0.388285954381128	0.243404472209317	4.39961964159304
ENSMUSG00000046157	Tmem229b	transmembrane protein 229B [Source:MGI Symbol;Acc:MGI:2444389]	-0.290539425229839	0.243411691270156	5.88980242662697
ENSMUSG00000089762	Ier5l	immediate early response 5-like [Source:MGI Symbol;Acc:MGI:1919750]	0.3293918499099	0.243462221458076	8.81010326590362
ENSMUSG00000068923	Syt11	synaptotagmin XI [Source:MGI Symbol;Acc:MGI:1859547]	0.311515140516975	0.244396591752489	5.13689638155755
ENSMUSG00000014606	Slc25a11	solute carrier family 25 (mitochondrial carrier oxoglutarate carrier), member 11 [Source:MGI Symbol;Acc:MGI:1915113]	-0.21361292866214	0.244396591752489	7.00775690395538
ENSMUSG00000026889	Rbm18	RNA binding motif protein 18 [Source:MGI Symbol;Acc:MGI:1915139]	0.258397166375579	0.244965472252217	5.53353102632943
ENSMUSG00000017548	Suz12	suppressor of zeste 12 homolog (Drosophila) [Source:MGI Symbol;Acc:MGI:1261758]	0.174096206881099	0.245566601958485	7.61987012490248
ENSMUSG00000039509	Nup133	nucleoporin 133 [Source:MGI Symbol;Acc:MGI:2442620]	0.303994903807855	0.2460538013429	5.09281816598733
ENSMUSG00000034312	Iqsec1	IQ motif and Sec7 domain 1 [Source:MGI Symbol;Acc:MGI:1196356]	-0.215088359528919	0.246133839094447	6.39878105897713
ENSMUSG00000068735	Trp53i11	transformation related protein 53 inducible protein 11 [Source:MGI Symbol;Acc:MGI:2670995]	-0.170395020072404	0.246144025125041	7.22830038682262
ENSMUSG00000028803	Nipal3	NIPA-like domain containing 3 [Source:MGI Symbol;Acc:MGI:1921802]	-0.210988970210941	0.246144025125041	6.66630938017603
ENSMUSG00000057236	Rbbp4	retinoblastoma binding protein 4, chromatin remodeling factor [Source:MGI Symbol;Acc:MGI:1194912]	0.180700904080705	0.2462985821196	8.45845612769219
ENSMUSG00000040028	Elavl1	ELAV (embryonic lethal, abnormal vision)-like 1 (Hu antigen R) [Source:MGI Symbol;Acc:MGI:1100851]	0.198481825014159	0.2462985821196	7.33251585789781
ENSMUSG00000001707	Eef1e1	eukaryotic translation elongation factor 1 epsilon 1 [Source:MGI Symbol;Acc:MGI:1913393]	0.429447527256603	0.246434386330015	4.77331628605892
ENSMUSG00000053297	AI854703	expressed sequence AI854703 [Source:MGI Symbol;Acc:MGI:2141510]	-0.318540584623261	0.246953341746071	4.83902819942174
ENSMUSG00000018593	Sparc	secreted acidic cysteine rich glycoprotein [Source:MGI Symbol;Acc:MGI:98373]	0.849940631305068	0.246953341746071	5.21005738661046
ENSMUSG00000015363	Trabd	TraB domain containing [Source:MGI Symbol;Acc:MGI:1915226]	-0.208797308850476	0.246953341746071	6.38039457297878
ENSMUSG00000015672	Mrpl32	mitochondrial ribosomal protein L32 [Source:MGI Symbol;Acc:MGI:2137226]	0.339893580800626	0.247399413353735	5.11193588779599
ENSMUSG00000073010	Gm5127	predicted gene 5127 [Source:MGI Symbol;Acc:MGI:3648285]	1.25372998852795	0.247626813713899	0.448611428055992
ENSMUSG00000039640	Mrpl12	mitochondrial ribosomal protein L12 [Source:MGI Symbol;Acc:MGI:1926273]	0.27777839781759	0.247626813713899	5.49936628196973
ENSMUSG00000031170	Slc38a5	solute carrier family 38, member 5 [Source:MGI Symbol;Acc:MGI:2148066]	1.15885412300729	0.247883853325579	2.22954851075606
ENSMUSG00000003346	Abhd17a	abhydrolase domain containing 17A [Source:MGI Symbol;Acc:MGI:106388]	-0.1797409786094	0.247883853325579	7.29885090979433
ENSMUSG00000045128	Rpl18a	ribosomal protein L18A [Source:MGI Symbol;Acc:MGI:1924058]	0.19270980924408	0.249200566966401	8.57134080825126
ENSMUSG00000045394	Epcam	epithelial cell adhesion molecule [Source:MGI Symbol;Acc:MGI:106653]	1.12756490315965	0.249217051700521	2.19166094741448
ENSMUSG00000018501	Ncor1	nuclear receptor co-repressor 1 [Source:MGI Symbol;Acc:MGI:1349717]	-0.237030860430493	0.249217051700521	7.79991633713321
ENSMUSG00000022898	Dscr3	DSCR3 arrestin fold containing [Source:MGI Symbol;Acc:MGI:1206040]	-0.290676484657633	0.250108409852609	5.36045861603348
ENSMUSG00000021598	Med10	mediator complex subunit 10 [Source:MGI Symbol;Acc:MGI:106331]	-0.212196210245915	0.250108409852609	6.79277039723267
ENSMUSG00000021213	Akr1c13	aldo-keto reductase family 1, member C13 [Source:MGI Symbol;Acc:MGI:1351662]	-0.749079229438953	0.250216789642813	3.34635339741628
ENSMUSG00000055850	Rnf181	ring finger protein 181 [Source:MGI Symbol;Acc:MGI:1913760]	-0.218704219874471	0.250940276582555	6.49802136056129
ENSMUSG00000033105	Lss	lanosterol synthase [Source:MGI Symbol;Acc:MGI:1336155]	-0.481872569718958	0.25136577923339	4.28001473789852
ENSMUSG00000076871	Trdj2	T cell receptor delta joining 2 [Source:MGI Symbol;Acc:MGI:4887422]	-0.891458749737076	0.25136577923339	2.14882838064796
ENSMUSG00000025059	Gk	glycerol kinase [Source:MGI Symbol;Acc:MGI:106594]	0.603890749526393	0.251384073457189	3.8728567622482
ENSMUSG00000024600	Slc27a6	solute carrier family 27 (fatty acid transporter), member 6 [Source:MGI Symbol;Acc:MGI:3036230]	1.51972027688749	0.25234762790668	0.920244959251273
ENSMUSG00000025340	Rabgef1	RAB guanine nucleotide exchange factor (GEF) 1 [Source:MGI Symbol;Acc:MGI:1929459]	-0.259583175132922	0.252427345521661	5.3308335013077
ENSMUSG00000038776	Ephx1	epoxide hydrolase 1, microsomal [Source:MGI Symbol;Acc:MGI:95405]	0.553761760451044	0.252428148053127	5.94875757248188
ENSMUSG00000033557	Fam20b	family with sequence similarity 20, member B [Source:MGI Symbol;Acc:MGI:2443990]	-0.227448403696737	0.252440644463184	6.28448638418679
ENSMUSG00000033970	Rfc3	replication factor C (activator 1) 3 [Source:MGI Symbol;Acc:MGI:1916513]	0.609294523413694	0.252440644463184	4.14575873238954
ENSMUSG00000012123	Aim1l	absent in melanoma 1-like [Source:MGI Symbol;Acc:MGI:1334463]	-0.553004298889192	0.252978600060889	3.87899202404958
ENSMUSG00000052730	Gm5111	predicted gene 5111 [Source:MGI Symbol;Acc:MGI:3645688]	-1.05330145667625	0.25310241272174	1.86539341477612
ENSMUSG00000021495	Fam193b	family with sequence similarity 193, member B [Source:MGI Symbol;Acc:MGI:2385851]	-0.356345045426008	0.253681319534459	4.65605674535993
ENSMUSG00000002147	Stat6	signal transducer and activator of transcription 6 [Source:MGI Symbol;Acc:MGI:103034]	-0.21123178157086	0.254035772804404	8.13934431461791
ENSMUSG00000062647	Rpl7a	ribosomal protein L7A [Source:MGI Symbol;Acc:MGI:1353472]	0.183628643458526	0.254271175168292	7.19619659037247
ENSMUSG00000051669	AU021092	expressed sequence AU021092 [Source:MGI Symbol;Acc:MGI:2146559]	1.48807218483669	0.254859651634872	1.35013498531973
ENSMUSG00000056501	Cebpb	CCAAT/enhancer binding protein (C/EBP), beta [Source:MGI Symbol;Acc:MGI:88373]	-0.179703896426522	0.255234215053163	7.24843381429016
ENSMUSG00000001507	Itga3	integrin alpha 3 [Source:MGI Symbol;Acc:MGI:96602]	0.698829008186753	0.255234215053163	3.24793654414781
ENSMUSG00000049550	Clip1	CAP-GLY domain containing linker protein 1 [Source:MGI Symbol;Acc:MGI:1928401]	-0.215637301776406	0.255442737454725	6.29310702259186
ENSMUSG00000039853	Trim14	tripartite motif-containing 14 [Source:MGI Symbol;Acc:MGI:1921985]	-0.281609656598431	0.255788043138776	5.75166698664676
ENSMUSG00000034724	Cnot6l	CCR4-NOT transcription complex, subunit 6-like [Source:MGI Symbol;Acc:MGI:2443154]	0.175585495472045	0.255788043138776	8.49239958314326
ENSMUSG00000032540	Abhd5	abhydrolase domain containing 5 [Source:MGI Symbol;Acc:MGI:1914719]	-0.459459347252175	0.255788043138776	4.37357683628306
ENSMUSG00000020496	Rnf187	ring finger protein 187 [Source:MGI Symbol;Acc:MGI:1914224]	-0.181072859334713	0.255788043138776	8.63843984794373
ENSMUSG00000038244	Mical2	microtubule associated monooxygenase, calponin and LIM domain containing 2 [Source:MGI Symbol;Acc:MGI:2444947]	-0.362891510110032	0.255788043138776	5.29148682336748
ENSMUSG00000054874	Pcnx3	pecanex homolog 3 [Source:MGI Symbol;Acc:MGI:1861733]	-0.285172407473411	0.256637266518377	6.22212884596993
ENSMUSG00000043964	Orai3	ORAI calcium release-activated calcium modulator 3 [Source:MGI Symbol;Acc:MGI:3039586]	-0.271482869576463	0.256637266518377	5.15278260960721
ENSMUSG00000047213	Ythdf3	YTH domain family 3 [Source:MGI Symbol;Acc:MGI:1918850]	-0.1800520758166	0.256847232439364	6.60886776745897
ENSMUSG00000030224	Strap	serine/threonine kinase receptor associated protein [Source:MGI Symbol;Acc:MGI:1329037]	0.194269706079778	0.257096105808645	7.66754686302525
ENSMUSG00000024442	0610009O20Rik	RIKEN cDNA 0610009O20 gene [Source:MGI Symbol;Acc:MGI:1914089]	-0.322765313034472	0.257096105808645	5.0762286196004
ENSMUSG00000031508	Ankrd10	ankyrin repeat domain 10 [Source:MGI Symbol;Acc:MGI:1921840]	-0.172329817070054	0.257096105808645	6.47323087034449
ENSMUSG00000030711	Sult1a1	sulfotransferase family 1A, phenol-preferring, member 1 [Source:MGI Symbol;Acc:MGI:102896]	1.95782490988792	0.257096105808645	0.284222220902419
ENSMUSG00000022139	Mbnl2	muscleblind-like 2 [Source:MGI Symbol;Acc:MGI:2145597]	0.277431275096977	0.257545683153633	5.30915907282909
ENSMUSG00000035919	Bbs9	Bardet-Biedl syndrome 9 (human) [Source:MGI Symbol;Acc:MGI:2442833]	-0.496606450064319	0.258082027990577	4.18516722715394
ENSMUSG00000037820	Tgm2	transglutaminase 2, C polypeptide [Source:MGI Symbol;Acc:MGI:98731]	0.820523276342552	0.258538951344034	4.32955367360383
ENSMUSG00000007891	Ctsd	cathepsin D [Source:MGI Symbol;Acc:MGI:88562]	-0.157185682470323	0.259031477152905	11.1385783334934
ENSMUSG00000056429	Tgoln1	trans-golgi network protein [Source:MGI Symbol;Acc:MGI:105080]	-0.185221759346702	0.259031477152905	9.24996485826321
ENSMUSG00000046591	Ticrr	TOPBP1-interacting checkpoint and replication regulator [Source:MGI Symbol;Acc:MGI:1924261]	0.577717497462655	0.259512418920668	3.61246726265349
ENSMUSG00000036533	Cdc42ep3	CDC42 effector protein (Rho GTPase binding) 3 [Source:MGI Symbol;Acc:MGI:2384718]	-0.25578888065065	0.259578061440212	5.93893055578839
ENSMUSG00000025198	Erlin1	ER lipid raft associated 1 [Source:MGI Symbol;Acc:MGI:2387613]	0.618356040219971	0.259667195722023	3.50644444822251
ENSMUSG00000000355	Mcts1	malignant T cell amplified sequence 1 [Source:MGI Symbol;Acc:MGI:1916245]	0.319754560665671	0.26028472284656	5.28902072220399
ENSMUSG00000029311	Hsd17b11	hydroxysteroid (17-beta) dehydrogenase 11 [Source:MGI Symbol;Acc:MGI:2149821]	-0.268380150387434	0.260310182249137	5.71006171639086
ENSMUSG00000096749	Trdd1	T cell receptor delta diversity 1 [Source:MGI Symbol;Acc:MGI:4439547]	2.3566663032773	0.260310182249137	-2.7346199899969
ENSMUSG00000005233	Spc25	SPC25, NDC80 kinetochore complex component, homolog (S. cerevisiae) [Source:MGI Symbol;Acc:MGI:1913692]	0.825389983478878	0.260607845450212	2.95011859987226
ENSMUSG00000047407	Tgif1	TGFB-induced factor homeobox 1 [Source:MGI Symbol;Acc:MGI:1194497]	0.217931875906981	0.260878818628659	8.16568519455027
ENSMUSG00000055322	Tns1	tensin 1 [Source:MGI Symbol;Acc:MGI:104552]	0.873380561512147	0.261328396506003	3.97273655339016
ENSMUSG00000025545	Clybl	citrate lyase beta like [Source:MGI Symbol;Acc:MGI:1916884]	-0.849050200853379	0.262321507443897	2.75863292509539
ENSMUSG00000039485	Tspyl4	TSPY-like 4 [Source:MGI Symbol;Acc:MGI:106393]	-0.588731586144767	0.262321507443897	3.81163020538107
ENSMUSG00000029106	Add1	adducin 1 (alpha) [Source:MGI Symbol;Acc:MGI:87918]	-0.171053786467419	0.262381129480613	7.72869053732838
ENSMUSG00000003810	Mast2	microtubule associated serine/threonine kinase 2 [Source:MGI Symbol;Acc:MGI:894676]	0.287916638376464	0.262381129480613	5.38391425500001
ENSMUSG00000031352	Hccs	holocytochrome c synthetase [Source:MGI Symbol;Acc:MGI:106911]	0.228188082293622	0.262777570839216	6.27545546574314
ENSMUSG00000074305	Peak1	pseudopodium-enriched atypical kinase 1 [Source:MGI Symbol;Acc:MGI:2442366]	-0.205566015606191	0.26314214511878	6.88336735530986
ENSMUSG00000030747	Dgat2	diacylglycerol O-acyltransferase 2 [Source:MGI Symbol;Acc:MGI:1915050]	-0.425658890920385	0.26314214511878	4.10745077465944
ENSMUSG00000029642	Polr1d	polymerase (RNA) I polypeptide D [Source:MGI Symbol;Acc:MGI:108403]	0.205676472151842	0.26314214511878	6.6960833972557
ENSMUSG00000038388	Mpp6	membrane protein, palmitoylated 6 (MAGUK p55 subfamily member 6) [Source:MGI Symbol;Acc:MGI:1927340]	0.307079024604233	0.26314214511878	4.72641850593895
ENSMUSG00000036181	Hist1h1c	histone cluster 1, H1c [Source:MGI Symbol;Acc:MGI:1931526]	-0.26769044445314	0.26314214511878	6.08622450347261
ENSMUSG00000034438	Gbp8	guanylate-binding protein 8 [Source:MGI Symbol;Acc:MGI:1923324]	-0.227865496197232	0.263272177717703	5.817679591794
ENSMUSG00000041609	Bicdl1	BICD family like cargo adaptor 1 [Source:MGI Symbol;Acc:MGI:1922915]	0.273353263532121	0.263323163155044	5.14964180549399
ENSMUSG00000053137	Mapk11	mitogen-activated protein kinase 11 [Source:MGI Symbol;Acc:MGI:1338024]	0.99579734935911	0.264009070281823	1.28295658699576
ENSMUSG00000023015	Racgap1	Rac GTPase-activating protein 1 [Source:MGI Symbol;Acc:MGI:1349423]	0.235998369948084	0.264132630545794	6.17182381884212
ENSMUSG00000022394	L3mbtl2	l(3)mbt-like 2 (Drosophila) [Source:MGI Symbol;Acc:MGI:2443584]	-0.264912113220164	0.264201573249689	5.58612964335216
ENSMUSG00000076877	Traj56	T cell receptor alpha joining 56 [Source:MGI Symbol;Acc:MGI:4439693]	1.53121866709656	0.264238451967891	-1.53778128902709
ENSMUSG00000075227	Znhit2	zinc finger, HIT domain containing 2 [Source:MGI Symbol;Acc:MGI:1352481]	-0.319668507482343	0.264275067764875	4.75021595273192
ENSMUSG00000030167	Klrc1	killer cell lectin-like receptor subfamily C, member 1 [Source:MGI Symbol;Acc:MGI:1336161]	-0.135956383480508	0.26519033255742	8.91571485245875
ENSMUSG00000037815	Ctnna1	catenin (cadherin associated protein), alpha 1 [Source:MGI Symbol;Acc:MGI:88274]	-0.194415979975121	0.26519033255742	6.17034567630412
ENSMUSG00000027282	Mtch2	mitochondrial carrier 2 [Source:MGI Symbol;Acc:MGI:1929260]	0.198205785637835	0.26519033255742	6.04021987747518
ENSMUSG00000052146	Rps10	ribosomal protein S10 [Source:MGI Symbol;Acc:MGI:1914347]	0.191602648568887	0.265333491486217	7.26829108398144
ENSMUSG00000028435	Aqp3	aquaporin 3 [Source:MGI Symbol;Acc:MGI:1333777]	0.941154844752467	0.265333491486217	2.32059941803235
ENSMUSG00000057948	Unc13d	unc-13 homolog D (C. elegans) [Source:MGI Symbol;Acc:MGI:1917700]	-0.203378963092644	0.265859444982485	7.49829460925099
ENSMUSG00000024140	Epas1	endothelial PAS domain protein 1 [Source:MGI Symbol;Acc:MGI:109169]	-0.39975350545489	0.265859444982485	6.17158545380044
ENSMUSG00000029310	Nudt9	nudix (nucleoside diphosphate linked moiety X)-type motif 9 [Source:MGI Symbol;Acc:MGI:1921417]	-0.225700039887935	0.266419321325355	5.93192085452802
ENSMUSG00000024180	Tmem8	transmembrane protein 8 (five membrane-spanning domains) [Source:MGI Symbol;Acc:MGI:1926283]	-0.297312706702563	0.266629885882906	5.34382330641014
ENSMUSG00000006403	Adamts4	a disintegrin-like and metallopeptidase (reprolysin type) with thrombospondin type 1 motif, 4 [Source:MGI Symbol;Acc:MGI:1339949]	1.20961869560662	0.26694585498681	3.80010068642783
ENSMUSG00000028466	Creb3	cAMP responsive element binding protein 3 [Source:MGI Symbol;Acc:MGI:99946]	-0.326561368764872	0.267130480176832	4.8462275281655
ENSMUSG00000037470	Uggt1	UDP-glucose glycoprotein glucosyltransferase 1 [Source:MGI Symbol;Acc:MGI:2443162]	-0.194380181145917	0.267181328845732	7.20578253275786
ENSMUSG00000036646	Man1b1	mannosidase, alpha, class 1B, member 1 [Source:MGI Symbol;Acc:MGI:2684954]	-0.183572178170794	0.267181328845732	6.71728681213651
ENSMUSG00000030374	Strn4	striatin, calmodulin binding protein 4 [Source:MGI Symbol;Acc:MGI:2142346]	0.269094685919687	0.267181328845732	5.6798701968716
ENSMUSG00000020899	Pfas	phosphoribosylformylglycinamidine synthase (FGAR amidotransferase) [Source:MGI Symbol;Acc:MGI:2684864]	0.395376086792822	0.26776180991852	4.33239233712205
ENSMUSG00000024538	Ppic	peptidylprolyl isomerase C [Source:MGI Symbol;Acc:MGI:97751]	0.828764143930639	0.268150536775716	2.87582684041886
ENSMUSG00000017774	Myo1c	myosin IC [Source:MGI Symbol;Acc:MGI:106612]	0.384497183836988	0.268732923149365	4.55128921634442
ENSMUSG00000024556	Me2	malic enzyme 2, NAD(+)-dependent, mitochondrial [Source:MGI Symbol;Acc:MGI:2147351]	0.193115159911556	0.26894139221975	6.07857094915652
ENSMUSG00000028849	Map7d1	MAP7 domain containing 1 [Source:MGI Symbol;Acc:MGI:2384297]	-0.18193563314958	0.26894139221975	6.62575931235609
ENSMUSG00000038059	Smim3	small integral membrane protein 3 [Source:MGI Symbol;Acc:MGI:1917088]	0.321663913899273	0.269239117068547	6.53972770118711
ENSMUSG00000074698	Csnk2a1	casein kinase 2, alpha 1 polypeptide [Source:MGI Symbol;Acc:MGI:88543]	0.194418194951513	0.269659476714624	6.02906073159247
ENSMUSG00000003458	Ncstn	nicastrin [Source:MGI Symbol;Acc:MGI:1891700]	-0.168674184014441	0.270163751330154	7.19041790851365
ENSMUSG00000038352	Arl5c	ADP-ribosylation factor-like 5C [Source:MGI Symbol;Acc:MGI:3028577]	0.59518643520153	0.270218658782017	3.87340700947391
ENSMUSG00000050106	Tmc8	transmembrane channel-like gene family 8 [Source:MGI Symbol;Acc:MGI:2669037]	-0.182337402895381	0.270218658782017	6.51614815887816
ENSMUSG00000046179	E2f8	E2F transcription factor 8 [Source:MGI Symbol;Acc:MGI:1922038]	0.908602711121986	0.270224188731321	2.51409423929351
ENSMUSG00000029422	Rsrc2	arginine/serine-rich coiled-coil 2 [Source:MGI Symbol;Acc:MGI:1913489]	0.198968245434388	0.270279843996948	6.88667957806862
ENSMUSG00000049164	Zfp518a	zinc finger protein 518A [Source:MGI Symbol;Acc:MGI:1919922]	-0.543602452472164	0.271884359029889	3.77260327709422
ENSMUSG00000046985	Tapt1	transmembrane anterior posterior transformation 1 [Source:MGI Symbol;Acc:MGI:2683537]	0.176463479026156	0.272186241247442	7.05803531630762
ENSMUSG00000001918	Slc1a5	solute carrier family 1 (neutral amino acid transporter), member 5 [Source:MGI Symbol;Acc:MGI:105305]	0.1759442810481	0.27287944759803	7.65325988640311
ENSMUSG00000031488	Rab11fip1	RAB11 family interacting protein 1 (class I) [Source:MGI Symbol;Acc:MGI:1923017]	0.197013107516416	0.273088093255584	6.20045233873986
ENSMUSG00000032411	Tfdp2	transcription factor Dp 2 [Source:MGI Symbol;Acc:MGI:107167]	0.301932627161707	0.273088093255584	4.9367826677972
ENSMUSG00000032350	Gclc	glutamate-cysteine ligase, catalytic subunit [Source:MGI Symbol;Acc:MGI:104990]	-0.255276077500048	0.273088093255584	5.64736111256248
ENSMUSG00000024683	Mrpl16	mitochondrial ribosomal protein L16 [Source:MGI Symbol;Acc:MGI:2137219]	0.327554654011585	0.273088093255584	5.03994055271839
ENSMUSG00000000915	Hip1r	huntingtin interacting protein 1 related [Source:MGI Symbol;Acc:MGI:1352504]	-0.159164691998481	0.273088093255584	7.55226077480231
ENSMUSG00000022722	Arl6	ADP-ribosylation factor-like 6 [Source:MGI Symbol;Acc:MGI:1927136]	1.02700102497503	0.273570051924227	1.51899650665508
ENSMUSG00000073705	Apitd1	apoptosis-inducing, TAF9-like domain 1 [Source:MGI Symbol;Acc:MGI:1917178]	0.876782289149391	0.273900184279912	1.83295932782138
ENSMUSG00000030083	Abtb1	ankyrin repeat and BTB (POZ) domain containing 1 [Source:MGI Symbol;Acc:MGI:1933148]	-0.282873035134412	0.273900184279912	5.32895357559304
ENSMUSG00000025742	Prps2	phosphoribosyl pyrophosphate synthetase 2 [Source:MGI Symbol;Acc:MGI:97776]	0.161146460238466	0.274827933871915	7.31663282892125
ENSMUSG00000032295	Man2c1	mannosidase, alpha, class 2C, member 1 [Source:MGI Symbol;Acc:MGI:1920994]	-0.281034043158055	0.275304094636495	5.74631019686473
ENSMUSG00000034858	Fam214a	family with sequence similarity 214, member A [Source:MGI Symbol;Acc:MGI:2387648]	-0.38050661131167	0.275675842684573	4.58219812450802
ENSMUSG00000054206	Gzmm	granzyme M (lymphocyte met-ase 1) [Source:MGI Symbol;Acc:MGI:99549]	-0.834245556732572	0.2759164938704	2.46678565407115
ENSMUSG00000024299	Adamts10	a disintegrin-like and metallopeptidase (reprolysin type) with thrombospondin type 1 motif, 10 [Source:MGI Symbol;Acc:MGI:2449112]	-0.401644698011187	0.276798755491032	4.2203130058017
ENSMUSG00000094345	Igkv14-126	immunoglobulin kappa variable 14-126 [Source:MGI Symbol;Acc:MGI:3643131]	3.2258178098886	0.277152367100048	-0.393567257404062
ENSMUSG00000039782	Cpeb2	cytoplasmic polyadenylation element binding protein 2 [Source:MGI Symbol;Acc:MGI:2442640]	-0.452386700206107	0.277152367100048	4.6413873547382
ENSMUSG00000059981	Taok2	TAO kinase 2 [Source:MGI Symbol;Acc:MGI:1915919]	-0.207933815810464	0.277152367100048	6.36363710011057
ENSMUSG00000059436	Max	Max protein [Source:MGI Symbol;Acc:MGI:96921]	0.186954409142237	0.277152367100048	7.16037965874312
ENSMUSG00000034006	Pqlc1	PQ loop repeat containing 1 [Source:MGI Symbol;Acc:MGI:1914193]	0.380129775149685	0.277431560261598	4.795366560239
ENSMUSG00000026469	Xpr1	xenotropic and polytropic retrovirus receptor 1 [Source:MGI Symbol;Acc:MGI:97932]	-0.191832746006523	0.278945196890189	6.60878305031386
ENSMUSG00000000982	Ccl3	chemokine (C-C motif) ligand 3 [Source:MGI Symbol;Acc:MGI:98260]	-0.289655311895862	0.278976712040945	7.62512574522857
ENSMUSG00000001305	Rrp15	ribosomal RNA processing 15 homolog (S. cerevisiae) [Source:MGI Symbol;Acc:MGI:1914473]	0.369232469106002	0.279389651580734	4.50716726244297
ENSMUSG00000047242	Taf9b	TATA-box binding protein associated factor 9B [Source:MGI Symbol;Acc:MGI:3039562]	-0.261807590017091	0.279389651580734	5.31818205708552
ENSMUSG00000003038	Hmgn2	high mobility group nucleosomal binding domain 2 [Source:MGI Symbol;Acc:MGI:96136]	0.346567685505831	0.280018040041655	4.73335114214971
ENSMUSG00000029283	Cdc7	cell division cycle 7 (S. cerevisiae) [Source:MGI Symbol;Acc:MGI:1309511]	0.549766468095478	0.280060945677057	3.71204352569891
ENSMUSG00000006728	Cdk4	cyclin-dependent kinase 4 [Source:MGI Symbol;Acc:MGI:88357]	0.182810537634526	0.280060945677057	7.18237588421451
ENSMUSG00000079685	Ulbp1	UL16 binding protein 1 [Source:MGI Symbol;Acc:MGI:1925027]	0.669087372278661	0.280060945677057	3.29466225441376
ENSMUSG00000025354	Dnajc14	DnaJ heat shock protein family (Hsp40) member C14 [Source:MGI Symbol;Acc:MGI:1921580]	-0.189807703391722	0.280060945677057	6.77360095386276
ENSMUSG00000020372	Rack1	receptor for activated C kinase 1 [Source:MGI Symbol;Acc:MGI:101849]	0.170873011086529	0.280060945677057	11.6886849696022
ENSMUSG00000025473	Adam8	a disintegrin and metallopeptidase domain 8 [Source:MGI Symbol;Acc:MGI:107825]	-0.265598731011967	0.280060945677057	5.80164849004193
ENSMUSG00000028833	Ncdn	neurochondrin [Source:MGI Symbol;Acc:MGI:1347351]	-0.176701465814722	0.280060945677057	6.3305425945567
ENSMUSG00000003746	Man1a	mannosidase 1, alpha [Source:MGI Symbol;Acc:MGI:104677]	0.171012556933941	0.280060945677057	6.63421183197455
ENSMUSG00000032060	Cryab	crystallin, alpha B [Source:MGI Symbol;Acc:MGI:88516]	1.3194329059085	0.280060945677057	1.22444258872281
ENSMUSG00000041915	Ammecr1l	AMME chromosomal region gene 1-like [Source:MGI Symbol;Acc:MGI:2442711]	0.277452328225341	0.281253482832441	5.31326953332202
ENSMUSG00000002885	Adgre5	adhesion G protein-coupled receptor E5 [Source:MGI Symbol;Acc:MGI:1347095]	-0.198626442625407	0.28179060375634	8.71788945279806
ENSMUSG00000042626	Shc1	src homology 2 domain-containing transforming protein C1 [Source:MGI Symbol;Acc:MGI:98296]	-0.246250862950495	0.282027668540942	5.9686620468603
ENSMUSG00000054509	Parp4	poly (ADP-ribose) polymerase family, member 4 [Source:MGI Symbol;Acc:MGI:2685589]	-0.211841702016797	0.282815230913656	7.34721180784785
ENSMUSG00000038975	Rabggtb	Rab geranylgeranyl transferase, b subunit [Source:MGI Symbol;Acc:MGI:99537]	0.233854923799015	0.283020918567112	5.74732584378144
ENSMUSG00000031129	Slc9a9	solute carrier family 9 (sodium/hydrogen exchanger), member 9 [Source:MGI Symbol;Acc:MGI:2679732]	-0.200332096066436	0.283020918567112	6.1251158852063
ENSMUSG00000028587	Orc1	origin recognition complex, subunit 1 [Source:MGI Symbol;Acc:MGI:1328337]	0.67207723194494	0.283020918567112	3.57606579283755
ENSMUSG00000038642	Ctss	cathepsin S [Source:MGI Symbol;Acc:MGI:107341]	0.199854487509748	0.283020918567112	7.88627514895887
ENSMUSG00000031202	Rab39b	RAB39B, member RAS oncogene family [Source:MGI Symbol;Acc:MGI:1915040]	0.874840701627929	0.284268018558335	1.80756663012086
ENSMUSG00000026051	1500015O10Rik	RIKEN cDNA 1500015O10 gene [Source:MGI Symbol;Acc:MGI:1926146]	1.3346596835094	0.284539346271834	2.03230798739442
ENSMUSG00000032487	Ptgs2	prostaglandin-endoperoxide synthase 2 [Source:MGI Symbol;Acc:MGI:97798]	0.878008271645001	0.284539346271834	6.02525742036477
ENSMUSG00000053063	Clec12a	C-type lectin domain family 12, member a [Source:MGI Symbol;Acc:MGI:3040968]	-0.750253029938917	0.285124593294536	3.14644737115541
ENSMUSG00000024948	Map4k2	mitogen-activated protein kinase kinase kinase kinase 2 [Source:MGI Symbol;Acc:MGI:1346883]	0.227318547669296	0.285127359860379	7.59466528408605
ENSMUSG00000072704	Smim10l1	small integral membrane protein 10 like 1 [Source:MGI Symbol;Acc:MGI:1914379]	-0.251518904435741	0.286313930623747	5.45331966181727
ENSMUSG00000018541	Cwc25	CWC25 spliceosome-associated protein [Source:MGI Symbol;Acc:MGI:1914730]	-0.146211542284513	0.286336394429842	6.76156109075732
ENSMUSG00000031930	Wwp2	WW domain containing E3 ubiquitin protein ligase 2 [Source:MGI Symbol;Acc:MGI:1914144]	-0.191732082822938	0.287019143428348	6.56802317751007
ENSMUSG00000031749	St3gal2	ST3 beta-galactoside alpha-2,3-sialyltransferase 2 [Source:MGI Symbol;Acc:MGI:99427]	0.619441355564141	0.287371880489188	3.44566843347614
ENSMUSG00000017146	Brca1	breast cancer 1, early onset [Source:MGI Symbol;Acc:MGI:104537]	0.689624600178574	0.288854767791483	3.40389209623044
ENSMUSG00000020827	Mink1	misshapen-like kinase 1 (zebrafish) [Source:MGI Symbol;Acc:MGI:1355329]	-0.190675133985275	0.288854767791483	7.04897395324998
ENSMUSG00000039128	Cdc123	cell division cycle 123 [Source:MGI Symbol;Acc:MGI:2138811]	0.265109478895636	0.288854767791483	5.66975847624903
ENSMUSG00000011960	Ccnt1	cyclin T1 [Source:MGI Symbol;Acc:MGI:1328363]	0.174681916295605	0.288854767791483	6.68614363968923
ENSMUSG00000024737	Slc15a3	solute carrier family 15, member 3 [Source:MGI Symbol;Acc:MGI:1929691]	0.590825453386001	0.288878248078824	3.56301101768618
ENSMUSG00000056612	Ppp1r14b	protein phosphatase 1, regulatory (inhibitor) subunit 14B [Source:MGI Symbol;Acc:MGI:107682]	0.393887434666828	0.289025076272294	4.31793183555568
ENSMUSG00000042712	Tceal9	transcription elongation factor A like 9 [Source:MGI Symbol;Acc:MGI:109567]	0.342017108666445	0.289223259190772	5.11997128353485
ENSMUSG00000051285	Pcmtd1	protein-L-isoaspartate (D-aspartate) O-methyltransferase domain containing 1 [Source:MGI Symbol;Acc:MGI:2441773]	-0.192013754381633	0.289402398517317	6.2090922953841
ENSMUSG00000058600	Rpl30	ribosomal protein L30 [Source:MGI Symbol;Acc:MGI:98037]	0.218359766907028	0.289402398517317	8.1186940329708
ENSMUSG00000058704	Memo1	mediator of cell motility 1 [Source:MGI Symbol;Acc:MGI:1924140]	0.275653067501986	0.290628249499249	5.05581505534839
ENSMUSG00000030201	Lrp6	low density lipoprotein receptor-related protein 6 [Source:MGI Symbol;Acc:MGI:1298218]	-0.354009528614776	0.290777850223556	5.08788513575808
ENSMUSG00000042719	Naa25	N(alpha)-acetyltransferase 25, NatB auxiliary subunit [Source:MGI Symbol;Acc:MGI:2442563]	0.295693333266693	0.291129711220114	4.86058829656067
ENSMUSG00000023805	Synj2	synaptojanin 2 [Source:MGI Symbol;Acc:MGI:1201671]	0.341173288007414	0.291658580342625	4.94477296825184
ENSMUSG00000060601	Nr1h2	nuclear receptor subfamily 1, group H, member 2 [Source:MGI Symbol;Acc:MGI:1352463]	-0.159235290054336	0.292581338086465	7.12673931716296
ENSMUSG00000022892	App	amyloid beta (A4) precursor protein [Source:MGI Symbol;Acc:MGI:88059]	0.786088813725692	0.292722415953212	5.23265907040695
ENSMUSG00000021390	Ogn	osteoglycin [Source:MGI Symbol;Acc:MGI:109278]	1.93409030693941	0.292722415953212	2.03904279166077
ENSMUSG00000034110	Kctd7	potassium channel tetramerisation domain containing 7 [Source:MGI Symbol;Acc:MGI:2442265]	-0.94898692407081	0.293152568326643	2.4903623676344
ENSMUSG00000026544	Dusp23	dual specificity phosphatase 23 [Source:MGI Symbol;Acc:MGI:1915690]	-0.934079146508712	0.293152568326643	1.44637604783201
ENSMUSG00000020392	Cdkn2aipnl	CDKN2A interacting protein N-terminal like [Source:MGI Symbol;Acc:MGI:1261797]	-0.18233137668014	0.293152568326643	6.73814515863098
ENSMUSG00000045287	Rtn4rl1	reticulon 4 receptor-like 1 [Source:MGI Symbol;Acc:MGI:2661375]	-0.592178089489979	0.293217945884373	4.17974845338781
ENSMUSG00000039264	Gimap3	GTPase, IMAP family member 3 [Source:MGI Symbol;Acc:MGI:1932723]	-0.175941408855439	0.294736214618866	9.45830409360889
ENSMUSG00000001123	Lgals9	lectin, galactose binding, soluble 9 [Source:MGI Symbol;Acc:MGI:109496]	-0.19522875085537	0.294833168189996	8.27650150005641
ENSMUSG00000032305	Fam219b	family with sequence similarity 219, member B [Source:MGI Symbol;Acc:MGI:1925573]	-0.372920738660673	0.295379912808023	4.75971370736046
ENSMUSG00000061607	Mdc1	mediator of DNA damage checkpoint 1 [Source:MGI Symbol;Acc:MGI:3525201]	-0.31842429312127	0.295815964564037	5.02898127627109
ENSMUSG00000053411	Cbx7	chromobox 7 [Source:MGI Symbol;Acc:MGI:1196439]	-0.216048939648983	0.295815964564037	6.26290528783638
ENSMUSG00000025040	Fundc1	FUN14 domain containing 1 [Source:MGI Symbol;Acc:MGI:1919268]	0.251884761849106	0.29595930000689	5.66033518498909
ENSMUSG00000002307	Daxx	Fas death domain-associated protein [Source:MGI Symbol;Acc:MGI:1197015]	0.184640923631895	0.295998923452187	6.46715275275195
ENSMUSG00000021211	Akr1c12	aldo-keto reductase family 1, member C12 [Source:MGI Symbol;Acc:MGI:1351661]	-1.02280917686128	0.296089667600977	0.583994937031546
ENSMUSG00000049577	Zfpm1	zinc finger protein, multitype 1 [Source:MGI Symbol;Acc:MGI:1095400]	0.162429043843941	0.296089667600977	7.38928654336963
ENSMUSG00000001444	Tbx21	T-box 21 [Source:MGI Symbol;Acc:MGI:1888984]	-0.165696144572354	0.296089667600977	8.28174949354886
ENSMUSG00000076881	Traj50	T cell receptor alpha joining 50 [Source:MGI Symbol;Acc:MGI:4440517]	-1.99204603319141	0.296648476610134	-2.4562366998853
ENSMUSG00000038894	Irs2	insulin receptor substrate 2 [Source:MGI Symbol;Acc:MGI:109334]	-0.336156693712193	0.297055704829869	5.28696033987115
ENSMUSG00000023224	Serping1	serine (or cysteine) peptidase inhibitor, clade G, member 1 [Source:MGI Symbol;Acc:MGI:894696]	1.52310770695739	0.297055704829869	2.72905577390371
ENSMUSG00000062929	Cfl2	cofilin 2, muscle [Source:MGI Symbol;Acc:MGI:101763]	0.604477450762236	0.297055704829869	3.5383102617417
ENSMUSG00000003604	Aven	apoptosis, caspase activation inhibitor [Source:MGI Symbol;Acc:MGI:1921518]	0.30392374878408	0.297622437184199	4.74102065197067
ENSMUSG00000041707	1810011H11Rik	RIKEN cDNA 1810011H11 gene [Source:MGI Symbol;Acc:MGI:1916319]	-0.425489774952583	0.297622437184199	4.35149823426966
ENSMUSG00000054499	Dedd2	death effector domain-containing DNA binding protein 2 [Source:MGI Symbol;Acc:MGI:1914629]	-0.167080179063939	0.297622437184199	7.46465577138679
ENSMUSG00000020290	Xpo1	exportin 1 [Source:MGI Symbol;Acc:MGI:2144013]	0.14294527115849	0.297658801051617	7.20808716441413
ENSMUSG00000024816	Frmd8	FERM domain containing 8 [Source:MGI Symbol;Acc:MGI:1914707]	-0.189634753505308	0.297872063909196	8.05944896223279
ENSMUSG00000029178	Klf3	Kruppel-like factor 3 (basic) [Source:MGI Symbol;Acc:MGI:1342773]	0.283447689161187	0.298134731541048	5.52407829566528
ENSMUSG00000026285	Pdcd1	programmed cell death 1 [Source:MGI Symbol;Acc:MGI:104879]	0.203950733742883	0.298134731541048	9.67130610917547
ENSMUSG00000015880	Ncapg	non-SMC condensin I complex, subunit G [Source:MGI Symbol;Acc:MGI:1930197]	0.649039962353068	0.298420206542689	3.49583991603405
ENSMUSG00000064109	Hcst	hematopoietic cell signal transducer [Source:MGI Symbol;Acc:MGI:1344360]	-0.176400707541957	0.298847909332835	7.7717177718167
ENSMUSG00000039994	Timeless	timeless circadian clock 1 [Source:MGI Symbol;Acc:MGI:1321393]	0.386077007500464	0.299394064374771	4.50150693862408
ENSMUSG00000016487	Ppfibp1	PTPRF interacting protein, binding protein 1 (liprin beta 1) [Source:MGI Symbol;Acc:MGI:1914783]	0.504466617271416	0.299631942330625	4.0426711746501
ENSMUSG00000032397	Tipin	timeless interacting protein [Source:MGI Symbol;Acc:MGI:1921571]	0.361416935018447	0.299631942330625	4.4263818677782
ENSMUSG00000019857	Asf1a	anti-silencing function 1A histone chaperone [Source:MGI Symbol;Acc:MGI:1913653]	0.635747193420121	0.300312627102362	3.61587622970514
ENSMUSG00000070939	Tgfbrap1	transforming growth factor, beta receptor associated protein 1 [Source:MGI Symbol;Acc:MGI:2447427]	-0.282761549548334	0.302029202229508	5.81048373412718
ENSMUSG00000004707	Ly9	lymphocyte antigen 9 [Source:MGI Symbol;Acc:MGI:96885]	-0.200557834932248	0.303148896064586	8.09895856128097
ENSMUSG00000022681	Ntan1	N-terminal Asn amidase [Source:MGI Symbol;Acc:MGI:108471]	-0.191761387572402	0.303148896064586	6.14940456474662
ENSMUSG00000071708	Sms	spermine synthase [Source:MGI Symbol;Acc:MGI:109490]	0.276581784809939	0.303148896064586	5.14697802657003
ENSMUSG00000022148	Fyb	FYN binding protein [Source:MGI Symbol;Acc:MGI:1346327]	-0.187276706161551	0.30327108434678	8.1422471835296
ENSMUSG00000021156	Zmynd11	zinc finger, MYND domain containing 11 [Source:MGI Symbol;Acc:MGI:1913755]	-0.180547671013044	0.303535426590105	6.96882538810942
ENSMUSG00000039168	Dap	death-associated protein [Source:MGI Symbol;Acc:MGI:1918190]	-0.146953398789812	0.304183608351424	6.92820603398146
ENSMUSG00000034290	Nek9	NIMA (never in mitosis gene a)-related expressed kinase 9 [Source:MGI Symbol;Acc:MGI:2387995]	-0.182876322348708	0.304809740623799	7.3817238423344
ENSMUSG00000066148	Prpf4	pre-mRNA processing factor 4 [Source:MGI Symbol;Acc:MGI:1917302]	0.250450641694869	0.304809740623799	5.75767947349237
ENSMUSG00000079563	Pglyrp2	peptidoglycan recognition protein 2 [Source:MGI Symbol;Acc:MGI:1928099]	-0.187947689792401	0.304809740623799	7.06430824907157
ENSMUSG00000030681	Mvp	major vault protein [Source:MGI Symbol;Acc:MGI:1925638]	-0.184095901166956	0.30530851904946	6.39027865630694
ENSMUSG00000034940	Synrg	synergin, gamma [Source:MGI Symbol;Acc:MGI:1354742]	-0.188852530805499	0.306093612050597	6.90202879524065
ENSMUSG00000026600	Soat1	sterol O-acyltransferase 1 [Source:MGI Symbol;Acc:MGI:104665]	-0.211074454856504	0.307170609944114	6.75234353856886
ENSMUSG00000073563	Csnk1g3	casein kinase 1, gamma 3 [Source:MGI Symbol;Acc:MGI:1917675]	0.272898731456022	0.307170609944114	5.95446618632284
ENSMUSG00000093966	Trav4-3	T cell receptor alpha variable 4-3 [Source:MGI Symbol;Acc:MGI:4440478]	1.23360740933441	0.307170609944114	-0.72152711032657
ENSMUSG00000025794	Rpl14	ribosomal protein L14 [Source:MGI Symbol;Acc:MGI:1914365]	0.178573312580339	0.307643206931414	7.97862574128189
ENSMUSG00000029623	Pdap1	PDGFA associated protein 1 [Source:MGI Symbol;Acc:MGI:2448536]	0.239365824670563	0.308167989684607	5.87011515820168
ENSMUSG00000025144	Cenpx	centromere protein X [Source:MGI Symbol;Acc:MGI:894324]	0.307533821543592	0.308213905126066	4.9159662604163
ENSMUSG00000068290	Ddrgk1	DDRGK domain containing 1 [Source:MGI Symbol;Acc:MGI:1924256]	-0.171727126419829	0.308239215224019	6.55206040628668
ENSMUSG00000076677	Ighv6-3	immunoglobulin heavy variable 6-3 [Source:MGI Symbol;Acc:MGI:4439854]	-1.57417542326802	0.308239215224019	-1.23658693633463
ENSMUSG00000037868	Egr2	early growth response 2 [Source:MGI Symbol;Acc:MGI:95296]	0.31524571977807	0.308239215224019	4.75212655949603
ENSMUSG00000033624	Pdpr	pyruvate dehydrogenase phosphatase regulatory subunit [Source:MGI Symbol;Acc:MGI:2442188]	-0.261828854505773	0.308958395785889	5.52418401885042
ENSMUSG00000041390	Mdfic	MyoD family inhibitor domain containing [Source:MGI Symbol;Acc:MGI:104611]	-0.185373706600727	0.308958395785889	7.7711516735501
ENSMUSG00000021671	Poc5	POC5 centriolar protein [Source:MGI Symbol;Acc:MGI:1914713]	-0.598678641290373	0.309206537303615	3.53829239454081
ENSMUSG00000030064	Frmd4b	FERM domain containing 4B [Source:MGI Symbol;Acc:MGI:2141794]	-0.249948118979247	0.309733109470251	5.66142752778976
ENSMUSG00000029649	Pomp	proteasome maturation protein [Source:MGI Symbol;Acc:MGI:1913787]	0.170250494773238	0.311389918193054	6.78150635550345
ENSMUSG00000072437	Nanos1	nanos homolog 1 (Drosophila) [Source:MGI Symbol;Acc:MGI:2669254]	-0.278237730137458	0.311564326179785	5.06508618949747
ENSMUSG00000032712	2810474O19Rik	RIKEN cDNA 2810474O19 gene [Source:MGI Symbol;Acc:MGI:1914496]	-0.264205321702901	0.311830528357866	5.3666278660006
ENSMUSG00000022945	Chaf1b	chromatin assembly factor 1, subunit B (p60) [Source:MGI Symbol;Acc:MGI:1314881]	0.460287527125412	0.311975729990592	4.167671852784
ENSMUSG00000020189	Osbpl8	oxysterol binding protein-like 8 [Source:MGI Symbol;Acc:MGI:2443807]	0.179506829753731	0.313011742994221	6.48406674365333
ENSMUSG00000042726	Trafd1	TRAF type zinc finger domain containing 1 [Source:MGI Symbol;Acc:MGI:1923551]	0.1500559502639	0.313011742994221	6.95804940514698
ENSMUSG00000027953	Slc50a1	solute carrier family 50 (sugar transporter), member 1 [Source:MGI Symbol;Acc:MGI:107417]	-0.23902735584877	0.313011742994221	5.93087444113431
ENSMUSG00000054428	Atpif1	ATPase inhibitory factor 1 [Source:MGI Symbol;Acc:MGI:1196457]	0.335170704792364	0.313011742994221	5.04262989344866
ENSMUSG00000024104	Washc2	WASH complex subunit 2` [Source:MGI Symbol;Acc:MGI:106463]	-0.279091027986025	0.313011742994221	6.02865092373588
ENSMUSG00000022673	Mcm4	minichromosome maintenance complex component 4 [Source:MGI Symbol;Acc:MGI:103199]	0.203750681335815	0.313534913165854	7.47977171875952
ENSMUSG00000002222	Rmnd5a	required for meiotic nuclear division 5 homolog A [Source:MGI Symbol;Acc:MGI:1915727]	0.177816017444939	0.313642118422058	7.45221696497089
ENSMUSG00000090231	Cfb	complement factor B [Source:MGI Symbol;Acc:MGI:105975]	1.15046618011729	0.313777482122473	1.72409835954834
ENSMUSG00000024084	Qpct	glutaminyl-peptide cyclotransferase (glutaminyl cyclase) [Source:MGI Symbol;Acc:MGI:1917786]	-0.190053191857657	0.313777482122473	6.87545400640095
ENSMUSG00000032046	Abhd12	abhydrolase domain containing 12 [Source:MGI Symbol;Acc:MGI:1923442]	-0.169972356786928	0.314371110379612	6.3083597897801
ENSMUSG00000028709	Mob3c	MOB kinase activator 3C [Source:MGI Symbol;Acc:MGI:2140623]	-0.36464415172878	0.315171555073087	4.42627824360586
ENSMUSG00000028797	Tmem234	transmembrane protein 234 [Source:MGI Symbol;Acc:MGI:1924049]	-0.207085023432149	0.31619620906265	6.69030554621013
ENSMUSG00000028843	Sh3bgrl3	SH3 domain binding glutamic acid-rich protein-like 3 [Source:MGI Symbol;Acc:MGI:1920973]	-0.160691826715716	0.31621285170615	9.21544920823821
ENSMUSG00000052056	Zfp217	zinc finger protein 217 [Source:MGI Symbol;Acc:MGI:2685408]	-0.228456718544295	0.317016316312903	5.78693154864346
ENSMUSG00000019773	Fbxo5	F-box protein 5 [Source:MGI Symbol;Acc:MGI:1914391]	0.871586297150858	0.317296522873102	2.70899060294807
ENSMUSG00000008129	4930432K21Rik	RIKEN cDNA 4930432K21 gene [Source:MGI Symbol;Acc:MGI:1921916]	-0.928119816142857	0.317296522873102	1.20275414283336
ENSMUSG00000032481	Smarcc1	SWI/SNF related, matrix associated, actin dependent regulator of chromatin, subfamily c, member 1 [Source:MGI Symbol;Acc:MGI:1203524]	0.249734588325177	0.317414389205266	6.06154568598738
ENSMUSG00000034928	Rnf44	ring finger protein 44 [Source:MGI Symbol;Acc:MGI:2145310]	-0.164317950369205	0.317652038295509	7.89490854681163
ENSMUSG00000015355	Cd48	CD48 antigen [Source:MGI Symbol;Acc:MGI:88339]	-0.17051530005464	0.317652038295509	7.72888003716877
ENSMUSG00000044934	Zfp367	zinc finger protein 367 [Source:MGI Symbol;Acc:MGI:2442266]	0.341715916344371	0.318549854132632	4.62575635036234
ENSMUSG00000021569	Trip13	thyroid hormone receptor interactor 13 [Source:MGI Symbol;Acc:MGI:1916966]	0.872348429007043	0.318549854132632	2.34164133113226
ENSMUSG00000015619	Gata3	GATA binding protein 3 [Source:MGI Symbol;Acc:MGI:95663]	-0.180302348622829	0.318549854132632	6.18046844668305
ENSMUSG00000037710	Cisd1	CDGSH iron sulfur domain 1 [Source:MGI Symbol;Acc:MGI:1261855]	0.440730772191687	0.318662363343415	4.22218696746346
ENSMUSG00000029810	Tmem176b	transmembrane protein 176B [Source:MGI Symbol;Acc:MGI:1916348]	0.758053499545078	0.318662363343415	3.30188198829359
ENSMUSG00000029650	Slc46a3	solute carrier family 46, member 3 [Source:MGI Symbol;Acc:MGI:1918956]	-0.474022930744618	0.319115375592049	3.8760965830053
ENSMUSG00000003873	Bax	BCL2-associated X protein [Source:MGI Symbol;Acc:MGI:99702]	0.185351338720071	0.319546658232844	6.01302793378149
ENSMUSG00000031822	Gse1	genetic suppressor element 1, coiled-coil protein [Source:MGI Symbol;Acc:MGI:1098275]	-0.257641339148197	0.319580522868683	5.6804821861599
ENSMUSG00000027423	Snx5	sorting nexin 5 [Source:MGI Symbol;Acc:MGI:1916428]	-0.173869912522316	0.32035671656958	8.1419082132169
ENSMUSG00000038708	Golga4	golgi autoantigen, golgin subfamily a, 4 [Source:MGI Symbol;Acc:MGI:1859646]	-0.289157987170242	0.32035671656958	5.2618964818089
ENSMUSG00000039753	Fbxl5	F-box and leucine-rich repeat protein 5 [Source:MGI Symbol;Acc:MGI:2152883]	-0.192029385830215	0.32035671656958	6.2248229614771
ENSMUSG00000032300	1700017B05Rik	RIKEN cDNA 1700017B05 gene [Source:MGI Symbol;Acc:MGI:1921461]	-0.127549855823995	0.32035671656958	7.89216932503194
ENSMUSG00000039623	Ap5z1	adaptor-related protein complex 5, zeta 1 subunit [Source:MGI Symbol;Acc:MGI:1924908]	-0.466159561342547	0.320382415919697	3.93068999220472
ENSMUSG00000030208	Emp1	epithelial membrane protein 1 [Source:MGI Symbol;Acc:MGI:107941]	0.725846753664096	0.320470300625604	4.21966545163746
ENSMUSG00000044345	Marveld1	MARVEL (membrane-associating) domain containing 1 [Source:MGI Symbol;Acc:MGI:2147570]	-0.171680241314776	0.321254096860281	6.07210317489495
ENSMUSG00000030516	Tjp1	tight junction protein 1 [Source:MGI Symbol;Acc:MGI:98759]	-0.32070459364985	0.323706212372795	5.44646245359776
ENSMUSG00000026463	Atp2b4	ATPase, Ca++ transporting, plasma membrane 4 [Source:MGI Symbol;Acc:MGI:88111]	-0.170384914280564	0.323706212372795	8.01941386757344
ENSMUSG00000031399	Fam3a	family with sequence similarity 3, member A [Source:MGI Symbol;Acc:MGI:1913544]	-0.412260624968266	0.324047961249996	4.57142567869859
ENSMUSG00000066800	Rnasel	ribonuclease L (2', 5'-oligoisoadenylate synthetase-dependent) [Source:MGI Symbol;Acc:MGI:1098272]	-0.266025495747636	0.32407051591614	5.29052020641405
ENSMUSG00000039236	Isg20	interferon-stimulated protein [Source:MGI Symbol;Acc:MGI:1928895]	-0.201445421925934	0.324123717523782	7.90453352173931
ENSMUSG00000021374	Nup153	nucleoporin 153 [Source:MGI Symbol;Acc:MGI:2385621]	-0.200925520124745	0.324460454442087	7.98691882608247
ENSMUSG00000021149	Gtpbp4	GTP binding protein 4 [Source:MGI Symbol;Acc:MGI:1916487]	0.181197747883598	0.324460454442087	6.46900788625749
ENSMUSG00000020782	Llgl2	lethal giant larvae homolog 2 (Drosophila) [Source:MGI Symbol;Acc:MGI:1918843]	-0.328354209731417	0.324460454442087	4.56322887472502
ENSMUSG00000031833	Mast3	microtubule associated serine/threonine kinase 3 [Source:MGI Symbol;Acc:MGI:2683541]	-0.182507727878897	0.325473599756162	7.66037325461751
ENSMUSG00000021948	Prkcd	protein kinase C, delta [Source:MGI Symbol;Acc:MGI:97598]	-0.216455506125516	0.325473599756162	5.77098657796464
ENSMUSG00000021377	Dek	DEK oncogene (DNA binding) [Source:MGI Symbol;Acc:MGI:1926209]	0.154693714314776	0.32578930037067	7.90149650553008
ENSMUSG00000031986	Sprtn	SprT-like N-terminal domain [Source:MGI Symbol;Acc:MGI:2685351]	-0.262815077363749	0.32578930037067	5.4634284882284
ENSMUSG00000027544	Nfatc2	nuclear factor of activated T cells, cytoplasmic, calcineurin dependent 2 [Source:MGI Symbol;Acc:MGI:102463]	-0.203321851803257	0.32578930037067	7.0756623662679
ENSMUSG00000044348	Slc25a53	solute carrier family 25, member 53 [Source:MGI Symbol;Acc:MGI:1914312]	-0.517584768645972	0.32578930037067	3.79791909447861
ENSMUSG00000067873	Htatsf1	HIV TAT specific factor 1 [Source:MGI Symbol;Acc:MGI:1919709]	-0.26751648826633	0.32601158710052	5.76503347576778
ENSMUSG00000061104	Sap18b	Sin3-associated polypeptide 18B [Source:MGI Symbol;Acc:MGI:3704317]	-1.22205480087625	0.32601158710052	-0.281167877878493
ENSMUSG00000040483	Xaf1	XIAP associated factor 1 [Source:MGI Symbol;Acc:MGI:3772572]	0.217899970520234	0.32601158710052	5.95803294990771
ENSMUSG00000079197	Psme2	proteasome (prosome, macropain) activator subunit 2 (PA28 beta) [Source:MGI Symbol;Acc:MGI:1096365]	0.16304689470855	0.32601158710052	6.76343950214075
ENSMUSG00000028657	Ppt1	palmitoyl-protein thioesterase 1 [Source:MGI Symbol;Acc:MGI:1298204]	-0.180006253532389	0.326431797000836	6.58007030996768
ENSMUSG00000037921	Ddx60	DEAD (Asp-Glu-Ala-Asp) box polypeptide 60 [Source:MGI Symbol;Acc:MGI:2384570]	0.233099093939024	0.326431797000836	5.57514798380159
ENSMUSG00000036246	Gmip	Gem-interacting protein [Source:MGI Symbol;Acc:MGI:1926066]	-0.187437019082957	0.326674471977584	6.70169291950315
ENSMUSG00000071359	Tbpl1	TATA box binding protein-like 1 [Source:MGI Symbol;Acc:MGI:1339946]	0.261780317780923	0.327152652766624	5.58539268438657
ENSMUSG00000033014	Trim33	tripartite motif-containing 33 [Source:MGI Symbol;Acc:MGI:2137357]	-0.195768013115458	0.327152652766624	6.41779896330622
ENSMUSG00000026675	Hsd17b7	hydroxysteroid (17-beta) dehydrogenase 7 [Source:MGI Symbol;Acc:MGI:1330808]	-0.444351933660706	0.327184789582544	4.00979436280449
ENSMUSG00000032750	Gab3	growth factor receptor bound protein 2-associated protein 3 [Source:MGI Symbol;Acc:MGI:2387324]	-0.564486579953286	0.327755739505755	3.63567065730983
ENSMUSG00000037606	Osbpl5	oxysterol binding protein-like 5 [Source:MGI Symbol;Acc:MGI:1930265]	-0.301505222261542	0.328865949720206	5.00677432953896
ENSMUSG00000061518	Cox5b	cytochrome c oxidase subunit Vb [Source:MGI Symbol;Acc:MGI:88475]	0.253104237078641	0.329648194689924	5.29826937715632
ENSMUSG00000020130	Tbc1d15	TBC1 domain family, member 15 [Source:MGI Symbol;Acc:MGI:1913937]	0.207966756914027	0.330682732678125	6.25758552141008
ENSMUSG00000027272	Ubr1	ubiquitin protein ligase E3 component n-recognin 1 [Source:MGI Symbol;Acc:MGI:1277977]	-0.273688192209507	0.330682732678125	5.67264297550661
ENSMUSG00000030604	Zfp626	zinc finger protein 626 [Source:MGI Symbol;Acc:MGI:1918413]	-0.915482438958055	0.3310318422503	2.4696815834048
ENSMUSG00000000486	2001-09-01	septin 1 [Source:MGI Symbol;Acc:MGI:1858916]	-0.160723129976917	0.3310318422503	9.09642279725448
ENSMUSG00000064267	Hvcn1	hydrogen voltage-gated channel 1 [Source:MGI Symbol;Acc:MGI:1921346]	-0.21456670750953	0.332119175306733	5.34817492114666
ENSMUSG00000047945	Marcksl1	MARCKS-like 1 [Source:MGI Symbol;Acc:MGI:97143]	0.46357203779992	0.332119175306733	4.27623880679078
ENSMUSG00000006705	Pknox1	Pbx/knotted 1 homeobox [Source:MGI Symbol;Acc:MGI:1201409]	0.17607321785686	0.332119175306733	6.26366790575011
ENSMUSG00000071076	Jund	jun D proto-oncogene [Source:MGI Symbol;Acc:MGI:96648]	-0.167784041888412	0.332119175306733	10.401245976497
ENSMUSG00000038127	Ccdc50	coiled-coil domain containing 50 [Source:MGI Symbol;Acc:MGI:1914751]	0.145101258371159	0.332119175306733	7.80049665367899
ENSMUSG00000023307	2005-03-01	membrane-associated ring finger (C3HC4) 5 [Source:MGI Symbol;Acc:MGI:1915207]	0.243097867585665	0.332127578036868	5.97388830195867
ENSMUSG00000051278	Zgrf1	zinc finger, GRF-type containing 1 [Source:MGI Symbol;Acc:MGI:1918893]	0.663101473216367	0.33220820525039	3.41186502278138
ENSMUSG00000049871	Nlrc3	NLR family, CARD domain containing 3 [Source:MGI Symbol;Acc:MGI:2444070]	-0.226605178540818	0.33220820525039	6.57021363809365
ENSMUSG00000024608	Rps14	ribosomal protein S14 [Source:MGI Symbol;Acc:MGI:98107]	0.168222354856194	0.332495868926136	10.097707487273
ENSMUSG00000022451	Twf1	twinfilin actin binding protein 1 [Source:MGI Symbol;Acc:MGI:1100520]	0.312080260006839	0.333268884001249	4.5996971324436
ENSMUSG00000038991	Txndc5	thioredoxin domain containing 5 [Source:MGI Symbol;Acc:MGI:2145316]	-0.161377926792464	0.333268884001249	6.48913873536136
ENSMUSG00000045165	AI467606	expressed sequence AI467606 [Source:MGI Symbol;Acc:MGI:2141979]	-0.16889131906738	0.333268884001249	6.12665458236596
ENSMUSG00000003970	Rpl8	ribosomal protein L8 [Source:MGI Symbol;Acc:MGI:1350927]	0.16384705024463	0.333268884001249	11.2379264935419
ENSMUSG00000026399	Cd55	CD55 molecule, decay accelerating factor for complement [Source:MGI Symbol;Acc:MGI:104850]	0.780286678434209	0.333268884001249	2.93504132704218
ENSMUSG00000046598	Bdh1	3-hydroxybutyrate dehydrogenase, type 1 [Source:MGI Symbol;Acc:MGI:1919161]	0.359324145564529	0.333291690748256	4.85965028306465
ENSMUSG00000032336	Nptn	neuroplastin [Source:MGI Symbol;Acc:MGI:108077]	-0.175480448944749	0.333371243265027	7.37138397591661
ENSMUSG00000018697	Aatf	apoptosis antagonizing transcription factor [Source:MGI Symbol;Acc:MGI:1929608]	-0.324049957371778	0.333371243265027	4.53149235761302
ENSMUSG00000046794	Ppp1r3b	protein phosphatase 1, regulatory (inhibitor) subunit 3B [Source:MGI Symbol;Acc:MGI:2177268]	-0.257705393714427	0.333853863549832	5.7309094232289
ENSMUSG00000029701	Rbm28	RNA binding motif protein 28 [Source:MGI Symbol;Acc:MGI:2655711]	-0.281102052261256	0.334199959819441	5.53483248408614
ENSMUSG00000020015	Cdk17	cyclin-dependent kinase 17 [Source:MGI Symbol;Acc:MGI:97517]	0.177185862216951	0.334199959819441	8.28750319296052
ENSMUSG00000053094	Tmem248	transmembrane protein 248 [Source:MGI Symbol;Acc:MGI:1918917]	0.196419516582518	0.334256608609248	7.11317467129181
ENSMUSG00000001473	Tubb6	tubulin, beta 6 class V [Source:MGI Symbol;Acc:MGI:1915201]	0.655881023429717	0.334406444913474	3.51324871297426
ENSMUSG00000035933	Cog5	component of oligomeric golgi complex 5 [Source:MGI Symbol;Acc:MGI:2145130]	-0.205056186617415	0.334420801989802	6.14588512387718
ENSMUSG00000042042	Csgalnact2	chondroitin sulfate N-acetylgalactosaminyltransferase 2 [Source:MGI Symbol;Acc:MGI:1926002]	-0.278547307739761	0.334915842057955	4.93781881811766
ENSMUSG00000003429	Rps11	ribosomal protein S11 [Source:MGI Symbol;Acc:MGI:1351329]	0.155594042887701	0.335550712191447	10.2241651749015
ENSMUSG00000034164	Emid1	EMI domain containing 1 [Source:MGI Symbol;Acc:MGI:2155091]	-0.407612948534543	0.336259097752585	4.12832184956736
ENSMUSG00000026117	Zap70	zeta-chain (TCR) associated protein kinase [Source:MGI Symbol;Acc:MGI:99613]	-0.151695873911551	0.336320920507449	8.70484428756635
ENSMUSG00000050357	Carmil2	capping protein regulator and myosin 1 linker 2 [Source:MGI Symbol;Acc:MGI:2685431]	0.17863663951115	0.33713437713151	6.39060030046871
ENSMUSG00000030512	Snrpa1	small nuclear ribonucleoprotein polypeptide A' [Source:MGI Symbol;Acc:MGI:1916231]	0.260074411564198	0.337915679039508	5.3147034364
ENSMUSG00000026353	Ubxn4	UBX domain protein 4 [Source:MGI Symbol;Acc:MGI:1915062]	-0.18710514245637	0.337915679039508	6.78029923506409
ENSMUSG00000042423	Fbrs	fibrosin [Source:MGI Symbol;Acc:MGI:104648]	-0.169509127070863	0.338465108335368	7.42746535497267
ENSMUSG00000018379	Srsf1	serine/arginine-rich splicing factor 1 [Source:MGI Symbol;Acc:MGI:98283]	0.163039978482653	0.338541983943228	7.12193663469644
ENSMUSG00000031198	Fundc2	FUN14 domain containing 2 [Source:MGI Symbol;Acc:MGI:1914641]	0.243548863712867	0.339015122027083	6.09758699889558
ENSMUSG00000003154	Foxj2	forkhead box J2 [Source:MGI Symbol;Acc:MGI:1926805]	-0.180778412246388	0.339557538332805	6.40742645545741
ENSMUSG00000027206	Cops2	COP9 signalosome subunit 2 [Source:MGI Symbol;Acc:MGI:1330276]	0.155029535395562	0.341142840829869	6.83788322626684
ENSMUSG00000020340	Cyfip2	cytoplasmic FMR1 interacting protein 2 [Source:MGI Symbol;Acc:MGI:1924134]	-0.182532685872998	0.341196772570693	9.49696799209329
ENSMUSG00000000384	Tbrg4	transforming growth factor beta regulated gene 4 [Source:MGI Symbol;Acc:MGI:1100868]	0.234933121660388	0.341196772570693	5.71136036274207
ENSMUSG00000079553	Kifc1	kinesin family member C1 [Source:MGI Symbol;Acc:MGI:109596]	0.737998199218736	0.341233193838376	2.70042070283807
ENSMUSG00000020114	Cand1	cullin associated and neddylation disassociated 1 [Source:MGI Symbol;Acc:MGI:1261820]	0.163732829312138	0.341429725176535	7.29356447835683
ENSMUSG00000048163	Selplg	selectin, platelet (p-selectin) ligand [Source:MGI Symbol;Acc:MGI:106689]	-0.125946758972034	0.341686094274471	10.95425887921
ENSMUSG00000090019	Gimap1	GTPase, IMAP family member 1 [Source:MGI Symbol;Acc:MGI:109368]	-0.187918030087332	0.341691717598885	8.07180220781059
ENSMUSG00000033931	Rbm34	RNA binding motif protein 34 [Source:MGI Symbol;Acc:MGI:1098653]	0.321388444403759	0.34200201977056	4.85089042702509
ENSMUSG00000038147	Cd84	CD84 antigen [Source:MGI Symbol;Acc:MGI:1336885]	0.155936805398689	0.34200201977056	6.14297678877106
ENSMUSG00000046949	Nqo2	N-ribosyldihydronicotinamide quinone reductase 2 [Source:MGI Symbol;Acc:MGI:104513]	-0.477981111729686	0.344292947149783	3.84762302402024
ENSMUSG00000028149	Rap1gds1	RAP1, GTP-GDP dissociation stimulator 1 [Source:MGI Symbol;Acc:MGI:2385189]	0.144932778467814	0.344292947149783	7.0876325241887
ENSMUSG00000039463	Slc9a8	solute carrier family 9 (sodium/hydrogen exchanger), member 8 [Source:MGI Symbol;Acc:MGI:1924281]	-0.256839858646565	0.344292947149783	5.56354076853753
ENSMUSG00000071379	Hpcal1	hippocalcin-like 1 [Source:MGI Symbol;Acc:MGI:1855689]	0.173488088498993	0.344292947149783	6.70620452586795
ENSMUSG00000025162	Csnk1d	casein kinase 1, delta [Source:MGI Symbol;Acc:MGI:1355272]	0.185992570433811	0.344537780441979	8.23720027409035
ENSMUSG00000033917	Gde1	glycerophosphodiester phosphodiesterase 1 [Source:MGI Symbol;Acc:MGI:1891827]	0.288812690080034	0.344537780441979	5.53401755613646
ENSMUSG00000039187	Fanci	Fanconi anemia, complementation group I [Source:MGI Symbol;Acc:MGI:2384790]	0.712216711528282	0.345894896843381	3.25499412949478
ENSMUSG00000037362	Nov	nephroblastoma overexpressed gene [Source:MGI Symbol;Acc:MGI:109185]	1.28885940117934	0.346487485990022	2.57628098431766
ENSMUSG00000024236	Svil	supervillin [Source:MGI Symbol;Acc:MGI:2147319]	-0.186107439735232	0.347128752535408	6.0929253676398
ENSMUSG00000050232	Cxcr3	chemokine (C-X-C motif) receptor 3 [Source:MGI Symbol;Acc:MGI:1277207]	-0.189474746271745	0.347128752535408	8.27655024732265
ENSMUSG00000033478	Fam160b1	family with sequence similarity 160, member B1 [Source:MGI Symbol;Acc:MGI:2147545]	-0.24407754644204	0.347128752535408	5.63906486260401
ENSMUSG00000022574	Naprt	nicotinate phosphoribosyltransferase [Source:MGI Symbol;Acc:MGI:2442664]	0.90492532394797	0.347128752535408	0.988537176636465
ENSMUSG00000021025	Nfkbia	nuclear factor of kappa light polypeptide gene enhancer in B cells inhibitor, alpha [Source:MGI Symbol;Acc:MGI:104741]	0.180676177239043	0.347197594221393	9.21685729875319
ENSMUSG00000066406	Akap13	A kinase (PRKA) anchor protein 13 [Source:MGI Symbol;Acc:MGI:2676556]	-0.148154192932654	0.347197594221393	9.52692918764115
ENSMUSG00000026617	Bpnt1	bisphosphate 3'-nucleotidase 1 [Source:MGI Symbol;Acc:MGI:1338800]	0.303605695887031	0.347197594221393	6.37673574845303
ENSMUSG00000031015	Swap70	SWA-70 protein [Source:MGI Symbol;Acc:MGI:1298390]	-0.273456301966496	0.347317877992549	5.35348643670656
ENSMUSG00000035329	Fbxo33	F-box protein 33 [Source:MGI Symbol;Acc:MGI:1917861]	0.197647047930688	0.347317877992549	6.36209721280876
ENSMUSG00000032344	Mb21d1	Mab-21 domain containing 1 [Source:MGI Symbol;Acc:MGI:2442261]	0.508591095459159	0.347728810961421	3.70024478918315
ENSMUSG00000052477	C130026I21Rik	RIKEN cDNA C130026I21 gene [Source:MGI Symbol;Acc:MGI:3612702]	-0.828492606336741	0.348200532657812	2.92286688299179
ENSMUSG00000029455	Aldh2	aldehyde dehydrogenase 2, mitochondrial [Source:MGI Symbol;Acc:MGI:99600]	0.992907470576699	0.349298870278449	3.0985206398393
ENSMUSG00000003166	Dgcr2	DiGeorge syndrome critical region gene 2 [Source:MGI Symbol;Acc:MGI:892866]	0.164215337656458	0.349774698811563	6.87218750775047
ENSMUSG00000024516	Sec11c	SEC11 homolog C, signal peptidase complex subunit [Source:MGI Symbol;Acc:MGI:1913536]	0.157723997441805	0.349774698811563	6.59640743823326
ENSMUSG00000006262	Mob1b	MOB kinase activator 1B [Source:MGI Symbol;Acc:MGI:1915723]	0.23353441589843	0.349774698811563	5.2877965832876
ENSMUSG00000031504	Rab20	RAB20, member RAS oncogene family [Source:MGI Symbol;Acc:MGI:102789]	0.357911054025996	0.349774698811563	4.65057868200805
ENSMUSG00000026547	Tagln2	transgelin 2 [Source:MGI Symbol;Acc:MGI:1312985]	0.172954448634362	0.349774698811563	8.59015633392792
ENSMUSG00000023336	Wfdc1	WAP four-disulfide core domain 1 [Source:MGI Symbol;Acc:MGI:1915116]	1.37830223433209	0.350012677382802	1.33506273744295
ENSMUSG00000021482	Aaed1	AhpC/TSA antioxidant enzyme domain containing 1 [Source:MGI Symbol;Acc:MGI:1913379]	-0.216390669249703	0.350012677382802	5.27942851235245
ENSMUSG00000033909	Usp36	ubiquitin specific peptidase 36 [Source:MGI Symbol;Acc:MGI:1919594]	-0.141146098852902	0.350012677382802	6.4912269887387
ENSMUSG00000026573	Xcl1	chemokine (C motif) ligand 1 [Source:MGI Symbol;Acc:MGI:104593]	0.199259113800707	0.350366014638602	8.96259355252638
ENSMUSG00000033628	Pik3c3	phosphoinositide-3-kinase, class 3 [Source:MGI Symbol;Acc:MGI:2445019]	-0.218822768499367	0.350366014638602	5.92834566888159
ENSMUSG00000026649	Cfap126	cilia and flagella associated protein 126 [Source:MGI Symbol;Acc:MGI:1922722]	-0.927697681545968	0.350366014638602	1.51524136315673
ENSMUSG00000035062	Zc4h2	zinc finger, C4H2 domain containing [Source:MGI Symbol;Acc:MGI:2679294]	0.936203087239194	0.350681632302937	1.41493049676573
ENSMUSG00000020932	Gfap	glial fibrillary acidic protein [Source:MGI Symbol;Acc:MGI:95697]	-1.20399882384161	0.35114340990607	1.92445876493258
ENSMUSG00000048234	Rnf149	ring finger protein 149 [Source:MGI Symbol;Acc:MGI:2677438]	-0.211164905287422	0.351797137692803	6.55721836586614
ENSMUSG00000024055	Cyp4f13	cytochrome P450, family 4, subfamily f, polypeptide 13 [Source:MGI Symbol;Acc:MGI:2158641]	-0.410731917298584	0.353565344442989	3.98540729946186
ENSMUSG00000007656	Arpp19	cAMP-regulated phosphoprotein 19 [Source:MGI Symbol;Acc:MGI:1891691]	0.210245483910948	0.353800071538509	6.15408878702633
ENSMUSG00000036109	Mbnl3	muscleblind-like 3 (Drosophila) [Source:MGI Symbol;Acc:MGI:2444912]	0.311926700261792	0.353800071538509	4.57565606605349
ENSMUSG00000037725	Ckap2	cytoskeleton associated protein 2 [Source:MGI Symbol;Acc:MGI:1931797]	0.633332542084742	0.353988430091286	3.03518241693407
ENSMUSG00000059588	Calcrl	calcitonin receptor-like [Source:MGI Symbol;Acc:MGI:1926944]	0.346709541205968	0.354372659055299	4.52604175735677
ENSMUSG00000025722	Wdr73	WD repeat domain 73 [Source:MGI Symbol;Acc:MGI:1919218]	-0.483191624635778	0.354558146373986	3.89472826595057
ENSMUSG00000046691	Chtf8	CTF8, chromosome transmission fidelity factor 8 [Source:MGI Symbol;Acc:MGI:2443370]	-0.188698625115456	0.355040847386794	6.81452019032227
ENSMUSG00000029176	Anapc4	anaphase promoting complex subunit 4 [Source:MGI Symbol;Acc:MGI:1098673]	-0.226744270573439	0.355040847386794	5.61386895452526
ENSMUSG00000074129	Rpl13a	ribosomal protein L13A [Source:MGI Symbol;Acc:MGI:1351455]	0.132176789151203	0.355040847386794	11.5894847978094
ENSMUSG00000024966	Stip1	stress-induced phosphoprotein 1 [Source:MGI Symbol;Acc:MGI:109130]	0.164055881001405	0.355536618333792	7.27175087080819
ENSMUSG00000066151	Fkbp15	FK506 binding protein 15 [Source:MGI Symbol;Acc:MGI:2444782]	-0.265307265692789	0.357198596100838	6.03006018831195
ENSMUSG00000002845	Tmem39a	transmembrane protein 39a [Source:MGI Symbol;Acc:MGI:1915096]	0.346068711386122	0.358384721013122	4.57445727853714
ENSMUSG00000030609	Aen	apoptosis enhancing nuclease [Source:MGI Symbol;Acc:MGI:1915298]	-0.22466518232231	0.358384721013122	5.20864923778344
ENSMUSG00000045896	Paip2b	poly(A) binding protein interacting protein 2B [Source:MGI Symbol;Acc:MGI:2386865]	0.164950467599506	0.359023433914139	6.48842291829426
ENSMUSG00000032415	Ube2cbp	ubiquitin-conjugating enzyme E2C binding protein [Source:MGI Symbol;Acc:MGI:1917598]	0.933625252430347	0.359023433914139	1.34457556001963
ENSMUSG00000029247	Paics	phosphoribosylaminoimidazole carboxylase, phosphoribosylaminoribosylaminoimidazole, succinocarboxamide synthetase [Source:MGI Symbol;Acc:MGI:1914304]	0.149031567522306	0.359023433914139	7.08777171480564
ENSMUSG00000042766	Trim46	tripartite motif-containing 46 [Source:MGI Symbol;Acc:MGI:2673000]	-0.805518063107753	0.359023433914139	2.27254532904573
ENSMUSG00000020982	Nemf	nuclear export mediator factor [Source:MGI Symbol;Acc:MGI:1918305]	-0.201376809689933	0.359023433914139	5.41169994316223
ENSMUSG00000027452	Acss1	acyl-CoA synthetase short-chain family member 1 [Source:MGI Symbol;Acc:MGI:1915988]	-0.244488169841768	0.359023433914139	5.55926382695982
ENSMUSG00000022070	Bora	bora, aurora kinase A activator [Source:MGI Symbol;Acc:MGI:1924994]	0.76039089491743	0.35969310827128	2.74875992333073
ENSMUSG00000061079	Zfp143	zinc finger protein 143 [Source:MGI Symbol;Acc:MGI:1277969]	-0.385737191224646	0.360213922961879	4.54521869462816
ENSMUSG00000025869	Nop16	NOP16 nucleolar protein [Source:MGI Symbol;Acc:MGI:107862]	0.310056472894558	0.360984867278303	4.52001096838873
ENSMUSG00000038067	Csf3	colony stimulating factor 3 (granulocyte) [Source:MGI Symbol;Acc:MGI:1339751]	1.30093715238671	0.361208472016546	0.435862280583546
ENSMUSG00000022771	Ppil2	peptidylprolyl isomerase (cyclophilin)-like 2 [Source:MGI Symbol;Acc:MGI:2447857]	-0.166640664897654	0.361208472016546	6.42907190853155
ENSMUSG00000022003	Slc25a30	solute carrier family 25, member 30 [Source:MGI Symbol;Acc:MGI:1914804]	-0.29161793006482	0.361208472016546	4.8853601750406
ENSMUSG00000054723	Vmac	vimentin-type intermediate filament associated coiled-coil protein [Source:MGI Symbol;Acc:MGI:2146912]	-0.412755120499587	0.362176858926113	4.19270125396448
ENSMUSG00000022193	Psmb5	proteasome (prosome, macropain) subunit, beta type 5 [Source:MGI Symbol;Acc:MGI:1194513]	0.246143732179116	0.362176858926113	5.56016958412176
ENSMUSG00000026176	Ctdsp1	CTD (carboxy-terminal domain, RNA polymerase II, polypeptide A) small phosphatase 1 [Source:MGI Symbol;Acc:MGI:2654470]	-0.132892575369155	0.363559441939767	6.88837274463429
ENSMUSG00000005483	Dnajb1	DnaJ heat shock protein family (Hsp40) member B1 [Source:MGI Symbol;Acc:MGI:1931874]	-0.146237761589143	0.363915292946231	9.13913722533165
ENSMUSG00000002968	Med25	mediator complex subunit 25 [Source:MGI Symbol;Acc:MGI:1922863]	-0.169952202791176	0.364684752712913	6.41371058344336
ENSMUSG00000021811	Dnajc9	DnaJ heat shock protein family (Hsp40) member C9 [Source:MGI Symbol;Acc:MGI:1915326]	0.179694053354193	0.364768274039636	6.82140300436104
ENSMUSG00000017897	Eya2	EYA transcriptional coactivator and phosphatase 2 [Source:MGI Symbol;Acc:MGI:109341]	-0.219718953955921	0.365627810728694	5.49629890048933
ENSMUSG00000076879	Traj52	T cell receptor alpha joining 52 [Source:MGI Symbol;Acc:MGI:4439697]	1.71755404789392	0.365627810728694	-1.58679967654388
ENSMUSG00000016494	Cd34	CD34 antigen [Source:MGI Symbol;Acc:MGI:88329]	1.02077256843017	0.365738804406595	3.46511061554505
ENSMUSG00000022602	Arc	activity regulated cytoskeletal-associated protein [Source:MGI Symbol;Acc:MGI:88067]	-0.4768543456369	0.366113529499536	3.70111581017589
ENSMUSG00000036199	Ndufa13	NADH dehydrogenase (ubiquinone) 1 alpha subcomplex, 13 [Source:MGI Symbol;Acc:MGI:1914434]	0.185274841137893	0.366113529499536	6.9412808584116
ENSMUSG00000041263	Rusc1	RUN and SH3 domain containing 1 [Source:MGI Symbol;Acc:MGI:1919546]	-0.154586771852122	0.366113529499536	6.61887039122527
ENSMUSG00000075284	Wipf1	WAS/WASL interacting protein family, member 1 [Source:MGI Symbol;Acc:MGI:2178801]	-0.173976162423657	0.3662880540452	8.99878799653462
ENSMUSG00000020108	Ddit4	DNA-damage-inducible transcript 4 [Source:MGI Symbol;Acc:MGI:1921997]	-0.145324256264485	0.366367430488899	6.69544729599543
ENSMUSG00000055652	Klhl25	kelch-like 25 [Source:MGI Symbol;Acc:MGI:2668031]	-0.229485701296965	0.367031518966924	5.75516816628554
ENSMUSG00000037110	Ralgapa2	Ral GTPase activating protein, alpha subunit 2 (catalytic) [Source:MGI Symbol;Acc:MGI:3036245]	-0.225700271906925	0.367031518966924	5.92504331933267
ENSMUSG00000002342	Tmem161a	transmembrane protein 161A [Source:MGI Symbol;Acc:MGI:2384577]	-0.269903409574054	0.367031518966924	5.04838029311874
ENSMUSG00000035161	Ints6	integrator complex subunit 6 [Source:MGI Symbol;Acc:MGI:1202397]	-0.211087953775636	0.367687253806474	5.90254009336258
ENSMUSG00000022969	Il10rb	interleukin 10 receptor, beta [Source:MGI Symbol;Acc:MGI:109380]	-0.176848054433444	0.368662642664859	7.10611331286962
ENSMUSG00000026011	Ctla4	cytotoxic T-lymphocyte-associated protein 4 [Source:MGI Symbol;Acc:MGI:88556]	0.367724348572064	0.369211550108654	9.23931858530517
ENSMUSG00000010609	Psen2	presenilin 2 [Source:MGI Symbol;Acc:MGI:109284]	-0.284169930260175	0.369211550108654	4.87975336011755
ENSMUSG00000005469	Prkaca	protein kinase, cAMP dependent, catalytic, alpha [Source:MGI Symbol;Acc:MGI:97592]	-0.19298789564286	0.370373071058654	6.87266770186339
ENSMUSG00000052759	Gpr25	G protein-coupled receptor 25 [Source:MGI Symbol;Acc:MGI:2686146]	-0.932679495110173	0.371268667771927	0.887721857627739
ENSMUSG00000041229	Phf8	PHD finger protein 8 [Source:MGI Symbol;Acc:MGI:2444341]	-0.189029584528974	0.371388228244129	6.57864097360541
ENSMUSG00000018401	Mtmr4	myotubularin related protein 4 [Source:MGI Symbol;Acc:MGI:2180699]	-0.263825215404327	0.371473409904599	5.00443799922499
ENSMUSG00000026603	Smyd2	SET and MYND domain containing 2 [Source:MGI Symbol;Acc:MGI:1915889]	0.42822029283132	0.371473409904599	3.92605038253772
ENSMUSG00000025423	Pias2	protein inhibitor of activated STAT 2 [Source:MGI Symbol;Acc:MGI:1096566]	0.288790286216454	0.371473409904599	5.13516847244273
ENSMUSG00000006412	Pfdn2	prefoldin 2 [Source:MGI Symbol;Acc:MGI:1276111]	0.221850914223553	0.371493233463127	5.71651267158093
ENSMUSG00000056201	Cfl1	cofilin 1, non-muscle [Source:MGI Symbol;Acc:MGI:101757]	0.167079440914643	0.371493233463127	9.59567364867941
ENSMUSG00000090698	Apold1	apolipoprotein L domain containing 1 [Source:MGI Symbol;Acc:MGI:2685921]	0.686487944308769	0.37169277039151	3.90506403562496
ENSMUSG00000027074	Slc43a3	solute carrier family 43, member 3 [Source:MGI Symbol;Acc:MGI:1931054]	0.433180159998356	0.37169277039151	4.00408006762646
ENSMUSG00000096397	Trav17	T cell receptor alpha variable 17 [Source:MGI Symbol;Acc:MGI:3702128]	0.918435979561872	0.37169277039151	0.700584375286293
ENSMUSG00000025492	Ifitm3	interferon induced transmembrane protein 3 [Source:MGI Symbol;Acc:MGI:1913391]	-0.296157197078282	0.372277204410503	5.5471192597946
ENSMUSG00000096472	Cdkn2d	cyclin-dependent kinase inhibitor 2D (p19, inhibits CDK4) [Source:MGI Symbol;Acc:MGI:105387]	-0.203931876988574	0.372277204410503	6.10696775933553
ENSMUSG00000032330	Cox7a2	cytochrome c oxidase subunit VIIa 2 [Source:MGI Symbol;Acc:MGI:1316715]	0.224055011457527	0.372366305762263	6.41418668246066
ENSMUSG00000023206	Il15ra	interleukin 15 receptor, alpha chain [Source:MGI Symbol;Acc:MGI:104644]	-0.390424001613717	0.372366305762263	4.37195790608267
ENSMUSG00000028459	Cd72	CD72 antigen [Source:MGI Symbol;Acc:MGI:88345]	-0.289289705756266	0.372366305762263	4.96428346602955
ENSMUSG00000023079	Gtf2ird1	general transcription factor II I repeat domain-containing 1 [Source:MGI Symbol;Acc:MGI:1861942]	0.502023288097745	0.37348992126124	3.96663656611166
ENSMUSG00000076887	Traj43	T cell receptor alpha joining 43 [Source:MGI Symbol;Acc:MGI:4439849]	2.06291677435791	0.37348992126124	-2.43340326975376
ENSMUSG00000049916	2610318N02Rik	RIKEN cDNA 2610318N02 gene [Source:MGI Symbol;Acc:MGI:1917708]	0.848863370797828	0.37348992126124	0.823971520411577
ENSMUSG00000036931	Nfkbid	nuclear factor of kappa light polypeptide gene enhancer in B cells inhibitor, delta [Source:MGI Symbol;Acc:MGI:3041243]	0.182781400613545	0.37348992126124	6.98390387383891
ENSMUSG00000027180	Fbxo3	F-box protein 3 [Source:MGI Symbol;Acc:MGI:1929084]	0.215653575616923	0.373679534545409	5.72478445016695
ENSMUSG00000032400	Zwilch	zwilch kinetochore protein [Source:MGI Symbol;Acc:MGI:1915264]	0.721405243402074	0.373799353367996	2.1688458069571
ENSMUSG00000068134	Zfp120	zinc finger protein 120 [Source:MGI Symbol;Acc:MGI:1345179]	-0.403253098290813	0.373842378875525	4.4834770102263
ENSMUSG00000039747	Orai2	ORAI calcium release-activated calcium modulator 2 [Source:MGI Symbol;Acc:MGI:2443195]	-0.176473877583563	0.374034496143062	6.03077598467788
ENSMUSG00000047044	D030056L22Rik	RIKEN cDNA D030056L22 gene [Source:MGI Symbol;Acc:MGI:3583960]	0.26810666081018	0.375224753839549	5.48983574846347
ENSMUSG00000036529	Sbf1	SET binding factor 1 [Source:MGI Symbol;Acc:MGI:1925230]	-0.179887773150121	0.376116903991072	7.91078628701956
ENSMUSG00000022234	Cct5	chaperonin containing Tcp1, subunit 5 (epsilon) [Source:MGI Symbol;Acc:MGI:107185]	0.158037345518029	0.376116903991072	8.51874454222743
ENSMUSG00000030830	Itgal	integrin alpha L [Source:MGI Symbol;Acc:MGI:96606]	-0.166601103922366	0.376194534636404	11.0590123320985
ENSMUSG00000060938	Rpl26	ribosomal protein L26 [Source:MGI Symbol;Acc:MGI:106022]	0.161328469870055	0.376194534636404	7.76969950137063
ENSMUSG00000026360	Rgs2	regulator of G-protein signaling 2 [Source:MGI Symbol;Acc:MGI:1098271]	-0.130897674201533	0.376557546640968	10.2546746991916
ENSMUSG00000023034	Nr4a1	nuclear receptor subfamily 4, group A, member 1 [Source:MGI Symbol;Acc:MGI:1352454]	-0.145941082370926	0.376557546640968	10.2086445268386
ENSMUSG00000026142	Rhbdd1	rhomboid domain containing 1 [Source:MGI Symbol;Acc:MGI:1924117]	-0.17049692194114	0.376557546640968	6.05600515667239
ENSMUSG00000031156	Slc35a2	solute carrier family 35 (UDP-galactose transporter), member A2 [Source:MGI Symbol;Acc:MGI:1345297]	-0.292961457565346	0.376557546640968	4.74860903133897
ENSMUSG00000043505	Gimap5	GTPase, IMAP family member 5 [Source:MGI Symbol;Acc:MGI:2442232]	-0.172725358813145	0.376880953795855	6.57552657268354
ENSMUSG00000071660	Ttc9c	tetratricopeptide repeat domain 9C [Source:MGI Symbol;Acc:MGI:1917637]	0.186220359328111	0.376880953795855	5.75689369035371
ENSMUSG00000023075	Akirin1	akirin 1 [Source:MGI Symbol;Acc:MGI:1915300]	-0.155099061084387	0.377050363154213	6.33542282969024
ENSMUSG00000027200	Sema6d	sema domain, transmembrane domain (TM), and cytoplasmic domain, (semaphorin) 6D [Source:MGI Symbol;Acc:MGI:2387661]	-0.203770881924185	0.377486903245059	5.85321903248737
ENSMUSG00000005981	Trap1	TNF receptor-associated protein 1 [Source:MGI Symbol;Acc:MGI:1915265]	0.155872590719953	0.377857869843913	6.44402792328352
ENSMUSG00000033773	Rpap2	RNA polymerase II associated protein 2 [Source:MGI Symbol;Acc:MGI:2141142]	-0.292996542807648	0.377881293987247	4.65390469988257
ENSMUSG00000054733	Msra	methionine sulfoxide reductase A [Source:MGI Symbol;Acc:MGI:106916]	0.402830055219699	0.377881293987247	4.04119362099438
ENSMUSG00000027030	Stk39	serine/threonine kinase 39 [Source:MGI Symbol;Acc:MGI:1858416]	0.149938182309397	0.377881293987247	6.66334115761853
ENSMUSG00000031490	Eif4ebp1	eukaryotic translation initiation factor 4E binding protein 1 [Source:MGI Symbol;Acc:MGI:103267]	0.364860190957515	0.377881293987247	4.32268033156785
ENSMUSG00000040842	Szrd1	SUZ RNA binding domain containing 1 [Source:MGI Symbol;Acc:MGI:1098672]	0.168095812637008	0.377881293987247	7.26490581161662
ENSMUSG00000032067	Pts	6-pyruvoyl-tetrahydropterin synthase [Source:MGI Symbol;Acc:MGI:1338783]	0.275745792098384	0.37888547540171	4.83970449318502
ENSMUSG00000057541	Pus7	pseudouridylate synthase 7 [Source:MGI Symbol;Acc:MGI:1925947]	0.345384811657789	0.379970461713903	4.21079617778012
ENSMUSG00000038555	Reep2	receptor accessory protein 2 [Source:MGI Symbol;Acc:MGI:2385070]	0.831278400089646	0.380069315845995	1.86673222320338
ENSMUSG00000039205	Ciz1	CDKN1A interacting zinc finger protein 1 [Source:MGI Symbol;Acc:MGI:1920234]	-0.199072300652663	0.380069315845995	5.49542675854339
ENSMUSG00000045503	Sys1	SYS1 Golgi-localized integral membrane protein homolog (S. cerevisiae) [Source:MGI Symbol;Acc:MGI:1913710]	-0.148843655242126	0.380810081857881	6.79820339581435
ENSMUSG00000031431	Tsc22d3	TSC22 domain family, member 3 [Source:MGI Symbol;Acc:MGI:1196284]	0.172521000784291	0.381717448517776	6.92705785195022
ENSMUSG00000053877	Srcap	Snf2-related CREBBP activator protein [Source:MGI Symbol;Acc:MGI:2444036]	-0.170916652354321	0.381801025873688	7.13445857350812
ENSMUSG00000045176	Borcs6	BLOC-1 related complex subunit 6 [Source:MGI Symbol;Acc:MGI:1919173]	-0.269550695807299	0.383117125271189	4.84641883088089
ENSMUSG00000036309	Skp1a	S-phase kinase-associated protein 1A [Source:MGI Symbol;Acc:MGI:103575]	0.174394420650472	0.383117125271189	7.06596150745114
ENSMUSG00000049482	Ctu2	cytosolic thiouridylase subunit 2 [Source:MGI Symbol;Acc:MGI:1914215]	0.272096430878078	0.383117125271189	4.90457798464543
ENSMUSG00000075015	Gm10801	predicted gene 10801 [Source:MGI Symbol;Acc:MGI:3641656]	-0.533661498305029	0.38388761624359	4.45705455008126
ENSMUSG00000027195	Hsd17b12	hydroxysteroid (17-beta) dehydrogenase 12 [Source:MGI Symbol;Acc:MGI:1926967]	0.220807860420595	0.38388761624359	5.87397845333713
ENSMUSG00000002416	Ndufb2	NADH dehydrogenase (ubiquinone) 1 beta subcomplex, 2 [Source:MGI Symbol;Acc:MGI:1915448]	0.265373924932222	0.38388761624359	4.82151401622555
ENSMUSG00000030055	Rab43	RAB43, member RAS oncogene family [Source:MGI Symbol;Acc:MGI:1917084]	0.199856153983339	0.383906107601048	8.22734444822958
ENSMUSG00000033728	Lrrc14	leucine rich repeat containing 14 [Source:MGI Symbol;Acc:MGI:2445060]	-0.470950749158696	0.384239347083714	4.06578311003896
ENSMUSG00000037720	Tmem33	transmembrane protein 33 [Source:MGI Symbol;Acc:MGI:1915128]	0.149196299925432	0.384239347083714	6.66014294765835
ENSMUSG00000049109	Themis	thymocyte selection associated [Source:MGI Symbol;Acc:MGI:2443552]	-0.171518579569757	0.385184770098677	8.99595430247054
ENSMUSG00000073616	Cops9	COP9 signalosome subunit 9 [Source:MGI Symbol;Acc:MGI:1914165]	0.216544827187621	0.385233231467698	5.25262725085181
ENSMUSG00000028974	Dffa	DNA fragmentation factor, alpha subunit [Source:MGI Symbol;Acc:MGI:1196227]	-0.234076707793167	0.385380672807636	5.30695867566635
ENSMUSG00000048410	Zfp407	zinc finger protein 407 [Source:MGI Symbol;Acc:MGI:2685179]	-0.332874127995706	0.385380672807636	4.75319096547383
ENSMUSG00000032690	Oas2	2'-5' oligoadenylate synthetase 2 [Source:MGI Symbol;Acc:MGI:2180852]	0.860079389588541	0.385966267618357	2.17967821270004
ENSMUSG00000058301	Upf1	UPF1 regulator of nonsense transcripts homolog (yeast) [Source:MGI Symbol;Acc:MGI:107995]	-0.179322764109323	0.386102583997842	6.58707573766015
ENSMUSG00000027952	Pmvk	phosphomevalonate kinase [Source:MGI Symbol;Acc:MGI:1915853]	0.423960387528346	0.386977549199804	4.04684122631807
ENSMUSG00000004980	Hnrnpa2b1	heterogeneous nuclear ribonucleoprotein A2/B1 [Source:MGI Symbol;Acc:MGI:104819]	0.151093309947002	0.387630685592925	9.96064530303632
ENSMUSG00000018882	Mrpl45	mitochondrial ribosomal protein L45 [Source:MGI Symbol;Acc:MGI:1914286]	0.244551093779646	0.388495025947133	5.00100943551508
ENSMUSG00000032776	Mctp2	multiple C2 domains, transmembrane 2 [Source:MGI Symbol;Acc:MGI:2685335]	-0.201840850965797	0.388597124471605	6.25649586137683
ENSMUSG00000028458	Tesk1	testis specific protein kinase 1 [Source:MGI Symbol;Acc:MGI:1201675]	-0.229389450440201	0.388799684546912	5.6480938332868
ENSMUSG00000028649	Macf1	microtubule-actin crosslinking factor 1 [Source:MGI Symbol;Acc:MGI:108559]	-0.195833576224069	0.388837042682733	7.1160761093934
ENSMUSG00000093445	Lrch4	leucine-rich repeats and calponin homology (CH) domain containing 4 [Source:MGI Symbol;Acc:MGI:1917193]	-0.142715521859049	0.388932330932469	7.41305386768402
ENSMUSG00000027642	Rpn2	ribophorin II [Source:MGI Symbol;Acc:MGI:98085]	-0.152593657726957	0.389106753973513	8.85254333367948
ENSMUSG00000000441	Raf1	v-raf-leukemia viral oncogene 1 [Source:MGI Symbol;Acc:MGI:97847]	0.155885587459237	0.389106753973513	6.82497626839529
ENSMUSG00000069729	Arid1b	AT rich interactive domain 1B (SWI-like) [Source:MGI Symbol;Acc:MGI:1926129]	-0.175464739960553	0.389106753973513	6.53678326007338
ENSMUSG00000030647	Ndufc2	NADH dehydrogenase (ubiquinone) 1, subcomplex unknown, 2 [Source:MGI Symbol;Acc:MGI:1344370]	0.263749890764487	0.390313269699139	5.66987303399098
ENSMUSG00000025470	Zfp511	zinc finger protein 511 [Source:MGI Symbol;Acc:MGI:1917002]	-0.36349639193431	0.390313269699139	4.3507192924926
ENSMUSG00000038280	Ostm1	osteopetrosis associated transmembrane protein 1 [Source:MGI Symbol;Acc:MGI:2655574]	-0.162942459294614	0.390313269699139	6.56324769244858
ENSMUSG00000049076	Acap2	ArfGAP with coiled-coil, ankyrin repeat and PH domains 2 [Source:MGI Symbol;Acc:MGI:1925868]	-0.177679323740229	0.393354054457064	6.44480531583277
ENSMUSG00000028309	Rnf20	ring finger protein 20 [Source:MGI Symbol;Acc:MGI:1925927]	-0.174796802469463	0.393898079760783	6.59121676613598
ENSMUSG00000054520	Sh3bp2	SH3-domain binding protein 2 [Source:MGI Symbol;Acc:MGI:1346349]	-0.33009470810702	0.394581472435536	4.44062205150354
ENSMUSG00000075486	Commd6	COMM domain containing 6 [Source:MGI Symbol;Acc:MGI:1913450]	-0.321284061735604	0.394593800953577	4.54275043565087
ENSMUSG00000072082	Ccnf	cyclin F [Source:MGI Symbol;Acc:MGI:102551]	0.634246750587619	0.395321680883436	2.90215809285795
ENSMUSG00000021932	Rnaseh2b	ribonuclease H2, subunit B [Source:MGI Symbol;Acc:MGI:1914403]	0.448301090436423	0.395321680883436	4.15087685341722
ENSMUSG00000024975	Pdcd4	programmed cell death 4 [Source:MGI Symbol;Acc:MGI:107490]	-0.175645015633646	0.395321680883436	7.38648879314738
ENSMUSG00000035649	Zcchc7	zinc finger, CCHC domain containing 7 [Source:MGI Symbol;Acc:MGI:2442912]	-0.248054247847454	0.395321680883436	4.98233155892757
ENSMUSG00000030814	Bcl7c	B cell CLL/lymphoma 7C [Source:MGI Symbol;Acc:MGI:1332237]	0.256317571752565	0.395344903170679	4.78830364640323
ENSMUSG00000015776	Med22	mediator complex subunit 22 [Source:MGI Symbol;Acc:MGI:98446]	-0.22933548106099	0.395344903170679	6.0594835764808
ENSMUSG00000030329	Pianp	PILR alpha associated neural protein [Source:MGI Symbol;Acc:MGI:2441908]	-0.765381486516197	0.395344903170679	2.28707658418498
ENSMUSG00000006127	Inpp5k	inositol polyphosphate 5-phosphatase K [Source:MGI Symbol;Acc:MGI:1194899]	-0.179172110062037	0.39595684471813	6.6623138254474
ENSMUSG00000005442	Cic	capicua transcriptional repressor [Source:MGI Symbol;Acc:MGI:1918972]	-0.179582526050676	0.39895448464378	7.89109426413664
ENSMUSG00000076912	Traj17	T cell receptor alpha joining 17 [Source:MGI Symbol;Acc:MGI:4440523]	2.22232485713112	0.39895448464378	-2.88536507099742
ENSMUSG00000032688	Malt1	MALT1 paracaspase [Source:MGI Symbol;Acc:MGI:2445027]	-0.118756752194162	0.39895448464378	8.15824890342124
ENSMUSG00000037275	Gemin5	gem (nuclear organelle) associated protein 5 [Source:MGI Symbol;Acc:MGI:2449311]	0.224919280590671	0.399163296383935	5.30273014856317
ENSMUSG00000092417	Gpank1	G patch domain and ankyrin repeats 1 [Source:MGI Symbol;Acc:MGI:2148975]	-0.343640796774711	0.399190825167846	4.30047680338428
ENSMUSG00000000605	Clcn4	chloride channel, voltage-sensitive 4 [Source:MGI Symbol;Acc:MGI:104571]	-0.178813252491261	0.399190825167846	6.53338931498433
ENSMUSG00000028648	Ndufs5	NADH dehydrogenase (ubiquinone) Fe-S protein 5 [Source:MGI Symbol;Acc:MGI:1890889]	0.6453921565789	0.399190825167846	2.98025605691867
ENSMUSG00000021767	Kat6b	K(lysine) acetyltransferase 6B [Source:MGI Symbol;Acc:MGI:1858746]	-0.302931371011914	0.399512231616929	4.40520691298569
ENSMUSG00000029535	Triap1	TP53 regulated inhibitor of apoptosis 1 [Source:MGI Symbol;Acc:MGI:1916326]	0.286012109222208	0.399844442495071	5.11195784208807
ENSMUSG00000043592	Unc5cl	unc-5 family C-terminal like [Source:MGI Symbol;Acc:MGI:1923839]	-0.733773066830277	0.399989767709858	3.24249738446927
ENSMUSG00000062981	Mrpl42	mitochondrial ribosomal protein L42 [Source:MGI Symbol;Acc:MGI:1333774]	0.26303028004337	0.400098566245168	4.8327082865965
ENSMUSG00000089824	Rbm12	RNA binding motif protein 12 [Source:MGI Symbol;Acc:MGI:1922960]	0.198958908310357	0.401231819563062	5.89989044518571
ENSMUSG00000060090	Rp2	retinitis pigmentosa 2 homolog [Source:MGI Symbol;Acc:MGI:1277953]	0.291084371643447	0.40135707170899	4.74236456786868
ENSMUSG00000035901	Dennd5a	DENN/MADD domain containing 5A [Source:MGI Symbol;Acc:MGI:1201681]	-0.144310280469779	0.40135707170899	7.43105969322254
ENSMUSG00000029149	Krtcap3	keratinocyte associated protein 3 [Source:MGI Symbol;Acc:MGI:1917065]	-0.66949544926795	0.401614009123205	2.70088396242704
ENSMUSG00000048327	Ckap2l	cytoskeleton associated protein 2-like [Source:MGI Symbol;Acc:MGI:1917716]	0.737005310541529	0.402882087977135	2.70224339046563
ENSMUSG00000047669	Msl3l2	male-specific lethal 3-like 2 (Drosophila) [Source:MGI Symbol;Acc:MGI:1920640]	0.940677025315248	0.402960199118155	1.32335059968271
ENSMUSG00000031633	Slc25a4	solute carrier family 25 (mitochondrial carrier, adenine nucleotide translocator), member 4 [Source:MGI Symbol;Acc:MGI:1353495]	0.172014574238442	0.403078328742544	7.83418865253831
ENSMUSG00000029299	Abcg3	ATP-binding cassette, sub-family G (WHITE), member 3 [Source:MGI Symbol;Acc:MGI:1351624]	-0.27993258364731	0.403078328742544	4.79231857748848
ENSMUSG00000019916	P4ha1	procollagen-proline, 2-oxoglutarate 4-dioxygenase (proline 4-hydroxylase), alpha 1 polypeptide [Source:MGI Symbol;Acc:MGI:97463]	0.257723797125814	0.407038583005829	6.39474886475682
ENSMUSG00000027646	Src	Rous sarcoma oncogene [Source:MGI Symbol;Acc:MGI:98397]	-0.364959843224792	0.407558658277372	4.62796332026381
ENSMUSG00000025007	Aldh18a1	aldehyde dehydrogenase 18 family, member A1 [Source:MGI Symbol;Acc:MGI:1888908]	0.132928427816139	0.408467592146255	6.78429145614669
ENSMUSG00000040749	Siah1b	seven in absentia 1B [Source:MGI Symbol;Acc:MGI:108063]	0.857579833401973	0.409728315226508	1.40622042589064
ENSMUSG00000021748	Pdhb	pyruvate dehydrogenase (lipoamide) beta [Source:MGI Symbol;Acc:MGI:1915513]	0.236072893664198	0.409983502095735	6.00723817014063
ENSMUSG00000040824	Snrpd2	small nuclear ribonucleoprotein D2 [Source:MGI Symbol;Acc:MGI:98345]	0.197486384220461	0.409996818817474	5.39948115308579
ENSMUSG00000041459	Tardbp	TAR DNA binding protein [Source:MGI Symbol;Acc:MGI:2387629]	0.145281193743908	0.409996818817474	7.29579014782891
ENSMUSG00000026365	Cfh	complement component factor h [Source:MGI Symbol;Acc:MGI:88385]	0.790664629167918	0.409996818817474	3.87394745960274
ENSMUSG00000049751	Rpl36al	ribosomal protein L36A-like [Source:MGI Symbol;Acc:MGI:1913733]	0.162342899696101	0.409996818817474	6.28535502051912
ENSMUSG00000016028	Celsr1	cadherin, EGF LAG seven-pass G-type receptor 1 [Source:MGI Symbol;Acc:MGI:1100883]	-0.235394815861891	0.409996818817474	6.28882277423552
ENSMUSG00000032000	Birc3	baculoviral IAP repeat-containing 3 [Source:MGI Symbol;Acc:MGI:1197007]	0.243069846310419	0.410394223487587	6.17474942216891
ENSMUSG00000021178	Psmc1	protease (prosome, macropain) 26S subunit, ATPase 1 [Source:MGI Symbol;Acc:MGI:106054]	0.232416302910949	0.411564453063073	5.90618146798375
ENSMUSG00000024309	Pfdn6	prefoldin subunit 6 [Source:MGI Symbol;Acc:MGI:95908]	0.211127759309027	0.411848474195953	5.1737929082232
ENSMUSG00000026925	Inpp5e	inositol polyphosphate-5-phosphatase E [Source:MGI Symbol;Acc:MGI:1927753]	-0.241098368930494	0.411922713321396	5.11505946356568
ENSMUSG00000003731	Kpna6	karyopherin (importin) alpha 6 [Source:MGI Symbol;Acc:MGI:1100836]	-0.174184584620042	0.412212261844167	6.16159320568301
ENSMUSG00000029458	Brap	BRCA1 associated protein [Source:MGI Symbol;Acc:MGI:1919649]	-0.159570190612259	0.412212261844167	6.72379696033631
ENSMUSG00000022360	Atad2	ATPase family, AAA domain containing 2 [Source:MGI Symbol;Acc:MGI:1917722]	0.130414953256239	0.412317788761274	6.77013782063975
ENSMUSG00000026749	Nek6	NIMA (never in mitosis gene a)-related expressed kinase 6 [Source:MGI Symbol;Acc:MGI:1891638]	-0.182688515262276	0.412474096768839	6.26965028416437
ENSMUSG00000017493	Igfbp4	insulin-like growth factor binding protein 4 [Source:MGI Symbol;Acc:MGI:96439]	1.46269196289902	0.412474096768839	2.85357151944765
ENSMUSG00000076925	Traj3	T cell receptor alpha joining 3 [Source:MGI Symbol;Acc:MGI:4439840]	4.41015999258715	0.414237116185611	-4.18374257580867
ENSMUSG00000076909	Traj20	T cell receptor alpha joining 20 [Source:MGI Symbol;Acc:MGI:4439740]	-4.37471433333343	0.414237116185611	-4.19219711764685
ENSMUSG00000023104	Rfc2	replication factor C (activator 1) 2 [Source:MGI Symbol;Acc:MGI:1341868]	0.162284356453598	0.414237116185611	6.21056893865043
ENSMUSG00000042541	Sem1	SEM1, 26S proteasome complex subunit [Source:MGI Symbol;Acc:MGI:109238]	0.148299604132973	0.414425291539343	7.01731664038295
ENSMUSG00000000740	Rpl13	ribosomal protein L13 [Source:MGI Symbol;Acc:MGI:105922]	0.210229885833055	0.414425291539343	5.79675185526557
ENSMUSG00000064264	Zfp428	zinc finger protein 428 [Source:MGI Symbol;Acc:MGI:1916463]	0.958053498901507	0.414425291539343	0.653300915221784
ENSMUSG00000014846	Tppp3	tubulin polymerization-promoting protein family member 3 [Source:MGI Symbol;Acc:MGI:1915221]	-1.13127161061657	0.414425291539343	-0.18970068527704
ENSMUSG00000021451	Sema4d	sema domain, immunoglobulin domain (Ig), transmembrane domain (TM) and short cytoplasmic domain, (semaphorin) 4D [Source:MGI Symbol;Acc:MGI:109244]	-0.149690954691944	0.414425291539343	9.30641802950887
ENSMUSG00000022216	Psme1	proteasome (prosome, macropain) activator subunit 1 (PA28 alpha) [Source:MGI Symbol;Acc:MGI:1096367]	0.138173504337601	0.414425291539343	8.61972839631005
ENSMUSG00000031342	Gpm6b	glycoprotein m6b [Source:MGI Symbol;Acc:MGI:107672]	0.374564864390342	0.414776421320361	4.4442627381448
ENSMUSG00000018585	Atox1	antioxidant 1 copper chaperone [Source:MGI Symbol;Acc:MGI:1333855]	0.242064687669166	0.41480168053369	5.45927381176023
ENSMUSG00000007039	Ddah2	dimethylarginine dimethylaminohydrolase 2 [Source:MGI Symbol;Acc:MGI:1859016]	0.868814589969152	0.41588183229392	1.08979902750604
ENSMUSG00000021900	Btd	biotinidase [Source:MGI Symbol;Acc:MGI:1347001]	-0.250657612493816	0.416074664740427	5.01806007210997
ENSMUSG00000034220	Gpc1	glypican 1 [Source:MGI Symbol;Acc:MGI:1194891]	-0.417547828488972	0.416074664740427	4.24713282816247
ENSMUSG00000029434	Vps33a	VPS33A CORVET/HOPS core subunit [Source:MGI Symbol;Acc:MGI:1924823]	-0.212753907068823	0.416074664740427	5.90754309475738
ENSMUSG00000028530	Jak1	Janus kinase 1 [Source:MGI Symbol;Acc:MGI:96628]	-0.15365854177986	0.416074664740427	10.0020061835924
ENSMUSG00000032175	Tyk2	tyrosine kinase 2 [Source:MGI Symbol;Acc:MGI:1929470]	-0.17445214005669	0.416074664740427	6.97618882963133
ENSMUSG00000031546	Gins4	GINS complex subunit 4 (Sld5 homolog) [Source:MGI Symbol;Acc:MGI:1923847]	0.260528438955312	0.416074664740427	5.18298775725648
ENSMUSG00000040430	Pitpnc1	phosphatidylinositol transfer protein, cytoplasmic 1 [Source:MGI Symbol;Acc:MGI:1919045]	-0.165912460299653	0.416074664740427	7.83789223985788
ENSMUSG00000060063	Alox5ap	arachidonate 5-lipoxygenase activating protein [Source:MGI Symbol;Acc:MGI:107505]	1.13296909027611	0.41625866715074	-0.0307896797871365
ENSMUSG00000030057	Cnbp	cellular nucleic acid binding protein [Source:MGI Symbol;Acc:MGI:88431]	0.181949051970172	0.416690896673736	10.0364878316251
ENSMUSG00000041654	Slc39a11	solute carrier family 39 (metal ion transporter), member 11 [Source:MGI Symbol;Acc:MGI:1917056]	0.260190756205796	0.416690896673736	4.98356168939681
ENSMUSG00000029467	Atp2a2	ATPase, Ca++ transporting, cardiac muscle, slow twitch 2 [Source:MGI Symbol;Acc:MGI:88110]	0.142295865175839	0.416690896673736	8.23274049173241
ENSMUSG00000031729	Ist1	increased sodium tolerance 1 homolog (yeast) [Source:MGI Symbol;Acc:MGI:1919205]	0.168627006802054	0.41683517072692	6.37424925655039
ENSMUSG00000029229	Chic2	cysteine-rich hydrophobic domain 2 [Source:MGI Symbol;Acc:MGI:1921527]	0.177425770867829	0.41683517072692	6.80922805555477
ENSMUSG00000002052	Supt6	suppressor of Ty 6 [Source:MGI Symbol;Acc:MGI:107726]	-0.167222605706533	0.416936500285176	7.65674918726373
ENSMUSG00000004268	Emg1	EMG1 N1-specific pseudouridine methyltransferase [Source:MGI Symbol;Acc:MGI:1315195]	0.157715922937234	0.417117432267824	7.19563942681503
ENSMUSG00000031672	Got2	glutamatic-oxaloacetic transaminase 2, mitochondrial [Source:MGI Symbol;Acc:MGI:95792]	0.150494931624721	0.417302358972793	6.36025648734823
ENSMUSG00000062169	Cnih4	cornichon family AMPA receptor auxiliary protein 4 [Source:MGI Symbol;Acc:MGI:1925828]	0.332851672768975	0.417302358972793	4.24503401814031
ENSMUSG00000004929	Thop1	thimet oligopeptidase 1 [Source:MGI Symbol;Acc:MGI:1354165]	0.398593782294142	0.417302358972793	3.96410114562373
ENSMUSG00000061689	Dlgap4	discs, large homolog-associated protein 4 (Drosophila) [Source:MGI Symbol;Acc:MGI:2138865]	-0.197630477178239	0.417302358972793	5.92526461680703
ENSMUSG00000002033	Cd3g	CD3 antigen, gamma polypeptide [Source:MGI Symbol;Acc:MGI:88333]	-0.127408125875479	0.417302358972793	10.4679484862413
ENSMUSG00000053801	Grwd1	glutamate-rich WD repeat containing 1 [Source:MGI Symbol;Acc:MGI:2141989]	0.293399955539407	0.417302358972793	4.70435668198162
ENSMUSG00000034786	Gpsm3	G-protein signalling modulator 3 (AGS3-like, C. elegans) [Source:MGI Symbol;Acc:MGI:2146785]	-0.150964050544429	0.417302358972793	6.86604241411777
ENSMUSG00000031393	Mecp2	methyl CpG binding protein 2 [Source:MGI Symbol;Acc:MGI:99918]	-0.185500355463106	0.41776257319096	6.1867837234683
ENSMUSG00000015944	Gatsl2	GATS protein-like 2 [Source:MGI Symbol;Acc:MGI:1933384]	-0.331239250200087	0.41776257319096	4.66732964755474
ENSMUSG00000023067	Cdkn1a	cyclin-dependent kinase inhibitor 1A (P21) [Source:MGI Symbol;Acc:MGI:104556]	-0.115912771857674	0.417829498924271	7.44464383773181
ENSMUSG00000008683	Rps15a	ribosomal protein S15A [Source:MGI Symbol;Acc:MGI:2389091]	0.138175752048129	0.417829498924271	9.81792998060682
ENSMUSG00000041849	Card6	caspase recruitment domain family, member 6 [Source:MGI Symbol;Acc:MGI:3032959]	-0.174754627207278	0.417829498924271	6.61911190703271
ENSMUSG00000024150	Mcfd2	multiple coagulation factor deficiency 2 [Source:MGI Symbol;Acc:MGI:2183439]	-0.217538227726208	0.418136537596706	5.47321275964991
ENSMUSG00000038658	Ric1	RAB6A GEF complex partner 1 [Source:MGI Symbol;Acc:MGI:1924893]	0.159664093642653	0.418136537596706	6.42371251587714
[truncated: 7,722 more rows]

## Sheet: Tox WT vs Tox KO VL (3w)
Gene_id	Gene_name	Gene_description	logFC	PValue	logCPM
ENSMUSG00000037944	Ccr7	chemokine (C-C motif) receptor 7 [Source:MGI Symbol;Acc:MGI:103011]	2.33910012225999	0.0000000000000000000000000000000000000000000384690930620909	6.36083320089002
ENSMUSG00000031132	Cd40lg	CD40 ligand [Source:MGI Symbol;Acc:MGI:88337]	3.16990478752229	0.000000000000000000000000050105378717566	4.37459189830324
ENSMUSG00000076752	Tcrg-C2	T-cell receptor gamma, constant 2 [Source:MGI Symbol;Acc:MGI:98626]	-2.68183648802487	0.000000000000000000000281159338016749	4.87054214544126
ENSMUSG00000030114	Klrg1	killer cell lectin-like receptor subfamily G, member 1 [Source:MGI Symbol;Acc:MGI:1355294]	-2.14508208925829	0.00000000000000000180750292033605	5.24126033145494
ENSMUSG00000076609	Igkc	immunoglobulin kappa constant [Source:MGI Symbol;Acc:MGI:96495]	3.44177812525538	0.00000000000000000519621176554432	6.29500982063628
ENSMUSG00000030247	Kcnj8	potassium inwardly-rectifying channel, subfamily J, member 8 [Source:MGI Symbol;Acc:MGI:1100508]	-2.39870557447276	0.0000000000000000361173296308505	5.16606633169049
ENSMUSG00000030789	Itgax	integrin alpha X [Source:MGI Symbol;Acc:MGI:96609]	-1.19797812834023	0.0000000000000000361173296308505	7.43929125024449
ENSMUSG00000076617	Ighm	immunoglobulin heavy constant mu [Source:MGI Symbol;Acc:MGI:96448]	1.786997637906	0.0000000000000000489667260875735	6.65548507790716
ENSMUSG00000041272	Tox	thymocyte selection-associated high mobility group box [Source:MGI Symbol;Acc:MGI:2181659]	3.0489924081022	0.0000000000000431384260651764	4.70178825372
ENSMUSG00000036931	Nfkbid	nuclear factor of kappa light polypeptide gene enhancer in B cells inhibitor, delta [Source:MGI Symbol;Acc:MGI:3041243]	1.32160181368892	0.000000000000046100316448501	6.64320400031239
ENSMUSG00000090523	Gypc	glycophorin C [Source:MGI Symbol;Acc:MGI:1098566]	1.36816500299559	0.000000000000062375935437665	5.72077235800174
ENSMUSG00000067149	Jchain	immunoglobulin joining chain [Source:MGI Symbol;Acc:MGI:96493]	4.03934024189526	0.0000000000000790534809299801	4.08789477975975
ENSMUSG00000051212	Gpr183	G protein-coupled receptor 183 [Source:MGI Symbol;Acc:MGI:2442034]	1.04259082356707	0.00000000000017962586661872	8.36630498472489
ENSMUSG00000021728	Emb	embigin [Source:MGI Symbol;Acc:MGI:95321]	1.02265939952161	0.000000000000250878131032442	9.91233178052253
ENSMUSG00000000782	Tcf7	transcription factor 7, T cell specific [Source:MGI Symbol;Acc:MGI:98507]	1.3489764671902	0.000000000000850493536430439	8.52501523066116
ENSMUSG00000025190	Got1	glutamic-oxaloacetic transaminase 1, soluble [Source:MGI Symbol;Acc:MGI:95791]	0.951458281108921	0.0000000000387145243677546	8.64867697544615
ENSMUSG00000023132	Gzma	granzyme A [Source:MGI Symbol;Acc:MGI:109266]	-2.14233453335312	0.0000000000607458400520619	10.6075751845156
ENSMUSG00000045092	S1pr1	sphingosine-1-phosphate receptor 1 [Source:MGI Symbol;Acc:MGI:1096355]	0.949943406324866	0.0000000000863330134528931	6.82561555314728
ENSMUSG00000028037	Ifi44	interferon-induced protein 44 [Source:MGI Symbol;Acc:MGI:2443016]	1.53875000375617	0.000000000135644650806084	4.96312160203615
ENSMUSG00000039208	Metrnl	meteorin, glial cell differentiation regulator-like [Source:MGI Symbol;Acc:MGI:2384806]	-1.10689379718487	0.000000000135644650806084	6.27142401038024
ENSMUSG00000076873	Trdv5	T cell receptor delta variable 5 [Source:MGI Symbol;Acc:MGI:3704133]	-1.1890127864836	0.00000000013619882930101	5.4333973498641
ENSMUSG00000020601	Trib2	tribbles pseudokinase 2 [Source:MGI Symbol;Acc:MGI:2145021]	1.15430992754105	0.000000000150836512240826	5.54209651454878
ENSMUSG00000015316	Slamf1	signaling lymphocytic activation molecule family member 1 [Source:MGI Symbol;Acc:MGI:1351314]	0.926882055665808	0.000000000572676473150871	6.05800670108582
ENSMUSG00000050241	Klre1	killer cell lectin-like receptor family E member 1 [Source:MGI Symbol;Acc:MGI:2662547]	-3.49211731392318	0.00000000285658788800049	3.13370852425323
ENSMUSG00000004933	Matk	megakaryocyte-associated tyrosine kinase [Source:MGI Symbol;Acc:MGI:99259]	-1.23745024099924	0.00000000405267436662429	5.37915636688571
ENSMUSG00000041046	Ramp3	receptor (calcitonin) activity modifying protein 3 [Source:MGI Symbol;Acc:MGI:1860292]	1.78727671291597	0.00000000471206713569294	4.72291781330384
ENSMUSG00000050335	Lgals3	lectin, galactose binding, soluble 3 [Source:MGI Symbol;Acc:MGI:96778]	-1.18269961987857	0.000000014932423383095	6.39362314895342
ENSMUSG00000039304	Tnfsf10	tumor necrosis factor (ligand) superfamily, member 10 [Source:MGI Symbol;Acc:MGI:107414]	-0.808144201535826	0.0000000257817281344693	7.02622690259343
ENSMUSG00000076754	Trgv2	T cell receptor gamma variable 2 [Source:MGI Symbol;Acc:MGI:98632]	-2.55258766477744	0.0000000257817281344693	3.68378449305216
ENSMUSG00000024670	Cd6	CD6 antigen [Source:MGI Symbol;Acc:MGI:103566]	0.781942616301772	0.0000000421080822249319	8.44831871234836
ENSMUSG00000051339	2900026A02Rik	RIKEN cDNA 2900026A02 gene [Source:MGI Symbol;Acc:MGI:1920194]	-1.00788676042331	0.0000000437314087530934	6.10707881459687
ENSMUSG00000004633	Chn2	chimerin 2 [Source:MGI Symbol;Acc:MGI:1917243]	-0.981065578566201	0.0000000463043990048944	5.90216743329183
ENSMUSG00000037202	Prf1	perforin 1 (pore forming protein) [Source:MGI Symbol;Acc:MGI:97551]	-0.814947876057258	0.0000000576015042136493	8.17645513974489
ENSMUSG00000015133	Lrrk1	leucine-rich repeat kinase 1 [Source:MGI Symbol;Acc:MGI:2142227]	-1.00637209492331	0.0000000800622422120644	5.95359472033284
ENSMUSG00000022114	Spry2	sprouty homolog 2 (Drosophila) [Source:MGI Symbol;Acc:MGI:1345138]	-1.96652088437316	0.000000171285902296982	4.10355862492883
ENSMUSG00000025491	Ifitm1	interferon induced transmembrane protein 1 [Source:MGI Symbol;Acc:MGI:1915963]	-2.3676420435039	0.00000017363031393133	5.42277415901779
ENSMUSG00000076757	Tcrg-C4	T cell receptor gamma, constant 4 [Source:MGI Symbol;Acc:MGI:98628]	-3.04959899456875	0.000000388808005364842	3.17067796703899
ENSMUSG00000076870	Trdj1	T cell receptor delta joining 1 [Source:MGI Symbol;Acc:MGI:4819753]	-0.80466886134262	0.000000391648584883865	6.02507174836555
ENSMUSG00000028214	Gem	GTP binding protein (gene overexpressed in skeletal muscle) [Source:MGI Symbol;Acc:MGI:99844]	-0.748845268748519	0.000000396060455063746	7.21158427733874
ENSMUSG00000020932	Gfap	glial fibrillary acidic protein [Source:MGI Symbol;Acc:MGI:95697]	6.61640308731923	0.000000436269668293361	2.89292683093938
ENSMUSG00000025461	Cd163l1	CD163 molecule-like 1 [Source:MGI Symbol;Acc:MGI:2443796]	-5.56599267817781	0.000000538028837044029	1.45302779700896
ENSMUSG00000034855	Cxcl10	chemokine (C-X-C motif) ligand 10 [Source:MGI Symbol;Acc:MGI:1352450]	1.14064236677753	0.000000546830284600835	5.31367384249641
ENSMUSG00000048120	Entpd1	ectonucleoside triphosphate diphosphohydrolase 1 [Source:MGI Symbol;Acc:MGI:102805]	-0.764934810063013	0.000000546830284600835	6.60412285764868
ENSMUSG00000076613	Ighg2b	immunoglobulin heavy constant gamma 2B [Source:MGI Symbol;Acc:MGI:96445]	7.71199978701084	0.000000562925999882953	4.51048370647276
ENSMUSG00000004552	Ctse	cathepsin E [Source:MGI Symbol;Acc:MGI:107361]	-0.746188862073906	0.000000753758475692566	8.43308159050611
ENSMUSG00000042379	Esm1	endothelial cell-specific molecule 1 [Source:MGI Symbol;Acc:MGI:1918940]	-1.10757254034305	0.00000110418541779319	5.88341141976669
ENSMUSG00000049103	Ccr2	chemokine (C-C motif) receptor 2 [Source:MGI Symbol;Acc:MGI:106185]	-0.714635178779364	0.00000110418541779319	7.81679830109438
ENSMUSG00000076672	Ighv3-6	immunoglobulin heavy variable 3-6 [Source:MGI Symbol;Acc:MGI:4439856]	10.9931305672946	0.00000147104271619372	2.35992496924634
ENSMUSG00000092060	Bend4	BEN domain containing 4 [Source:MGI Symbol;Acc:MGI:3648414]	0.716868203269885	0.00000170245264765915	7.5883873257081
ENSMUSG00000026475	Rgs16	regulator of G-protein signaling 16 [Source:MGI Symbol;Acc:MGI:108407]	-0.839445563614179	0.00000170245264765915	8.06265893900102
ENSMUSG00000076745	Tcrg-V4	T cell receptor gamma, variable 4 [Source:MGI Symbol;Acc:MGI:98634]	-4.94672984992135	0.00000178881836838706	1.69357759925953
ENSMUSG00000076607	Igkj4	immunoglobulin kappa joining 4 [Source:MGI Symbol;Acc:MGI:1316692]	9.49596850325671	0.00000289000770998851	0.981922359494683
ENSMUSG00000037868	Egr2	early growth response 2 [Source:MGI Symbol;Acc:MGI:95296]	1.23631221882996	0.00000289000770998851	4.89947716335726
ENSMUSG00000015437	Gzmb	granzyme B [Source:MGI Symbol;Acc:MGI:109267]	-0.89793805524495	0.00000632807223986751	10.5496446173443
ENSMUSG00000024610	Cd74	CD74 antigen (invariant polypeptide of major histocompatibility complex, class II antigen-associated) [Source:MGI Symbol;Acc:MGI:96534]	1.86254540135208	0.00000709338829752328	4.69280292514922
ENSMUSG00000020681	Ace	angiotensin I converting enzyme (peptidyl-dipeptidase A) 1 [Source:MGI Symbol;Acc:MGI:87874]	-2.94575682568255	0.00000750835626364881	4.28869099583348
ENSMUSG00000032436	Cmtm7	CKLF-like MARVEL transmembrane domain containing 7 [Source:MGI Symbol;Acc:MGI:2447166]	-0.690923137419756	0.00000798327316006046	7.79587633488043
ENSMUSG00000015314	Slamf6	SLAM family member 6 [Source:MGI Symbol;Acc:MGI:1353620]	1.6095336991923	0.00000872961641447579	4.09642274825859
ENSMUSG00000052013	Btla	B and T lymphocyte associated [Source:MGI Symbol;Acc:MGI:2658978]	1.99950515492239	0.0000100983465664898	3.61148461051055
ENSMUSG00000076463	Trbv3	T cell receptor beta, variable 3 [Source:MGI Symbol;Acc:MGI:98590]	-3.35151989371967	0.0000169952201866609	2.31872020748348
ENSMUSG00000020108	Ddit4	DNA-damage-inducible transcript 4 [Source:MGI Symbol;Acc:MGI:1921997]	-0.817052254663363	0.0000180436025104432	6.61813419071733
ENSMUSG00000067613	Krt83	keratin 83 [Source:MGI Symbol;Acc:MGI:3690448]	1.63464735828357	0.0000198710190068714	4.78109406318927
ENSMUSG00000050549	5730508B09Rik	RIKEN cDNA 5730508B09 gene [Source:MGI Symbol;Acc:MGI:1917867]	0.809337410467758	0.0000200888223546701	5.66346316445304
ENSMUSG00000005763	Cd247	CD247 antigen [Source:MGI Symbol;Acc:MGI:88334]	0.656127536498037	0.0000210033438479685	8.26273536746215
ENSMUSG00000068220	Lgals1	lectin, galactose binding, soluble 1 [Source:MGI Symbol;Acc:MGI:96777]	-0.645952793242076	0.0000227991457438347	8.01540876771923
ENSMUSG00000024164	C3	complement component 3 [Source:MGI Symbol;Acc:MGI:88227]	6.22347774773238	0.0000252846365367596	3.51651146266939
ENSMUSG00000027985	Lef1	lymphoid enhancer binding factor 1 [Source:MGI Symbol;Acc:MGI:96770]	0.67631979380558	0.0000252846365367596	6.32135494013458
ENSMUSG00000019810	Fuca2	fucosidase, alpha-L- 2, plasma [Source:MGI Symbol;Acc:MGI:1914098]	-0.668168798276175	0.0000308383215782313	5.90527604368939
ENSMUSG00000024621	Csf1r	colony stimulating factor 1 receptor [Source:MGI Symbol;Acc:MGI:1339758]	1.58322162372384	0.0000565432509518837	4.18737687654349
ENSMUSG00000029640	Usp12	ubiquitin specific peptidase 12 [Source:MGI Symbol;Acc:MGI:1270128]	0.638343729756605	0.0000565432509518837	6.90645991549624
ENSMUSG00000033016	Nfatc1	nuclear factor of activated T cells, cytoplasmic, calcineurin dependent 1 [Source:MGI Symbol;Acc:MGI:102469]	0.598968834239712	0.0000601852729139685	8.41643485308291
ENSMUSG00000024413	Npc1	Niemann-Pick type C1 [Source:MGI Symbol;Acc:MGI:1097712]	-0.662566969753532	0.0000635034705012848	6.81059138733644
ENSMUSG00000032899	Styk1	serine/threonine/tyrosine kinase 1 [Source:MGI Symbol;Acc:MGI:2141396]	-3.08696939620752	0.0000685392467282323	3.10642757583686
ENSMUSG00000020376	Rnf130	ring finger protein 130 [Source:MGI Symbol;Acc:MGI:1891717]	-0.791378804904356	0.000075575549555	5.85766965264501
ENSMUSG00000042385	Gzmk	granzyme K [Source:MGI Symbol;Acc:MGI:1298232]	-0.602585858535584	0.0000970961575586383	9.2707897284025
ENSMUSG00000029822	Osbpl3	oxysterol binding protein-like 3 [Source:MGI Symbol;Acc:MGI:1918970]	-0.618003507310274	0.000101708323244279	7.18483531640356
ENSMUSG00000076476	Trbv20	T cell receptor beta, variable 20 [Source:MGI Symbol;Acc:MGI:98589]	-3.63992759654255	0.000101708323244279	1.58704216899571
ENSMUSG00000052974	Cyp2f2	cytochrome P450, family 2, subfamily f, polypeptide 2 [Source:MGI Symbol;Acc:MGI:88608]	4.94870739294418	0.000101708323244279	1.15844944215399
ENSMUSG00000032380	Dapk2	death-associated protein kinase 2 [Source:MGI Symbol;Acc:MGI:1341297]	-0.753215130819383	0.000107023745840758	5.82221037843412
ENSMUSG00000024669	Cd5	CD5 antigen [Source:MGI Symbol;Acc:MGI:88340]	0.604247133075988	0.00014436720126953	7.2101287097538
ENSMUSG00000017002	Slpi	secretory leukocyte peptidase inhibitor [Source:MGI Symbol;Acc:MGI:109297]	5.79627478871874	0.000155001186144469	0.989949717978047
ENSMUSG00000039899	Fgl2	fibrinogen-like protein 2 [Source:MGI Symbol;Acc:MGI:103266]	-0.563500957993504	0.000261479585233612	9.49943132494409
ENSMUSG00000076580	Igkv8-27	immunoglobulin kappa chain variable 8-27 [Source:MGI Symbol;Acc:MGI:4439868]	9.68167728550236	0.000312026535093881	1.70989668704082
ENSMUSG00000036905	C1qb	complement component 1, q subcomponent, beta polypeptide [Source:MGI Symbol;Acc:MGI:88224]	1.97093039319715	0.000409967331902317	3.39966540604536
ENSMUSG00000024065	Ehd3	EH-domain containing 3 [Source:MGI Symbol;Acc:MGI:1928900]	0.549039162816089	0.000418938243714887	7.35854843814789
ENSMUSG00000089929	Bcl2a1b	B cell leukemia/lymphoma 2 related protein A1b [Source:MGI Symbol;Acc:MGI:1278326]	0.61260841389042	0.000419433672987359	7.35163029859778
ENSMUSG00000025473	Adam8	a disintegrin and metallopeptidase domain 8 [Source:MGI Symbol;Acc:MGI:107825]	-0.807523158979621	0.000419604834317778	5.34510225550706
ENSMUSG00000033213	AA467197	expressed sequence AA467197 [Source:MGI Symbol;Acc:MGI:3034182]	-1.011542954442	0.000431534934794646	5.66094317358385
ENSMUSG00000067786	Nnat	neuronatin [Source:MGI Symbol;Acc:MGI:104716]	4.26011215975943	0.000431534934794646	3.97353233545214
ENSMUSG00000107486	Trbv4	T cell receptor beta, variable 10 [Source:MGI Symbol;Acc:MGI:98584]	-4.27093345729403	0.000431534934794646	0.76728397662973
ENSMUSG00000023067	Cdkn1a	cyclin-dependent kinase inhibitor 1A (P21) [Source:MGI Symbol;Acc:MGI:104556]	-0.562164573395146	0.000432679046818668	7.75901812216644
ENSMUSG00000013275	Slc41a1	solute carrier family 41, member 1 [Source:MGI Symbol;Acc:MGI:2444823]	0.694517335485089	0.000432679046818668	6.27586460572611
ENSMUSG00000035356	Nfkbiz	nuclear factor of kappa light polypeptide gene enhancer in B cells inhibitor, zeta [Source:MGI Symbol;Acc:MGI:1931595]	0.58768007903099	0.000443315853124153	6.7108112620775
ENSMUSG00000030257	Srgap3	SLIT-ROBO Rho GTPase activating protein 3 [Source:MGI Symbol;Acc:MGI:2152938]	-1.34468632699397	0.000449859693482435	4.34688499857909
ENSMUSG00000079293	Clec7a	C-type lectin domain family 7, member a [Source:MGI Symbol;Acc:MGI:1861431]	4.53510152059221	0.000478742645857798	0.275135562935096
ENSMUSG00000076755	Gm16602	T cell receptor gamma, variable 1 [Source:MGI Symbol;Acc:MGI:98631]	-4.41010044360174	0.000489750407273308	0.00706160549180632
ENSMUSG00000029120	Ppp2r2c	protein phosphatase 2, regulatory subunit B, gamma [Source:MGI Symbol;Acc:MGI:2442660]	-1.08437586475955	0.000489750407273308	4.4929769406796
ENSMUSG00000032204	Aqp9	aquaporin 9 [Source:MGI Symbol;Acc:MGI:1891066]	-1.52098009846751	0.000489750407273308	3.66905729330477
ENSMUSG00000094088	Ighv1-64	immunoglobulin heavy variable 1-64 [Source:MGI Symbol;Acc:MGI:4439789]	10.6156410280405	0.000501015319699853	1.97641333812579
ENSMUSG00000076474	Trbv17	T cell receptor beta, variable 17 [Source:MGI Symbol;Acc:MGI:98610]	-3.90232496262386	0.000510013822942893	2.46056588933636
ENSMUSG00000060550	H2-Q7	histocompatibility 2, Q region locus 7 [Source:MGI Symbol;Acc:MGI:95936]	-0.585854904776109	0.000520180329059562	9.42437725103474
ENSMUSG00000036599	Chst12	carbohydrate sulfotransferase 12 [Source:MGI Symbol;Acc:MGI:1929064]	-0.678163057944868	0.000523264631569927	7.3777333422457
ENSMUSG00000076587	Igkv6-20	immunoglobulin kappa variable 6-20 [Source:MGI Symbol;Acc:MGI:1330836]	8.45685531426711	0.000542336745608433	2.20208046539963
ENSMUSG00000048376	F2r	coagulation factor II (thrombin) receptor [Source:MGI Symbol;Acc:MGI:101802]	-0.579749737863474	0.000542336745608433	8.69824957497534
ENSMUSG00000095007	Igkv12-41	immunoglobulin kappa chain variable 12-41 [Source:MGI Symbol;Acc:MGI:4439772]	9.39330527228617	0.000561138903120885	0.803917340469258
ENSMUSG00000032238	Rora	RAR-related orphan receptor alpha [Source:MGI Symbol;Acc:MGI:104661]	0.566201186565925	0.000565047844895178	8.50269494235077
ENSMUSG00000015396	Cd83	CD83 antigen [Source:MGI Symbol;Acc:MGI:1328316]	1.68716141141957	0.000565047844895178	3.48392308147616
ENSMUSG00000020642	Rnf144a	ring finger protein 144A [Source:MGI Symbol;Acc:MGI:1344401]	1.81307756650906	0.000628779069845758	3.49805456200128
ENSMUSG00000067591	Klra3	killer cell lectin-like receptor, subfamily A, member 3 [Source:MGI Symbol;Acc:MGI:101905]	-4.07050762017596	0.000642643771076504	0.00722377641301161
ENSMUSG00000034459	Ifit1	interferon-induced protein with tetratricopeptide repeats 1 [Source:MGI Symbol;Acc:MGI:99450]	0.736613757053864	0.000820724053124568	5.40140265038379
ENSMUSG00000038642	Ctss	cathepsin S [Source:MGI Symbol;Acc:MGI:107341]	0.583303012855798	0.000958703796401019	7.63146442734869
ENSMUSG00000050989	Selenon	selenoprotein N [Source:MGI Symbol;Acc:MGI:2151208]	-0.56326591354165	0.000993491220440631	7.61468689882533
ENSMUSG00000055148	Klf2	Kruppel-like factor 2 (lung) [Source:MGI Symbol;Acc:MGI:1342772]	0.674069733034919	0.00111491578866013	7.73273075122041
ENSMUSG00000076514	Igkv17-121	immunoglobulin kappa variable 17-121 [Source:MGI Symbol;Acc:MGI:3647671]	8.52062287927456	0.00116230169784671	0.521514783421096
ENSMUSG00000030336	Cd27	CD27 antigen [Source:MGI Symbol;Acc:MGI:88326]	0.528287824528065	0.00116230169784671	8.31209717351217
ENSMUSG00000073418	C4b	complement component 4B (Chido blood group) [Source:MGI Symbol;Acc:MGI:88228]	4.24258406311364	0.00116230169784671	2.05793589567409
ENSMUSG00000076750	Tcrg-V3	T cell receptor gamma, variable 3 [Source:MGI Symbol;Acc:MGI:98633]	-7.36584082866326	0.00116230169784671	-1.13313661793175
ENSMUSG00000028341	Nr4a3	nuclear receptor subfamily 4, group A, member 3 [Source:MGI Symbol;Acc:MGI:1352457]	0.534618911886112	0.00122896080312827	11.4416125615587
ENSMUSG00000046794	Ppp1r3b	protein phosphatase 1, regulatory (inhibitor) subunit 3B [Source:MGI Symbol;Acc:MGI:2177268]	-0.948574375426165	0.00135429004892266	5.88772399883433
ENSMUSG00000021127	Zfp36l1	zinc finger protein 36, C3H type-like 1 [Source:MGI Symbol;Acc:MGI:107946]	0.523909996459324	0.00136041353600527	8.56919200986188
ENSMUSG00000039315	Clnk	cytokine-dependent hematopoietic cell linker [Source:MGI Symbol;Acc:MGI:1351468]	-3.77034295198294	0.00136041353600527	1.16838665737095
ENSMUSG00000030792	Dkkl1	dickkopf-like 1 [Source:MGI Symbol;Acc:MGI:1354963]	-0.754573017886554	0.00137127442399395	5.62173504015178
ENSMUSG00000017723	Wfdc2	WAP four-disulfide core domain 2 [Source:MGI Symbol;Acc:MGI:1914951]	-4.89745734232251	0.00144004326192157	0.0352856029693522
ENSMUSG00000000982	Ccl3	chemokine (C-C motif) ligand 3 [Source:MGI Symbol;Acc:MGI:98260]	0.650437960757412	0.00146034396690659	6.11065904655594
ENSMUSG00000047230	Cldn2	claudin 2 [Source:MGI Symbol;Acc:MGI:1276110]	-5.01965175461385	0.00153789023028016	1.51613491487642
ENSMUSG00000005947	Itgae	integrin alpha E, epithelial-associated [Source:MGI Symbol;Acc:MGI:1298377]	-0.894558727489444	0.00180350387267373	8.91104693481425
ENSMUSG00000053113	Socs3	suppressor of cytokine signaling 3 [Source:MGI Symbol;Acc:MGI:1201791]	0.578258581718115	0.00182330552561846	8.46232259336447
ENSMUSG00000004655	Aqp1	aquaporin 1 [Source:MGI Symbol;Acc:MGI:103201]	-4.17215720717392	0.0019786104560788	2.1242333561683
ENSMUSG00000038128	Camk4	calcium/calmodulin-dependent protein kinase IV [Source:MGI Symbol;Acc:MGI:88258]	0.579371769090119	0.00202049872955062	6.28706264793936
ENSMUSG00000026668	Ucma	upper zone of growth plate and cartilage matrix associated [Source:MGI Symbol;Acc:MGI:1915777]	9.47291711616139	0.00220690186512398	0.838823259373312
ENSMUSG00000020399	Havcr2	hepatitis A virus cellular receptor 2 [Source:MGI Symbol;Acc:MGI:2159682]	-0.885459636930454	0.00228970640110375	5.72473932648929
ENSMUSG00000037795	N4bp2	NEDD4 binding protein 2 [Source:MGI Symbol;Acc:MGI:2684414]	0.995803005716798	0.00228970640110375	4.62962592090696
ENSMUSG00000095115	Itpripl2	inositol 1,4,5-triphosphate receptor interacting protein-like 2 [Source:MGI Symbol;Acc:MGI:2442416]	-0.862507416575082	0.00228970640110375	4.80617079690781
ENSMUSG00000030557	Mef2a	myocyte enhancer factor 2A [Source:MGI Symbol;Acc:MGI:99532]	-0.519267857988447	0.00228970640110375	7.28749749223586
ENSMUSG00000079017	Ifi27l2a	interferon, alpha-inducible protein 27 like 2A [Source:MGI Symbol;Acc:MGI:1924183]	0.673409414873497	0.00232201357007772	6.35074489415356
ENSMUSG00000045655	Fam216b	family with sequence similarity 216, member B [Source:MGI Symbol;Acc:MGI:2145738]	8.72954528751863	0.00234401622999802	0.111723073183292
ENSMUSG00000048583	Igf2	insulin-like growth factor 2 [Source:MGI Symbol;Acc:MGI:96434]	-2.51207005662172	0.00235588683878527	5.12069456459564
ENSMUSG00000034739	Mfrp	membrane frizzled-related protein [Source:MGI Symbol;Acc:MGI:2385957]	-5.23726317562859	0.00235588683878527	2.52578562502845
ENSMUSG00000045382	Cxcr4	chemokine (C-X-C motif) receptor 4 [Source:MGI Symbol;Acc:MGI:109563]	0.602272925663377	0.00249328190037995	8.3569652240077
ENSMUSG00000020547	Bzw2	basic leucine zipper and W2 domains 2 [Source:MGI Symbol;Acc:MGI:1914162]	0.530893792391019	0.00249328190037995	6.15551688323158
ENSMUSG00000095574	Trbv12-1	T cell receptor beta, variable 12-1 [Source:MGI Symbol;Acc:MGI:98602]	-3.7457249251452	0.00249328190037995	-0.0719979664184797
ENSMUSG00000047407	Tgif1	TGFB-induced factor homeobox 1 [Source:MGI Symbol;Acc:MGI:1194497]	0.529528956982753	0.00251515375301039	8.26920272849408
ENSMUSG00000059901	Adamts14	a disintegrin-like and metallopeptidase (reprolysin type) with thrombospondin type 1 motif, 14 [Source:MGI Symbol;Acc:MGI:2179942]	-1.09615845300083	0.0025475919344266	4.35432971669676
ENSMUSG00000024544	Ldlrad4	low density lipoprotein receptor class A domain containing 4 [Source:MGI Symbol;Acc:MGI:1277150]	-0.682032018310161	0.00258711003327573	5.79349402459335
ENSMUSG00000031779	Ccl22	chemokine (C-C motif) ligand 22 [Source:MGI Symbol;Acc:MGI:1306779]	8.02473987437908	0.00267468683645494	0.0149193161813476
ENSMUSG00000028222	Calb1	calbindin 1 [Source:MGI Symbol;Acc:MGI:88248]	9.15343088515615	0.00280203413754022	0.521957240084097
ENSMUSG00000036591	Arhgap21	Rho GTPase activating protein 21 [Source:MGI Symbol;Acc:MGI:1918685]	-1.28350384382267	0.00282297928774753	3.88194000891003
ENSMUSG00000005873	Reep5	receptor accessory protein 5 [Source:MGI Symbol;Acc:MGI:1270152]	-0.483235036323245	0.00284136794792402	7.56464067005025
ENSMUSG00000076473	Trbv16	T cell receptor beta, variable 16 [Source:MGI Symbol;Acc:MGI:98585]	-3.18328932911004	0.00284136794792402	1.67296057436221
ENSMUSG00000022372	Sla	src-like adaptor [Source:MGI Symbol;Acc:MGI:104295]	0.52854965654749	0.00324478012791918	8.78615554274262
ENSMUSG00000035805	Mlc1	megalencephalic leukoencephalopathy with subcortical cysts 1 homolog (human) [Source:MGI Symbol;Acc:MGI:2157910]	4.54229912792984	0.00340806839280259	2.50881368817878
ENSMUSG00000028173	Wls	wntless homolog (Drosophila) [Source:MGI Symbol;Acc:MGI:1915401]	0.836831834849267	0.00348982865441145	5.3044995662361
ENSMUSG00000022102	Dok2	docking protein 2 [Source:MGI Symbol;Acc:MGI:1332623]	-0.516088167231983	0.00348982865441145	7.12222613373369
ENSMUSG00000031376	Atp2b3	ATPase, Ca++ transporting, plasma membrane 3 [Source:MGI Symbol;Acc:MGI:1347353]	-4.88692870676868	0.00348982865441145	2.59014811508338
ENSMUSG00000042284	Itga1	integrin alpha 1 [Source:MGI Symbol;Acc:MGI:96599]	-0.500169896691535	0.0034915303068296	8.01789991473628
ENSMUSG00000051359	Ncald	neurocalcin delta [Source:MGI Symbol;Acc:MGI:1196326]	-0.681882195803878	0.00392073780708749	5.45934651256943
ENSMUSG00000061808	Ttr	transthyretin [Source:MGI Symbol;Acc:MGI:98865]	-3.81656709551407	0.00392073780708749	9.18895465373053
ENSMUSG00000073409	H2-Q6	histocompatibility 2, Q region locus 6 [Source:MGI Symbol;Acc:MGI:95935]	-0.501732540500146	0.00422683939030853	9.29116551957895
ENSMUSG00000026749	Nek6	NIMA (never in mitosis gene a)-related expressed kinase 6 [Source:MGI Symbol;Acc:MGI:1891638]	-0.779778205177251	0.0046072194556723	4.85738335611095
ENSMUSG00000042507	Elmsan1	ELM2 and Myb/SANT-like domain containing 1 [Source:MGI Symbol;Acc:MGI:2685106]	0.467308582918907	0.00462355133608272	8.43922219417904
ENSMUSG00000052387	Trpm3	transient receptor potential cation channel, subfamily M, member 3 [Source:MGI Symbol;Acc:MGI:2443101]	-3.82129497209532	0.0050208452680406	2.21697032718541
ENSMUSG00000033577	Myo6	myosin VI [Source:MGI Symbol;Acc:MGI:104785]	-0.999600573187106	0.00545361677252641	4.3512715515309
ENSMUSG00000038214	Bend3	BEN domain containing 3 [Source:MGI Symbol;Acc:MGI:2677212]	0.795527310311285	0.00548973628943091	4.80900638541087
ENSMUSG00000010122	Slc47a1	solute carrier family 47, member 1 [Source:MGI Symbol;Acc:MGI:1914723]	4.22452292813622	0.00550981998816298	2.37182256708078
ENSMUSG00000029561	Oasl2	2'-5' oligoadenylate synthetase-like 2 [Source:MGI Symbol;Acc:MGI:1344390]	1.30332422468296	0.00567536756953768	3.837024002918
ENSMUSG00000096464	Ighv2-2	immunoglobulin heavy variable 2-2 [Source:MGI Symbol;Acc:MGI:4439894]	7.98183901275983	0.00567964280029488	-0.0099777921257303
ENSMUSG00000036446	Lum	lumican [Source:MGI Symbol;Acc:MGI:109347]	-5.17635005448008	0.00567964280029488	-0.264255342789311
ENSMUSG00000026989	Dapl1	death associated protein-like 1 [Source:MGI Symbol;Acc:MGI:1923997]	7.07177377416699	0.00583574724775122	-1.46976158140414
ENSMUSG00000037872	Ackr1	atypical chemokine receptor 1 (Duffy blood group) [Source:MGI Symbol;Acc:MGI:1097689]	-2.5009047983134	0.00602965968689693	2.74351812429587
ENSMUSG00000076564	Igkv12-46	immunoglobulin kappa variable 12-46 [Source:MGI Symbol;Acc:MGI:4439773]	4.87259275845078	0.00633714999205223	2.72744820650373
ENSMUSG00000024552	Slc14a2	solute carrier family 14 (urea transporter), member 2 [Source:MGI Symbol;Acc:MGI:1351653]	8.36238184720335	0.00671451976672628	-0.259346251937305
ENSMUSG00000054321	Taf4b	TATA-box binding protein associated factor 4b [Source:MGI Symbol;Acc:MGI:2152345]	0.491810259431577	0.00680941560060268	6.7141060845649
ENSMUSG00000024411	Aqp4	aquaporin 4 [Source:MGI Symbol;Acc:MGI:107387]	4.52999043635793	0.00682912186460308	2.38100036492856
ENSMUSG00000062175	Tgif2	TGFB-induced factor homeobox 2 [Source:MGI Symbol;Acc:MGI:1915299]	0.612283965574364	0.0072538390153858	5.62188074130961
ENSMUSG00000095416	Ighv1-12	immunoglobulin heavy variable V1-12 [Source:MGI Symbol;Acc:MGI:3646284]	7.77123571847466	0.00735245673460668	-0.226643824712696
ENSMUSG00000076747	Tcrg-V5	T cell receptor gamma, variable 5 [Source:MGI Symbol;Acc:MGI:98635]	-7.16918713157492	0.00758194570666517	-1.30789503562331
ENSMUSG00000079436	Kcnj13	potassium inwardly-rectifying channel, subfamily J, member 13 [Source:MGI Symbol;Acc:MGI:3781032]	-4.5694963536597	0.00766696123064687	1.62056725558456
ENSMUSG00000028967	Errfi1	ERBB receptor feedback inhibitor 1 [Source:MGI Symbol;Acc:MGI:1921405]	-0.478280268102696	0.00773657250212414	7.30062607276726
ENSMUSG00000037295	Ldlrap1	low density lipoprotein receptor adaptor protein 1 [Source:MGI Symbol;Acc:MGI:2140175]	0.549586348547962	0.00797886366162788	5.96856896064419
ENSMUSG00000043753	Dmrta1	doublesex and mab-3 related transcription factor like family A1 [Source:MGI Symbol;Acc:MGI:2653627]	1.15936931643592	0.00803082523484381	3.95506802872046
ENSMUSG00000025743	Sdc3	syndecan 3 [Source:MGI Symbol;Acc:MGI:1349163]	0.83994249490497	0.00846253623891297	4.86619227045376
ENSMUSG00000076472	Trbv15	T cell receptor beta, variable 15 [Source:MGI Symbol;Acc:MGI:98586]	-2.20451263864961	0.00874657085518122	2.76155502186041
ENSMUSG00000004266	Ptpn6	protein tyrosine phosphatase, non-receptor type 6 [Source:MGI Symbol;Acc:MGI:96055]	-0.480906575885005	0.00918091449411402	7.75130628740847
ENSMUSG00000028435	Aqp3	aquaporin 3 [Source:MGI Symbol;Acc:MGI:1333777]	1.13136039250611	0.00918091449411402	3.86524871511522
ENSMUSG00000055116	Arntl	aryl hydrocarbon receptor nuclear translocator-like [Source:MGI Symbol;Acc:MGI:1096381]	0.777444807927063	0.00918091449411402	4.93009403113636
ENSMUSG00000074063	Osgin1	oxidative stress induced growth inhibitor 1 [Source:MGI Symbol;Acc:MGI:1919089]	-0.506339918509245	0.00948484171481096	6.84284185198492
ENSMUSG00000041390	Mdfic	MyoD family inhibitor domain containing [Source:MGI Symbol;Acc:MGI:104611]	-0.449494236136001	0.0103510796993672	6.81510891485784
ENSMUSG00000037049	Smpd1	sphingomyelin phosphodiesterase 1, acid lysosomal [Source:MGI Symbol;Acc:MGI:98325]	-0.459279948904695	0.010502582922426	6.81028622815368
ENSMUSG00000099974	Bcl2a1d	B cell leukemia/lymphoma 2 related protein A1d [Source:MGI Symbol;Acc:MGI:1278325]	0.688893852834516	0.0108502229606939	5.24104460104345
ENSMUSG00000040270	Bach2	BTB and CNC homology, basic leucine zipper transcription factor 2 [Source:MGI Symbol;Acc:MGI:894679]	1.31124717000241	0.0111353664087963	3.57480569369504
ENSMUSG00000095630	Igkv6-23	immunoglobulin kappa variable 6-23 [Source:MGI Symbol;Acc:MGI:3711980]	6.44031888473604	0.0112511922802082	2.93347872823651
ENSMUSG00000031391	L1cam	L1 cell adhesion molecule [Source:MGI Symbol;Acc:MGI:96721]	-0.688991019824009	0.011405907101998	5.45587130261561
ENSMUSG00000073643	Wdfy1	WD repeat and FYVE domain containing 1 [Source:MGI Symbol;Acc:MGI:1916618]	-0.722213811839527	0.0117084095365413	5.03350626195846
ENSMUSG00000009739	Pou6f1	POU domain, class 6, transcription factor 1 [Source:MGI Symbol;Acc:MGI:102935]	0.450859871958303	0.012255413013087	7.01396192055604
ENSMUSG00000011179	Odc1	ornithine decarboxylase, structural 1 [Source:MGI Symbol;Acc:MGI:97402]	0.463434060860904	0.0122858390426517	8.62652177968661
ENSMUSG00000024401	Tnf	tumor necrosis factor [Source:MGI Symbol;Acc:MGI:104798]	0.573711841674693	0.0122858390426517	5.70026894513235
ENSMUSG00000095127	Ighv1-82	immunoglobulin heavy variable 1-82 [Source:MGI Symbol;Acc:MGI:4439671]	5.69984342820024	0.0127125278512431	1.83709821783677
ENSMUSG00000006403	Adamts4	a disintegrin-like and metallopeptidase (reprolysin type) with thrombospondin type 1 motif, 4 [Source:MGI Symbol;Acc:MGI:1339949]	-1.7257196769918	0.0131216603473187	3.62498266806535
ENSMUSG00000060063	Alox5ap	arachidonate 5-lipoxygenase activating protein [Source:MGI Symbol;Acc:MGI:107505]	3.68989625844226	0.0133351810120311	-0.534089053500726
ENSMUSG00000076612	Ighg2c	immunoglobulin heavy constant gamma 2C [Source:MGI Symbol;Acc:MGI:2686979]	3.57459193327841	0.013442308197968	4.38668924275153
ENSMUSG00000050350	Gpr18	G protein-coupled receptor 18 [Source:MGI Symbol;Acc:MGI:107859]	0.439336948872166	0.013442308197968	6.73700517075193
ENSMUSG00000020846	Rflnb	refilin B [Source:MGI Symbol;Acc:MGI:1923816]	1.10843667172663	0.013960577391302	4.54654418880175
ENSMUSG00000024948	Map4k2	mitogen-activated protein kinase kinase kinase kinase 2 [Source:MGI Symbol;Acc:MGI:1346883]	0.449869833072676	0.0141343003008234	6.9985808335473
ENSMUSG00000032373	Car12	carbonic anhydrase 12 [Source:MGI Symbol;Acc:MGI:1923709]	-2.6792916715922	0.0144594361617717	3.11621939886337
ENSMUSG00000022346	Myc	myelocytomatosis oncogene [Source:MGI Symbol;Acc:MGI:97250]	0.421713430023055	0.0148653995436315	6.87051719443837
ENSMUSG00000006800	Sulf2	sulfatase 2 [Source:MGI Symbol;Acc:MGI:1919293]	2.93224519199579	0.0149131161000373	1.30749920572111
ENSMUSG00000054146	Krt15	keratin 15 [Source:MGI Symbol;Acc:MGI:96689]	7.74581854806082	0.0149131161000373	-0.863972847627186
ENSMUSG00000072473	1700024G13Rik	RIKEN cDNA 1700024G13 gene [Source:MGI Symbol;Acc:MGI:1914335]	7.74581854806082	0.0149131161000373	-0.863972847627186
ENSMUSG00000022425	Enpp2	ectonucleotide pyrophosphatase/phosphodiesterase 2 [Source:MGI Symbol;Acc:MGI:1321390]	-3.37158492009865	0.0149131161000373	8.15264195571786
ENSMUSG00000022901	Cd86	CD86 antigen [Source:MGI Symbol;Acc:MGI:101773]	0.679222585226908	0.0152638202533821	5.25258285737718
ENSMUSG00000001270	Ckb	creatine kinase, brain [Source:MGI Symbol;Acc:MGI:88407]	0.822098129691026	0.0152638202533821	5.06172994373378
ENSMUSG00000035385	Ccl2	chemokine (C-C motif) ligand 2 [Source:MGI Symbol;Acc:MGI:98259]	4.22195559732521	0.0152638202533821	0.435557208500446
ENSMUSG00000003420	Fcgrt	Fc receptor, IgG, alpha chain transporter [Source:MGI Symbol;Acc:MGI:103017]	-0.864230776783345	0.015445250119319	4.5582986987872
ENSMUSG00000022799	Arhgap31	Rho GTPase activating protein 31 [Source:MGI Symbol;Acc:MGI:1333857]	0.618137161393119	0.0157009506316407	5.88644281460995
ENSMUSG00000047139	Cd24a	CD24a antigen [Source:MGI Symbol;Acc:MGI:88323]	2.58953337398267	0.0157291560626195	2.9205320428001
ENSMUSG00000058488	Kl	klotho [Source:MGI Symbol;Acc:MGI:1101771]	-3.61322236694724	0.0161908491273525	4.20785008186946
ENSMUSG00000070306	Ccdc153	coiled-coil domain containing 153 [Source:MGI Symbol;Acc:MGI:2448587]	5.92164671740529	0.0161908491273525	1.07707971914063
ENSMUSG00000032271	Nnmt	nicotinamide N-methyltransferase [Source:MGI Symbol;Acc:MGI:1099443]	7.66676447919555	0.0166210652745446	-0.941534531677108
ENSMUSG00000091345	Col6a5	collagen, type VI, alpha 5 [Source:MGI Symbol;Acc:MGI:3648134]	5.84931553690224	0.0168368380660356	1.94928472937736
ENSMUSG00000020572	Nampt	nicotinamide phosphoribosyltransferase [Source:MGI Symbol;Acc:MGI:1929865]	0.461712676652052	0.0169946269936347	6.76219898728159
ENSMUSG00000025163	Cd7	CD7 antigen [Source:MGI Symbol;Acc:MGI:88344]	0.506094385415141	0.0172809282360239	6.84594588958544
ENSMUSG00000069833	Ahnak	AHNAK nucleoprotein (desmoyokin) [Source:MGI Symbol;Acc:MGI:1316648]	-0.442465488085845	0.0172809282360239	8.94052309733984
ENSMUSG00000049608	Gpr55	G protein-coupled receptor 55 [Source:MGI Symbol;Acc:MGI:2685064]	0.808780482779606	0.0175581150165551	4.68418023128571
ENSMUSG00000026185	Igfbp5	insulin-like growth factor binding protein 5 [Source:MGI Symbol;Acc:MGI:96440]	2.30878199567143	0.0176275250319626	4.09115076821058
ENSMUSG00000096632	Igkv9-124	immunoglobulin kappa chain variable 9-124 [Source:MGI Symbol;Acc:MGI:3646892]	6.7005522593024	0.0176275250319626	-1.39471968180958
ENSMUSG00000025357	Dgka	diacylglycerol kinase, alpha [Source:MGI Symbol;Acc:MGI:102952]	0.427140040292677	0.0176275250319626	8.00727529773303
ENSMUSG00000047945	Marcksl1	MARCKS-like 1 [Source:MGI Symbol;Acc:MGI:97143]	0.713661927198502	0.0176275250319626	4.68860507851746
ENSMUSG00000033450	Tagap	T cell activation Rho GTPase activating protein [Source:MGI Symbol;Acc:MGI:3615484]	0.439215417646333	0.0176275250319626	6.54995681441604
ENSMUSG00000031785	Adgrg1	adhesion G protein-coupled receptor G1 [Source:MGI Symbol;Acc:MGI:1340051]	-0.852834004051189	0.0176741346835933	6.7767245472
ENSMUSG00000055629	B4galnt4	beta-1,4-N-acetyl-galactosaminyl transferase 4 [Source:MGI Symbol;Acc:MGI:2652891]	-0.60549823752914	0.0178196209476626	5.95370425279237
ENSMUSG00000037434	Slc30a1	solute carrier family 30 (zinc transporter), member 1 [Source:MGI Symbol;Acc:MGI:1345281]	-0.590749048383848	0.017840065845959	6.09204682676789
ENSMUSG00000039191	Rbpj	recombination signal binding protein for immunoglobulin kappa J region [Source:MGI Symbol;Acc:MGI:96522]	-0.505043558078958	0.0182699119439954	6.50174112298805
ENSMUSG00000020715	Ern1	endoplasmic reticulum (ER) to nucleus signalling 1 [Source:MGI Symbol;Acc:MGI:1930134]	-0.525538985536833	0.0188504738795372	7.13507112652593
ENSMUSG00000015143	Actn1	actinin, alpha 1 [Source:MGI Symbol;Acc:MGI:2137706]	0.456146719600436	0.0189469519096082	6.86275997216463
ENSMUSG00000035373	Ccl7	chemokine (C-C motif) ligand 7 [Source:MGI Symbol;Acc:MGI:99512]	4.22434316349015	0.0193299074031879	0.963314298796312
ENSMUSG00000076478	Trbv23	T cell receptor beta, variable V23 [Source:MGI Symbol;Acc:MGI:98595]	-6.41065206583815	0.0193796216861835	-2.07698786610412
ENSMUSG00000016756	Cmah	cytidine monophospho-N-acetylneuraminic acid hydroxylase [Source:MGI Symbol;Acc:MGI:103227]	0.932859383948357	0.0207542135517013	4.40992683787015
ENSMUSG00000019726	Lyst	lysosomal trafficking regulator [Source:MGI Symbol;Acc:MGI:107448]	0.437629237095816	0.0211315374865736	6.50162511816753
ENSMUSG00000033538	Casp4	caspase 4, apoptosis-related cysteine peptidase [Source:MGI Symbol;Acc:MGI:107700]	0.96939843239931	0.0216139467980446	4.09204061184379
ENSMUSG00000028803	Nipal3	NIPA-like domain containing 3 [Source:MGI Symbol;Acc:MGI:1921802]	-0.453310862203633	0.0217167750865098	6.5674949523982
ENSMUSG00000021928	Ebpl	emopamil binding protein-like [Source:MGI Symbol;Acc:MGI:1915427]	-0.655654072994286	0.0222853681465079	5.18421314713064
ENSMUSG00000055044	Pdlim1	PDZ and LIM domain 1 (elfin) [Source:MGI Symbol;Acc:MGI:1860611]	0.624121957946818	0.0231991333691649	5.03157504552589
ENSMUSG00000022964	Tmem50b	transmembrane protein 50B [Source:MGI Symbol;Acc:MGI:1925225]	0.523572541606725	0.0239950557841394	6.08518303415233
ENSMUSG00000040699	Limd2	LIM domain containing 2 [Source:MGI Symbol;Acc:MGI:1915053]	0.407655531443745	0.0239950557841394	8.85321051124185
ENSMUSG00000040212	Emp3	epithelial membrane protein 3 [Source:MGI Symbol;Acc:MGI:1098729]	-0.426860549303158	0.0241063979256456	6.48464367689389
ENSMUSG00000026502	Desi2	desumoylating isopeptidase 2 [Source:MGI Symbol;Acc:MGI:1926075]	0.412981174379734	0.0244591302268051	6.51099258858193
ENSMUSG00000031530	Dusp4	dual specificity phosphatase 4 [Source:MGI Symbol;Acc:MGI:2442191]	-0.587461229283121	0.0244591302268051	6.16004694028603
ENSMUSG00000076605	Igkj2	immunoglobulin kappa joining 2 [Source:MGI Symbol;Acc:MGI:1316690]	7.26307772368351	0.0244591302268051	-1.30901994186919
ENSMUSG00000041380	Htr2c	5-hydroxytryptamine (serotonin) receptor 2C [Source:MGI Symbol;Acc:MGI:96281]	-3.50674424114209	0.0244591302268051	2.55008211882585
ENSMUSG00000024659	Anxa1	annexin A1 [Source:MGI Symbol;Acc:MGI:96819]	-0.418309240447901	0.0244591302268051	6.08546151487308
ENSMUSG00000022681	Ntan1	N-terminal Asn amidase [Source:MGI Symbol;Acc:MGI:108471]	-0.50857814544912	0.0245840882436044	6.08863287256167
ENSMUSG00000006494	Pdk1	pyruvate dehydrogenase kinase, isoenzyme 1 [Source:MGI Symbol;Acc:MGI:1926119]	0.507377752351286	0.0249454974197542	5.89783560860113
ENSMUSG00000022637	Cblb	Casitas B-lineage lymphoma b [Source:MGI Symbol;Acc:MGI:2146430]	0.409379379757469	0.0250488032310994	8.91331840544951
ENSMUSG00000027562	Car2	carbonic anhydrase 2 [Source:MGI Symbol;Acc:MGI:88269]	-0.70276043534314	0.0250522070070724	4.96046454987806
ENSMUSG00000040681	Hmgn1	high mobility group nucleosomal binding domain 1 [Source:MGI Symbol;Acc:MGI:96120]	0.89301909497698	0.0254852799077609	4.3499169062877
ENSMUSG00000040751	Lat2	linker for activation of T cells family, member 2 [Source:MGI Symbol;Acc:MGI:1926479]	-1.42790273907932	0.0260705182606443	3.31364910469486
ENSMUSG00000037661	Gpr160	G protein-coupled receptor 160 [Source:MGI Symbol;Acc:MGI:1919112]	-0.53201218937171	0.0260705182606443	5.43898410814267
ENSMUSG00000071715	Ncf4	neutrophil cytosolic factor 4 [Source:MGI Symbol;Acc:MGI:109186]	-0.427904921472381	0.0266496256706548	6.22304500433727
ENSMUSG00000022106	Rcbtb2	regulator of chromosome condensation (RCC1) and BTB (POZ) domain containing protein 2 [Source:MGI Symbol;Acc:MGI:1917200]	0.547796981764939	0.0266863491077232	5.68911663658749
ENSMUSG00000038400	Pmepa1	prostate transmembrane protein, androgen induced 1 [Source:MGI Symbol;Acc:MGI:1929600]	0.419207605903971	0.0267537941849179	7.84202091002432
ENSMUSG00000022199	Slc22a17	solute carrier family 22 (organic cation transporter), member 17 [Source:MGI Symbol;Acc:MGI:1926225]	-2.50989448246287	0.0270876820051837	4.27707089852246
ENSMUSG00000024238	Zeb1	zinc finger E-box binding homeobox 1 [Source:MGI Symbol;Acc:MGI:1344313]	0.445580538186947	0.0274391103423763	6.54467950848064
ENSMUSG00000096490	Igkv10-94	immunoglobulin kappa variable 10-94 [Source:MGI Symbol;Acc:MGI:3646140]	5.68587551697975	0.0279830832615001	2.19079197687938
ENSMUSG00000050822	Slc29a4	solute carrier family 29 (nucleoside transporters), member 4 [Source:MGI Symbol;Acc:MGI:2385330]	-3.00019878338679	0.0280576128388362	2.27528264251911
ENSMUSG00000019189	Rnf145	ring finger protein 145 [Source:MGI Symbol;Acc:MGI:1921565]	0.41830402196897	0.0281037099973558	7.84260799788466
ENSMUSG00000020562	Efcab10	EF-hand calcium binding domain 10 [Source:MGI Symbol;Acc:MGI:1922290]	7.22679265483773	0.0282865965047958	-1.3688332338218
ENSMUSG00000045777	Ifitm10	interferon induced transmembrane protein 10 [Source:MGI Symbol;Acc:MGI:2444776]	-0.533702918666383	0.029449458455294	5.79340343704041
ENSMUSG00000036181	Hist1h1c	histone cluster 1, H1c [Source:MGI Symbol;Acc:MGI:1931526]	-0.465790892540282	0.0296988923801988	6.77848391113822
ENSMUSG00000076615	Ighg3	Immunoglobulin heavy constant gamma 3 [Source:MGI Symbol;Acc:MGI:2144790]	5.41231481720878	0.0297008664913425	3.56784050583876
ENSMUSG00000046338	Gpat2	glycerol-3-phosphate acyltransferase 2, mitochondrial [Source:MGI Symbol;Acc:MGI:2684962]	-3.09726651110822	0.0297981233829534	0.409572165334557
ENSMUSG00000033350	Chst2	carbohydrate sulfotransferase 2 [Source:MGI Symbol;Acc:MGI:1891160]	1.14466200673213	0.0298518433632522	3.89601555574663
ENSMUSG00000019982	Myb	myeloblastosis oncogene [Source:MGI Symbol;Acc:MGI:97249]	0.90070496005685	0.0301315625277967	4.17329488986614
ENSMUSG00000003644	Rps6ka1	ribosomal protein S6 kinase polypeptide 1 [Source:MGI Symbol;Acc:MGI:104558]	-0.425640558240393	0.0307787526240588	8.34764896625388
ENSMUSG00000030616	Sytl2	synaptotagmin-like 2 [Source:MGI Symbol;Acc:MGI:1933366]	-0.41341242423761	0.0307787526240588	7.13225570729614
ENSMUSG00000033684	Qsox1	quiescin Q6 sulfhydryl oxidase 1 [Source:MGI Symbol;Acc:MGI:1330818]	-0.400214343937183	0.0307787526240588	7.0242010105812
ENSMUSG00000076471	Trbv14	T cell receptor beta, variable 14 [Source:MGI Symbol;Acc:MGI:98587]	-3.48243024858445	0.0309382730129644	0.550339548645515
ENSMUSG00000001020	S100a4	S100 calcium binding protein A4 [Source:MGI Symbol;Acc:MGI:1330282]	-0.451482736480744	0.0310280432576215	8.67898519487922
ENSMUSG00000029178	Klf3	Kruppel-like factor 3 (basic) [Source:MGI Symbol;Acc:MGI:1342773]	0.587465511718629	0.0310280432576215	7.19985015637299
ENSMUSG00000026582	Sele	selectin, endothelial cell [Source:MGI Symbol;Acc:MGI:98278]	-1.95605197364283	0.0331339465641118	3.17660920075395
ENSMUSG00000005514	Por	P450 (cytochrome) oxidoreductase [Source:MGI Symbol;Acc:MGI:97744]	0.414234962810194	0.0338288046856478	7.0441783943117
ENSMUSG00000007817	Zmiz1	zinc finger, MIZ-type containing 1 [Source:MGI Symbol;Acc:MGI:3040693]	-0.44712768447142	0.0340345104505354	7.67109664069854
ENSMUSG00000026347	Tmem163	transmembrane protein 163 [Source:MGI Symbol;Acc:MGI:1919410]	-0.791410059484019	0.0340345104505354	4.39906555732872
ENSMUSG00000029408	Abcb9	ATP-binding cassette, sub-family B (MDR/TAP), member 9 [Source:MGI Symbol;Acc:MGI:1861729]	-0.429142279098544	0.034221156791307	7.56952407609186
ENSMUSG00000021319	Sfrp4	secreted frizzled-related protein 4 [Source:MGI Symbol;Acc:MGI:892010]	3.9901422476354	0.034451132059186	0.904434198644549
ENSMUSG00000016918	Sulf1	sulfatase 1 [Source:MGI Symbol;Acc:MGI:2138563]	-4.09464019003794	0.034867377403475	2.60143002543794
ENSMUSG00000041323	Ak7	adenylate kinase 7 [Source:MGI Symbol;Acc:MGI:1926051]	3.6523683726919	0.0351548008208288	1.10062914338708
ENSMUSG00000031709	Tbc1d9	TBC1 domain family, member 9 [Source:MGI Symbol;Acc:MGI:1918560]	-2.74097751701853	0.0352662054002723	2.75510181663784
ENSMUSG00000014846	Tppp3	tubulin polymerization-promoting protein family member 3 [Source:MGI Symbol;Acc:MGI:1915221]	3.5256514388941	0.0367850335246471	1.7894168785029
ENSMUSG00000017929	B4galt5	UDP-Gal:betaGlcNAc beta 1,4-galactosyltransferase, polypeptide 5 [Source:MGI Symbol;Acc:MGI:1927169]	-0.393232345261259	0.0372361640278523	7.30880422224255
ENSMUSG00000068323	Slc4a5	solute carrier family 4, sodium bicarbonate cotransporter, member 5 [Source:MGI Symbol;Acc:MGI:2443220]	-3.47917036993166	0.0372481294629946	2.26423016586608
ENSMUSG00000021356	Irf4	interferon regulatory factor 4 [Source:MGI Symbol;Acc:MGI:1096873]	0.501436243162118	0.0386013930073402	7.80152334826071
ENSMUSG00000095571	Ighv5-17	immunoglobulin heavy variable 5-17 [Source:MGI Symbol;Acc:MGI:4439533]	6.98753467216889	0.0398412993805998	-1.60020579462641
ENSMUSG00000027605	Acss2	acyl-CoA synthetase short-chain family member 2 [Source:MGI Symbol;Acc:MGI:1890410]	-0.388629724687418	0.0398412993805998	6.88435469300306
ENSMUSG00000029632	Ndufa4	NADH dehydrogenase (ubiquinone) 1 alpha subcomplex, 4 [Source:MGI Symbol;Acc:MGI:107686]	0.475655560885489	0.0398412993805998	6.12441147762868
ENSMUSG00000044786	Zfp36	zinc finger protein 36 [Source:MGI Symbol;Acc:MGI:99180]	0.395696039551696	0.0410874926169912	9.3441972214935
ENSMUSG00000036986	Pml	promyelocytic leukemia [Source:MGI Symbol;Acc:MGI:104662]	0.434058666411691	0.0415295110799094	6.60908612644299
ENSMUSG00000035804	Ins1	insulin I [Source:MGI Symbol;Acc:MGI:96572]	6.89807015179695	0.0416097165055414	-1.66336319425066
ENSMUSG00000021591	Glrx	glutaredoxin [Source:MGI Symbol;Acc:MGI:2135625]	-0.466302647913335	0.0418995219960923	7.20738999235987
ENSMUSG00000070056	Mfhas1	malignant fibrous histiocytoma amplified sequence 1 [Source:MGI Symbol;Acc:MGI:1098644]	0.701728280385891	0.0421672989225339	4.75510166937743
ENSMUSG00000027570	Col9a3	collagen, type IX, alpha 3 [Source:MGI Symbol;Acc:MGI:894686]	-3.18098372655522	0.0431230036352473	1.86252062417065
ENSMUSG00000076749	Tcrg-C1	T cell receptor gamma, constant 1 [Source:MGI Symbol;Acc:MGI:98625]	-2.25265199052364	0.0453329112023818	2.78078737830801
ENSMUSG00000032578	Cish	cytokine inducible SH2-containing protein [Source:MGI Symbol;Acc:MGI:103159]	-0.408146989413577	0.046029650875542	8.08312744650063
ENSMUSG00000035133	Arhgap5	Rho GTPase activating protein 5 [Source:MGI Symbol;Acc:MGI:1332637]	1.04304121368981	0.0463208050168321	3.8693500868474
ENSMUSG00000021384	Susd3	sushi domain containing 3 [Source:MGI Symbol;Acc:MGI:1913579]	-0.617562720825272	0.0463208050168321	5.35736243638018
ENSMUSG00000029684	Wasl	Wiskott-Aldrich syndrome-like (human) [Source:MGI Symbol;Acc:MGI:1920428]	0.582119010571825	0.0463208050168321	5.14487788492829
ENSMUSG00000023927	Satb1	special AT-rich sequence binding protein 1 [Source:MGI Symbol;Acc:MGI:105084]	0.413042168552834	0.047211857603136	10.045661470865
ENSMUSG00000020524	Gria1	glutamate receptor, ionotropic, AMPA1 (alpha 1) [Source:MGI Symbol;Acc:MGI:95808]	4.43866756539748	0.0479880580387879	0.6502197271564
ENSMUSG00000041836	Ptpre	protein tyrosine phosphatase, receptor type, E [Source:MGI Symbol;Acc:MGI:97813]	-0.587596836337894	0.0487771163040943	5.16859449364431
ENSMUSG00000022500	Litaf	LPS-induced TN factor [Source:MGI Symbol;Acc:MGI:1929512]	-0.37740231054733	0.0511269497107204	9.49714022893455
ENSMUSG00000015355	Cd48	CD48 antigen [Source:MGI Symbol;Acc:MGI:88339]	-0.374213471546612	0.051672007088764	7.60124658016804
ENSMUSG00000019951	Uhrf1bp1l	UHRF1 (ICBP90) binding protein 1-like [Source:MGI Symbol;Acc:MGI:2442888]	0.395070653568854	0.051672007088764	5.96534201813683
ENSMUSG00000037902	Sirpa	signal-regulatory protein alpha [Source:MGI Symbol;Acc:MGI:108563]	1.96056605018846	0.0536555144332821	2.41406217181867
ENSMUSG00000026728	Vim	vimentin [Source:MGI Symbol;Acc:MGI:98932]	-0.37822715844428	0.0542729827533071	9.88887338027016
ENSMUSG00000031822	Gse1	genetic suppressor element 1, coiled-coil protein [Source:MGI Symbol;Acc:MGI:1098275]	-0.508745832257646	0.0542729827533071	5.40082435956128
ENSMUSG00000032724	Abtb2	ankyrin repeat and BTB (POZ) domain containing 2 [Source:MGI Symbol;Acc:MGI:2139365]	0.377368656675975	0.0546709235427541	6.66942191445434
ENSMUSG00000026285	Pdcd1	programmed cell death 1 [Source:MGI Symbol;Acc:MGI:104879]	-0.754115871179442	0.0548525668300095	8.10823921846345
ENSMUSG00000046844	Vat1l	vesicle amine transport protein 1 like [Source:MGI Symbol;Acc:MGI:2142534]	-3.73362003405795	0.054853876614719	3.02916999051918
ENSMUSG00000094652	Ighv1-42	immunoglobulin heavy variable V1-42 [Source:MGI Symbol;Acc:MGI:3704123]	6.75252420177965	0.0558930680046704	-1.82673876442453
ENSMUSG00000026581	Sell	selectin, lymphocyte [Source:MGI Symbol;Acc:MGI:98279]	1.61320427801953	0.0572576876843547	2.98390021796306
ENSMUSG00000089809	Rasgef1b	RasGEF domain family, member 1B [Source:MGI Symbol;Acc:MGI:2443755]	1.0778752673746	0.0572576876843547	3.74482358434147
ENSMUSG00000004885	Crabp2	cellular retinoic acid binding protein II [Source:MGI Symbol;Acc:MGI:88491]	3.89071139255554	0.0572576876843547	-0.443697183723382
ENSMUSG00000033998	Kcnk1	potassium channel, subfamily K, member 1 [Source:MGI Symbol;Acc:MGI:109322]	-3.63791737039117	0.0572864985463637	0.654677790821795
ENSMUSG00000045362	Tnfrsf26	tumor necrosis factor receptor superfamily, member 26 [Source:MGI Symbol;Acc:MGI:2651928]	1.0521986610168	0.0574097503390273	3.69450411968376
ENSMUSG00000024251	Thada	thyroid adenoma associated [Source:MGI Symbol;Acc:MGI:3039623]	0.387213696742994	0.0575448225034857	6.67770630697477
ENSMUSG00000025246	Tbl1x	transducin (beta)-like 1 X-linked [Source:MGI Symbol;Acc:MGI:1336172]	0.473766240490786	0.0575448225034857	6.30871339419392
ENSMUSG00000024143	Rhoq	ras homolog family member Q [Source:MGI Symbol;Acc:MGI:1931553]	-0.440470437206222	0.0585446180887591	6.6387182489523
ENSMUSG00000020641	Rsad2	radical S-adenosyl methionine domain containing 2 [Source:MGI Symbol;Acc:MGI:1929628]	0.844886835396968	0.0585446180887591	4.50609616840661
ENSMUSG00000030701	Plekhb1	pleckstrin homology domain containing, family B (evectins) member 1 [Source:MGI Symbol;Acc:MGI:1351469]	2.8066548217695	0.0591726932518789	2.36181635220206
ENSMUSG00000029182	1700001C02Rik	RIKEN cDNA 1700001C02 gene [Source:MGI Symbol;Acc:MGI:1922684]	6.64663787610868	0.0591726932518789	-1.92849393135051
ENSMUSG00000029007	Agtrap	angiotensin II, type I receptor-associated protein [Source:MGI Symbol;Acc:MGI:1339977]	-0.497243873418406	0.0591726932518789	5.5199082725998
ENSMUSG00000040548	Tex2	testis expressed gene 2 [Source:MGI Symbol;Acc:MGI:102465]	0.421532583586129	0.0598213894550421	7.04511815375775
ENSMUSG00000035900	Gramd4	GRAM domain containing 4 [Source:MGI Symbol;Acc:MGI:2676308]	-0.479131233302765	0.0604679830007737	5.54165424841515
ENSMUSG00000076762	Trav6-1	T cell receptor alpha variable 6-1 [Source:MGI Symbol;Acc:MGI:3644497]	-5.90332838502422	0.0608016674192356	-2.56229152953217
ENSMUSG00000006651	Aplp1	amyloid beta (A4) precursor-like protein 1 [Source:MGI Symbol;Acc:MGI:88046]	-0.854486134462162	0.0608016674192356	4.36691565051258
ENSMUSG00000029658	Wdr95	WD40 repeat domain 95 [Source:MGI Symbol;Acc:MGI:1923042]	-0.541652626100869	0.0609334907894273	5.25980353767246
ENSMUSG00000076621	Ighj1	immunoglobulin heavy joining 1 [Source:MGI Symbol;Acc:MGI:4439802]	3.81640905408257	0.0617057293924375	-0.904206210989825
ENSMUSG00000076604	Igkj1	immunoglobulin kappa joining 1 [Source:MGI Symbol;Acc:MGI:1316689]	2.568330662688	0.063381812908395	0.741776876623167
ENSMUSG00000032489	Kif9	kinesin family member 9 [Source:MGI Symbol;Acc:MGI:1098237]	2.82222152106746	0.063381812908395	1.68608739341493
ENSMUSG00000024175	Tekt4	tektin 4 [Source:MGI Symbol;Acc:MGI:1919090]	4.06467134787846	0.0639921429176041	-1.14378444615585
ENSMUSG00000020644	Id2	inhibitor of DNA binding 2 [Source:MGI Symbol;Acc:MGI:96397]	-0.396355596413592	0.0640296315275031	9.1610156234314
ENSMUSG00000023988	Bysl	bystin-like [Source:MGI Symbol;Acc:MGI:1858419]	0.382759595987932	0.0640296315275031	6.0419595671084
ENSMUSG00000027646	Src	Rous sarcoma oncogene [Source:MGI Symbol;Acc:MGI:98397]	-0.777286712112411	0.0640296315275031	4.31242334433784
ENSMUSG00000024664	Fads3	fatty acid desaturase 3 [Source:MGI Symbol;Acc:MGI:1928740]	-2.16569678896053	0.0643886616357505	1.34477906853888
ENSMUSG00000004709	Cd244	CD244 natural killer cell receptor 2B4 [Source:MGI Symbol;Acc:MGI:109294]	-1.59259348775422	0.0643886616357505	2.96607576828835
ENSMUSG00000021069	Pygl	liver glycogen phosphorylase [Source:MGI Symbol;Acc:MGI:97829]	-0.61583786050961	0.0643886616357505	5.02937140890484
ENSMUSG00000029860	Zyx	zyxin [Source:MGI Symbol;Acc:MGI:103072]	-0.404797169773975	0.0658861299809886	8.95535429905582
ENSMUSG00000024130	Abca3	ATP-binding cassette, sub-family A (ABC1), member 3 [Source:MGI Symbol;Acc:MGI:1351617]	0.855519644935723	0.0661031183991072	4.10415797838506
ENSMUSG00000028234	Rps20	ribosomal protein S20 [Source:MGI Symbol;Acc:MGI:1914677]	0.351835306742899	0.0661031183991072	8.8709176447172
ENSMUSG00000022949	Clic6	chloride intracellular channel 6 [Source:MGI Symbol;Acc:MGI:2146607]	-3.52619977220942	0.0670063699877032	3.55422055003545
ENSMUSG00000036565	Ttyh3	tweety family member 3 [Source:MGI Symbol;Acc:MGI:1925589]	0.387235048114049	0.0698772601194472	6.46324005938601
ENSMUSG00000051354	Samd3	sterile alpha motif domain containing 3 [Source:MGI Symbol;Acc:MGI:2685469]	-0.712932492429338	0.0709076666420722	5.17406619510989
ENSMUSG00000036169	Sostdc1	sclerostin domain containing 1 [Source:MGI Symbol;Acc:MGI:1913292]	-3.77591057103791	0.0709410106692858	2.47721043006074
ENSMUSG00000039323	Igfbp2	insulin-like growth factor binding protein 2 [Source:MGI Symbol;Acc:MGI:96437]	-2.09009707958394	0.0713466247521795	4.16158361677996
ENSMUSG00000095737	Igkv11-125	immunoglobulin kappa variable 11-125 [Source:MGI Symbol;Acc:MGI:3642338]	6.53236008998627	0.0722341216984916	-2.03828393394074
ENSMUSG00000047867	Gimap6	GTPase, IMAP family member 6 [Source:MGI Symbol;Acc:MGI:1918876]	0.364977985031022	0.0722341216984916	9.5965865391421
ENSMUSG00000001827	Folr1	folate receptor 1 (adult) [Source:MGI Symbol;Acc:MGI:95568]	-3.66408176037303	0.0724675933999113	2.77597765473491
ENSMUSG00000020604	Arsg	arylsulfatase G [Source:MGI Symbol;Acc:MGI:1921258]	-2.26060194458303	0.0746871634460617	1.5935390718053
ENSMUSG00000028700	Pomgnt1	protein O-linked mannose beta 1,2-N-acetylglucosaminyltransferase [Source:MGI Symbol;Acc:MGI:1915523]	-0.678612987479096	0.0756620553784181	4.57133892056411
ENSMUSG00000025488	Cox8b	cytochrome c oxidase subunit VIIIb [Source:MGI Symbol;Acc:MGI:105958]	-4.21919716773647	0.0756620553784181	-1.04772287423084
ENSMUSG00000049154	Fam183b	family with sequence similarity 183, member B [Source:MGI Symbol;Acc:MGI:1922679]	4.02949574711602	0.0774723291985806	-0.716625071642993
ENSMUSG00000021892	Sh3bp5	SH3-domain binding protein 5 (BTK-associated) [Source:MGI Symbol;Acc:MGI:1344391]	0.726389097822771	0.0774723291985806	4.46349581122716
ENSMUSG00000002228	Ppm1j	protein phosphatase 1J [Source:MGI Symbol;Acc:MGI:1919137]	-0.585079859710442	0.0774723291985806	4.85080381346476
ENSMUSG00000041609	Bicdl1	BICD family like cargo adaptor 1 [Source:MGI Symbol;Acc:MGI:1922915]	0.502014119268071	0.0794168040033442	5.64449527424541
ENSMUSG00000006154	Eps8l1	EPS8-like 1 [Source:MGI Symbol;Acc:MGI:1914675]	1.35515670004909	0.0802221037907774	3.17416502046682
ENSMUSG00000038119	Cdon	cell adhesion molecule-related/down-regulated by oncogenes [Source:MGI Symbol;Acc:MGI:1926387]	0.755270127202168	0.0802221037907774	4.43370041566522
ENSMUSG00000000631	Myo18a	myosin XVIIIA [Source:MGI Symbol;Acc:MGI:2667185]	-0.40223707518584	0.0805716467596261	5.93793878600145
ENSMUSG00000054206	Gzmm	granzyme M (lymphocyte met-ase 1) [Source:MGI Symbol;Acc:MGI:99549]	-1.12515142747531	0.0806005369723879	3.63469457446509
ENSMUSG00000054150	Syne3	spectrin repeat containing, nuclear envelope family member 3 [Source:MGI Symbol;Acc:MGI:2442408]	-0.49731670804374	0.0806005369723879	5.61081188791419
ENSMUSG00000028965	Tnfrsf9	tumor necrosis factor receptor superfamily, member 9 [Source:MGI Symbol;Acc:MGI:1101059]	-0.53909396285645	0.0816145381554488	6.21141536025935
ENSMUSG00000028756	Pink1	PTEN induced putative kinase 1 [Source:MGI Symbol;Acc:MGI:1916193]	0.349837950481896	0.0820103617043482	8.04977814810136
ENSMUSG00000027555	Car13	carbonic anhydrase 13 [Source:MGI Symbol;Acc:MGI:1931322]	2.64283837783641	0.0823720249442607	1.57799684841144
ENSMUSG00000040605	Bace2	beta-site APP-cleaving enzyme 2 [Source:MGI Symbol;Acc:MGI:1860440]	3.68359131021834	0.0835687361517329	0.85809429016026
ENSMUSG00000047749	Zc3hav1l	zinc finger CCCH-type, antiviral 1-like [Source:MGI Symbol;Acc:MGI:2443387]	-0.598282185443095	0.0835687361517329	5.04306368756522
ENSMUSG00000027636	Sla2	Src-like-adaptor 2 [Source:MGI Symbol;Acc:MGI:1925049]	-0.349861060629896	0.0836713653508752	7.60161073986267
ENSMUSG00000027398	Il1b	interleukin 1 beta [Source:MGI Symbol;Acc:MGI:96543]	1.8531390685622	0.0855409315756085	2.33572268008455
ENSMUSG00000021699	Pde4d	phosphodiesterase 4D, cAMP specific [Source:MGI Symbol;Acc:MGI:99555]	0.370499675911689	0.0855409315756085	8.76477495234495
ENSMUSG00000021756	Il6st	interleukin 6 signal transducer [Source:MGI Symbol;Acc:MGI:96560]	0.507644198874882	0.0863094685325805	6.00017299765787
ENSMUSG00000036887	C1qa	complement component 1, q subcomponent, alpha polypeptide [Source:MGI Symbol;Acc:MGI:88223]	1.42091653882395	0.0881050730571738	3.25844636139112
ENSMUSG00000027361	Gabpb1	GA repeat binding protein, beta 1 [Source:MGI Symbol;Acc:MGI:95611]	0.369897216438759	0.0891172430795407	6.79102699187799
ENSMUSG00000025784	Clec3b	C-type lectin domain family 3, member b [Source:MGI Symbol;Acc:MGI:104540]	2.43234336033372	0.0891172430795407	1.55842065721757
ENSMUSG00000022508	Bcl6	B cell leukemia/lymphoma 6 [Source:MGI Symbol;Acc:MGI:107187]	0.346888497992239	0.0891332687082317	6.69366126061033
ENSMUSG00000024480	Ap3s1	adaptor-related protein complex 3, sigma 1 subunit [Source:MGI Symbol;Acc:MGI:1337062]	0.723806241745949	0.0891824092414972	4.49627458591929
ENSMUSG00000011154	Cfap161	cilia and flagella associated protein 161 [Source:MGI Symbol;Acc:MGI:1922806]	3.71505298552169	0.0906585356933633	-0.049272470792411
ENSMUSG00000026520	Pycr2	pyrroline-5-carboxylate reductase family, member 2 [Source:MGI Symbol;Acc:MGI:1277956]	-0.469680855519155	0.0917245145997975	5.57114438171995
ENSMUSG00000035042	Ccl5	chemokine (C-C motif) ligand 5 [Source:MGI Symbol;Acc:MGI:98262]	-0.360230659465839	0.0917245145997975	11.6164964107824
ENSMUSG00000076655	Ighv4-1	immunoglobulin heavy variable 4-1 [Source:MGI Symbol;Acc:MGI:4439536]	5.00208186735652	0.094335787400039	1.13333743576992
ENSMUSG00000009281	Rarres2	retinoic acid receptor responder (tazarotene induced) 2 [Source:MGI Symbol;Acc:MGI:1918910]	3.74381798248035	0.0943526461603445	1.7767494166292
ENSMUSG00000040663	Clcf1	cardiotrophin-like cytokine factor 1 [Source:MGI Symbol;Acc:MGI:1930088]	-0.576381059372945	0.0987972510760853	5.16561800452504
ENSMUSG00000038650	Rnh1	ribonuclease/angiogenin inhibitor 1 [Source:MGI Symbol;Acc:MGI:1195456]	-0.372148033529219	0.0987972510760853	6.51137386455431
ENSMUSG00000076937	Iglc2	immunoglobulin lambda constant 2 [Source:MGI Symbol;Acc:MGI:99547]	4.51852771524928	0.0987972510760853	-1.62218657124259
ENSMUSG00000031799	Tpm4	tropomyosin 4 [Source:MGI Symbol;Acc:MGI:2449202]	0.361916822887526	0.0990769196567889	8.89298622257424
ENSMUSG00000026872	Zeb2	zinc finger E-box binding homeobox 2 [Source:MGI Symbol;Acc:MGI:1344407]	-0.518291569699664	0.100009753082468	5.24929977797684
ENSMUSG00000030530	Furin	furin (paired basic amino acid cleaving enzyme) [Source:MGI Symbol;Acc:MGI:97513]	0.349062100789671	0.100009753082468	8.15619546536447
ENSMUSG00000038886	Man2a2	mannosidase 2, alpha 2 [Source:MGI Symbol;Acc:MGI:2150656]	0.367747514394115	0.100435336498317	6.24886753992436
ENSMUSG00000007891	Ctsd	cathepsin D [Source:MGI Symbol;Acc:MGI:88562]	-0.352532087438574	0.100902174045799	10.724541445288
ENSMUSG00000030165	Klrd1	killer cell lectin-like receptor, subfamily D, member 1 [Source:MGI Symbol;Acc:MGI:1196275]	-0.386529890686362	0.100902174045799	8.14415190012114
ENSMUSG00000039672	Kcne2	potassium voltage-gated channel, Isk-related subfamily, gene 2 [Source:MGI Symbol;Acc:MGI:1891123]	-3.57974879566408	0.101530120280988	2.03293494269036
ENSMUSG00000094356	Igkv8-28	immunoglobulin kappa variable 8-28 [Source:MGI Symbol;Acc:MGI:3642251]	-6.09295726712093	0.101530120280988	-2.36237501609286
ENSMUSG00000037552	Plekhg2	pleckstrin homology domain containing, family G (with RhoGef domain) member 2 [Source:MGI Symbol;Acc:MGI:2141874]	0.629857162161628	0.101530120280988	4.82625623635624
ENSMUSG00000028266	Lmo4	LIM domain only 4 [Source:MGI Symbol;Acc:MGI:109360]	0.415969744004086	0.102092382258855	5.61197742378937
ENSMUSG00000067377	Tspan6	tetraspanin 6 [Source:MGI Symbol;Acc:MGI:1926264]	2.2162326596182	0.105115373012931	1.45194745470596
ENSMUSG00000071757	Zhx2	zinc fingers and homeoboxes 2 [Source:MGI Symbol;Acc:MGI:2683087]	0.561784934414489	0.105605131594055	5.26270925964051
ENSMUSG00000024910	Ctsw	cathepsin W [Source:MGI Symbol;Acc:MGI:1338045]	-0.333774687279361	0.10597137772842	10.1110669087307
ENSMUSG00000021945	Zmym2	zinc finger, MYM-type 2 [Source:MGI Symbol;Acc:MGI:1923257]	0.360077507587454	0.108612628147014	6.16331038428934
ENSMUSG00000052949	Rnf157	ring finger protein 157 [Source:MGI Symbol;Acc:MGI:2442484]	0.546080696701934	0.108806314433856	4.87881387263939
ENSMUSG00000031015	Swap70	SWA-70 protein [Source:MGI Symbol;Acc:MGI:1298390]	-0.59089590441606	0.108806314433856	5.36415118843193
ENSMUSG00000030283	St8sia1	ST8 alpha-N-acetyl-neuraminide alpha-2,8-sialyltransferase 1 [Source:MGI Symbol;Acc:MGI:106011]	0.3918093053576	0.109770295279681	6.15317721246201
ENSMUSG00000023272	Creld2	cysteine-rich with EGF-like domains 2 [Source:MGI Symbol;Acc:MGI:1923987]	-0.375878542054913	0.110830651168997	5.92130209578211
ENSMUSG00000037086	Prr32	proline rich 32 [Source:MGI Symbol;Acc:MGI:1916050]	-3.42343496435663	0.11125623487183	-0.710924904884008
ENSMUSG00000025795	Rassf3	Ras association (RalGDS/AF-6) domain family member 3 [Source:MGI Symbol;Acc:MGI:2179722]	0.60344841536459	0.11200000868324	5.21556059551556
ENSMUSG00000034917	Tjp3	tight junction protein 3 [Source:MGI Symbol;Acc:MGI:1351650]	-1.20104743433731	0.11200000868324	3.54740615605527
ENSMUSG00000036896	C1qc	complement component 1, q subcomponent, C chain [Source:MGI Symbol;Acc:MGI:88225]	1.33968959439996	0.11200000868324	3.07977884833605
ENSMUSG00000020467	Efemp1	epidermal growth factor-containing fibulin-like extracellular matrix protein 1 [Source:MGI Symbol;Acc:MGI:1339998]	2.41413213357215	0.11200000868324	2.17424413688019
ENSMUSG00000069516	Lyz2	lysozyme 2 [Source:MGI Symbol;Acc:MGI:96897]	1.98607453964425	0.11200000868324	2.35103091726723
ENSMUSG00000015981	Stk32c	serine/threonine kinase 32C [Source:MGI Symbol;Acc:MGI:2385336]	-0.956709440221657	0.112746349305858	3.69092781164654
ENSMUSG00000042082	Arsb	arylsulfatase B [Source:MGI Symbol;Acc:MGI:88075]	-0.351898348261856	0.112746349305858	7.78872901644961
ENSMUSG00000028874	Fgr	FGR proto-oncogene, Src family tyrosine kinase [Source:MGI Symbol;Acc:MGI:95527]	-1.41064413156344	0.112746349305858	2.89473680150267
ENSMUSG00000053253	Ndfip2	Nedd4 family interacting protein 2 [Source:MGI Symbol;Acc:MGI:1923523]	-0.373528504231945	0.112746349305858	6.93649682930441
ENSMUSG00000063576	Klhdc3	kelch domain containing 3 [Source:MGI Symbol;Acc:MGI:2651568]	0.340910694169078	0.113488568623287	6.33174949078623
ENSMUSG00000024222	Fkbp5	FK506 binding protein 5 [Source:MGI Symbol;Acc:MGI:104670]	0.37713846080083	0.113905000872409	6.4796855318392
ENSMUSG00000026694	Mettl13	methyltransferase like 13 [Source:MGI Symbol;Acc:MGI:1918699]	0.561296939765874	0.116736052529188	4.86682769917626
ENSMUSG00000076619	Ighj3	immunoglobulin heavy joining 3 [Source:MGI Symbol;Acc:MGI:4439767]	4.60799223562123	0.1172539117577	-1.5492652402235
ENSMUSG00000022092	Ppp3cc	protein phosphatase 3, catalytic subunit, gamma isoform [Source:MGI Symbol;Acc:MGI:107162]	-0.352627563455828	0.117796880937583	7.75380098075225
ENSMUSG00000034724	Cnot6l	CCR4-NOT transcription complex, subunit 6-like [Source:MGI Symbol;Acc:MGI:2443154]	0.341255184965684	0.119345857123184	8.58101439284986
ENSMUSG00000054342	Kcnn4	potassium intermediate/small conductance calcium-activated channel, subfamily N, member 4 [Source:MGI Symbol;Acc:MGI:1277957]	-0.339434734330296	0.12036711242825	7.30372839304118
ENSMUSG00000024349	Tmem173	transmembrane protein 173 [Source:MGI Symbol;Acc:MGI:1919762]	-0.355278927596478	0.120481258961711	6.42375007053599
ENSMUSG00000030125	Lrrc23	leucine rich repeat containing 23 [Source:MGI Symbol;Acc:MGI:1315192]	3.07383381747585	0.120481258961711	0.23881203224115
ENSMUSG00000032265	Fam46a	family with sequence similarity 46, member A [Source:MGI Symbol;Acc:MGI:2670964]	-0.442031150919198	0.120481258961711	5.66764711624676
ENSMUSG00000039236	Isg20	interferon-stimulated protein [Source:MGI Symbol;Acc:MGI:1928895]	-0.328238985499656	0.122988284182583	6.90841193835811
ENSMUSG00000019590	Cyb561	cytochrome b-561 [Source:MGI Symbol;Acc:MGI:103253]	-1.78905887440948	0.122988284182583	2.41989886561334
ENSMUSG00000031825	Crispld2	cysteine-rich secretory protein LCCL domain containing 2 [Source:MGI Symbol;Acc:MGI:1926142]	-1.71028299005573	0.122988284182583	1.96097478544113
ENSMUSG00000026994	Galnt3	UDP-N-acetyl-alpha-D-galactosamine:polypeptide N-acetylgalactosaminyltransferase 3 [Source:MGI Symbol;Acc:MGI:894695]	-0.576978000545913	0.123872859822189	4.89350093717944
ENSMUSG00000027487	Cdk5rap1	CDK5 regulatory subunit associated protein 1 [Source:MGI Symbol;Acc:MGI:1914221]	1.00952614272589	0.124059996652075	3.55465198124932
ENSMUSG00000001119	Col6a1	collagen, type VI, alpha 1 [Source:MGI Symbol;Acc:MGI:88459]	2.76686576051912	0.125528925468261	2.07434384874142
ENSMUSG00000018541	Cwc25	CWC25 spliceosome-associated protein [Source:MGI Symbol;Acc:MGI:1914730]	-0.348127007550876	0.126256988372597	7.22177354845429
ENSMUSG00000020661	Dnmt3a	DNA methyltransferase 3A [Source:MGI Symbol;Acc:MGI:1261827]	0.529035257518914	0.126354553252946	4.8604583562877
ENSMUSG00000050953	Gja1	gap junction protein, alpha 1 [Source:MGI Symbol;Acc:MGI:95713]	1.81175893842581	0.12717892773713	3.40962026651991
ENSMUSG00000034438	Gbp8	guanylate-binding protein 8 [Source:MGI Symbol;Acc:MGI:1923324]	-0.445835430550361	0.12717892773713	5.40367988901958
ENSMUSG00000105830	Trgj2	T cell receptor gamma joining 2 [Source:MGI Symbol;Acc:MGI:4439598]	-2.18036303130311	0.129711012260167	0.21615204390878
ENSMUSG00000037490	Slc2a12	solute carrier family 2 (facilitated glucose transporter), member 12 [Source:MGI Symbol;Acc:MGI:3052471]	-3.0820973797598	0.129711012260167	2.20382970476394
ENSMUSG00000052214	Opa3	optic atrophy 3 [Source:MGI Symbol;Acc:MGI:2686271]	0.440475420194438	0.130934116068864	5.78405756121207
ENSMUSG00000004043	Stat5a	signal transducer and activator of transcription 5A [Source:MGI Symbol;Acc:MGI:103036]	0.322159952602136	0.131429765727734	6.66133348780131
ENSMUSG00000034403	Pja1	praja ring finger 1, E3 ubiquitin protein ligase [Source:MGI Symbol;Acc:MGI:1101765]	0.347845321854824	0.131429765727734	7.70412682737257
ENSMUSG00000002204	Napsa	napsin A aspartic peptidase [Source:MGI Symbol;Acc:MGI:109365]	-1.1803960913736	0.131913766327426	3.33395199408378
ENSMUSG00000027122	Arl14ep	ADP-ribosylation factor-like 14 effector protein [Source:MGI Symbol;Acc:MGI:1926020]	-0.688096878891736	0.133345611826472	4.32816141096405
ENSMUSG00000001025	S100a6	S100 calcium binding protein A6 (calcyclin) [Source:MGI Symbol;Acc:MGI:1339467]	-0.299564033364253	0.133518774798296	9.28957776126761
ENSMUSG00000036533	Cdc42ep3	CDC42 effector protein (Rho GTPase binding) 3 [Source:MGI Symbol;Acc:MGI:2384718]	-0.359214274576351	0.134109735298086	6.32611464006269
ENSMUSG00000054404	Slfn5	schlafen 5 [Source:MGI Symbol;Acc:MGI:1329004]	0.704467278129668	0.134109735298086	5.20871488034307
ENSMUSG00000030156	Cd69	CD69 antigen [Source:MGI Symbol;Acc:MGI:88343]	0.312151948044663	0.135660545855155	8.05678142669042
ENSMUSG00000037254	Itih2	inter-alpha trypsin inhibitor, heavy chain 2 [Source:MGI Symbol;Acc:MGI:96619]	3.6007053343128	0.137935975308469	1.66344036461145
ENSMUSG00000039384	Dusp10	dual specificity phosphatase 10 [Source:MGI Symbol;Acc:MGI:1927070]	0.341619629255481	0.137935975308469	7.25952043887836
ENSMUSG00000054675	Tmem119	transmembrane protein 119 [Source:MGI Symbol;Acc:MGI:2385228]	1.84330839926734	0.140145269287444	1.64382812326082
ENSMUSG00000038729	Akap2	A kinase (PRKA) anchor protein 2 [Source:MGI Symbol;Acc:MGI:1306795]	0.805440919945105	0.140930636191287	5.04486003884258
ENSMUSG00000024424	Ttc39c	tetratricopeptide repeat domain 39C [Source:MGI Symbol;Acc:MGI:1919997]	-0.342081075935738	0.141602460485464	7.17170296415699
ENSMUSG00000026012	Cd28	CD28 antigen [Source:MGI Symbol;Acc:MGI:88327]	0.311539663401646	0.142678903537683	9.50173734359297
ENSMUSG00000041827	Oasl1	2'-5' oligoadenylate synthetase-like 1 [Source:MGI Symbol;Acc:MGI:2180849]	0.743148031365668	0.147370308022965	4.09337817867108
ENSMUSG00000029819	Npy	neuropeptide Y [Source:MGI Symbol;Acc:MGI:97374]	6.04126401488715	0.150335822794563	-2.50832237649335
ENSMUSG00000019066	Rab3d	RAB3D, member RAS oncogene family [Source:MGI Symbol;Acc:MGI:97844]	-0.492414457375106	0.150536088408541	5.2758111487349
ENSMUSG00000029722	Agfg2	ArfGAP with FG repeats 2 [Source:MGI Symbol;Acc:MGI:2443267]	-0.517851334912513	0.153425802794369	5.11666512748087
ENSMUSG00000020941	Map3k14	mitogen-activated protein kinase kinase kinase 14 [Source:MGI Symbol;Acc:MGI:1858204]	0.350794247594089	0.153857384839325	7.35609897780105
ENSMUSG00000030516	Tjp1	tight junction protein 1 [Source:MGI Symbol;Acc:MGI:98759]	-0.452442272459935	0.153857384839325	5.87159080978957
ENSMUSG00000076824	Trav14n-3	T cell receptor alpha variable 14N-3 [Source:MGI Symbol;Acc:MGI:3584039]	5.42513257678051	0.153857384839325	-2.91796488099235
ENSMUSG00000016496	Cd274	CD274 antigen [Source:MGI Symbol;Acc:MGI:1926446]	0.383877373865694	0.154569140909558	6.6716360498574
ENSMUSG00000032300	1700017B05Rik	RIKEN cDNA 1700017B05 gene [Source:MGI Symbol;Acc:MGI:1921461]	-0.391613133679879	0.155687259451066	7.50000165555141
ENSMUSG00000020183	Cpm	carboxypeptidase M [Source:MGI Symbol;Acc:MGI:1917824]	1.18236189060508	0.156220214870338	3.33580768412876
ENSMUSG00000056737	Capg	capping protein (actin filament), gelsolin-like [Source:MGI Symbol;Acc:MGI:1098259]	-0.538896058262277	0.157203862804534	5.89040624348093
ENSMUSG00000024074	Crim1	cysteine rich transmembrane BMP regulator 1 (chordin like) [Source:MGI Symbol;Acc:MGI:1354756]	0.323335492477539	0.157435980949541	7.33196033050798
ENSMUSG00000026275	Ppp1r7	protein phosphatase 1, regulatory (inhibitor) subunit 7 [Source:MGI Symbol;Acc:MGI:1913635]	-0.416252326858794	0.157435980949541	5.37107386444912
ENSMUSG00000030342	Cd9	CD9 antigen [Source:MGI Symbol;Acc:MGI:88348]	0.700297428480923	0.158019181433298	4.38398639006386
ENSMUSG00000007659	Bcl2l1	BCL2-like 1 [Source:MGI Symbol;Acc:MGI:88139]	-0.314183223193127	0.158591796417686	7.23259623920907
ENSMUSG00000054720	Lrrc8c	leucine rich repeat containing 8 family, member C [Source:MGI Symbol;Acc:MGI:2140839]	-0.34456923720834	0.158591796417686	7.41505247857145
ENSMUSG00000003992	Ssbp2	single-stranded DNA binding protein 2 [Source:MGI Symbol;Acc:MGI:1914220]	-0.321909582373198	0.158591796417686	6.46901781162498
ENSMUSG00000037926	Ssh2	slingshot homolog 2 (Drosophila) [Source:MGI Symbol;Acc:MGI:2679255]	0.395953444863022	0.158591796417686	9.23830173988257
ENSMUSG00000015090	Ptgds	prostaglandin D2 synthase (brain) [Source:MGI Symbol;Acc:MGI:99261]	-1.24242206245818	0.161551768879618	4.09156625245921
ENSMUSG00000038658	Ric1	RAB6A GEF complex partner 1 [Source:MGI Symbol;Acc:MGI:1924893]	0.326382335191009	0.162715042438392	6.82293268100529
ENSMUSG00000044734	Serpinb1a	serine (or cysteine) peptidase inhibitor, clade B, member 1a [Source:MGI Symbol;Acc:MGI:1913472]	1.25786494259617	0.162881214287635	3.08199087504679
ENSMUSG00000025025	Mxi1	MAX interactor 1, dimerization protein [Source:MGI Symbol;Acc:MGI:97245]	-0.386360110865397	0.162881214287635	7.72878557955231
ENSMUSG00000026600	Soat1	sterol O-acyltransferase 1 [Source:MGI Symbol;Acc:MGI:104665]	-0.320048786785112	0.162881214287635	6.5763491582939
ENSMUSG00000053137	Mapk11	mitogen-activated protein kinase 11 [Source:MGI Symbol;Acc:MGI:1338024]	1.6176637618446	0.163389371768037	1.89457265995519
ENSMUSG00000020695	Mrc2	mannose receptor, C type 2 [Source:MGI Symbol;Acc:MGI:107818]	2.33277160567096	0.163389371768037	2.8404540280771
ENSMUSG00000024805	Pcgf5	polycomb group ring finger 5 [Source:MGI Symbol;Acc:MGI:1923505]	0.550718988283025	0.165210177066406	4.96767804847455
ENSMUSG00000044783	Hjurp	Holliday junction recognition protein [Source:MGI Symbol;Acc:MGI:2685821]	-0.364083341628198	0.16818981932916	6.4080549980875
ENSMUSG00000008855	Hdac5	histone deacetylase 5 [Source:MGI Symbol;Acc:MGI:1333784]	-0.406155597655565	0.168921125841948	5.84731797348102
ENSMUSG00000078763	Slfn1	schlafen 1 [Source:MGI Symbol;Acc:MGI:1313259]	0.342468329877964	0.169392932686946	6.93608885980014
ENSMUSG00000028927	Padi2	peptidyl arginine deiminase, type II [Source:MGI Symbol;Acc:MGI:1338892]	-0.328974081627662	0.169392932686946	8.69542497809225
ENSMUSG00000048497	Mmgt2	membrane magnesium transporter 2 [Source:MGI Symbol;Acc:MGI:2448491]	-0.566177722113585	0.170200631314558	4.54496754647141
ENSMUSG00000047394	Odf3b	outer dense fiber of sperm tails 3B [Source:MGI Symbol;Acc:MGI:1917363]	3.40800016182091	0.170398113165184	-0.596563353404599
ENSMUSG00000026192	Atic	5-aminoimidazole-4-carboxamide ribonucleotide formyltransferase/IMP cyclohydrolase [Source:MGI Symbol;Acc:MGI:1351352]	0.350686536781679	0.170407669446572	6.61197136357521
ENSMUSG00000021981	Cab39l	calcium binding protein 39-like [Source:MGI Symbol;Acc:MGI:1914081]	-0.413988885162371	0.170958763513327	5.3963053204727
ENSMUSG00000038151	Prdm1	PR domain containing 1, with ZNF domain [Source:MGI Symbol;Acc:MGI:99655]	-0.388928898591601	0.1723756646979	5.60554335481836
ENSMUSG00000025314	Ptprj	protein tyrosine phosphatase, receptor type, J [Source:MGI Symbol;Acc:MGI:104574]	-0.354579258162183	0.172526984743663	6.98565480949529
ENSMUSG00000014158	Trpv4	transient receptor potential cation channel, subfamily V, member 4 [Source:MGI Symbol;Acc:MGI:1926945]	-2.10505046269406	0.173604937053078	1.96136880649343
ENSMUSG00000026429	Ube2t	ubiquitin-conjugating enzyme E2T [Source:MGI Symbol;Acc:MGI:1914446]	1.49865661274068	0.174891612717701	2.45602818685864
ENSMUSG00000026770	Il2ra	interleukin 2 receptor, alpha chain [Source:MGI Symbol;Acc:MGI:96549]	-0.473432461241406	0.175588722916878	6.34470672958345
ENSMUSG00000025350	Rdh5	retinol dehydrogenase 5 [Source:MGI Symbol;Acc:MGI:1201412]	-2.91337541792388	0.175588722916878	1.29589193918543
ENSMUSG00000068134	Zfp120	zinc finger protein 120 [Source:MGI Symbol;Acc:MGI:1345179]	-0.740997610191496	0.175689636958306	4.04824817689992
ENSMUSG00000023046	Igfbp6	insulin-like growth factor binding protein 6 [Source:MGI Symbol;Acc:MGI:96441]	2.3246698154989	0.17703872827935	1.68178385836786
ENSMUSG00000076499	Trbv31	T cell receptor beta, variable 31 [Source:MGI Symbol;Acc:MGI:98588]	-2.0026316757495	0.17703872827935	0.408811179574667
ENSMUSG00000087666	B230359F08Rik	RIKEN cDNA B230359F08 gene [Source:MGI Symbol;Acc:MGI:3026946]	-1.71361932728166	0.180015967597114	1.60580255425777
ENSMUSG00000003153	Slc2a3	solute carrier family 2 (facilitated glucose transporter), member 3 [Source:MGI Symbol;Acc:MGI:95757]	-0.319896193301738	0.180186973053009	7.4946596512052
ENSMUSG00000033629	Hacd3	3-hydroxyacyl-CoA dehydratase 3 [Source:MGI Symbol;Acc:MGI:1889341]	0.358758969762496	0.180186973053009	6.98310499304985
ENSMUSG00000090223	Pcp4	Purkinje cell protein 4 [Source:MGI Symbol;Acc:MGI:97509]	-4.06997339300733	0.180186973053009	-2.15036972457369
ENSMUSG00000045337	Defb11	defensin beta 11 [Source:MGI Symbol;Acc:MGI:2179197]	-4.06997339300733	0.180186973053009	-2.15036972457369
ENSMUSG00000027011	Ube2e3	ubiquitin-conjugating enzyme E2E 3 [Source:MGI Symbol;Acc:MGI:107412]	0.661737158513029	0.180186973053009	4.24542137076704
ENSMUSG00000056290	Ms4a4b	membrane-spanning 4-domains, subfamily A, member 4B [Source:MGI Symbol;Acc:MGI:1913083]	-0.309243760814447	0.180186973053009	10.6321459479064
ENSMUSG00000028433	Ubap2	ubiquitin-associated protein 2 [Source:MGI Symbol;Acc:MGI:1916176]	0.329884916263719	0.180186973053009	6.79922012464586
ENSMUSG00000036478	Btg1	B cell translocation gene 1, anti-proliferative [Source:MGI Symbol;Acc:MGI:88215]	0.298097196209607	0.180186973053009	10.6833522087772
ENSMUSG00000094231	Trav9n-4	T cell receptor alpha variable 9N-4 [Source:MGI Symbol;Acc:MGI:3583949]	5.42513257678081	0.180543645059165	-2.74988032082663
ENSMUSG00000026926	Pmpca	peptidase (mitochondrial processing) alpha [Source:MGI Symbol;Acc:MGI:1918568]	-0.38890492538673	0.180543645059165	5.47121791521254
ENSMUSG00000044583	Tlr7	toll-like receptor 7 [Source:MGI Symbol;Acc:MGI:2176882]	1.99543448665356	0.180754539904588	1.73189859583777
ENSMUSG00000028559	Osbpl9	oxysterol binding protein-like 9 [Source:MGI Symbol;Acc:MGI:1923784]	0.317215040816458	0.181763205004995	6.86475498818444
ENSMUSG00000023092	Fhl1	four and a half LIM domains 1 [Source:MGI Symbol;Acc:MGI:1298387]	2.5547702150811	0.181763205004995	2.37396861113599
ENSMUSG00000020520	Galnt10	UDP-N-acetyl-alpha-D-galactosamine:polypeptide N-acetylgalactosaminyltransferase 10 [Source:MGI Symbol;Acc:MGI:1890480]	-0.342048090617222	0.182633452867441	7.26666740322141
ENSMUSG00000036594	H2-Aa	histocompatibility 2, class II antigen A, alpha [Source:MGI Symbol;Acc:MGI:95895]	1.59321916303906	0.182633452867441	3.00527458601205
ENSMUSG00000057375	Yipf1	Yip1 domain family, member 1 [Source:MGI Symbol;Acc:MGI:1915532]	-0.388586686259965	0.183193267072408	5.72642993621731
ENSMUSG00000028381	Ugcg	UDP-glucose ceramide glucosyltransferase [Source:MGI Symbol;Acc:MGI:1332243]	-0.311963038028457	0.183193267072408	9.76381769063663
ENSMUSG00000025498	Irf7	interferon regulatory factor 7 [Source:MGI Symbol;Acc:MGI:1859212]	0.319775470779242	0.185546353311242	7.42296424595411
ENSMUSG00000038894	Irs2	insulin receptor substrate 2 [Source:MGI Symbol;Acc:MGI:109334]	-0.476063513305443	0.185546353311242	5.37846934869306
ENSMUSG00000020610	Amz2	archaelysin family metallopeptidase 2 [Source:MGI Symbol;Acc:MGI:104837]	0.504069570547391	0.185610792208067	5.53742153788858
ENSMUSG00000019838	Slc16a10	solute carrier family 16 (monocarboxylic acid transporters), member 10 [Source:MGI Symbol;Acc:MGI:1919722]	-0.309109845754195	0.18596622313809	7.11355310836877
ENSMUSG00000029843	Slc13a4	solute carrier family 13 (sodium/sulfate symporters), member 4 [Source:MGI Symbol;Acc:MGI:2442367]	-3.00458858045337	0.187006245027514	2.16408703672999
ENSMUSG00000014599	Csf1	colony stimulating factor 1 (macrophage) [Source:MGI Symbol;Acc:MGI:1339753]	-0.763954187116326	0.187261925933908	4.47224565534287
ENSMUSG00000006519	Cyba	cytochrome b-245, alpha polypeptide [Source:MGI Symbol;Acc:MGI:1316658]	-0.319655045736413	0.188562972451127	8.47246620961414
ENSMUSG00000004612	Nkg7	natural killer cell group 7 sequence [Source:MGI Symbol;Acc:MGI:1931250]	-0.305514403959022	0.188792041704166	10.4559800803878
ENSMUSG00000043807	Ly6g5b	lymphocyte antigen 6 complex, locus G5B [Source:MGI Symbol;Acc:MGI:2385809]	-0.529247506482558	0.188792041704166	5.56466653928963
ENSMUSG00000030605	Mfge8	milk fat globule-EGF factor 8 protein [Source:MGI Symbol;Acc:MGI:102768]	-0.379015861330417	0.190151596873817	5.7051935821148
ENSMUSG00000026896	Ifih1	interferon induced with helicase C domain 1 [Source:MGI Symbol;Acc:MGI:1918836]	0.526956532400756	0.191074816047307	5.14234888092816
ENSMUSG00000032231	Anxa2	annexin A2 [Source:MGI Symbol;Acc:MGI:88246]	-0.293133658175867	0.191074816047307	7.50476393483412
ENSMUSG00000046447	Camk2n1	calcium/calmodulin-dependent protein kinase II inhibitor 1 [Source:MGI Symbol;Acc:MGI:1913509]	-0.423040463281178	0.191730881161593	6.9239253243781
ENSMUSG00000020027	Socs2	suppressor of cytokine signaling 2 [Source:MGI Symbol;Acc:MGI:1201787]	-1.39368548473863	0.191965864593604	2.66100971605995
ENSMUSG00000022191	Drosha	drosha, ribonuclease type III [Source:MGI Symbol;Acc:MGI:1261425]	0.383215911307124	0.191965864593604	5.46884646563083
ENSMUSG00000058715	Fcer1g	Fc receptor, IgE, high affinity I, gamma polypeptide [Source:MGI Symbol;Acc:MGI:95496]	-1.30482303385222	0.195041324265338	2.73678180641974
ENSMUSG00000028884	Rpa2	replication protein A2 [Source:MGI Symbol;Acc:MGI:1339939]	-0.301815059866795	0.19664620167141	7.08913137552935
ENSMUSG00000030199	Etv6	ets variant 6 [Source:MGI Symbol;Acc:MGI:109336]	0.375899834417614	0.19664620167141	5.70849933615019
ENSMUSG00000053063	Clec12a	C-type lectin domain family 12, member a [Source:MGI Symbol;Acc:MGI:3040968]	-1.05682416773622	0.197062355107157	3.93250964610818
ENSMUSG00000016552	Foxred2	FAD-dependent oxidoreductase domain containing 2 [Source:MGI Symbol;Acc:MGI:106315]	-0.661804542073068	0.198672636281328	4.36285037021232
ENSMUSG00000025161	Slc16a3	solute carrier family 16 (monocarboxylic acid transporters), member 3 [Source:MGI Symbol;Acc:MGI:1933438]	0.435023027436674	0.199347777193072	5.29948191359756
ENSMUSG00000016664	Pacsin2	protein kinase C and casein kinase substrate in neurons 2 [Source:MGI Symbol;Acc:MGI:1345153]	-0.329468907162673	0.199441143987703	5.86184472219236
ENSMUSG00000041707	1810011H11Rik	RIKEN cDNA 1810011H11 gene [Source:MGI Symbol;Acc:MGI:1916319]	-0.976128181725716	0.199441143987703	3.79991057671124
ENSMUSG00000027611	Procr	protein C receptor, endothelial [Source:MGI Symbol;Acc:MGI:104596]	-2.39355482465038	0.201287449932298	0.829045128405879
ENSMUSG00000021549	Rasa1	RAS p21 protein activator 1 [Source:MGI Symbol;Acc:MGI:97860]	0.376711956279319	0.201761721612425	5.44209384304181
ENSMUSG00000030232	Aebp2	AE binding protein 2 [Source:MGI Symbol;Acc:MGI:1338038]	0.32662673683056	0.201761721612425	8.5817528061238
ENSMUSG00000035671	Zswim4	zinc finger SWIM-type containing 4 [Source:MGI Symbol;Acc:MGI:2443726]	0.299077906165041	0.201883726949359	6.47607205307939
ENSMUSG00000044026	Slc35g1	solute carrier family 35, member G1 [Source:MGI Symbol;Acc:MGI:2444789]	0.602155820392345	0.201883726949359	4.31946026955052
ENSMUSG00000033355	Rtp4	receptor transporter protein 4 [Source:MGI Symbol;Acc:MGI:1915025]	0.443050347922948	0.2020266449929	5.64407218687808
ENSMUSG00000071064	Zfp827	zinc finger protein 827 [Source:MGI Symbol;Acc:MGI:2444807]	0.600162721096151	0.2020266449929	4.42289411126655
ENSMUSG00000029304	Spp1	secreted phosphoprotein 1 [Source:MGI Symbol;Acc:MGI:98389]	1.95495184884402	0.20268985931076	1.02124011947062
ENSMUSG00000025626	Phf6	PHD finger protein 6 [Source:MGI Symbol;Acc:MGI:1918248]	0.354028575278508	0.20268985931076	6.57483669194276
ENSMUSG00000098799	Trgj4	T cell receptor gamma joining 4 [Source:MGI Symbol;Acc:MGI:4439597]	-2.5039739190816	0.20268985931076	-1.11077912373113
ENSMUSG00000033208	S100b	S100 protein, beta polypeptide, neural [Source:MGI Symbol;Acc:MGI:98217]	2.77698497006022	0.206594367168946	1.25369111991588
ENSMUSG00000060678	Hist1h4c	histone cluster 1, H4c [Source:MGI Symbol;Acc:MGI:2448421]	-1.9667539945993	0.207004096833582	-0.144189974953435
ENSMUSG00000057219	Armc7	armadillo repeat containing 7 [Source:MGI Symbol;Acc:MGI:2679719]	-0.331967918203639	0.209105942779528	6.60929314143943
ENSMUSG00000007892	Rplp1	ribosomal protein, large, P1 [Source:MGI Symbol;Acc:MGI:1927099]	0.310802774991712	0.211031132195898	10.1320989333455
ENSMUSG00000026074	Map4k4	mitogen-activated protein kinase kinase kinase kinase 4 [Source:MGI Symbol;Acc:MGI:1349394]	0.313763687941332	0.211031132195898	7.29487088503189
ENSMUSG00000062373	Tmem65	transmembrane protein 65 [Source:MGI Symbol;Acc:MGI:1922118]	0.327691859370564	0.211031132195898	6.03643211697065
ENSMUSG00000020432	Tcn2	transcobalamin 2 [Source:MGI Symbol;Acc:MGI:98534]	-0.550174445747687	0.212557150109365	4.74431462353738
ENSMUSG00000029322	Plac8	placenta-specific 8 [Source:MGI Symbol;Acc:MGI:2445289]	-0.281838097535121	0.216611148520525	10.2944078717952
ENSMUSG00000020536	Llgl1	lethal giant larvae homolog 1 (Drosophila) [Source:MGI Symbol;Acc:MGI:102682]	0.307894322743713	0.216611148520525	6.1765133769132
ENSMUSG00000038533	Cbfa2t2	core-binding factor, runt domain, alpha subunit 2, translocated to, 2 (human) [Source:MGI Symbol;Acc:MGI:1333833]	-0.455477413276251	0.217076219855948	5.21559101666284
ENSMUSG00000032420	Nt5e	5' nucleotidase, ecto [Source:MGI Symbol;Acc:MGI:99782]	-0.359880034742379	0.217076219855948	5.79557313493269
ENSMUSG00000037032	Apbb1	amyloid beta (A4) precursor protein-binding, family B, member 1 [Source:MGI Symbol;Acc:MGI:107765]	-1.21503617164037	0.217076219855948	3.09991610744062
ENSMUSG00000037847	Nmrk1	nicotinamide riboside kinase 1 [Source:MGI Symbol;Acc:MGI:2147434]	0.501435569579183	0.219612421530712	4.91964347980992
ENSMUSG00000041959	S100a10	S100 calcium binding protein A10 (calpactin) [Source:MGI Symbol;Acc:MGI:1339468]	-0.292617502484165	0.219612421530712	8.83141944904481
ENSMUSG00000001444	Tbx21	T-box 21 [Source:MGI Symbol;Acc:MGI:1888984]	-0.338982197587835	0.220770176613485	7.97900726750862
ENSMUSG00000074896	Ifit3	interferon-induced protein with tetratricopeptide repeats 3 [Source:MGI Symbol;Acc:MGI:1101055]	0.602432453026554	0.220770176613485	4.73124863608053
ENSMUSG00000058756	Thra	thyroid hormone receptor alpha [Source:MGI Symbol;Acc:MGI:98742]	0.656285817944706	0.220770176613485	4.44314969916033
ENSMUSG00000029254	Stap1	signal transducing adaptor family member 1 [Source:MGI Symbol;Acc:MGI:1926193]	-0.397617138871334	0.220770176613485	5.58053150673651
ENSMUSG00000024253	Dync2li1	dynein cytoplasmic 2 light intermediate chain 1 [Source:MGI Symbol;Acc:MGI:1913996]	2.16724337082346	0.221977945390021	0.200191464220721
ENSMUSG00000030149	Klrk1	killer cell lectin-like receptor subfamily K, member 1 [Source:MGI Symbol;Acc:MGI:1196250]	-0.303006495356344	0.222744564718991	7.74109752763061
ENSMUSG00000033326	Kdm4a	lysine (K)-specific demethylase 4A [Source:MGI Symbol;Acc:MGI:2446210]	-0.30059873939083	0.223415027649035	6.58671743178475
ENSMUSG00000020798	Spns3	spinster homolog 3 [Source:MGI Symbol;Acc:MGI:1924827]	-1.27153824848415	0.223415027649035	2.67308354598469
ENSMUSG00000071347	C1qtnf9	C1q and tumor necrosis factor related protein 9 [Source:MGI Symbol;Acc:MGI:3045252]	-2.33346084043793	0.223415027649035	-0.0269394114862276
ENSMUSG00000026579	F5	coagulation factor V [Source:MGI Symbol;Acc:MGI:88382]	-2.06438224598436	0.223415027649035	2.86450284504609
ENSMUSG00000051316	Taf7	TATA-box binding protein associated factor 7 [Source:MGI Symbol;Acc:MGI:1346348]	0.322321975594154	0.225104711305425	5.93487787752121
ENSMUSG00000024300	Myo1f	myosin IF [Source:MGI Symbol;Acc:MGI:107711]	-0.303445035795736	0.225104711305425	8.08746891819054
ENSMUSG00000038497	Tmco3	transmembrane and coiled-coil domains 3 [Source:MGI Symbol;Acc:MGI:2444946]	-0.60946546672649	0.225400475072493	4.31257128437454
ENSMUSG00000022696	Sidt1	SID1 transmembrane family, member 1 [Source:MGI Symbol;Acc:MGI:2443155]	0.375597244423603	0.225400475072493	5.91548317795795
ENSMUSG00000076905	Traj24	T cell receptor alpha joining 24 [Source:MGI Symbol;Acc:MGI:4439748]	-2.11589757815461	0.225400475072493	-0.554554312840553
ENSMUSG00000021754	Map3k1	mitogen-activated protein kinase kinase kinase 1 [Source:MGI Symbol;Acc:MGI:1346872]	0.326362312270021	0.225675255647865	7.2841128189458
ENSMUSG00000021806	Nid2	nidogen 2 [Source:MGI Symbol;Acc:MGI:1298229]	-1.9402569423796	0.225865214509573	1.85188140233743
ENSMUSG00000032988	Slc16a8	solute carrier family 16 (monocarboxylic acid transporters), member 8 [Source:MGI Symbol;Acc:MGI:1929519]	-2.86788360820528	0.228462476948847	0.0413734120036522
ENSMUSG00000031320	Rps4x	ribosomal protein S4, X-linked [Source:MGI Symbol;Acc:MGI:98158]	0.29647843680953	0.23120891787269	8.64851123685456
ENSMUSG00000064181	Rab3ip	RAB3A interacting protein [Source:MGI Symbol;Acc:MGI:105933]	0.690057021581706	0.234426252712743	4.01820353818863
ENSMUSG00000019854	Reps1	RalBP1 associated Eps domain containing protein [Source:MGI Symbol;Acc:MGI:1196373]	0.27138716796739	0.234426252712743	6.60762813964609
ENSMUSG00000032691	Nlrp3	NLR family, pyrin domain containing 3 [Source:MGI Symbol;Acc:MGI:2653833]	1.76564372079033	0.234557638040225	1.14482832741643
ENSMUSG00000029313	Aff1	AF4/FMR2 family, member 1 [Source:MGI Symbol;Acc:MGI:1100819]	0.305186491801274	0.234557638040225	8.19312909701006
ENSMUSG00000027386	Fbln7	fibulin 7 [Source:MGI Symbol;Acc:MGI:1917620]	2.91298183954582	0.235877064736569	0.0428839977365454
ENSMUSG00000026536	Ifi211	interferon activated gene 211 [Source:MGI Symbol;Acc:MGI:3041120]	1.93146910737339	0.237468397629988	0.244099945837044
ENSMUSG00000026580	Selp	selectin, platelet [Source:MGI Symbol;Acc:MGI:98280]	-1.66439310626983	0.237468397629988	3.6935644170703
ENSMUSG00000026495	Efcab2	EF-hand calcium binding domain 2 [Source:MGI Symbol;Acc:MGI:1915476]	1.70963552041874	0.241503550090782	1.37835633762762
ENSMUSG00000029468	P2rx7	purinergic receptor P2X, ligand-gated ion channel, 7 [Source:MGI Symbol;Acc:MGI:1339957]	1.13868759846076	0.243571862658607	3.23707634255833
ENSMUSG00000057191	AB124611	cDNA sequence AB124611 [Source:MGI Symbol;Acc:MGI:3043001]	0.304159987178974	0.243571862658607	6.37181912743304
ENSMUSG00000074892	B3galt5	UDP-Gal:betaGlcNAc beta 1,3-galactosyltransferase, polypeptide 5 [Source:MGI Symbol;Acc:MGI:2136878]	-0.44362583871051	0.244498841320935	5.04274692166432
ENSMUSG00000037580	Gch1	GTP cyclohydrolase 1 [Source:MGI Symbol;Acc:MGI:95675]	0.312632853151003	0.244959031882097	6.93770770282902
ENSMUSG00000020928	Higd1b	HIG1 domain family, member 1B [Source:MGI Symbol;Acc:MGI:1922939]	-2.46000331383981	0.24545670597387	-0.393008974813929
ENSMUSG00000019841	Rev3l	REV3 like, DNA directed polymerase zeta catalytic subunit [Source:MGI Symbol;Acc:MGI:1337131]	0.372385287502227	0.245561701930517	5.32836672491995
ENSMUSG00000030103	Bhlhe40	basic helix-loop-helix family, member e40 [Source:MGI Symbol;Acc:MGI:1097714]	-0.301221991240345	0.247694022513142	11.0230003199167
ENSMUSG00000076461	Trbv1	T cell receptor beta, variable 1 [Source:MGI Symbol;Acc:MGI:98594]	-1.93658868250985	0.248735551810705	0.398802478946604
ENSMUSG00000020653	Klf11	Kruppel-like factor 11 [Source:MGI Symbol;Acc:MGI:2653368]	0.305329919010393	0.248859650974363	5.99941849877643
ENSMUSG00000040747	Cd53	CD53 antigen [Source:MGI Symbol;Acc:MGI:88341]	0.30793595966682	0.250344742698304	10.3478680402596
ENSMUSG00000041685	Fcho2	FCH domain only 2 [Source:MGI Symbol;Acc:MGI:3505790]	-0.370429468457407	0.252360863494467	5.35709350163701
ENSMUSG00000000303	Cdh1	cadherin 1 [Source:MGI Symbol;Acc:MGI:88354]	-0.311631564742413	0.253498898384385	8.53365389443941
ENSMUSG00000060012	Kif13b	kinesin family member 13B [Source:MGI Symbol;Acc:MGI:1098265]	-0.519685094197	0.253689646894261	5.07779149689402
ENSMUSG00000056598	Drc3	dynein regulatory complex subunit 3 [Source:MGI Symbol;Acc:MGI:1921915]	3.12116257714825	0.254080244182535	0.829936847966582
ENSMUSG00000048534	Jaml	junction adhesion molecule like [Source:MGI Symbol;Acc:MGI:2685484]	-0.297275206575597	0.254080244182535	7.76573178826742
ENSMUSG00000000088	Cox5a	cytochrome c oxidase subunit Va [Source:MGI Symbol;Acc:MGI:88474]	-0.287953264548138	0.254080244182535	7.25924765563854
ENSMUSG00000076475	Trbv19	T cell receptor beta, variable 19 [Source:MGI Symbol;Acc:MGI:98604]	-1.96911076264466	0.254182465527229	1.77655190347038
ENSMUSG00000010080	Epn3	epsin 3 [Source:MGI Symbol;Acc:MGI:1919139]	-2.55354482898493	0.260351294116161	1.10758747494208
ENSMUSG00000058470	Gm8369	predicted gene 8369 [Source:MGI Symbol;Acc:MGI:3645380]	0.393491797738135	0.261818059539985	5.81495614697717
ENSMUSG00000023961	Enpp4	ectonucleotide pyrophosphatase/phosphodiesterase 4 [Source:MGI Symbol;Acc:MGI:2682634]	-0.348104189951768	0.261818059539985	5.61110421027951
ENSMUSG00000076764	Trav6-2	T cell receptor alpha variable 6-2 [Source:MGI Symbol;Acc:MGI:3642602]	-5.27922800786224	0.263540287192955	-3.16387805959342
ENSMUSG00000038517	Tbkbp1	TBK1 binding protein 1 [Source:MGI Symbol;Acc:MGI:1920424]	-0.573557617175793	0.264893206235584	4.43550840327801
ENSMUSG00000047412	Zbtb44	zinc finger and BTB domain containing 44 [Source:MGI Symbol;Acc:MGI:1925123]	0.282537456738577	0.265068759704566	6.71881505845855
ENSMUSG00000032590	Apeh	acylpeptide hydrolase [Source:MGI Symbol;Acc:MGI:88041]	-0.305332353338365	0.265155116068137	6.88410649062536
ENSMUSG00000040659	Efhd2	EF hand domain containing 2 [Source:MGI Symbol;Acc:MGI:106504]	-0.327172559848371	0.265155116068137	8.73874689479093
ENSMUSG00000090112	Shprh	SNF2 histone linker PHD RING helicase [Source:MGI Symbol;Acc:MGI:1917581]	-0.490019005331429	0.265847393297154	4.90941819734232
ENSMUSG00000033706	Smyd5	SET and MYND domain containing 5 [Source:MGI Symbol;Acc:MGI:108048]	0.594020694053761	0.26631924035538	4.22351531637233
ENSMUSG00000035860	Cdhr3	cadherin-related family member 3 [Source:MGI Symbol;Acc:MGI:1916014]	3.0575062228782	0.267551280818646	0.28932863091956
ENSMUSG00000028064	Sema4a	sema domain, immunoglobulin domain (Ig), transmembrane domain (TM) and short cytoplasmic domain, (semaphorin) 4A [Source:MGI Symbol;Acc:MGI:107560]	-0.286221577659755	0.268661642833598	9.54031466007146
ENSMUSG00000076914	Traj15	T cell receptor alpha joining 15 [Source:MGI Symbol;Acc:MGI:4439582]	-5.27922800786224	0.268661642833598	-3.23834325628155
ENSMUSG00000040043	Rbms2	RNA binding motif, single stranded interacting protein 2 [Source:MGI Symbol;Acc:MGI:1861776]	0.32008301768478	0.270254603170176	5.84261464397372
ENSMUSG00000038147	Cd84	CD84 antigen [Source:MGI Symbol;Acc:MGI:1336885]	0.384775278134775	0.272866050207649	5.66428265592497
ENSMUSG00000060675	Pla2g16	phospholipase A2, group XVI [Source:MGI Symbol;Acc:MGI:2179715]	-0.28490151213335	0.272866050207649	7.27676513068094
[truncated: 9,191 more rows]

## Sheet: Tox WT vs Tox KO VL (9w)
Gene_id	Gene_name	Gene_description	logFC	PValue	logCPM
[truncated: 10,446 more rows]
