# Supplementary material for: Persistence of self-reactive CD8+ T cells in the CNS requires TOX-dependent chromatin remodeling
Source: Nat Commun. 2021 Feb 12;12:1009. doi: 10.1038/s41467-021-21109-3 (PMC7881115; doi:10.1038/s41467-021-21109-3)
Supplement: Supplementary file 12 — Supplementary Data 10 [file 41467_2021_21109_MOESM12_ESM.xlsx]

## Sheet: Figure 6C
chromosome	start	end	Tox WT VL_rep1	Tox WT VL_rep2	Tox KO VL_rep1	Tox KO VL_rep2	Tox WT AL_rep1	Tox WT AL_rep2	Tox KO AL_rep1	Tox KO AL_rep2	cluster	Gene_id	distance	Tox WT VL_logFC	Tox KO VL_logFC	Tox WT AL_logFC	Tox KO AL_logFC	TCF-1 bound?
2	70939189	70939189	0.87363432434	0.7900296000	0.0000000000	0.4343406358	0.9976924517	1.0000000000	0.0219572171	0.3960752364	1	ENSMUSG00000041975	24871	0.8967844496	1.000000000	0.149321936	0.000000000	yes
4	6991108	6991108	0.82784689074	0.7290827456	0.0042966333	0.0000000000	0.9815435330	1.0000000000	0.0000000000	0.0000000000	1	ENSMUSG00000041272	-1	0.2507479492	0.000000000	1.000000000	0.166718545	yes
6	28932022	28932022	0.81455221227	0.6570370035	0.0000000000	0.0666374047	1.0000000000	0.8423153216	0.0492415807	0.0535684674	1	ENSMUSG00000001424	-1	1.0000000000	0.808779153	0.000000000	0.622498959	yes
6	28931887	28931887	0.83248003502	0.6614959086	0.0000000000	0.0676493254	1.0000000000	0.8550275474	0.0508947812	0.0501529066	1	ENSMUSG00000001424	-1	1.0000000000	0.808779153	0.000000000	0.622498959	yes
12	105718894	105718894	0.96422929728	0.6945146130	0.0000000000	0.1684321006	1.0000000000	0.8207207529	0.0542598230	0.1103717129	1	ENSMUSG00000041323	-1	1.0000000000	0.000000000	0.035052169	0.122304850
4	11242534	11242534	0.89825846499	0.7785810621	0.2022427780	0.1031451237	1.0000000000	0.9581656065	0.1248027375	0.0000000000	1	ENSMUSG00000040738	-1	0.5172390129	1.000000000	0.000000000	0.427994004
4	11242696	11242696	0.85317881227	0.8344977257	0.2317817698	0.0989724379	1.0000000000	0.9328534024	0.1872007180	0.0000000000	1	ENSMUSG00000040738	-1	0.5172390129	1.000000000	0.000000000	0.427994004
6	125314137	125314137	0.81968874456	0.7312553546	0.0563834571	0.4242144255	0.8336190873	1.0000000000	0.3515895373	0.0000000000	1	ENSMUSG00000030339	-1	1.0000000000	0.285763113	0.000000000	0.104495537
6	28921206	28921206	0.65021333757	0.8815555294	0.0000000000	0.1467189356	1.0000000000	0.9328843051	0.0000000000	0.0400057623	1	ENSMUSG00000001424	-1	1.0000000000	0.808779153	0.000000000	0.622498959	yes
13	112474390	112474390	0.62458168047	0.6694163463	0.2173707845	0.0095508379	1.0000000000	0.6733988816	0.0000000000	0.1231324872	1	ENSMUSG00000021756	-1	1.0000000000	0.413668162	0.579203716	0.000000000	yes
8	110950478	110950478	1.00000000000	0.2922645904	0.1305589327	0.0403747007	0.6166659550	0.6317744418	0.0000000000	0.0861881098	1	ENSMUSG00000031749	-1	0.5936298025	0.000000000	1.000000000	0.268198646	yes
14	101480838	101480838	0.84372346122	0.7758547631	0.3341838214	0.2292037311	1.0000000000	0.7047654175	0.0000000000	0.4718540990	1	ENSMUSG00000033083	-1	1.0000000000	0.694486589	0.229123229	0.000000000
2	121511594	121511594	1.00000000000	0.5772818314	0.1382562361	0.0000000000	0.8204460539	0.7903884736	0.1046174780	0.0901292334	1	ENSMUSG00000027242	-1	0.0000000000	0.000000000	1.000000000	0.726552110
10	30538235	30538235	1.00000000000	0.5171668028	0.0357342962	0.1550220243	0.7768380029	0.7818637947	0.1505170549	0.0000000000	1	ENSMUSG00000019792	-1	0.0000000000	0.318046974	1.000000000	0.607421608
3	138877183	138877183	1.00000000000	0.6430454829	0.0000000000	0.0764924460	0.9694020459	0.7835288073	0.1294653746	0.0927027897	1	ENSMUSG00000028152	-1	1.0000000000	0.360655885	0.845493594	0.000000000	yes
14	120307108	120307108	0.66103602424	1.0000000000	0.0000000000	0.0122918510	0.9658756900	0.7986838568	0.1583399842	0.0928407029	1	ENSMUSG00000022139	-1	1.0000000000	0.724424050	0.654590186	0.000000000	yes
9	92542441	92542441	1.00000000000	0.6504397446	0.0000000000	0.2242199756	0.7583707615	0.7286340563	0.2672836446	0.0788429767	1	ENSMUSG00000032374	-1	0.0000000000	0.000000000	1.000000000	0.000000000
3	145595482	145595482	1.00000000000	0.4957687733	0.0000000000	0.3121591903	0.6493067158	0.7026267083	0.1213917289	0.2614624378	1	ENSMUSG00000074182	-1	0.4179852462	0.000000000	1.000000000	0.701467298
9	114740559	114740559	0.91343667629	0.7111633589	0.3603906033	0.0000000000	1.0000000000	0.5102934654	0.2946120704	0.1428479348	1	ENSMUSG00000032434	-1	1.0000000000	0.695054942	0.153254462	0.000000000	yes
11	63146857	63146857	1.00000000000	0.6081613136	0.2251606790	0.0000000000	0.5710709608	0.7782644837	0.1479881283	0.1418842067	1	ENSMUSG00000018217	-1	1.0000000000	0.517111814	0.304333722	0.000000000	yes
1	58454492	58454492	0.90032376426	1.0000000000	0.3717615851	0.1917973302	0.6800253766	0.9613404186	0.0000000000	0.3003083658	1	ENSMUSG00000026036	-1	1.0000000000	0.567922562	0.236702972	0.000000000	yes
10	85162929	85162929	0.76649068078	0.7407629884	0.1756010572	0.0000000000	1.0000000000	0.8469217912	0.2584704750	0.3134406892	1	ENSMUSG00000020038	-1	1.0000000000	0.717184889	0.265087207	0.000000000
18	67028708	67028708	1.00000000000	0.2450444008	0.0000000000	0.0625622916	0.6997860083	0.7522203364	0.2804367234	0.0775771390	1	ENSMUSG00000024524	59127	1.0000000000	0.000000000	0.311458142	0.038756044	yes
4	6689036	6689036	0.83763737479	0.8761506293	0.1544940859	0.0000000000	0.9549125409	1.0000000000	0.3414904665	0.2676547825	1	ENSMUSG00000041272	-1	0.2507479492	0.000000000	1.000000000	0.166718545	yes
10	24640671	24640671	0.82112399846	0.6220937693	0.1484521939	0.0000000000	0.8917639425	1.0000000000	0.2803637670	0.2272565106	1	ENSMUSG00000037370	-1	0.7920516405	0.000000000	1.000000000	0.165406843	yes
4	6901522	6901522	0.68371220128	0.6050919277	0.0167736450	0.0000000000	0.7268959940	1.0000000000	0.2691031644	0.0830298465	1	ENSMUSG00000041272	-1	0.2507479492	0.000000000	1.000000000	0.166718545	yes
13	114151248	114151248	0.72646506233	0.6316570122	0.0000000000	0.1673543805	0.6187024939	1.0000000000	0.1765766103	0.1620693521	1	ENSMUSG00000042348	-1	0.2959521305	1.000000000	0.000000000	0.772684056	yes
14	120306991	120306991	0.65152787670	0.7904710703	0.0000000000	0.0528002133	1.0000000000	0.6243733113	0.1936695241	0.0758626425	1	ENSMUSG00000022139	-1	1.0000000000	0.724424050	0.654590186	0.000000000	yes
4	6887313	6887313	0.97052547553	0.6991806901	0.0086943506	0.0000000000	0.9017702714	1.0000000000	0.1743468511	0.0675024662	1	ENSMUSG00000041272	-1	0.2507479492	0.000000000	1.000000000	0.166718545	yes
5	99202726	99202726	0.93965738494	0.7735037692	0.0000000000	0.1769671332	0.7387212885	1.0000000000	0.2819250563	0.2874810482	1	ENSMUSG00000089809	14199	0.4404106954	0.000000000	1.000000000	0.603986076	yes
3	121953396	121953396	0.74180528453	0.6775170060	0.0000000000	0.1191798916	0.4644216533	1.0000000000	0.1190652680	0.2977505415	1	ENSMUSG00000039831	-1	1.0000000000	0.000000000	1.000000000	1.000000000
3	30611166	30611166	1.00000000000	0.3521834987	0.0967670101	0.0000000000	0.7721115797	0.5256316591	0.0177593983	0.3838701315	1	ENSMUSG00000037730	-1	1.0000000000	0.730572395	0.911387494	0.000000000	yes
14	121107949	121107949	0.93093017447	0.6587197294	0.0077745756	0.0520280159	1.0000000000	0.5991528813	0.2760773490	0.0000000000	1	ENSMUSG00000025555	-1	0.3614854340	0.000000000	1.000000000	0.460260497
19	57411955	57411955	1.00000000000	0.3018465238	0.0000000000	0.1572074518	0.6758331024	0.6161678216	0.2336278111	0.1470974106	1	ENSMUSG00000033478	21861	0.6594181567	0.545872744	0.000000000	1.000000000
X	142806302	142806302	1.00000000000	0.3116363238	0.0382751860	0.0000000000	0.5842846014	0.8607374433	0.0808798817	0.2849499871	1	ENSMUSG00000047045	-1	0.6970843895	0.000000000	1.000000000	0.354312241
4	6688874	6688874	0.90149170187	0.8669201158	0.1162884027	0.0000000000	0.9416033792	1.0000000000	0.3070091068	0.2861656815	1	ENSMUSG00000041272	-1	0.2507479492	0.000000000	1.000000000	0.166718545	yes
5	99202639	99202639	0.90915835681	0.7426571319	0.0000000000	0.1417300500	0.7281112376	1.0000000000	0.2830719480	0.3219854094	1	ENSMUSG00000089809	14286	0.4404106954	0.000000000	1.000000000	0.603986076	yes
10	71264380	71264380	0.96071557392	0.5299278661	0.2510148302	0.1995180958	0.9086540358	1.0000000000	0.0360332868	0.0000000000	1	ENSMUSG00000019927	-1	1.0000000000	0.604293581	0.335516509	0.000000000	yes
2	157746938	157746938	0.63958040069	0.7870471393	0.3311985289	0.2783642609	0.7229790058	1.0000000000	0.0129463909	0.0000000000	1	ENSMUSG00000027649	-1	1.0000000000	0.430614699	0.340999458	0.000000000	yes
3	37483940	37483940	0.91357393820	0.6347654962	0.4847404237	0.2883981430	1.0000000000	0.8364240316	0.0000000000	0.2588060025	1	ENSMUSG00000027722	-1	0.2371083795	0.000000000	1.000000000	0.886645347	yes
5	67300098	67300098	0.99350570466	0.9526825901	0.0849858241	0.4340847670	0.8459770256	1.0000000000	0.0185193244	0.0000000000	1	ENSMUSG00000029221	6356	1.0000000000	0.494114870	0.307048110	0.000000000	yes
4	32291590	32291590	1.00000000000	0.6049731138	0.7162041285	0.0000000000	0.8154696013	0.7911944393	0.0337623752	0.2559347845	1	ENSMUSG00000040270	-1	1.0000000000	0.060690861	0.753900464	0.000000000	yes
2	70727146	70727146	0.93176830115	0.7299873156	0.2496449841	0.2162670934	1.0000000000	0.7494976391	0.0000000000	0.0852912717	1	ENSMUSG00000041997	-1	1.0000000000	0.143313064	0.137631044	0.000000000
4	6970701	6970701	0.90331024295	0.9402225785	0.2427887342	0.2527171662	1.0000000000	0.9165825580	0.0000000000	0.1051120117	1	ENSMUSG00000041272	-1	0.2507479492	0.000000000	1.000000000	0.166718545	yes
1	189936841	189936841	1.00000000000	0.4936498063	0.1029718100	0.0000000000	0.8422894635	0.4571207725	0.1064074379	0.4377520130	1	ENSMUSG00000026603	13978	0.0703597373	0.000000000	1.000000000	0.311057213
18	46176258	46176258	1.00000000000	0.6781072051	0.0683663972	0.0000000000	0.7605228555	0.6948833395	0.4254160276	0.0268206870	1	ENSMUSG00000033949	-1	0.7338873634	1.000000000	0.000000000	0.012464503
18	84279222	84279222	0.73353345841	1.0000000000	0.0000000000	0.1764728975	0.6532790436	0.6830372129	0.1605135140	0.4929331445	1	ENSMUSG00000048410	-1	0.5049682709	0.460451690	0.000000000	1.000000000	yes
15	33083330	33083330	1.00000000000	0.4836688345	0.0000000000	0.0806061419	0.4728456908	0.5468602010	0.1394076512	0.1657533156	1	ENSMUSG00000039007	-1	0.9706803875	1.000000000	0.804708104	0.000000000
10	7631134	7631134	1.00000000000	0.5044360145	0.2120173913	0.0000000000	0.6438903246	0.6176457482	0.4036343523	0.3756844637	1	ENSMUSG00000019795	-1	0.0000000000	0.680127415	0.840436994	1.000000000
10	7631443	7631443	1.00000000000	0.3747106670	0.1521623359	0.0000000000	0.6183798066	0.7382692392	0.2983652275	0.4185543945	1	ENSMUSG00000019795	-1	0.0000000000	0.680127415	0.840436994	1.000000000
5	99461470	99461470	1.00000000000	0.5036217721	0.0744037466	0.0000000000	0.8177306651	0.6105973577	0.3729609644	0.3011085004	1	ENSMUSG00000089809	-1	0.4404106954	0.000000000	1.000000000	0.603986076	yes
8	61283530	61283530	1.00000000000	0.5687979053	0.3675940951	0.0000000000	0.7543045576	0.6801663492	0.5003660325	0.5582904589	1	ENSMUSG00000031642	-1	0.0000000000	0.000000000	1.000000000	0.000000000
18	70521016	70521016	0.70185605547	0.4511819145	0.0533503821	0.0000000000	1.0000000000	0.9652475923	0.0109262408	0.1514782230	1	ENSMUSG00000038425	-1	0.7370359455	0.000000000	0.977236494	1.000000000	yes
11	32062072	32062072	0.66291993339	0.3734702361	0.0268237652	0.0796044273	1.0000000000	0.7734736494	0.0000000000	0.1768649722	1	ENSMUSG00000020297	2370	0.7214040188	0.582275406	1.000000000	0.000000000	yes
1	171966176	171966176	0.80066044662	0.2562077800	0.1537602688	0.0000000000	1.0000000000	0.8160168511	0.0686511857	0.1707420210	1	ENSMUSG00000015314	12506	1.0000000000	0.138414439	0.894390953	0.000000000	yes
6	13585048	13585048	0.81940736921	0.3878514143	0.0000000000	0.2075104207	0.9645524402	1.0000000000	0.1612849463	0.0784984406	1	ENSMUSG00000029569	-1	0.0000000000	0.563110002	1.000000000	0.810117167
6	28923649	28923649	0.70143554566	0.4937655130	0.0238937407	0.0436450562	0.9978229371	1.0000000000	0.0000000000	0.0189431116	1	ENSMUSG00000001424	-1	1.0000000000	0.808779153	0.000000000	0.622498959	yes
6	28923216	28923216	0.60886605753	0.5006672717	0.0779932707	0.0494217719	0.8600056036	1.0000000000	0.0000000000	0.0783765170	1	ENSMUSG00000001424	-1	1.0000000000	0.808779153	0.000000000	0.622498959	yes
4	127008410	127008410	0.88413786766	0.2394487175	0.0256403950	0.1161015364	1.0000000000	0.8358811365	0.0000000000	0.3311993337	1	ENSMUSG00000028820	12413	1.0000000000	0.724404244	0.034398491	0.000000000
6	83421886	83421886	0.62963377031	0.6609921548	0.3712835662	0.0000000000	0.9229741572	1.0000000000	0.2809705105	0.2965429971	1	ENSMUSG00000034832	-1	1.0000000000	0.876307651	0.283252646	0.000000000	yes
15	53115591	53115591	0.67345958551	0.3698566644	0.0000000000	0.0627878021	1.0000000000	0.6398987756	0.1095558958	0.1145068859	1	ENSMUSG00000061731	-1	0.5939601395	0.000000000	1.000000000	0.307420534	yes
15	53115647	53115647	0.67240432068	0.3582557721	0.0000000000	0.0630447884	1.0000000000	0.6254714113	0.1052087100	0.1119207932	1	ENSMUSG00000061731	-1	0.5939601395	0.000000000	1.000000000	0.307420534	yes
10	116913913	116913913	0.68776876480	0.5057723373	0.0821127751	0.0000000000	0.8638065280	1.0000000000	0.1600618574	0.0830107512	1	ENSMUSG00000064181	-1	0.7171849199	0.210398115	1.000000000	0.000000000	yes
6	28929392	28929392	0.67149159127	0.6321601948	0.0451485895	0.0000000000	0.9816224275	1.0000000000	0.0412612206	0.0000000000	1	ENSMUSG00000001424	-1	1.0000000000	0.808779153	0.000000000	0.622498959	yes
10	120220644	120220644	0.70046619413	0.5595671007	0.0070518506	0.1007999443	1.0000000000	0.7807562687	0.0000000000	0.1030682320	1	ENSMUSG00000020225	-1	0.0000000000	0.385944079	0.740876618	1.000000000
19	47755492	47755492	0.66442319865	0.7994401031	0.0000000000	0.4522026973	0.8801170643	1.0000000000	0.2051239425	0.2205392816	1	ENSMUSG00000044948	-1	1.0000000000	0.528370425	0.013035118	0.000000000	yes
4	6990336	6990336	0.78387993126	0.6087054524	0.0000000000	0.0131826810	0.9460812463	1.0000000000	0.0000000000	0.0054510206	1	ENSMUSG00000041272	-1	0.2507479492	0.000000000	1.000000000	0.166718545	yes
4	6990532	6990532	0.76314326552	0.6261551436	0.0056642278	0.0000000000	0.9471365791	1.0000000000	0.0000000000	0.0047139351	1	ENSMUSG00000041272	-1	0.2507479492	0.000000000	1.000000000	0.166718545	yes
2	68981398	68981398	0.94087101446	0.6297368707	0.0000000000	0.2309852810	0.9656660175	1.0000000000	0.2569335560	0.1925489142	1	ENSMUSG00000027035	-1	0.0732870722	0.000000000	0.851653610	1.000000000
4	6958254	6958254	0.78951713358	0.4069941416	0.0775772443	0.0000000000	0.5353619792	1.0000000000	0.0603521394	0.1968518151	1	ENSMUSG00000041272	-1	0.2507479492	0.000000000	1.000000000	0.166718545	yes
10	120220864	120220864	0.67751190821	0.4812129421	0.0000000000	0.0716951363	1.0000000000	0.5007814252	0.0900900029	0.1660143712	1	ENSMUSG00000020225	-1	0.0000000000	0.385944079	0.740876618	1.000000000
18	58561139	58561139	0.81185986522	0.5538233373	0.0202149748	0.0000000000	1.0000000000	0.8324312681	0.2544945145	0.0106669062	1	ENSMUSG00000024600	-1	0.0000000000	0.000000000	1.000000000	0.000000000
4	6860016	6860016	0.69054541265	0.7370770745	0.0000000000	0.2104735747	1.0000000000	0.8429377034	0.1270954358	0.2188417951	1	ENSMUSG00000041272	-1	0.2507479492	0.000000000	1.000000000	0.166718545	yes
2	70939352	70939352	0.80650078179	0.7555932251	0.0000000000	0.3867537867	1.0000000000	0.9316485122	0.0430807690	0.4213293347	1	ENSMUSG00000041975	24708	0.8967844496	1.000000000	0.149321936	0.000000000	yes
5	91139620	91139620	0.83894458929	0.3975350366	0.0000000000	0.2469305102	1.0000000000	0.6849624230	0.0758333813	0.4199423295	1	ENSMUSG00000029378	-1	0.1636930901	0.000000000	1.000000000	0.451913098
18	58561210	58561210	0.76357716551	0.5213136912	0.0000000000	0.1172652170	1.0000000000	0.7762126118	0.3543854209	0.0414599839	1	ENSMUSG00000024600	-1	0.0000000000	0.000000000	1.000000000	0.000000000
4	6844086	6844086	0.72740644081	0.5366733867	0.1840372990	0.0000000000	0.8198953287	1.0000000000	0.1952178808	0.2612445530	1	ENSMUSG00000041272	-1	0.2507479492	0.000000000	1.000000000	0.166718545	yes
10	22283259	22283259	0.95843021322	0.3425150405	0.0000000000	0.1379343664	1.0000000000	0.8862958381	0.2239142877	0.1401121390	1	ENSMUSG00000075297	-1	1.0000000000	0.453724050	0.840719348	0.000000000	yes
10	22283182	22283182	0.94083910035	0.3380328934	0.0000000000	0.1361293592	1.0000000000	0.8701734204	0.2209841484	0.1273745670	1	ENSMUSG00000075297	-1	1.0000000000	0.453724050	0.840719348	0.000000000	yes
4	6902404	6902404	0.80217459584	0.3843402407	0.0000000000	0.0546740263	1.0000000000	0.8736360726	0.3204534276	0.1508162813	1	ENSMUSG00000041272	-1	0.2507479492	0.000000000	1.000000000	0.166718545	yes
14	118982938	118982938	0.59410091415	0.5059173530	0.0000000000	0.2203482248	1.0000000000	0.7179552747	0.2938547075	0.2337362566	1	ENSMUSG00000022136	736	0.7008889715	1.000000000	0.000000000	0.342590586
10	24641596	24641596	0.65498231824	0.4726450760	0.0898262298	0.0000000000	1.0000000000	0.9069125613	0.3156023144	0.3305343764	1	ENSMUSG00000037370	-1	0.7920516405	0.000000000	1.000000000	0.165406843	yes
5	99365506	99365506	0.60642604133	0.2904095775	0.1010823663	0.0000000000	1.0000000000	0.6004223931	0.3053412164	0.1758067468	1	ENSMUSG00000089809	-1	0.4404106954	0.000000000	1.000000000	0.603986076	yes
14	121102112	121102112	0.53716277433	0.4305536099	0.0000000000	0.0376006526	0.8099675232	1.0000000000	0.3374693297	0.1146258595	1	ENSMUSG00000025555	-1	0.3614854340	0.000000000	1.000000000	0.460260497
3	138867506	138867506	0.54051164694	0.5006703112	0.1267212189	0.0000000000	1.0000000000	0.9291825738	0.3074553387	0.2736664539	1	ENSMUSG00000028152	-1	1.0000000000	0.360655885	0.845493594	0.000000000	yes
4	6902092	6902092	0.88851511070	0.4842844898	0.0000000000	0.0643662731	1.0000000000	0.8262886841	0.3581416888	0.2012240109	1	ENSMUSG00000041272	-1	0.2507479492	0.000000000	1.000000000	0.166718545	yes
6	97394666	97394666	1.00000000000	0.3770882630	0.0149688201	0.0000000000	0.8874936734	0.9335666359	0.3297362783	0.1457419545	1	ENSMUSG00000030064	-1	0.7985027173	1.000000000	0.000000000	0.403663009	yes
4	6902270	6902270	0.85390001276	0.4675131514	0.0000000000	0.0754083717	1.0000000000	0.8573300814	0.3532912688	0.1774864751	1	ENSMUSG00000041272	-1	0.2507479492	0.000000000	1.000000000	0.166718545	yes
1	171782696	171782696	1.00000000000	0.1734464689	0.3258632159	0.2330470160	0.8719763923	0.9560648352	0.0000000000	0.1513119686	1	ENSMUSG00000015316	-1	0.9047633973	0.000000000	1.000000000	0.229500512	yes
6	134148238	134148238	0.81559494942	0.3080327088	0.3757151340	0.3503330611	1.0000000000	0.7466031969	0.2054680780	0.0000000000	1	ENSMUSG00000030199	-1	1.0000000000	0.069044785	0.672515797	0.000000000
8	61276838	61276838	0.32996545216	0.6127981581	0.2809182981	0.4034049168	1.0000000000	0.4666710405	0.2506633093	0.0000000000	1	ENSMUSG00000031642	-1	0.0000000000	0.000000000	1.000000000	0.000000000
14	120373021	120373021	0.67147264922	0.7036611965	0.2940319114	0.4970504802	1.0000000000	0.9820688615	0.2387547094	0.0000000000	1	ENSMUSG00000022139	-1	1.0000000000	0.724424050	0.654590186	0.000000000	yes
1	64823626	64823626	0.74598207475	0.7489041213	0.3780009693	0.1867885274	1.0000000000	0.9194284710	0.0000000000	0.2743423945	1	ENSMUSG00000051344	-1	0.4261129807	1.000000000	0.000000000	0.730891728
1	135818454	135818454	1.00000000000	0.2109052958	0.2005291070	0.3182673338	0.7208415414	0.9597106014	0.0000000000	0.1775274837	1	ENSMUSG00000041782	-1	0.0000000000	0.000000000	1.000000000	0.000000000
8	14052674	14052674	0.74562360025	0.6316092844	0.4772738142	0.1601690291	0.9662260963	1.0000000000	0.0000000000	0.2368610442	1	ENSMUSG00000051978	-1	0.0000000000	0.228191224	0.419449555	1.000000000
14	61046513	61046513	0.75062926604	0.5014188849	0.3965042552	0.0000000000	0.8249457273	1.0000000000	0.0334436383	0.1156828169	1	ENSMUSG00000060548	-1	1.0000000000	0.472719875	0.002822599	0.000000000	yes
6	134274138	134274138	0.78869572739	0.2711935305	0.2834337543	0.1030581301	0.4796990043	1.0000000000	0.1834562838	0.0000000000	1	ENSMUSG00000030199	3480	1.0000000000	0.069044785	0.672515797	0.000000000
2	6337946	6337946	0.36562905833	0.4928159737	0.2239610214	0.2252733005	1.0000000000	0.6016440862	0.0000000000	0.0734016568	1	ENSMUSG00000039046	-1	1.0000000000	0.000000000	0.648364848	0.101528646	yes
4	32526480	32526480	0.56503776295	0.3872584540	0.1910055823	0.4793139210	0.8711099320	1.0000000000	0.0000000000	0.1335194497	1	ENSMUSG00000040270	-1	1.0000000000	0.060690861	0.753900464	0.000000000	yes
17	74769898	74769898	0.35809597613	0.6621108149	0.4727262765	0.2051349667	0.9533293587	1.0000000000	0.1649501561	0.0000000000	1	ENSMUSG00000024078	-1	0.4059194190	0.357138376	1.000000000	0.000000000	yes
13	101782606	101782606	0.49973843681	0.0772252420	0.1592645290	0.2225019329	1.0000000000	0.4243800369	0.0247242699	0.0000000000	1	ENSMUSG00000041417	13889	1.0000000000	0.650979056	0.007814369	0.000000000	yes
10	85166304	85166304	1.00000000000	0.4222383371	0.0000000000	0.0910665378	0.8296313553	0.9000700159	0.5401461727	0.3439371777	1	ENSMUSG00000020038	-1	1.0000000000	0.717184889	0.265087207	0.000000000
12	75449801	75449801	0.93186349067	0.5858006272	0.3570947937	0.0000000000	0.8038567875	1.0000000000	0.6868730421	0.3218800288	1	ENSMUSG00000021051	579	1.0000000000	0.000000000	0.734276048	0.113058244	yes
14	25719474	25719474	0.54743440558	0.7742516514	0.1370267659	0.0000000000	0.7067424241	1.0000000000	0.5110210689	0.3417631071	1	ENSMUSG00000055538	-1	1.0000000000	0.656454708	0.597124036	0.000000000
15	59010727	59010727	0.78666299413	0.4802910378	0.2092514319	0.0000000000	1.0000000000	0.8057492846	0.6649251208	0.5585671917	1	ENSMUSG00000022353	-1	0.9806680239	0.000000000	1.000000000	0.243826362	yes
5	103593079	103593079	0.65355860353	0.4338858452	0.1514919971	0.0000000000	1.0000000000	0.6174676462	0.5748360897	0.4736396643	1	ENSMUSG00000034573	-1	1.0000000000	0.183934592	0.251938218	0.000000000
15	80630542	80630542	0.77851582067	0.3997735255	0.1845492039	0.0000000000	1.0000000000	0.8008859928	0.3325187905	0.7642297206	1	ENSMUSG00000042351	-1	1.0000000000	0.717945026	0.016508252	0.000000000	yes
1	73930446	73930446	0.52235472238	0.5080745709	0.0000000000	0.2184704575	0.5990298908	1.0000000000	0.5011612120	0.5764789016	1	ENSMUSG00000055322	-1	0.9183519437	1.000000000	0.584748575	0.000000000
15	93595850	93595850	0.76629426276	0.2656951012	0.0239712670	0.0000000000	1.0000000000	0.9895354459	0.5929955310	0.4669341765	1	ENSMUSG00000036158	-1	0.0000000000	0.000000000	1.000000000	0.000000000
19	14387024	14387024	0.61107585958	0.2880210242	0.0000000000	0.0319730792	1.0000000000	0.6651297029	0.4255009327	0.3919591706	1	ENSMUSG00000024642	60547	1.0000000000	0.840734603	0.000000000	0.225433711	yes
14	121102720	121102720	0.58328014313	0.3457167023	0.0231275122	0.0000000000	0.9847892575	1.0000000000	0.4510865687	0.4196599804	1	ENSMUSG00000025555	-1	0.3614854340	0.000000000	1.000000000	0.460260497
5	112377581	112377581	0.57050684172	0.3851952059	0.1436915555	0.0000000000	0.9386756968	1.0000000000	0.3859567155	0.4841210410	1	ENSMUSG00000042328	-1	0.5791486317	1.000000000	0.000000000	0.002134334
18	7411990	7411990	0.87909266150	0.2892573463	0.1708501317	0.0000000000	0.8047430531	1.0000000000	0.4197305347	0.3772435515	1	ENSMUSG00000057440	-1	0.6354232149	0.000000000	1.000000000	0.129490504	yes
X	12116283	12116283	0.59154207295	0.4643998231	0.0000000000	0.4109700790	0.9395806301	1.0000000000	0.2731558893	0.2910802274	2	ENSMUSG00000040363	-1	1.0000000000	0.754664218	0.000000000	0.201743043	yes
16	94185546	94185546	0.59437190397	0.2215294927	0.0000000000	0.1296193771	0.8148672484	1.0000000000	0.1016128371	0.2023953844	2	ENSMUSG00000040820	-1	0.0000000000	0.489933791	0.233645900	1.000000000	yes
17	64629086	64629086	0.23943781511	0.5212949403	0.0386102940	0.0000000000	0.6925735225	1.0000000000	0.1715180298	0.0027570153	2	ENSMUSG00000024085	-1	1.0000000000	0.824281051	0.000000000	0.159496921
17	64628935	64628935	0.30116035582	0.4775351951	0.0773498933	0.0000000000	0.6577287158	1.0000000000	0.1559184807	0.0194339507	2	ENSMUSG00000024085	-1	1.0000000000	0.824281051	0.000000000	0.159496921
18	58556495	58556495	0.48195495215	0.2101443267	0.0218450358	0.0000000000	1.0000000000	0.5938136786	0.0158208292	0.0848767695	2	ENSMUSG00000024600	-1	0.0000000000	0.000000000	1.000000000	0.000000000
1	164458269	164458269	0.62048353523	0.2330980258	0.0000000000	0.1218862162	1.0000000000	0.8527426441	0.1669414596	0.0422617537	2	ENSMUSG00000026576	-1	0.4431039324	1.000000000	0.468630108	0.000000000	yes
1	164458358	164458358	0.58044030138	0.2410654603	0.0000000000	0.1186640432	1.0000000000	0.8495486736	0.1508332816	0.0305119696	2	ENSMUSG00000026576	-1	0.4431039324	1.000000000	0.468630108	0.000000000	yes
7	74486303	74486303	0.58974795597	0.4294879222	0.0000000000	0.1018681177	0.9956344281	1.0000000000	0.1343721967	0.2117654587	2	ENSMUSG00000025790	-1	1.0000000000	0.678564170	0.004268790	0.000000000	yes
10	26879317	26879317	0.27935300585	0.6459768632	0.0452795824	0.1523699548	0.7561780609	1.0000000000	0.0000000000	0.3683398137	2	ENSMUSG00000039031	-1	0.4659774498	0.917345981	0.000000000	1.000000000
4	6941156	6941156	0.48083468849	0.3870254042	0.0000000000	0.1475968692	1.0000000000	0.7834861340	0.1765874908	0.1909033747	2	ENSMUSG00000041272	-1	0.2507479492	0.000000000	1.000000000	0.166718545	yes
7	74486545	74486545	0.59093883885	0.3386158103	0.0000000000	0.1887674951	0.8594000808	1.0000000000	0.2152386165	0.1845045445	2	ENSMUSG00000025790	-1	1.0000000000	0.678564170	0.004268790	0.000000000	yes
4	6903822	6903822	0.39797556741	0.3437650156	0.0485274572	0.0000000000	0.8980284678	1.0000000000	0.0821978401	0.2084421780	2	ENSMUSG00000041272	-1	0.2507479492	0.000000000	1.000000000	0.166718545	yes
7	74459254	74459254	0.42736497166	0.4188903827	0.2929710747	0.0000000000	1.0000000000	0.8090983000	0.3251938539	0.2213787406	2	ENSMUSG00000025790	-1	1.0000000000	0.678564170	0.004268790	0.000000000	yes
9	32735358	32735358	0.28082748395	0.3620332736	0.1137989263	0.0000000000	1.0000000000	0.8019183295	0.1326446675	0.2265410248	2	ENSMUSG00000032035	-1	1.0000000000	0.537070572	0.151287148	0.000000000	yes
2	118560132	118560132	0.48384732278	0.1146282234	0.0002051244	0.0000000000	1.0000000000	0.7763604371	0.2787911855	0.0842376898	2	ENSMUSG00000040093	9945	0.1634688519	0.000000000	1.000000000	0.486831323
1	161436712	161436712	0.21710439576	0.4142012571	0.0000000000	0.0798632358	0.6772098010	1.0000000000	0.1031220877	0.2874145229	2	ENSMUSG00000026700	17802	0.0000000000	0.000000000	1.000000000	0.500740866
1	184043923	184043923	0.39495422991	0.2675233433	0.0000000000	0.0790377204	0.6997453173	1.0000000000	0.2364913381	0.2299211699	2	ENSMUSG00000039384	-1	1.0000000000	0.051158590	0.706554468	0.000000000	yes
14	55065004	55065004	0.41225211914	0.3289345908	0.2272950652	0.0630161565	0.7087375400	1.0000000000	0.0000000000	0.2058534395	2	ENSMUSG00000045691	-1	0.0000000000	0.393391955	0.092699789	1.000000000
1	135739912	135739912	0.48719478479	0.2991223856	0.1217961520	0.0950865124	1.0000000000	0.7602794803	0.0000000000	0.1885491740	2	ENSMUSG00000026421	-1	0.3427111417	0.116357749	1.000000000	0.000000000
5	99363292	99363292	0.27920310295	0.4017797732	0.0091866921	0.1109221380	0.9408869897	1.0000000000	0.1468032927	0.0000000000	2	ENSMUSG00000089809	-1	0.4404106954	0.000000000	1.000000000	0.603986076	yes
4	6870676	6870676	0.25646508790	0.3056574658	0.0000000000	0.0936265866	1.0000000000	0.5549863800	0.0831400397	0.0169106349	2	ENSMUSG00000041272	-1	0.2507479492	0.000000000	1.000000000	0.166718545	yes
1	190899757	190899757	0.47549073424	0.3680971191	0.0000000000	0.2861667589	1.0000000000	0.9706212194	0.0671536141	0.2750053742	2	ENSMUSG00000089872	-1	0.2692098953	0.000000000	0.561992787	1.000000000
11	99171088	99171088	0.23139688766	0.5284296563	0.3045796094	0.0000000000	1.0000000000	0.9303997366	0.0900657752	0.0703812366	2	ENSMUSG00000037944	15511	0.2858015592	0.000000000	1.000000000	0.197627492	yes
17	74354972	74354972	0.29609619929	0.3030722343	0.2244623174	0.0000000000	0.7207834562	1.0000000000	0.0542995654	0.0493095617	2	ENSMUSG00000024068	-1	1.0000000000	0.732590884	0.252905241	0.000000000
13	59536510	59536510	0.21813796246	0.3976878532	0.2778818471	0.0000000000	1.0000000000	0.6255566666	0.0391611898	0.1534439680	2	ENSMUSG00000021557	-1	0.7277398110	0.000000000	0.357423741	1.000000000
11	32020355	32020355	0.28277313740	0.3041434217	0.0193987669	0.1297281623	0.8505407263	1.0000000000	0.0000000000	0.3162858362	2	ENSMUSG00000020297	-1	0.7214040188	0.582275406	1.000000000	0.000000000	yes
4	6896264	6896264	0.26000339558	0.2295693289	0.0000000000	0.0777542464	0.8693192116	1.0000000000	0.0328962762	0.1986763510	2	ENSMUSG00000041272	-1	0.2507479492	0.000000000	1.000000000	0.166718545	yes
7	100391172	100391172	0.35650036827	0.2476274013	0.0000000000	0.1499917850	1.0000000000	0.7933515714	0.0263243938	0.2041375301	2	ENSMUSG00000047248	-1	0.3052705026	0.000000000	0.765671659	1.000000000	yes
5	76543409	76543409	0.29841484688	0.3030299358	0.0000000000	0.1293897726	0.8071277949	1.0000000000	0.1247449429	0.1799011016	2	ENSMUSG00000036435	-1	0.0000000000	0.455598995	0.350393954	1.000000000	yes
17	28432340	28432340	0.69219468050	0.2797970377	0.0536784654	0.0000000000	1.0000000000	0.8187663171	0.1727220180	0.1942985889	2	ENSMUSG00000024222	-1	0.9773387702	0.000000000	1.000000000	0.627030707	yes
1	161436288	161436288	0.23171119479	0.7694353418	0.0000000000	0.0898097492	1.0000000000	0.9998250609	0.1204903578	0.2830307273	2	ENSMUSG00000026700	17378	0.0000000000	0.000000000	1.000000000	0.500740866
3	138867984	138867984	0.46066410574	0.4567045359	0.1805019528	0.0000000000	1.0000000000	0.7236832850	0.2920481044	0.1193330086	2	ENSMUSG00000028152	-1	1.0000000000	0.360655885	0.845493594	0.000000000	yes
9	32730918	32730918	0.59754041448	0.4776161919	0.1298772856	0.0000000000	1.0000000000	0.8391818541	0.1855800930	0.1920111870	2	ENSMUSG00000032035	-1	1.0000000000	0.537070572	0.151287148	0.000000000	yes
3	135513652	135513652	0.62293485518	0.3394107573	0.1012416384	0.0000000000	1.0000000000	0.6608032062	0.1902630672	0.1081508354	2	ENSMUSG00000028164	-1	0.3095038033	0.227054954	0.000000000	1.000000000	yes
3	135513412	135513412	0.54835476486	0.3720086064	0.0535941237	0.0000000000	1.0000000000	0.6625807102	0.1928558161	0.1052459005	2	ENSMUSG00000028164	-1	0.3095038033	0.227054954	0.000000000	1.000000000	yes
4	6883061	6883061	0.44374075079	0.7042257497	0.1637906837	0.0000000000	1.0000000000	0.9735119591	0.2682332237	0.1467722210	2	ENSMUSG00000041272	-1	0.2507479492	0.000000000	1.000000000	0.166718545	yes
1	184042902	184042902	0.39965327728	0.3466534959	0.0000000000	0.0247215458	1.0000000000	0.6847036315	0.2189046406	0.1365730921	2	ENSMUSG00000039384	-1	1.0000000000	0.051158590	0.706554468	0.000000000	yes
1	165816551	165816551	0.44839353864	0.3504550572	0.0751196649	0.0000000000	1.0000000000	0.7719414313	0.1264577770	0.2410632955	2	ENSMUSG00000005763	-1	1.0000000000	0.070009271	0.844860966	0.000000000	yes
1	106353090	106353090	0.42566926804	0.4350436330	0.3205842423	0.0000000000	1.0000000000	0.6688758846	0.3108995411	0.2565951969	2	ENSMUSG00000044340	-1	0.9734786757	0.000000000	0.768065894	1.000000000
2	117143573	117143573	0.42105483102	0.2641888608	0.0785992056	0.0000000000	0.5962980125	1.0000000000	0.0890151524	0.2915948529	2	ENSMUSG00000027351	-1	0.5545743905	0.000000000	1.000000000	0.586806483
1	38627680	38627680	0.41282235762	0.4205502346	0.0000000000	0.0827229028	0.9592691245	1.0000000000	0.1779761465	0.3204709744	2	ENSMUSG00000037138	-1	0.9105646657	0.082215696	1.000000000	0.000000000
4	6818418	6818418	0.36120820439	0.3872930370	0.1308331080	0.0000000000	1.0000000000	0.6802383265	0.2601220345	0.1976659080	2	ENSMUSG00000041272	-1	0.2507479492	0.000000000	1.000000000	0.166718545	yes
9	32728572	32728572	0.58242648861	0.3324036082	0.1180059060	0.0000000000	1.0000000000	0.9032328935	0.2090265384	0.3184040501	2	ENSMUSG00000032035	-1	1.0000000000	0.537070572	0.151287148	0.000000000	yes
9	32728512	32728512	0.60187376976	0.3423881429	0.1358441496	0.0000000000	1.0000000000	0.9539877162	0.2183247658	0.3325996662	2	ENSMUSG00000032035	-1	1.0000000000	0.537070572	0.151287148	0.000000000	yes
4	3764204	3764204	0.29799510014	0.3972459112	0.3145188797	0.0766012611	1.0000000000	0.7177288083	0.0000000000	0.1028247211	2	ENSMUSG00000042228	-1	1.0000000000	0.000000000	0.711907411	0.808036015
1	38557808	38557808	0.30714031581	0.4690120541	0.1926909144	0.2932052596	1.0000000000	0.7877406749	0.2109992877	0.0000000000	2	ENSMUSG00000037138	-1	0.9105646657	0.082215696	1.000000000	0.000000000
16	52329776	52329776	0.30319456753	0.3027338483	0.3221977354	0.0000000000	1.0000000000	0.6039115511	0.0528434950	0.0435446727	2	ENSMUSG00000022636	-1	0.4775153101	0.000000000	1.000000000	0.583648193	yes
15	95803108	95803108	0.45105265037	0.3035044700	0.1551837782	0.3267686118	1.0000000000	0.8180933166	0.2348299659	0.0000000000	2	ENSMUSG00000064210	-1	1.0000000000	0.618216960	0.459643389	0.000000000	yes
3	144432578	144432578	0.33939826325	0.5438282461	0.1041557395	0.3041644286	0.7500751608	1.0000000000	0.0000000000	0.3148869227	2	ENSMUSG00000040151	-1	1.0000000000	0.497334955	0.000000000	0.216208860
X	100789558	100789558	0.67734681972	0.0735624268	0.0958614855	0.1034717205	1.0000000000	0.8361721254	0.0000000000	0.0094781733	2	ENSMUSG00000000881	-1	0.0000000000	0.000000000	1.000000000	0.287825159	yes
2	68296989	68296989	0.38445456687	0.4539452582	0.0559227772	0.1614363282	1.0000000000	0.8058583104	0.0000000000	0.1282514190	2	ENSMUSG00000027030	-1	0.0000000000	0.078371423	1.000000000	0.745097719	yes
8	61270374	61270374	0.70341279595	0.2062319746	0.0613558385	0.3339589627	1.0000000000	0.6889682493	0.0000000000	0.1566186456	2	ENSMUSG00000031642	-1	0.0000000000	0.000000000	1.000000000	0.000000000
13	112472592	112472592	0.36365106425	0.5239874395	0.4464052678	0.1066938446	0.8144133314	1.0000000000	0.0000000000	0.1741380246	2	ENSMUSG00000021756	-1	1.0000000000	0.413668162	0.579203716	0.000000000	yes
14	121119036	121119036	0.53629665395	0.2935973340	0.0448363331	0.4276026686	0.5987598539	1.0000000000	0.0000000000	0.1700591042	2	ENSMUSG00000025555	-1	0.3614854340	0.000000000	1.000000000	0.460260497
16	52329554	52329554	0.39656652281	0.3468103567	0.3661501670	0.0206398154	1.0000000000	0.5644964470	0.0000000000	0.0620216727	2	ENSMUSG00000022636	-1	0.4775153101	0.000000000	1.000000000	0.583648193	yes
2	59471007	59471007	0.51212061723	0.4960463428	0.1222538666	0.1664776293	0.8078814358	1.0000000000	0.2411432991	0.0000000000	2	ENSMUSG00000026989	13145	0.2558509862	0.000000000	1.000000000	0.162252855
2	59474177	59474177	0.61734101731	0.4072066566	0.0000000000	0.2447284332	0.9049595204	1.0000000000	0.1211053293	0.0598181788	2	ENSMUSG00000026989	9975	0.2558509862	0.000000000	1.000000000	0.162252855
19	55401812	55401812	0.53870049435	0.3811096289	0.2831358344	0.0000000000	1.0000000000	0.6657945333	0.1144936323	0.1300261052	2	ENSMUSG00000024983	-1	0.0000000000	0.174680095	0.511955002	1.000000000	yes
2	59474495	59474495	0.63175491881	0.4009511952	0.0000000000	0.3434375546	1.0000000000	0.8359854062	0.1761965282	0.0665660597	2	ENSMUSG00000026989	9657	0.2558509862	0.000000000	1.000000000	0.162252855
7	35728582	35728582	0.64437269456	0.2000681288	0.0165358763	0.1237410880	1.0000000000	0.7748581167	0.0036109404	0.0000000000	2	ENSMUSG00000043671	-1	0.8089528036	0.000000000	1.000000000	0.971509989	yes
2	59470672	59470672	0.60997487923	0.4888858526	0.0806117653	0.0974062527	0.9882467597	1.0000000000	0.2245804430	0.0000000000	2	ENSMUSG00000026989	13480	0.2558509862	0.000000000	1.000000000	0.162252855
14	121137352	121137352	0.74705443771	0.3632205647	0.2576595100	0.1090148620	1.0000000000	0.9241291636	0.0000000000	0.1070304267	2	ENSMUSG00000025555	-1	0.3614854340	0.000000000	1.000000000	0.460260497
12	100779348	100779348	0.55556964176	0.2685827967	0.0001887098	0.2113008194	1.0000000000	0.4304160390	0.0000000000	0.1233052784	2	ENSMUSG00000021185	-1	0.0000000000	0.000000000	0.839823899	1.000000000	yes
8	61276275	61276275	0.38576845323	0.2988084831	0.0849024877	0.3898787212	0.9288610779	1.0000000000	0.0978847251	0.0000000000	2	ENSMUSG00000031642	-1	0.0000000000	0.000000000	1.000000000	0.000000000
5	103404753	103404753	0.29755436217	0.2133487501	0.3175405614	0.1029540932	1.0000000000	0.6810492797	0.0000000000	0.0264936501	2	ENSMUSG00000034573	19938	1.0000000000	0.183934592	0.251938218	0.000000000
10	117362559	117362559	0.25744628289	0.1107606285	0.1391207245	0.3143225415	1.0000000000	0.4592887629	0.1833163294	0.0000000000	2	ENSMUSG00000055531	-1	1.0000000000	0.507600970	0.261655342	0.000000000	yes
2	9986100	9986100	0.16544700623	0.1413697727	0.2034238506	0.2649358481	1.0000000000	0.7071742525	0.0000000000	0.1095829537	2	ENSMUSG00000025782	-1	0.3544814666	0.516137571	1.000000000	0.000000000	yes
7	89201372	89201372	0.26254236657	0.2254921380	0.3542965542	0.2284618353	1.0000000000	0.6282165528	0.1898830467	0.0000000000	2	ENSMUSG00000039428	-1	0.4656789100	0.000000000	0.932935552	1.000000000
9	57624164	57624164	0.26796615682	0.1193635594	0.0710149933	0.3281163373	1.0000000000	0.4696513030	0.0000000000	0.2001075477	2	ENSMUSG00000032312	1981	1.0000000000	0.586027402	0.444204264	0.000000000
19	4785476	4785476	0.23212923095	0.4168227414	0.2603619090	0.4761460026	0.7903373165	1.0000000000	0.0220937081	0.0000000000	2	ENSMUSG00000094936	-1	1.0000000000	0.784150251	0.164895590	0.000000000	yes
2	5346030	5346030	0.31661843822	0.5984566315	0.5880050708	0.3704212494	0.5937752195	1.0000000000	0.0000000000	0.4581912780	2	ENSMUSG00000039145	-1	1.0000000000	0.619137531	0.016653052	0.000000000	yes
2	65161576	65161576	0.16477870253	0.2075199171	0.3150226020	0.3617913834	0.6388316053	1.0000000000	0.0157629568	0.0000000000	2	ENSMUSG00000034903	-1	0.6408384081	1.000000000	0.000000000	0.245104623	yes
2	6380006	6380006	0.49716523222	0.0562873445	0.1808202435	0.0000000000	1.0000000000	0.8394351411	0.1044344886	0.1280865672	2	ENSMUSG00000039046	-1	1.0000000000	0.000000000	0.648364848	0.101528646	yes
10	13385100	13385100	0.23393158314	0.2375763590	0.0000000000	0.0850616889	0.9830868378	1.0000000000	0.0048253903	0.0782284037	2	ENSMUSG00000062866	-1	0.0000000000	0.261992110	1.000000000	0.993766688	yes
10	98861575	98861575	0.07167459496	0.3468773675	0.0227949585	0.0681265457	0.8808885887	1.0000000000	0.1510768315	0.0000000000	2	ENSMUSG00000019943	52330	0.7053110232	1.000000000	0.000000000	0.117918964
11	44527001	44527001	0.06921870524	0.2517255075	0.0958671884	0.0000000000	1.0000000000	0.5726326741	0.0587266753	0.0916559823	2	ENSMUSG00000019189	-1	1.0000000000	0.447991714	0.095744024	0.000000000	yes
9	50836048	50836048	0.09320432546	0.3637167176	0.0000000000	0.2287897952	1.0000000000	0.8651274345	0.2125511095	0.0667088528	2	ENSMUSG00000032059	-1	0.0000000000	0.075304514	0.956990181	1.000000000
9	114451813	114451813	0.19276898078	0.1170689726	0.0000000000	0.1108137553	1.0000000000	0.5884583358	0.0442493470	0.1369314165	2	ENSMUSG00000045594	-1	0.1421362320	0.540437861	0.000000000	1.000000000	yes
6	17731968	17731968	0.24562992585	0.2991360487	0.0000000000	0.4551338005	0.7888722995	1.0000000000	0.2274638709	0.0689602345	2	ENSMUSG00000029534	-1	0.9488296463	0.644259152	0.000000000	1.000000000
13	112809726	112809726	0.16473871167	0.4497440448	0.0000000000	0.4230855904	1.0000000000	0.8250904617	0.1211591642	0.2347015445	2	ENSMUSG00000021759	-1	0.5123225007	1.000000000	0.239033344	0.000000000
14	76582670	76582670	0.37621060160	0.0680548621	0.1381512425	0.2066887247	0.9906656137	1.0000000000	0.0000000000	0.2104260259	2	ENSMUSG00000052584	25483	0.5374937181	0.000000000	1.000000000	0.394498471
8	33594123	33594123	0.46763911473	0.1089792431	0.2586505408	0.0000000000	1.0000000000	0.8816671289	0.0777486008	0.1094568384	2	ENSMUSG00000009630	5001	1.0000000000	0.827417234	0.000000000	0.026869784	yes
4	63847230	63847230	0.37741095683	0.1187564226	0.1777964971	0.1289673163	1.0000000000	0.6784852796	0.1475507817	0.0000000000	2	ENSMUSG00000028362	-1	0.0000000000	0.000000000	1.000000000	0.324770443
14	121100080	121100080	0.17310839716	0.1656967494	0.0495917074	0.0000000000	0.9860345105	1.0000000000	0.1730754000	0.0927323366	2	ENSMUSG00000025555	-1	0.3614854340	0.000000000	1.000000000	0.460260497
12	107953682	107953682	0.41617798772	0.1202631659	0.0000000000	0.3096346105	1.0000000000	0.5987738257	0.3326917674	0.0997843375	2	ENSMUSG00000048251	-1	0.5934462766	0.000000000	0.722892964	1.000000000	yes
12	41949938	41949938	0.45982359268	0.2788869568	0.5647256543	0.0000000000	0.7917762259	1.0000000000	0.4719678269	0.1950708424	2	ENSMUSG00000056899	-1	1.0000000000	0.000000000	0.963054586	0.286182975	yes
18	50063614	50063614	0.34557095881	0.0000000000	0.0277279050	0.0011506180	1.0000000000	0.5907501846	0.1191558095	0.1399972345	2	ENSMUSG00000062210	-1	1.0000000000	0.520026957	0.278133352	0.000000000	yes
4	144980256	144980256	0.21370881545	0.1691370306	0.1192212319	0.0000000000	0.7369074715	1.0000000000	0.1825934358	0.1821887346	2	ENSMUSG00000020220	-1	1.0000000000	0.882671017	0.000000000	0.408965255	yes
15	9435972	9435972	0.25100655172	0.0847873950	0.0000000000	0.2147381031	1.0000000000	0.8051838994	0.1720816322	0.0511296896	2	ENSMUSG00000039676	-1	1.0000000000	0.830865464	0.000000000	0.501387535
10	80089368	80089368	0.25703557888	0.0570859409	0.2100995697	0.0157467781	0.4467403955	1.0000000000	0.0000000000	0.2646425998	2	ENSMUSG00000035673	-1	1.0000000000	0.851237658	0.000000000	0.394124436
18	70678748	70678748	0.24581577419	0.2242585684	0.3335483171	0.0000000000	1.0000000000	0.5805108880	0.0936713936	0.2682837389	2	ENSMUSG00000024513	52117	1.0000000000	0.614854909	0.000000000	0.124164216	yes
3	84570969	84570969	0.00000000000	0.2534279186	0.0712936666	0.1146111195	0.8294972270	1.0000000000	0.0636551346	0.0560911463	2	ENSMUSG00000074513	-1	0.0000000000	0.582906914	1.000000000	0.988042330
5	52636252	52636252	0.00000000000	0.1990205115	0.0953540864	0.0699390369	1.0000000000	0.6736064860	0.0949076352	0.1031439583	2	ENSMUSG00000029173	3334	0.2260806332	0.370122416	0.000000000	1.000000000	yes
4	144986404	144986404	0.12652104310	0.1043795321	0.0421055280	0.1789495991	1.0000000000	0.8778591318	0.2067588141	0.0000000000	2	ENSMUSG00000020220	-1	1.0000000000	0.882671017	0.000000000	0.408965255	yes
6	145149748	145149748	0.08363097590	0.0761849451	0.2103050614	0.0000000000	0.6019748587	1.0000000000	0.0216581272	0.1406982471	2	ENSMUSG00000030263	-1	0.0547971813	0.000000000	1.000000000	0.931227588	yes
15	9436198	9436198	0.19350792155	0.0005090558	0.0000000000	0.1460242441	1.0000000000	0.8831270440	0.1890498786	0.0531239629	2	ENSMUSG00000039676	-1	1.0000000000	0.830865464	0.000000000	0.501387535
10	22212612	22212612	0.32267292278	0.1672536667	0.5512446377	0.0000000000	0.7311679690	1.0000000000	0.3816741909	0.0584448138	2	ENSMUSG00000075297	-1	1.0000000000	0.453724050	0.840719348	0.000000000	yes
1	151488643	151488643	0.71855490765	0.0018044442	0.7705435182	0.0000000000	0.9528146809	1.0000000000	0.2308706143	0.4567369113	2	ENSMUSG00000026484	-1	1.0000000000	0.590464198	0.300976256	0.000000000	yes
10	59511830	59511830	0.06530211298	0.0240251386	0.2371814261	0.0709445458	0.6824883240	1.0000000000	0.1448148764	0.0000000000	2	ENSMUSG00000009647	-1	0.6437204332	1.000000000	0.696901783	0.000000000
3	28255793	28255793	0.27185151456	0.2687015813	0.0000000000	0.3310677537	0.8616310399	1.0000000000	0.3577771664	0.3681582494	2	ENSMUSG00000027692	6920	0.2909840155	0.000000000	0.663018027	1.000000000	yes
13	43767902	43767902	0.23205787347	0.0865808441	0.0000000000	0.0953035565	1.0000000000	0.9316863236	0.3110672831	0.2528258276	2	ENSMUSG00000015396	16372	0.8028877728	0.000000000	1.000000000	0.065097511	yes
4	6834420	6834420	0.20396293641	0.1132431028	0.1269929486	0.0000000000	1.0000000000	0.5812719354	0.1604672180	0.3239829820	2	ENSMUSG00000041272	-1	0.2507479492	0.000000000	1.000000000	0.166718545	yes
8	128535866	128535866	0.25343691615	0.1900374563	0.2491337383	0.0000000000	0.8096197250	1.0000000000	0.2869894325	0.2872141673	2	ENSMUSG00000025810	32003	0.3812044343	0.000000000	1.000000000	0.234130717	yes
17	8190500	8190500	0.07900828186	0.1863747746	0.0000000000	0.0196063289	0.8582560278	1.0000000000	0.1586142005	0.2198885556	2	ENSMUSG00000069135	-1	0.2988701668	0.000000000	1.000000000	0.713146289	yes
6	125468442	125468442	0.22405601006	0.0205110058	0.0618869553	0.0000000000	0.9425182461	1.0000000000	0.2036147503	0.3945182210	2	ENSMUSG00000030342	-1	1.0000000000	0.372600037	0.760679114	0.000000000
13	37290916	37290916	0.01522501004	0.1710007020	0.0111831346	0.0000000000	1.0000000000	0.8605620811	0.2966556329	0.2448439518	2	ENSMUSG00000021423	53928	0.6378286000	0.000000000	0.595476552	1.000000000
6	134262229	134262229	0.17691118288	0.1931402661	0.2374671861	0.0000000000	1.0000000000	0.7434153909	0.3139320722	0.3280956831	2	ENSMUSG00000030199	-1	1.0000000000	0.069044785	0.672515797	0.000000000
9	123240272	123240272	0.12291866014	0.1348821572	0.1092284161	0.0000000000	0.9752199179	1.0000000000	0.2116657146	0.3403886808	2	ENSMUSG00000054871	18280	0.0000000000	0.000000000	1.000000000	0.355258880
6	43532892	43532892	0.26788984150	0.0777961677	0.1848858149	0.0000000000	0.9539373389	1.0000000000	0.3080027582	0.2804802569	2	ENSMUSG00000029735	-1	0.3189387717	0.000000000	0.854114228	1.000000000
13	43769106	43769106	0.09045340966	0.0000000000	0.1335375677	0.0849150390	1.0000000000	0.8493978559	0.2238566539	0.2212216304	2	ENSMUSG00000015396	15168	0.8028877728	0.000000000	1.000000000	0.065097511	yes
11	21123214	21123214	0.18491645471	0.0853682660	0.0414037869	0.0566347860	0.9993546646	1.0000000000	0.4310301762	0.0000000000	2	ENSMUSG00000020134	-1	0.0280789606	0.000000000	1.000000000	0.949354037
4	144901673	144901673	0.15487957346	0.0116007177	0.0000000000	0.0225354536	1.0000000000	0.7619278667	0.3002480648	0.0187615528	2	ENSMUSG00000066026	-1	1.0000000000	0.563976346	0.713237160	0.000000000
15	96626801	96626801	0.08242994354	0.0525103534	0.0000000000	0.0009512068	1.0000000000	0.6831209119	0.2423102558	0.0741965207	2	ENSMUSG00000023169	-1	1.0000000000	0.198640131	0.114987729	0.000000000	yes
14	101453310	101453310	0.00308764316	0.1083279424	0.0902626677	0.0000000000	1.0000000000	0.6682243452	0.1477572084	0.1966511761	2	ENSMUSG00000033083	-1	1.0000000000	0.694486589	0.229123229	0.000000000
10	76802250	76802250	0.18005923602	0.0544536600	0.0000000000	0.0344023235	1.0000000000	0.9804562131	0.0321042748	0.2417196177	2	ENSMUSG00000001120	-1	0.5907721254	1.000000000	0.876546519	0.000000000
2	71274585	71274585	0.02879230556	0.1736339516	0.0374783981	0.0000000000	1.0000000000	0.8761327983	0.1685156379	0.0725893239	2	ENSMUSG00000027010	-1	0.9908650210	1.000000000	0.131916071	0.000000000
6	59315220	59315220	0.14284798830	0.1298249840	0.4818052997	0.1571126640	0.8307951640	1.0000000000	0.0000000000	0.1597001439	2	ENSMUSG00000045441	31505	0.4474944073	1.000000000	0.000000000	0.082606917
6	134743768	134743768	0.02691295338	0.0042323536	0.0338750899	0.5984308307	0.9354037689	1.0000000000	0.0000000000	0.0946340673	2	ENSMUSG00000030203	-1	0.2167707355	0.000000000	0.311902891	1.000000000
9	104254834	104254834	0.00595434274	0.0425850888	0.1911203965	0.5463127735	1.0000000000	0.9201073382	0.0000000000	0.1472532153	2	ENSMUSG00000032560	-1	1.0000000000	0.626572290	0.046030063	0.000000000
1	91286828	91286828	0.17728877073	0.0000000000	0.4832521165	0.1214972032	1.0000000000	0.9370761921	0.1722873697	0.2226483259	2	ENSMUSG00000034343	-1	0.0000000000	0.794751962	0.462647118	1.000000000	yes
12	110558272	110558272	0.00000000000	0.0519500217	0.1310419819	0.2079748361	0.6212737899	1.0000000000	0.2021225433	0.1940329192	2	ENSMUSG00000017843	-1	1.0000000000	0.000000000	0.307080823	0.114438150	yes
12	99518042	99518042	0.25478642703	0.0000000000	0.2364330323	0.1823436032	1.0000000000	0.8371606327	0.1495790614	0.2984152222	2	ENSMUSG00000033713	-1	0.7002471232	0.000000000	0.847292290	1.000000000	yes
3	106544917	106544917	0.49097823385	0.2018408608	0.1547093676	0.0000000000	1.0000000000	0.8695236820	0.3150162114	0.2322054079	2	ENSMUSG00000040774	-1	0.5178096582	0.000000000	1.000000000	0.254820217
4	32426595	32426595	0.41682823985	0.2376726159	0.1001791483	0.0000000000	1.0000000000	0.8221007675	0.2301490172	0.3299341385	2	ENSMUSG00000040270	-1	1.0000000000	0.060690861	0.753900464	0.000000000	yes
5	99214590	99214590	0.25097061189	0.3497209023	0.0000000000	0.0311348887	0.9470365107	1.0000000000	0.0349261983	0.4973819873	2	ENSMUSG00000089809	2335	0.4404106954	0.000000000	1.000000000	0.603986076	yes
7	128627114	128627114	0.27533222902	0.2912494716	0.1162773399	0.0000000000	1.0000000000	0.7704511981	0.2215316363	0.2501638410	2	ENSMUSG00000042105	-1	0.0000000000	0.236860014	1.000000000	0.945285747
17	3138504	3138504	0.24650251554	0.3298993238	0.3082816881	0.0000000000	1.0000000000	0.9267109969	0.3889518918	0.2475443540	2	ENSMUSG00000046201	-1	1.0000000000	0.619362508	0.000000000	0.163446715	yes
3	126751649	126751649	0.15303689213	0.3446561123	0.0777155018	0.0000000000	0.8960970769	1.0000000000	0.3154032943	0.2019225911	2	ENSMUSG00000053819	-1	1.0000000000	0.590528678	0.344701055	0.000000000	yes
2	112222880	112222880	0.25246830524	0.1170687207	0.0179171544	0.0000000000	1.0000000000	0.7623624855	0.3172301353	0.2310227264	2	ENSMUSG00000027134	16087	0.0000000000	0.318137271	0.816299842	1.000000000
2	112222769	112222769	0.22559192150	0.1261165182	0.0256028036	0.0000000000	1.0000000000	0.7620725263	0.3579807369	0.2004795027	2	ENSMUSG00000027134	16198	0.0000000000	0.318137271	0.816299842	1.000000000
9	96696394	96696394	0.28220071576	0.1483495288	0.0000000000	0.1271230567	1.0000000000	0.7231089664	0.4249936637	0.1473711215	2	ENSMUSG00000040433	-1	0.5386166388	1.000000000	0.000000000	0.456615328	yes
19	34199742	34199742	0.33006728377	0.3282767309	0.1936151410	0.0000000000	1.0000000000	0.7476495629	0.3792156727	0.3604177786	2	ENSMUSG00000024776	-1	0.3767278606	0.000000000	0.897163103	1.000000000
7	130892928	130892928	0.27036856774	0.2065742374	0.0000000000	0.0348785439	0.9504569991	1.0000000000	0.4746106115	0.2826385981	2	ENSMUSG00000040268	-1	0.9282543196	1.000000000	0.877746079	0.000000000	yes
6	32796211	32796211	0.22021870084	0.2243881964	0.0000000000	0.0250883193	1.0000000000	0.9914669314	0.4321751841	0.4486933418	2	ENSMUSG00000053768	-1	0.3271768975	0.000000000	1.000000000	0.302520491	yes
12	110389652	110389652	0.30653586823	0.0943944620	0.0000000000	0.0082849192	1.0000000000	0.8432658609	0.4081485707	0.4253292590	2	ENSMUSG00000017843	56967	1.0000000000	0.000000000	0.307080823	0.114438150	yes
17	8195997	8195997	0.33409900562	0.1528191352	0.0000000000	0.0037007737	0.8678572843	1.0000000000	0.3752457315	0.4606186404	2	ENSMUSG00000069135	-1	0.2988701668	0.000000000	1.000000000	0.713146289	yes
1	170729613	170729613	0.19604031865	0.1723744090	0.0000000000	0.1609822076	1.0000000000	0.7489664712	0.3645510576	0.3287821354	2	ENSMUSG00000026663	-1	0.3883692611	0.649372547	0.000000000	1.000000000	yes
2	5651424	5651424	0.08871389088	0.1301679457	0.0000000000	0.0348724300	1.0000000000	0.8319523908	0.3385111728	0.3130224388	2	ENSMUSG00000039145	-1	1.0000000000	0.619137531	0.016653052	0.000000000	yes
7	127922884	127922884	0.46065707235	0.2513708944	0.1124444119	0.0000000000	1.0000000000	0.7944365813	0.4203302718	0.3730457713	2	ENSMUSG00000030801	-1	0.1952477152	0.208688828	1.000000000	0.000000000
7	127922826	127922826	0.45784020692	0.2498337901	0.1256941840	0.0000000000	1.0000000000	0.7996977827	0.4177600002	0.3874296330	2	ENSMUSG00000030801	-1	0.1952477152	0.208688828	1.000000000	0.000000000
9	89197644	89197644	0.44123335681	0.1813602518	0.0000000000	0.0897034329	0.6287311910	1.0000000000	0.3841227111	0.3109452161	2	ENSMUSG00000089929	1064	0.6049000582	0.000000000	1.000000000	0.518970207
1	52501931	52501931	0.61243255589	0.2390359662	0.1706073741	0.0000000000	0.9550160585	1.0000000000	0.4953720619	0.3746907151	2	ENSMUSG00000002881	752	1.0000000000	0.774469489	0.039711037	0.000000000	yes
11	108098646	108098646	0.52429927488	0.1733368461	0.0710915020	0.0000000000	1.0000000000	0.7211772442	0.3093135432	0.4759714588	2	ENSMUSG00000050965	-1	0.0000000000	0.510573175	0.817943792	1.000000000
4	6881346	6881346	0.38174734197	0.4346515591	0.1950788791	0.0000000000	0.9310442122	1.0000000000	0.3418112405	0.4901687427	2	ENSMUSG00000041272	-1	0.2507479492	0.000000000	1.000000000	0.166718545	yes
15	93514172	93514172	0.67347879904	0.2907523142	0.0000000000	0.2139238130	0.8275581903	1.0000000000	0.4430607484	0.2844504829	2	ENSMUSG00000036158	-1	0.0000000000	0.000000000	1.000000000	0.000000000
8	94779458	94779458	0.32818875367	0.1344557917	0.0000000000	0.0697662309	1.0000000000	0.9053942758	0.5927219283	0.4046965497	2	ENSMUSG00000031778	-1	0.9097463510	1.000000000	0.937798203	0.000000000
8	94779238	94779238	0.27114937980	0.1258944265	0.0000000000	0.0368685886	1.0000000000	0.9992860798	0.6187194969	0.3863960749	2	ENSMUSG00000031778	-1	0.9097463510	1.000000000	0.937798203	0.000000000
6	15710727	15710727	0.27933833584	0.2587941985	0.0346782973	0.0000000000	1.0000000000	0.9448804219	0.6509021580	0.5767225757	2	ENSMUSG00000041390	9433	0.0000000000	0.268635493	0.791564092	1.000000000
10	76038389	76038389	0.45262935518	0.2172023636	0.0000000000	0.0263007845	0.8617819898	1.0000000000	0.4034739655	0.7029888863	2	ENSMUSG00000049764	-1	1.0000000000	0.626270275	0.249375773	0.000000000	yes
7	89146926	89146926	0.10136970838	0.0196678077	0.0286375554	0.0000000000	0.9226959117	1.0000000000	0.4436426111	0.3118638359	2	ENSMUSG00000039428	-1	0.4656789100	0.000000000	0.932935552	1.000000000
13	43789089	43789089	0.10636548780	0.0000000000	0.0136488106	0.0781180670	0.9033201060	1.0000000000	0.3684311614	0.3418763344	2	ENSMUSG00000015396	-1	0.8028877728	0.000000000	1.000000000	0.065097511	yes
16	10669142	10669142	0.07056648220	0.0085051665	0.0121558901	0.0000000000	0.8996545343	1.0000000000	0.3436962029	0.2500094754	2	ENSMUSG00000068663	-1	0.0000000000	0.683835498	0.215783007	1.000000000	yes
13	36308880	36308880	0.00000000000	0.3048691197	0.2539137037	0.1007712624	1.0000000000	0.9195145556	0.4560039047	0.4335706911	2	ENSMUSG00000021420	-1	0.3299617498	0.000000000	1.000000000	0.214219247	yes
3	87832255	87832255	0.34134012360	0.0000000000	0.2079839030	0.2614692110	1.0000000000	0.9997716393	0.4949074967	0.3696426814	2	ENSMUSG00000028073	7449	0.0000000000	0.560470985	1.000000000	0.683217753
7	118040218	118040218	0.05108464779	0.0000000000	0.0718194625	0.0131883016	1.0000000000	0.6484886090	0.2434470050	0.2975813151	2	ENSMUSG00000008683	63653	0.3649225581	0.000000000	1.000000000	0.610173181
11	108095012	108095012	0.06794212622	0.0628060546	0.0000000000	0.0000000000	1.0000000000	0.7314641475	0.4450032492	0.2997860969	2	ENSMUSG00000050965	-1	0.0000000000	0.510573175	0.817943792	1.000000000
1	85761982	85761982	0.15940034212	0.0000000000	0.2598930718	0.1130898337	0.7815319935	1.0000000000	0.3258607854	0.4628025274	2	ENSMUSG00000052760	-1	1.0000000000	0.000000000	0.140548141	0.599592218	yes
18	32543264	32543264	1.00000000000	0.7537795435	0.5780936886	0.4548457445	0.9049026598	0.7750482238	0.0000000000	0.1050071156	3	ENSMUSG00000090523	-1	1.0000000000	0.000000000	0.883945766	0.282544000	yes
10	96609608	96609608	1.00000000000	0.2023726487	0.2839903871	0.5167723570	0.7767708548	0.4578020684	0.0000000000	0.0849819750	3	ENSMUSG00000036478	6897	0.7588536640	0.000000000	1.000000000	0.774054863	yes
18	14667172	14667172	1.00000000000	0.4394540832	0.3363632861	0.3793447217	0.6232773633	0.7872076389	0.1347547221	0.0000000000	3	ENSMUSG00000037013	-1	1.0000000000	0.627259602	0.000000000	0.063506564	yes
3	138757424	138757424	1.00000000000	0.5884449276	0.3191967166	0.5694896941	0.9056299859	0.7699096654	0.0000000000	0.2831641132	3	ENSMUSG00000028152	-1	1.0000000000	0.360655885	0.845493594	0.000000000	yes
8	128474128	128474128	1.00000000000	0.5393357768	0.7142726066	0.2286991626	0.9485864956	0.9798456459	0.0000000000	0.3205968657	3	ENSMUSG00000025810	-1	0.3812044343	0.000000000	1.000000000	0.234130717	yes
18	39059970	39059970	0.62855956623	0.6635343635	0.9659121508	0.0000000000	0.5827263787	1.0000000000	0.1754791518	0.3183197602	3	ENSMUSG00000036452	-1	1.0000000000	0.555411967	0.000000000	0.083635520	yes
2	102258812	102258812	1.00000000000	0.6403731798	0.2986412617	0.3901196370	0.5226067642	0.8874774285	0.4081374456	0.0000000000	3	ENSMUSG00000027189	40806	1.0000000000	0.275549095	0.000000000	0.244025716	yes
14	122290564	122290564	1.00000000000	0.2928738132	0.1389094257	0.2249182371	0.4359358396	0.5692357289	0.0000000000	0.0719163394	3	ENSMUSG00000025545	-1	0.8257236969	1.000000000	0.000000000	0.546093576
5	28402976	28402976	1.00000000000	0.5854669897	0.4863050786	0.1144544623	0.8718402274	0.4005335835	0.0049980307	0.0000000000	3	ENSMUSG00000048271	-1	1.0000000000	0.000000000	0.625734720	0.129134798	yes
14	122290003	122290003	1.00000000000	0.3832143555	0.4780384425	0.3314070426	0.5231260113	0.6052432243	0.1392309630	0.0000000000	3	ENSMUSG00000025545	-1	0.8257236969	1.000000000	0.000000000	0.546093576
15	53267300	53267300	1.00000000000	0.7213170352	0.4053752998	0.4274605179	0.6374901432	0.5684111986	0.0077811338	0.0000000000	3	ENSMUSG00000061731	-1	0.5939601395	0.000000000	1.000000000	0.307420534	yes
9	77514115	77514115	1.00000000000	0.7584492175	0.4891697625	0.4723903614	0.4098189189	0.4669352450	0.0000000000	0.0936243437	3	ENSMUSG00000032352	-1	0.0000000000	1.000000000	0.000000000	0.000000000	yes
5	52872224	52872224	1.00000000000	0.7486545584	0.3428640884	0.4326472513	0.3146375499	0.5349239071	0.0614476787	0.0000000000	3	ENSMUSG00000029176	3927	0.0000000000	0.650505342	0.442262627	1.000000000	yes
2	101979126	101979126	0.97150786146	0.6211355612	1.0000000000	0.6426689181	0.6890434877	0.4736291178	0.0000000000	0.0325292184	3	ENSMUSG00000048058	-1	1.0000000000	0.528089083	0.150874250	0.000000000	yes
4	139319915	139319915	1.00000000000	0.3368163400	0.7092040140	0.5328959993	0.6626084019	0.5741984162	0.0390601793	0.0000000000	3	ENSMUSG00000028743	989	0.0000000000	0.510513947	0.980914006	1.000000000
5	143426331	143426331	0.68231519146	0.1713761437	0.4549239739	0.3660461592	1.0000000000	0.4182868336	0.0000000000	0.1339841400	3	ENSMUSG00000079111	3930	0.1928118538	1.000000000	0.447022751	0.000000000
11	117666456	117666456	0.19733218332	0.4217190739	0.4176974281	0.8098223736	0.7538739207	1.0000000000	0.0000000000	0.1093877582	3	ENSMUSG00000025571	-1	1.0000000000	0.678022259	0.000000000	0.224563013	yes
12	41483882	41483882	1.00000000000	0.6458906193	0.0000000000	0.3579835127	0.6140013819	0.5610525243	0.1925906904	0.0759994351	4	ENSMUSG00000056899	-1	1.0000000000	0.000000000	0.963054586	0.286182975	yes
1	58454576	58454576	0.99292410528	1.0000000000	0.3048819646	0.1844688513	0.7354032283	0.8830386861	0.0000000000	0.2988386336	4	ENSMUSG00000026036	-1	1.0000000000	0.567922562	0.236702972	0.000000000	yes
5	99495522	99495522	1.00000000000	0.6452692246	0.2102904047	0.1007847052	0.5643181980	0.7108049766	0.0000000000	0.2407543120	4	ENSMUSG00000089809	-1	0.4404106954	0.000000000	1.000000000	0.603986076	yes
15	53312364	53312364	1.00000000000	0.5061684806	0.3082728751	0.0000000000	0.5367880853	0.6437564013	0.2657760481	0.1088869973	4	ENSMUSG00000061731	-1	0.5939601395	0.000000000	1.000000000	0.307420534	yes
6	116022252	116022252	1.00000000000	0.9473721299	0.0732960335	0.1726710933	0.5871823087	0.6352972849	0.0171287464	0.0000000000	4	ENSMUSG00000030126	-1	0.0000000000	0.624754944	0.068752735	1.000000000
6	116022038	116022038	1.00000000000	0.8316376907	0.1091533638	0.3104045480	0.5679753467	0.5435311672	0.1361830815	0.0000000000	4	ENSMUSG00000030126	-1	0.0000000000	0.624754944	0.068752735	1.000000000
6	84617114	84617114	1.00000000000	0.5417976511	0.1265438990	0.2171678368	0.6495045711	0.4619170209	0.0278006561	0.0000000000	4	ENSMUSG00000033769	872	1.0000000000	0.159055149	0.306461478	0.000000000	yes
14	120974402	120974402	0.54405454462	1.0000000000	0.1861871511	0.1526907947	0.2068496330	0.6129399814	0.0242713460	0.0000000000	4	ENSMUSG00000030662	25860	0.1717694504	0.000000000	1.000000000	0.398139835
4	105158050	105158050	1.00000000000	0.4677170328	0.0275251749	0.5301916170	0.5532911761	0.2460069793	0.0000000000	0.2115227841	4	ENSMUSG00000028517	-1	1.0000000000	0.222619028	0.718019309	0.000000000
3	126834842	126834842	1.00000000000	0.5337164308	0.4407287977	0.1794632460	0.6157314955	0.3138560699	0.0000000000	0.1964751997	4	ENSMUSG00000053819	-1	1.0000000000	0.590528678	0.344701055	0.000000000	yes
5	99499920	99499920	1.00000000000	0.7334359306	0.1243149687	0.0057703085	0.4722641148	0.5002840511	0.0308900569	0.0000000000	4	ENSMUSG00000089809	-1	0.4404106954	0.000000000	1.000000000	0.603986076	yes
5	75978228	75978228	0.52182167478	1.0000000000	0.0000000000	0.1817165987	0.3854129731	0.4367231703	0.0449490967	0.0642095304	4	ENSMUSG00000062960	-1	0.9704264487	1.000000000	0.059351942	0.000000000
8	11253795	11253795	1.00000000000	0.7777825975	0.0575979125	0.2642298625	0.2492695461	0.4983849046	0.2003920478	0.0000000000	4	ENSMUSG00000031502	-1	0.5477074627	1.000000000	0.341891654	0.000000000
15	52705149	52705149	0.82260098496	1.0000000000	0.2685957590	0.1645263661	0.4168887174	0.3007144426	0.0000000000	0.1338215362	4	ENSMUSG00000038622	6795	0.0000000000	0.850491906	1.000000000	0.987910620
1	164218126	164218126	1.00000000000	0.3387686057	0.0174161521	0.0000000000	0.4739789410	0.3166443094	0.1001697274	0.3749221625	4	ENSMUSG00000026579	-1	0.0000000000	1.000000000	0.000000000	0.000000000
18	6128629	6128629	0.58578313165	1.0000000000	0.0394332479	0.0000000000	0.3980952054	0.1605866370	0.2660596633	0.1078556015	4	ENSMUSG00000041225	-1	1.0000000000	0.000000000	0.625852749	0.445366485
4	6217055	6217055	1.00000000000	0.8717517576	0.0000000000	0.2639215545	0.2676873169	0.5922774847	0.1557001158	0.3706539602	4	ENSMUSG00000028243	-1	0.4204191907	0.558404903	0.000000000	1.000000000	yes
2	68421676	68421676	0.75242614570	1.0000000000	0.1489451092	0.0000000000	0.6222455843	0.3857788535	0.4641882042	0.4447253603	4	ENSMUSG00000027030	-1	0.0000000000	0.078371423	1.000000000	0.745097719	yes
2	118111618	118111618	1.00000000000	0.5607814139	0.0000000000	0.1582745529	0.5687349720	0.4795722218	0.4313040668	0.4932678478	4	ENSMUSG00000040152	-1	1.0000000000	0.000000000	0.015308509	0.073081407
7	121934660	121934660	1.00000000000	0.3231681060	0.0000000000	0.2533471112	0.3684791232	0.3919830523	0.1990398091	0.5856577623	4	ENSMUSG00000034951	-1	0.0000000000	0.950443598	0.131327019	1.000000000	yes
6	95650518	95650518	0.80268416858	1.0000000000	0.3310245503	0.0000000000	0.4525384300	0.2220531778	0.2718344607	0.3581709897	4	ENSMUSG00000061838	-1	0.7256655247	1.000000000	0.098329294	0.000000000
15	4124910	4124910	1.00000000000	0.7407748800	0.4862407611	0.2655492901	0.2172793105	0.1599394149	0.0628645517	0.0000000000	4	ENSMUSG00000022186	-1	0.4871609960	0.000000000	1.000000000	0.685514094
6	28410250	28410250	0.76180856800	0.6089424251	0.2348344622	0.0000000000	0.5419031994	1.0000000000	0.5923240750	0.5751859950	4	ENSMUSG00000029708	5340	0.3642322077	1.000000000	0.000000000	0.681398136	yes
13	68588449	68588449	0.84329457800	0.5849165554	0.0000000000	0.0098905164	1.0000000000	0.5919011380	0.5549998734	0.4498436010	4	ENSMUSG00000021532	-1	0.0000000000	1.000000000	0.829825106	0.838103548
14	27259602	27259602	0.86979410201	0.4516163048	0.0000000000	0.2088474491	1.0000000000	0.3942610297	0.7929586198	0.6496082123	4	ENSMUSG00000021895	-1	0.4276364095	0.000000000	1.000000000	0.922175249	yes
10	95964712	95964712	0.57618781196	0.6695468988	0.0000000000	0.1287510226	0.7273762977	1.0000000000	0.6061011428	0.8242437039	4	ENSMUSG00000036499	-1	0.0509257898	0.000000000	1.000000000	0.794151997
6	94690610	94690610	0.83625945825	0.9731224610	0.4565103104	0.0000000000	0.8334195850	0.5643002008	0.9746258871	1.0000000000	4	ENSMUSG00000030029	-1	0.0761108585	0.000000000	1.000000000	0.670738436	yes
2	112284798	112284798	1.00000000000	0.4023146948	0.0000000000	0.0994656725	0.3313265716	0.5282583448	0.5022301096	0.5831997614	4	ENSMUSG00000027130	-1	1.0000000000	0.614535152	0.000000000	0.907896171	yes
14	25596570	25596570	0.00000000000	0.2761759638	0.7175001802	1.0000000000	0.0884717373	0.0880620397	0.8368332121	0.8958644252	5	ENSMUSG00000007817	-1	0.0000000000	0.537601138	0.473788572	1.000000000	yes
9	74958716	74958716	0.05411882841	0.3640708333	1.0000000000	0.7123968926	0.0000000000	0.3276993149	0.9491503497	0.8379157155	5	ENSMUSG00000034858	-1	0.7347140867	0.688351319	0.000000000	1.000000000	yes
5	36979878	36979878	0.28903926572	0.2608701082	1.0000000000	0.6359847202	0.0000000000	0.3532428777	0.7085623275	0.9239712039	5	ENSMUSG00000039474	-1	1.0000000000	0.000000000	0.659659580	0.072508318
4	10918761	10918761	0.12942285838	0.1130052967	1.0000000000	0.6953388882	0.0120364132	0.0000000000	0.8797985200	0.7557868598	5	ENSMUSG00000059482	18836	0.5589488325	0.000000000	0.752386031	1.000000000
7	16330608	16330608	0.12829993949	0.0000000000	1.0000000000	0.7937818162	0.0749363005	0.0558598104	0.9573234279	0.9669731901	5	ENSMUSG00000052833	-1	0.0000000000	1.000000000	0.974038648	0.487783446	yes
7	16330486	16330486	0.15142393942	0.0000000000	1.0000000000	0.8393380498	0.1366708039	0.1353773805	0.9345312651	0.9868527660	5	ENSMUSG00000052833	-1	0.0000000000	1.000000000	0.974038648	0.487783446	yes
13	19351020	19351020	0.26650443114	0.0000000000	0.8707619703	0.5049296104	0.2343558187	0.0804707265	0.7655318134	1.0000000000	5	ENSMUSG00000076757	-1	0.0000000000	0.620321692	0.048038621	1.000000000
17	74521416	74521416	0.19830321741	0.0000000000	0.5833249626	0.7049891324	0.0392440917	0.1955029532	1.0000000000	0.6899444245	5	ENSMUSG00000024073	6378	1.0000000000	0.503532284	0.000000000	0.036792496	yes
2	154354074	154354074	0.00727221755	0.0710456256	0.9609064440	0.3591806880	0.0000000000	0.0818894035	1.0000000000	0.7157791427	5	ENSMUSG00000027487	-1	0.7568080754	0.101136512	1.000000000	0.000000000	yes
5	113790966	113790966	0.28190793621	0.0000000000	0.7309252061	0.6420324398	0.0777050347	0.1926331784	1.0000000000	0.7462231608	5	ENSMUSG00000054675	2262	1.0000000000	0.066302312	0.202818810	0.000000000
7	66273572	66273572	0.00616059072	0.0768707448	0.8717764742	0.6309795400	0.0000000000	0.1097413416	1.0000000000	0.7501760815	5	ENSMUSG00000015133	-1	0.0000000000	0.480942939	0.277176252	1.000000000	yes
11	6138452	6138452	0.00000000000	0.1547440318	0.2772397680	1.0000000000	0.1360831931	0.0575533877	0.8412361898	0.7166122425	5	ENSMUSG00000053838	-1	0.0000000000	0.235354182	0.754672139	1.000000000	yes
1	87928776	87928776	0.45319509830	0.0000000000	0.6005307313	0.9205984407	0.0346873287	0.2881785922	1.0000000000	0.7052613887	5	ENSMUSG00000070738	-1	0.6319415757	0.000000000	1.000000000	0.711933588	yes
8	78717502	78717502	0.02731558968	0.2141460758	0.7126208611	0.8128775075	0.0424629130	0.0000000000	1.0000000000	0.7430677463	5	ENSMUSG00000031684	-1	0.0000000000	0.981048919	1.000000000	0.813912658
5	38898719	38898719	0.36117338953	0.0154062360	0.8576284445	0.6333070108	0.0000000000	0.1714078384	1.0000000000	0.7526261347	5	ENSMUSG00000039315	21407	0.0000000000	0.402093647	0.000000000	1.000000000
5	38898544	38898544	0.28286938087	0.0630037278	0.8505751460	0.6594499997	0.0000000000	0.1781993532	1.0000000000	0.8346406969	5	ENSMUSG00000039315	21232	0.0000000000	0.402093647	0.000000000	1.000000000
5	113797318	113797318	0.12197410765	0.0000000000	0.7736564382	0.5824480297	0.1247005148	0.3209004218	1.0000000000	0.5998033378	5	ENSMUSG00000054675	-1	1.0000000000	0.066302312	0.202818810	0.000000000
13	19338871	19338871	0.07054821377	0.0000000000	1.0000000000	0.6713767402	0.1986389271	0.1936512891	0.9771572716	0.9822009335	5	ENSMUSG00000076755	617	0.0000000000	1.000000000	0.000000000	0.649271144
2	156215550	156215550	0.12120917874	0.0000000000	0.8021968385	0.6492778828	0.3174671772	0.2002395971	1.0000000000	0.8337656314	5	ENSMUSG00000038116	-1	0.0000000000	0.130448507	0.488398978	1.000000000
7	140973622	140973622	0.27712328001	0.0000000000	1.0000000000	0.7687218016	0.3282305030	0.3840771466	0.9470449881	0.9866955405	5	ENSMUSG00000025491	3297	0.0001776727	1.000000000	0.000000000	0.304710752
11	117284666	117284666	0.00000000000	0.0495419091	0.9394863560	0.6672476457	0.0990646943	0.1746940707	0.5891091763	1.0000000000	5	ENSMUSG00000059248	-1	0.0000000000	0.448072688	0.400000482	1.000000000	yes
6	54107388	54107388	0.00000000000	0.0995656083	0.8247948238	0.9923409943	0.4639901662	0.0703520122	0.6922789066	1.0000000000	5	ENSMUSG00000004633	-1	0.0000000000	0.236384178	0.639065466	1.000000000	yes
2	156214590	156214590	0.00000000000	0.0965280955	1.0000000000	0.9657879986	0.0509388985	0.0010137934	0.7384466317	0.8327241905	5	ENSMUSG00000038116	-1	0.0000000000	0.130448507	0.488398978	1.000000000
8	3393126	3393126	0.10604711190	0.1600515092	1.0000000000	0.8651822076	0.0000000000	0.1062608135	0.7151495660	0.7159610093	5	ENSMUSG00000004568	-1	1.0000000000	0.953709278	0.000000000	0.217740708
8	3392940	3392940	0.04356116365	0.0405128608	1.0000000000	0.8652875974	0.0000000000	0.0614710433	0.6172577865	0.6242846271	5	ENSMUSG00000004568	-1	1.0000000000	0.953709278	0.000000000	0.217740708
7	4460898	4460898	0.00000000000	0.0126623982	1.0000000000	0.7963704688	0.0794156930	0.0040336268	0.6751782459	0.8804830613	5	ENSMUSG00000006154	-1	0.9373442912	0.000000000	1.000000000	0.384872497
7	60004522	60004522	0.00000000000	0.2392138992	1.0000000000	0.9375216524	0.1705719267	0.1468976137	0.9650798428	0.8023102098	5	ENSMUSG00000102252	-1	0.0000000000	1.000000000	0.000000000	0.000000000
4	10905405	10905405	0.00947681347	0.0252371133	1.0000000000	0.9536211577	0.0000000000	0.0238827539	0.9113309254	0.7891907646	5	ENSMUSG00000059482	5480	0.5589488325	0.000000000	0.752386031	1.000000000
4	10918922	10918922	0.09863095874	0.0709312099	1.0000000000	0.7329184129	0.0896717336	0.0000000000	0.7732820029	0.7821122543	5	ENSMUSG00000059482	18997	0.5589488325	0.000000000	0.752386031	1.000000000
5	72757612	72757612	0.21202594956	0.0000000000	1.0000000000	0.9423501439	0.3204483748	0.1673712265	0.9172794680	0.6758611030	5	ENSMUSG00000029217	-1	0.0000000000	1.000000000	0.236889336	0.050318922
X	74408544	74408544	0.32911666949	0.0000000000	0.9831190175	0.8739648376	0.3962416466	0.1017908104	1.0000000000	0.4401475549	5	ENSMUSG00000004221	-1	0.1815447056	0.000000000	0.745693419	1.000000000
10	77596336	77596336	0.34450818765	0.1384962832	0.9005353301	0.7586655671	0.0709361931	0.0000000000	0.9664243076	1.0000000000	5	ENSMUSG00000009291	-1	1.0000000000	0.905918749	0.000000000	0.538034010
13	95507746	95507746	0.33976024080	0.1414065645	0.5876731165	0.8945114810	0.1709424217	0.0000000000	1.0000000000	0.7384497893	5	ENSMUSG00000021678	3485	0.0000000000	0.206032687	0.834850125	1.000000000	yes
8	78709106	78709106	0.41996974050	0.2539291315	0.9116280546	0.7644255507	0.0000000000	0.1131244413	1.0000000000	0.9160967389	5	ENSMUSG00000031684	-1	0.0000000000	0.981048919	1.000000000	0.813912658
9	45803226	45803226	0.41204577577	0.3171465323	1.0000000000	0.5510339189	0.0000000000	0.2340983270	0.8321242002	0.7116053123	5	ENSMUSG00000043987	-1	1.0000000000	0.384237305	0.163200359	0.000000000
2	122679010	122679010	0.63113936877	0.0000000000	1.0000000000	0.6015784626	0.1250562741	0.2033551101	0.9018607982	0.6417231656	5	ENSMUSG00000005802	1722	0.9740838585	1.000000000	0.000000000	0.003814020
11	62667709	62667709	0.67882189526	0.1088651295	1.0000000000	0.4775190083	0.2091925350	0.0000000000	0.9605950866	0.9506860238	5	ENSMUSG00000048497	855	0.0000000000	0.720153025	0.372006895	1.000000000
11	62667796	62667796	0.66582035191	0.0954723184	1.0000000000	0.4437761120	0.2330746702	0.0000000000	0.9497358175	0.9657508266	5	ENSMUSG00000048497	942	0.0000000000	0.720153025	0.372006895	1.000000000
5	105082043	105082043	0.36434502757	0.2396879198	0.5821469439	0.6544971755	0.0822677523	0.0000000000	0.8913660065	1.0000000000	5	ENSMUSG00000034438	-1	0.0000000000	0.545127743	0.634999637	1.000000000	yes
5	105082043	105082043	0.36434502757	0.2396879198	0.5821469439	0.6544971755	0.0822677523	0.0000000000	0.8913660065	1.0000000000	5	ENSMUSG00000029298	-1	0.0007000836	0.000000000	0.783792957	1.000000000	yes
13	99173447	99173447	0.32193942411	0.1751115354	0.3269154236	0.6317322838	0.0000000000	0.0787241254	1.0000000000	0.4949948430	5	ENSMUSG00000050919	10875	1.0000000000	0.826853098	0.020101597	0.000000000
13	38642044	38642044	0.45102936579	0.3901273941	0.8647628773	0.5616341020	0.4310580738	0.0000000000	1.0000000000	0.8999428432	5	ENSMUSG00000001707	3153	0.4010426918	0.437784131	1.000000000	0.000000000
5	140345464	140345464	0.22506423273	0.2367345948	0.7518514850	0.7533730256	0.0000000000	0.0685996039	1.0000000000	0.9572596795	5	ENSMUSG00000029560	-1	1.0000000000	0.797480603	0.404881823	0.000000000
11	58222425	58222425	0.18674317568	0.0000000000	0.7812202428	0.5066980534	0.3874997988	0.2632980863	1.0000000000	0.7059821794	5	ENSMUSG00000069874	-1	1.0000000000	0.591003914	0.000000000	0.569435710
9	80269730	80269730	0.00000000000	0.0489217063	0.9549872176	0.5304022263	0.2145217395	0.4298854780	1.0000000000	0.9584619677	5	ENSMUSG00000033577	-1	0.0000000000	0.408843812	0.447448121	1.000000000
4	46568323	46568323	0.06273118120	0.0000000000	0.6662289270	0.6598936079	0.3679957060	0.4040145108	0.9256949241	1.0000000000	5	ENSMUSG00000028337	-1	0.6799537696	0.117931564	1.000000000	0.000000000
5	124083251	124083251	0.25936351039	0.0000000000	0.8311995866	0.5560925396	0.4964519952	0.4541693622	1.0000000000	0.8968285117	5	ENSMUSG00000029408	-1	0.1862660996	1.000000000	0.000000000	0.373312288	yes
13	37692172	37692172	0.23720669111	0.0000000000	0.7324718433	0.9280914928	0.4106242446	0.5076759605	1.0000000000	0.6853252417	5	ENSMUSG00000039087	85727	0.3633013535	0.000000000	0.132958080	1.000000000	yes
17	27680264	27680264	0.00423218796	0.0000000000	0.8193808838	0.8522659862	0.2088248834	0.5702925294	0.6990762565	1.0000000000	5	ENSMUSG00000040276	-1	0.0630972359	0.000000000	1.000000000	0.660058858
10	81401915	81401915	0.05488682352	0.0000000000	1.0000000000	0.5659608289	0.3930390942	0.6176118591	0.7529610129	0.9499674256	5	ENSMUSG00000055053	-1	0.0000000000	0.088768636	0.040147709	1.000000000	yes
11	61386082	61386082	0.13545443462	0.0000000000	0.9654061300	0.7537971899	0.7903696606	0.7173260342	1.0000000000	0.8391992226	5	ENSMUSG00000010122	7237	1.0000000000	0.028597592	0.302202680	0.000000000	yes
5	37092546	37092546	0.00000000000	0.1528165903	1.0000000000	0.6124799462	0.2554928967	0.5666502056	0.2444137937	0.3495789227	5	ENSMUSG00000063646	-1	0.7498004793	1.000000000	0.000000000	0.052792869	yes
13	12437864	12437864	0.15857682882	0.0964232110	1.0000000000	0.5441913590	0.3104361195	0.0000000000	0.3252583853	0.6580319669	5	ENSMUSG00000050244	-1	0.7284099320	0.000000000	1.000000000	0.545647288
2	35690198	35690198	0.28908449979	0.0000000000	0.9931739165	1.0000000000	0.1783035272	0.2633740275	0.5843723802	0.5024942260	5	ENSMUSG00000026883	-1	1.0000000000	0.521317170	0.139167517	0.000000000	yes
6	120856246	120856246	0.39940113781	0.2512056914	1.0000000000	0.5148980763	0.0000000000	0.1773841092	0.5722462489	0.6844876251	5	ENSMUSG00000009112	-1	1.0000000000	0.331991352	0.000000000	0.091032964
11	76106564	76106564	0.72273759506	0.2144249192	0.9475987304	1.0000000000	0.0000000000	0.1766833370	0.5954862727	0.8473365667	5	ENSMUSG00000017288	-1	0.8396513588	1.000000000	0.000000000	0.024810673	yes
7	28907399	28907399	0.48174407925	0.2077156882	1.0000000000	0.5679322329	0.0000000000	0.2292442001	0.7143176741	0.5457606619	5	ENSMUSG00000054808	-1	0.0000000000	0.526534820	0.836229962	1.000000000
7	130448240	130448240	0.48080737724	0.4904257585	0.9242866030	1.0000000000	0.0064122028	0.0000000000	0.7846316830	0.4568633061	5	ENSMUSG00000030850	-1	0.0566327226	0.992380552	0.000000000	1.000000000
11	86247226	86247226	0.30263063863	0.5645798869	0.3630409165	0.5530247557	0.1258762172	0.0000000000	1.0000000000	0.7848485360	5	ENSMUSG00000018068	-1	0.0000000000	0.318108096	0.331682285	1.000000000
5	39644440	39644440	0.43542179841	0.3552848442	0.2024921372	0.6292492549	0.0000000000	0.0053510760	1.0000000000	0.6340745371	5	ENSMUSG00000051022	-1	1.0000000000	0.239969123	0.255675595	0.000000000
2	33856686	33856686	0.39212405238	0.1996785458	0.4208448691	0.5513265092	0.0000000000	0.0447461076	1.0000000000	0.8994116500	5	ENSMUSG00000038740	-1	0.5398015455	1.000000000	0.000000000	0.799525415
8	120466509	120466509	0.62542425466	0.2186518401	0.6040246540	0.6411816907	0.1551826232	0.0000000000	1.0000000000	0.8000324479	5	ENSMUSG00000031822	-1	0.0000000000	0.758025945	0.544396633	1.000000000	yes
6	128001757	128001757	0.77128169175	0.1730521934	0.5372957184	0.8354991231	0.0000000000	0.1785287875	1.0000000000	0.9965135455	5	ENSMUSG00000030352	-1	0.6168472334	1.000000000	0.000000000	0.000442111	yes
4	40882186	40882186	0.61031802054	0.1080279334	0.8288130225	0.2882102398	0.0562078888	0.0000000000	0.6926060470	1.0000000000	5	ENSMUSG00000028413	27681	1.0000000000	0.710206486	0.109146249	0.000000000	yes
16	31155418	31155418	0.33380016272	0.5503935166	0.4424651285	0.5544885842	0.0976448254	0.0000000000	0.6145356641	1.0000000000	5	ENSMUSG00000049076	-1	0.9794880208	1.000000000	0.000000000	0.363246951	yes
1	33769015	33769015	0.30882508144	0.5604689565	0.4597889411	0.5695009347	0.0000000000	0.0182039482	1.0000000000	0.8004763911	5	ENSMUSG00000042197	-1	0.6097664904	1.000000000	0.000000000	0.052307337
13	60874065	60874065	0.61208664384	0.3633588652	0.7077934219	0.6250173464	0.0000000000	0.1862217230	1.0000000000	0.7585814066	5	ENSMUSG00000050345	9149	1.0000000000	0.636843651	0.671354303	0.000000000
9	106318403	106318403	0.94044168653	0.2530251727	0.8101009879	0.5978138186	0.2329819967	0.0000000000	0.9883559575	1.0000000000	5	ENSMUSG00000023345	-1	0.4247568183	0.000000000	1.000000000	0.538132120
14	57555113	57555113	0.30256057603	0.2481094879	0.2015539708	0.3309052252	0.0000000000	0.0807660536	1.0000000000	0.6518875856	5	ENSMUSG00000021951	-1	0.6987704214	0.000000000	1.000000000	0.633046122	yes
15	78163312	78163312	0.25592451054	0.2900505221	0.2828086448	0.2017907086	0.1125822161	0.0000000000	0.6528831676	1.0000000000	5	ENSMUSG00000016637	-1	0.0000000000	0.924817439	0.280057854	1.000000000
18	25157766	25157766	0.44415034349	0.6173590760	0.3318723440	0.4923424970	0.3123510226	0.0000000000	1.0000000000	0.9650079494	5	ENSMUSG00000024269	-1	0.8711647337	1.000000000	0.000000000	0.141198301	yes
12	13508818	13508818	0.63327066589	0.4527827584	0.9426049881	0.7297224579	0.1237494052	0.0000000000	0.8950306904	1.0000000000	5	ENSMUSG00000020576	-1	0.0000000000	0.424476928	0.402017503	1.000000000
6	99351906	99351906	0.80714586721	0.2832642567	0.5849990813	0.8279389389	0.0000000000	0.3441121237	1.0000000000	0.7144388898	5	ENSMUSG00000030067	-1	1.0000000000	0.171583770	0.008366166	0.000000000	yes
8	88771444	88771444	0.74511069099	0.0888846422	1.0000000000	0.3095372905	0.0005273453	0.0000000000	0.7111342392	0.5782596212	5	ENSMUSG00000036712	18999	1.0000000000	0.000000000	0.917210057	0.410634105	yes
16	33012728	33012728	0.57327922508	0.4266179259	0.6953558015	1.0000000000	0.0000000000	0.1525665734	0.8467290757	0.7898983216	5	ENSMUSG00000022801	-1	1.0000000000	0.302157544	0.000000000	0.943350585	yes
9	22655136	22655136	0.84411647952	0.0326817352	1.0000000000	0.5598948452	0.1335814222	0.0000000000	0.5942923941	0.7598769480	5	ENSMUSG00000035919	-1	0.4815721883	1.000000000	0.000000000	0.453741065
9	22657406	22657406	0.62262840153	0.5727615894	1.0000000000	0.7981647101	0.0000000000	0.2252744989	0.5708380438	0.8378521217	5	ENSMUSG00000035919	-1	0.4815721883	1.000000000	0.000000000	0.453741065
2	37575936	37575936	0.91623681133	0.5343021169	1.0000000000	0.7140890951	0.0511742840	0.0000000000	0.6053217574	0.7222176895	5	ENSMUSG00000026915	-1	1.0000000000	0.470450471	0.449962396	0.000000000
15	85996851	85996851	0.38321273770	0.0000000000	0.5078640034	0.6841724161	0.0849279400	0.2334457058	1.0000000000	0.8154978634	5	ENSMUSG00000016028	-1	0.9403323434	1.000000000	0.000000000	0.261625928	yes
5	38858188	38858188	0.00000000000	0.1815705381	0.5485629793	0.4085226866	0.0461793882	0.0354210046	1.0000000000	0.6935605449	5	ENSMUSG00000039315	-1	0.0000000000	0.402093647	0.000000000	1.000000000
4	3817960	3817960	0.09339145415	0.0487279219	0.5236958660	0.3957005198	0.0000000000	0.0468192408	1.0000000000	0.6571306599	5	ENSMUSG00000042228	4338	1.0000000000	0.000000000	0.711907411	0.808036015
5	38876743	38876743	0.07906123545	0.0038243028	0.4420158839	0.5927372781	0.1182486006	0.0000000000	1.0000000000	0.9104396861	5	ENSMUSG00000039315	-1	0.0000000000	0.402093647	0.000000000	1.000000000
16	3993738	3993738	0.05941990781	0.0000000000	0.7396766305	0.4150159999	0.1720507821	0.0462213956	0.9032704036	1.0000000000	5	ENSMUSG00000039738	-1	0.0000000000	0.064083296	0.627904334	1.000000000
2	156208758	156208758	0.02693025793	0.0000000000	0.6130857002	0.4288684153	0.0712461003	0.0802620889	1.0000000000	0.7421770854	5	ENSMUSG00000038116	-1	0.0000000000	0.130448507	0.488398978	1.000000000
5	65099320	65099320	0.00000000000	0.0942168376	0.5429471768	0.5850691844	0.0853302335	0.1443437911	0.8836360447	1.0000000000	5	ENSMUSG00000037913	6688	0.3434929067	1.000000000	0.000000000	0.326327962
17	26776197	26776197	0.23850124728	0.0000000000	0.8388983851	0.3437575838	0.1171429685	0.2750686328	0.9378050703	1.0000000000	5	ENSMUSG00000048249	-1	0.0000000000	1.000000000	0.348386408	0.373331326
12	81963180	81963180	0.00000000000	0.0253448581	0.3143627718	0.6729846083	0.0487986553	0.1360879217	1.0000000000	0.7691999078	5	ENSMUSG00000021140	-1	0.0000000000	1.000000000	0.308227896	0.728920017
2	165317944	165317944	0.07253702884	0.0190501296	0.5808480214	0.4967640420	0.3035250662	0.0000000000	0.8410653897	1.0000000000	5	ENSMUSG00000017670	-1	0.0000000000	0.375879658	0.502947567	1.000000000
1	134500770	134500770	0.00000000000	0.0296919737	0.5004197759	0.5742989853	0.1250718864	0.0332573865	1.0000000000	0.6306112408	5	ENSMUSG00000042229	-1	1.0000000000	0.625940300	0.000000000	0.087874926	yes
7	139985577	139985577	0.10278605453	0.0000000000	0.8845546776	0.3153151753	0.1595994692	0.0416365641	0.8387669889	1.0000000000	5	ENSMUSG00000025473	-1	0.0000000000	0.754956403	0.663462343	1.000000000
7	128541124	128541124	0.31169858310	0.0000000000	0.6660609241	0.5223649149	0.3032753846	0.1485482801	0.6997179996	1.0000000000	5	ENSMUSG00000030847	-1	0.0000000000	0.297279991	0.255675108	1.000000000
5	38864898	38864898	0.00000000000	0.0532493123	0.7054276245	0.6501599962	0.0653568793	0.1874287464	0.9795953680	1.0000000000	5	ENSMUSG00000039315	-1	0.0000000000	0.402093647	0.000000000	1.000000000
5	38932728	38932728	0.05261603358	0.0000000000	0.7284256208	0.5872789061	0.0817119424	0.1332320833	0.9142028218	1.0000000000	5	ENSMUSG00000039315	55416	0.0000000000	0.402093647	0.000000000	1.000000000
11	115579308	115579308	0.24031138006	0.0355774870	0.8915114014	0.4244117300	0.0294024495	0.0000000000	1.0000000000	0.8997632201	5	ENSMUSG00000020739	-1	0.0000000000	1.000000000	0.469641758	0.811381764
8	81541423	81541423	0.12449807752	0.2357027566	0.8113448791	0.5000673740	0.0000000000	0.1791118099	1.0000000000	0.9773265659	5	ENSMUSG00000037940	-1	0.0000000000	0.167240436	0.739048012	1.000000000	yes
5	100551946	100551946	0.31476230418	0.0313982580	0.6026985271	0.6260708027	0.2101434730	0.0000000000	0.6802877102	1.0000000000	5	ENSMUSG00000029322	1278	0.3699199302	1.000000000	0.000000000	0.471392668
6	128032568	128032568	0.21646896219	0.0000000000	0.8007121914	0.5387250697	0.0361728553	0.0213691598	0.9318960582	1.0000000000	5	ENSMUSG00000030352	-1	0.6168472334	1.000000000	0.000000000	0.000442111	yes
4	11297965	11297965	0.03291562366	0.1188506223	0.7443936339	0.6656206381	0.0315811962	0.0000000000	1.0000000000	0.9779811396	5	ENSMUSG00000045205	-1	0.0000000000	0.472197486	0.596194279	1.000000000
13	59575509	59575509	0.26065104100	0.1036439590	0.8283496351	0.6073173967	0.2604255682	0.0000000000	1.0000000000	0.8105333360	5	ENSMUSG00000021557	-1	0.7277398110	0.000000000	0.357423741	1.000000000
2	156210884	156210884	0.00000000000	0.1169561989	0.8163035352	0.5909479031	0.0293380822	0.0362238273	0.9690333877	1.0000000000	5	ENSMUSG00000038116	-1	0.0000000000	0.130448507	0.488398978	1.000000000
1	36892608	36892608	0.35309642515	0.0623135019	0.5865717838	0.3276329221	0.2316976289	0.0000000000	0.8937698975	1.0000000000	5	ENSMUSG00000026116	-1	1.0000000000	0.598895924	0.000000000	0.249268790	yes
3	89931654	89931654	0.20641221180	0.4212724842	0.5135670762	0.5684014012	0.0000000000	0.2806324451	0.8790406505	1.0000000000	5	ENSMUSG00000060671	7326	0.0000000000	1.000000000	0.359854883	0.839346343	yes
2	124651200	124651200	0.00000000000	0.5107843293	0.4065498750	0.5185938561	0.1411442832	0.0665611395	0.6735425596	1.0000000000	5	ENSMUSG00000027200	-1	0.0000000000	0.000000000	0.857535897	1.000000000
9	58157104	58157104	0.15831676729	0.1006021732	0.6728528620	0.2536174476	0.0752823682	0.0000000000	0.6250602736	1.0000000000	5	ENSMUSG00000037206	-1	1.0000000000	0.310313246	0.583109854	0.000000000
5	38824514	38824514	0.11826891747	0.1241343287	0.4533215449	0.5895072329	0.0000000000	0.0639581622	1.0000000000	0.8393995493	5	ENSMUSG00000039315	-1	0.0000000000	0.402093647	0.000000000	1.000000000
15	84079072	84079072	0.19953697864	0.2275435407	0.4764184216	0.4694943660	0.0000000000	0.2021492865	1.0000000000	0.5210679223	5	ENSMUSG00000018865	-1	0.4548357538	1.000000000	0.163156871	0.000000000
4	22393105	22393105	0.26837562606	0.1525830562	0.5694087665	0.6059654628	0.0000000000	0.1641984994	0.8163033008	1.0000000000	5	ENSMUSG00000040410	-1	0.6916908768	1.000000000	0.000000000	0.173253434
4	99940619	99940619	0.38895735848	0.0008541197	0.5686144909	0.6760983020	0.0000000000	0.0471839165	0.9251700427	1.0000000000	5	ENSMUSG00000025791	-1	0.2920687417	0.000000000	0.406664875	1.000000000
5	38906230	38906230	0.08648885365	0.0000000000	0.7231567364	0.5635924365	0.3795885039	0.1095145847	1.0000000000	0.9231992377	5	ENSMUSG00000039315	28918	0.0000000000	0.402093647	0.000000000	1.000000000
19	5746257	5746257	0.00000000000	0.0554980482	0.7930996723	0.5842100677	0.3011437803	0.0666509123	1.0000000000	0.9723167061	5	ENSMUSG00000024940	-1	0.0000000000	1.000000000	0.679501201	0.000000000
19	5746315	5746315	0.00000000000	0.0554980482	0.8245645212	0.5176346785	0.3070601704	0.0503876148	1.0000000000	0.9444819978	5	ENSMUSG00000024940	-1	0.0000000000	1.000000000	0.679501201	0.000000000
7	128540916	128540916	0.35386017174	0.0000000000	0.6647435470	0.5913244897	0.3593889373	0.2041367411	0.7097278136	1.0000000000	5	ENSMUSG00000030847	-1	0.0000000000	0.297279991	0.255675108	1.000000000
5	38906680	38906680	0.01748067873	0.0000000000	0.7920085104	0.4561305986	0.1985356349	0.0939887333	0.9549583210	1.0000000000	5	ENSMUSG00000039315	29368	0.0000000000	0.402093647	0.000000000	1.000000000
5	38906812	38906812	0.00438975919	0.0000000000	0.7334632007	0.4205620321	0.1854855936	0.0954914830	0.8842244444	1.0000000000	5	ENSMUSG00000039315	29500	0.0000000000	0.402093647	0.000000000	1.000000000
18	68231116	68231116	0.28049801765	0.0000000000	0.8225341082	0.5354384201	0.3004114354	0.1819803596	1.0000000000	0.9942568009	5	ENSMUSG00000024544	-1	0.0000000000	0.971403093	0.265675945	1.000000000	yes
5	38880046	38880046	0.16274669460	0.0000000000	0.7069086771	0.5579506260	0.1464092742	0.2189470717	0.9582726245	1.0000000000	5	ENSMUSG00000039315	2734	0.0000000000	0.402093647	0.000000000	1.000000000
11	119151191	119151191	0.20404349209	0.0000000000	0.6508696989	0.5927494174	0.2009062881	0.3458815323	1.0000000000	0.9234063256	5	ENSMUSG00000039976	-1	0.0000000000	0.516605542	0.000000000	1.000000000	yes
13	112671963	112671963	0.00000000000	0.0332500921	0.4633758950	0.7466194320	0.0957123856	0.2800487411	1.0000000000	0.9805745689	5	ENSMUSG00000047789	-1	0.0000000000	0.951620891	1.000000000	0.000000000
5	38905440	38905440	0.03050433584	0.0000000000	0.7225698642	0.4833011814	0.1826241363	0.3067617766	0.9184525055	1.0000000000	5	ENSMUSG00000039315	28128	0.0000000000	0.402093647	0.000000000	1.000000000
2	118602046	118602046	0.05175665378	0.0000000000	0.5221179273	0.6779317929	0.1615411703	0.3583605246	1.0000000000	0.9447357908	5	ENSMUSG00000040084	-1	0.0000000000	0.000000000	1.000000000	0.691535838
11	75209384	75209384	0.01403814606	0.0000000000	0.4751343206	0.3159777782	0.1158838766	0.2837503414	1.0000000000	0.7735120830	5	ENSMUSG00000045287	-1	1.0000000000	0.966993484	0.000000000	0.677556967
11	121555046	121555046	0.10557624929	0.0000000000	0.6544737499	0.2144065494	0.1071345864	0.3129988683	1.0000000000	0.7404629531	5	ENSMUSG00000039230	-1	0.5838522295	0.000000000	0.694892431	1.000000000
7	140967962	140967962	0.03719110366	0.0000000000	0.3138067478	0.3526817588	0.2653464258	0.0506218779	0.5666214850	1.0000000000	5	ENSMUSG00000025491	-1	0.0001776727	1.000000000	0.000000000	0.304710752
5	38927216	38927216	0.00000000000	0.0323367163	0.5005668856	0.5332452169	0.1276027038	0.2675292697	0.8973375411	1.0000000000	5	ENSMUSG00000039315	49904	0.0000000000	0.402093647	0.000000000	1.000000000
5	38927328	38927328	0.00000000000	0.0312226389	0.5197760522	0.5134363670	0.1185704709	0.2578135771	0.8909840517	1.0000000000	5	ENSMUSG00000039315	50016	0.0000000000	0.402093647	0.000000000	1.000000000
19	5751688	5751688	0.09629765493	0.0000000000	0.4906024295	0.5856724929	0.2400552523	0.2280424910	1.0000000000	0.9172907058	5	ENSMUSG00000024940	-1	0.0000000000	1.000000000	0.679501201	0.000000000
11	103220370	103220370	0.16856084719	0.0000000000	0.4923175324	0.6264016070	0.2179295127	0.3437943987	0.9935094195	1.0000000000	5	ENSMUSG00000020941	-1	1.0000000000	0.171534945	0.000000000	0.043412431
5	38875913	38875913	0.00423496505	0.0000000000	0.4463028676	0.3898697690	0.2342709550	0.1357721526	0.6350436076	1.0000000000	5	ENSMUSG00000039315	-1	0.0000000000	0.402093647	0.000000000	1.000000000
4	132993074	132993074	0.00000000000	0.0140510355	0.2902818553	0.5628147376	0.1183939940	0.2482961798	1.0000000000	0.5686149253	5	ENSMUSG00000028874	-1	0.0000000000	0.377742692	0.225763432	1.000000000
7	140976880	140976880	0.05044244154	0.1014652958	0.5386306798	0.2262990386	0.1825461082	0.0000000000	0.6299357075	1.0000000000	5	ENSMUSG00000025491	6555	0.0001776727	1.000000000	0.000000000	0.304710752
17	86823677	86823677	0.08024514363	0.0420964766	0.4482159477	0.3372731213	0.0000000000	0.1905838549	0.7419997700	1.0000000000	5	ENSMUSG00000024140	-1	0.7732598225	1.000000000	0.000000000	0.244709725
7	121975354	121975354	0.31123973938	0.0000000000	0.5468149211	0.2324736317	0.1986127552	0.0659787800	1.0000000000	0.7634859678	5	ENSMUSG00000034951	-1	0.0000000000	0.950443598	0.131327019	1.000000000	yes
18	12613088	12613088	0.09172373666	0.0649102608	0.5576718083	0.2687588325	0.1955258922	0.0000000000	0.9703092170	1.0000000000	5	ENSMUSG00000024424	-1	0.2943591760	1.000000000	0.000000000	0.532304839
4	133897554	133897554	0.00000000000	0.2417657229	0.2095249816	0.6727988598	0.1080068437	0.1341311946	0.9003371493	1.0000000000	5	ENSMUSG00000003644	9257	0.0000000000	0.581073949	0.378959697	1.000000000	yes
4	133070830	133070830	0.52931493218	0.0000000000	0.6544286190	0.3904761962	0.2664043316	0.1815005023	1.0000000000	0.7955815035	5	ENSMUSG00000037692	-1	0.0000000000	0.336233937	0.431298602	1.000000000
19	7190850	7190850	0.26106125570	0.0000000000	0.5933290114	0.4463748285	0.0964267986	0.1264058041	1.0000000000	0.9243228633	5	ENSMUSG00000036278	-1	1.0000000000	0.341207737	0.388555752	0.000000000
2	84952956	84952956	0.00000000000	0.1651245615	0.5672044795	0.4092249410	0.0900581780	0.2979272914	1.0000000000	0.9480298754	5	ENSMUSG00000027074	-1	0.0000000000	0.064239771	1.000000000	0.622252123	yes
11	119152306	119152306	0.00000000000	0.0769284712	0.4674325853	0.4453185308	0.2095170443	0.0895401662	0.9327379386	1.0000000000	5	ENSMUSG00000039976	-1	0.0000000000	0.516605542	0.000000000	1.000000000	yes
18	12718172	12718172	0.40647646088	0.0000000000	0.6553658124	0.3996081746	0.3604804764	0.1534633975	1.0000000000	0.8605963394	5	ENSMUSG00000024424	-1	0.2943591760	1.000000000	0.000000000	0.532304839
19	40488870	40488870	0.02668638741	0.0000000000	0.6527604644	0.2279540736	0.0078777123	0.1543327814	0.6961628299	1.0000000000	5	ENSMUSG00000025007	60886	0.2789500669	0.000000000	1.000000000	0.516609098	yes
17	45045126	45045126	0.27071059707	0.0000000000	0.6575288409	0.3991826687	0.3618743049	0.0084005133	0.9326294180	1.0000000000	5	ENSMUSG00000038954	-1	0.0728304927	0.034642011	1.000000000	0.000000000
7	114426002	114426002	0.12527725429	0.0000000000	0.3068902652	0.4488132538	0.3076372952	0.1802718393	1.0000000000	0.8435196443	5	ENSMUSG00000030671	-1	1.0000000000	0.918859824	0.000000000	0.193659726	yes
5	125499711	125499711	0.33737432517	0.0000000000	0.2686444416	0.4755121511	0.2144365160	0.4062848895	1.0000000000	0.7433550685	5	ENSMUSG00000029482	-1	0.6371196441	1.000000000	0.000000000	0.137744575
5	38811812	38811812	0.00226100047	0.0000000000	0.0887837101	0.4515220579	0.0843301963	0.1291733697	0.9629112964	1.0000000000	5	ENSMUSG00000039315	-1	0.0000000000	0.402093647	0.000000000	1.000000000
13	19337154	19337154	0.01856784954	0.0000000000	0.6180527037	0.1449407801	0.1882342640	0.0341668290	1.0000000000	0.9972231878	5	ENSMUSG00000076754	-1	0.0000000000	0.681592244	0.095507374	1.000000000
7	30411136	30411136	0.12077213621	0.0000000000	0.3190355925	0.3728661765	0.0786360926	0.2498308786	0.8012799752	1.0000000000	5	ENSMUSG00000030579	2123	0.1225411082	0.000000000	1.000000000	0.456508851
13	75765005	75765005	0.00000000000	0.0032043383	0.1308093963	0.1915057009	0.0574495243	0.1820182950	1.0000000000	0.7469864450	5	ENSMUSG00000001542	-1	0.8744582393	1.000000000	0.000000000	0.210184890
13	51413777	51413777	0.17482604768	0.0000000000	0.1634965955	0.2938371304	0.1849382844	0.1862955831	1.0000000000	0.6846819079	5	ENSMUSG00000067586	-1	1.0000000000	0.002299256	0.000000000	0.022287334
15	75047412	75047412	0.35761142913	0.0000000000	0.3423246850	0.2349632488	0.3065874276	0.0600351657	0.9157507780	1.0000000000	5	ENSMUSG00000079018	-1	0.9231510234	1.000000000	0.185424929	0.000000000
2	92331181	92331181	0.25208885189	0.0000000000	0.4093130219	0.1540231846	0.0899642616	0.0521342207	1.0000000000	0.8213091853	5	ENSMUSG00000058318	-1	1.0000000000	0.163372028	0.000000000	0.943886815
17	31864901	31864901	0.18794500467	0.3105743115	0.3688314900	0.2069814828	0.1458433860	0.0000000000	1.0000000000	0.9360214562	5	ENSMUSG00000024042	8609	0.0000000000	0.643734988	0.386065947	1.000000000
5	52771613	52771613	0.15613148738	0.0000000000	0.0095034494	0.2171624894	0.2314616033	0.1321184487	1.0000000000	0.8020162252	5	ENSMUSG00000029186	1773	0.0000000000	1.000000000	0.332652506	0.742302849
1	59178161	59178161	0.00000000000	0.0164473711	0.0433742096	0.0427292945	0.1193302736	0.1146956847	0.7875283367	1.0000000000	5	ENSMUSG00000026024	-1	0.0000000000	0.854145715	0.567559806	1.000000000
15	76651274	76651274	0.00000000000	0.2598062897	0.0815032748	0.2530758078	0.3442947229	0.0692476948	0.8704137669	1.0000000000	5	ENSMUSG00000053929	-1	0.0000000000	0.439189123	0.762237462	1.000000000	yes
11	20702469	20702469	0.38425118927	0.1973550581	0.4484726280	0.0000000000	0.0032158259	0.3472474711	0.6453697980	1.0000000000	5	ENSMUSG00000049659	-1	0.8912990732	0.362833399	0.000000000	1.000000000
11	59843832	59843832	0.00000000000	0.0832009510	0.2747059743	0.0219857854	0.4038656396	0.1634498387	1.0000000000	0.7107184349	5	ENSMUSG00000032615	-1	0.0000000000	0.616364462	1.000000000	0.743223403	yes
15	78437031	78437031	0.21206923784	0.0000000000	0.1036744374	0.2386791769	0.3072194925	0.4316479902	1.0000000000	0.9735802858	5	ENSMUSG00000033287	-1	0.0639410653	0.049013923	1.000000000	0.000000000
12	116108230	116108230	0.00000000000	0.0004788370	0.1105645530	0.0762837091	0.2099083329	0.4434398891	1.0000000000	0.9028698290	5	ENSMUSG00000011171	-1	0.0000000000	0.000000000	0.829642164	1.000000000	yes
5	123379669	123379669	0.12914075256	0.0000000000	0.2901914090	0.1593419846	0.3504727853	0.4368582119	0.9056473486	1.0000000000	5	ENSMUSG00000029438	4177	0.9262607376	0.000000000	0.246355703	1.000000000	yes
2	90482754	90482754	0.07454879526	0.0000000000	0.2560189479	0.2444284421	0.2652305061	0.3091003226	1.0000000000	0.8789102436	5	ENSMUSG00000025314	-1	0.3998515704	1.000000000	0.000000000	0.556136076
11	106708214	106708214	0.00000000000	0.0337860998	0.2475961180	0.2285492867	0.1991806511	0.2554022237	0.9481519210	1.0000000000	5	ENSMUSG00000020717	-1	1.0000000000	0.763473418	0.433356906	0.000000000	yes
7	141012148	141012148	0.06484449868	0.0000000000	0.3267755153	0.4054520264	0.3991540150	0.1822942431	1.0000000000	0.8021949227	5	ENSMUSG00000025492	878	0.0000000000	1.000000000	0.293502782	0.856392711
9	114621306	114621306	0.13131439313	0.0000000000	0.3074906722	0.4523234974	0.4216596977	0.4442915645	1.0000000000	0.7167641683	5	ENSMUSG00000056167	-1	0.0000000000	1.000000000	0.145809482	0.234717495	yes
12	112648658	112648658	0.06712886821	0.0000000000	0.6600361490	0.5996664202	0.5922216988	0.6739888413	0.9986974389	1.0000000000	5	ENSMUSG00000064326	-1	0.0035178187	0.000000000	1.000000000	0.044655041
9	21729554	21729554	0.26640976549	0.0000000000	0.6462341962	0.4490010323	0.6740677270	0.6025327002	0.8408443746	1.0000000000	5	ENSMUSG00000032193	-1	1.0000000000	0.525245771	0.000000000	0.016689692
8	84210482	84210482	0.11058531618	0.0000000000	0.6685636985	0.2588372859	0.5782600193	0.5167257263	1.0000000000	0.7425800264	5	ENSMUSG00000035671	-1	1.0000000000	0.470850039	0.005606011	0.000000000
11	75541198	75541198	0.24879899547	0.0000000000	0.6953303984	0.6096917741	0.5628365635	0.5584242212	1.0000000000	0.9742888440	5	ENSMUSG00000038178	-1	0.0000000000	0.526281897	0.296945553	1.000000000	yes
12	76841360	76841360	0.14868574482	0.0000000000	0.7135486587	0.4995034222	0.4150154248	0.5715309062	1.0000000000	0.9302137136	5	ENSMUSG00000033373	-1	0.0000000000	0.161784694	1.000000000	0.663619466	yes
11	107410768	107410768	0.01327963793	0.0000000000	0.6703445006	0.3829062061	0.5507368630	0.4844125651	0.9996686809	1.0000000000	5	ENSMUSG00000040430	-1	0.5771964949	1.000000000	0.000000000	0.380812477	yes
11	102223028	102223028	0.24049398767	0.0000000000	0.5901909876	0.5783998705	0.7976790096	0.8847298129	1.0000000000	0.8952505851	5	ENSMUSG00000008855	-1	0.0000000000	0.881984079	0.263060308	1.000000000	yes
7	126780129	126780129	0.07686944865	0.0000000000	0.6269726146	0.5217522538	0.6195354055	0.8603315972	0.9731496364	1.0000000000	5	ENSMUSG00000042675	-1	0.4565303004	1.000000000	0.000000000	0.709340757	yes
11	98539922	98539922	0.16619827985	0.0000000000	0.4397906705	0.3019772844	0.8296863303	0.7780846655	0.9059007367	1.0000000000	5	ENSMUSG00000018168	-1	0.0000000000	0.158006221	0.838531524	1.000000000	yes
