# Supplementary material for: Persistence of self-reactive CD8+ T cells in the CNS requires TOX-dependent chromatin remodeling
Source: Nat Commun. 2021 Feb 12;12:1009. doi: 10.1038/s41467-021-21109-3 (PMC7881115; doi:10.1038/s41467-021-21109-3)
Supplement: Supplementary file 14 — Source Data [file 41467_2021_21109_MOESM14_ESM.xlsx]

## Sheet: 1c
	VE>VL	AE>AL	VE>AE	VL>AL
Opening	3021	2600	647	1272
Closing	3028	4182	291	1170

## Sheet: 2f
WT day 7	MOG-GP day 7	WT day 21	MOG-GP day 21
152	154	137	322.7
122	165	161	324.7
112	139	143	208.7
	112		215.7
	82

## Sheet: 2g
PD-1			TIGIT			TIM-3			LAG-3
TOXhi	TOXlo		TOXhi	TOXlo		TOXhi	TOXlo		TOXhi	TOXlo
12610	4663		1182	555		1989	1272		480	300
13606	6539		1619	907		2824	2693		513	366
9785	3741		774	456		1876	1423		348	215
8707	4648		925	639		1816	1886		340	290

## Sheet: 3a
	Tox WT P14 cells in WT recipient mice
Day 7	195266	634047	403613	428570	5209953	2720317	4780729
Day 21	258244	177077	129506	100870	89387	190705	123493	78287	70225	92108	78233	97822	113450
Day 28	33529.7	66663.4	28197.9	39779.3
	Tox KO P14 cells in WT recipient mice
Day 7	403171	187954	227786	378156	1054750	710584	479789	890588
Day 21	42294	106841	86787	141227	114656	90055	122746	113791	54500	136566	50759	43701	50637	87000
Day 28	42167.4	57725.9	19059	25338.1
	Tox WT P14 cells in MOG-GP recipient mice
Day 7	748612	829559	844853	1782618	1899085	3364675
Day 21	89530	64488	338243	78459	344231	449449	166754	109029	127956	168656	144074	169718	326461
Day 28	50247.7	72270.1	58359.7	41094.7
	Tox KO P14 cells in MOG-GP recipient mice
Day 7	459047	507933	408136	1463554	584561	892163
Day 21	43367	110802	101269	168322	138358	218998	168887	52233	7553	127000	36727	128445	132785	68583
Day 28	47560.4	16527.9	5633.92	6066.82

## Sheet: 3b
PD-1					TIGIT					LAG-3
Tox WT VL	Tox KO VL	Tox WT AL	Tox KO AL		Tox WT VL	Tox KO VL	Tox WT AL	Tox KO AL		Tox WT VL	Tox KO VL	Tox WT AL	Tox KO AL
1327	1130	6882	4155		324	315	766	636		141	153	382	291
1281	1108	8089	3795		263	259	1067	513		132	137	423	246
1255	1416	4228	3896		261	317	487	462		134	141	233	251
	1432	5304	2970			323	695	391			155	313	219
	1361					325					142

## Sheet: 3c
Tox WT VE	Tox KO VE	Tox WT AE	Tox KO AE	Tox WT VL	Tox KO VL	Tox WT AL	Tox KO AL
36.6	62.8	56.4	69	24.9	35.4	61.2	80.7
34.4	62.5	51.2	70.2	17.2	23.7	65.9	79.2
33.8	57.6	54.9	73.6	16.2	37.4	73	83.3
	69			13.9	40.2	67.8	75.7
				17	38.8	57.4	63.2
				15.6	40	66.4	70.5
				16.1	31.3	59.7	66
				14	29.2		71.7
					31.8		77.8
					38.8

## Sheet: 3d
Tox WT VL	Tox KO VL	Tox WT AL	Tox KO AL
13.5	46.1	9.62	46.7
14.6	46.4	8.39	51.5
15.3	41.8	12.6	43.7
	41.2	9.45	40.6

## Sheet: 3e
IFNg+			TNF+			IL-2+
Tox WT AL	Tox KO AL		Tox WT AL	Tox KO AL		Tox WT AL	Tox KO AL
56.4	68.3		14.7	14.6		9.91	1.88
66	47.3		19.4	10		11.9	2.19
58.6	33		10	10.2		5.27	4.45

## Sheet: 4b
	VL (Tox KO>Tox WT)	AL (Tox KO>Tox WT)
Opening	325	583
Closing	136	362

## Sheet: 6b
Tox WT VL	Tox KO VL	Tox WT AL	Tox KO AL
33.2	29.6	40.7	11.2
54.4	44.9	16	8.47
50.8	22.7	24.4	9.08
33.6	19.1	21.2	8.63
26	24	22.1	3.88
27.2	18	16.9	2.95
24.3	16.8	12.5	4.28
19.9	14.6	13.3	4.42
	10.4		5.9

[truncated: 13 more sheets: 6d, S1b, S2b, S2c, S2d, S2e, S3b, S3c, S3e, S3f, S6a, S6c, S6d]
